# Supplementary material for: Metabolomic and Transcriptomic Analyses Reveal the Potential Mechanisms of Dynamic Ovarian Development in Goats during Sexual Maturation
Source: Int J Mol Sci. 2024 Sep 13;25(18):9898. doi: 10.3390/ijms25189898 (PMC11432265; doi:10.3390/ijms25189898)
Supplement: Supplementary file 1 [file ijms-25-09898-s001.zip › Table S1.xlsx]

## Sheet: Table S1 
Table S1 Primers used in RT-qPCR
ID	Forward primer	Reverse primer
CACNA1D	GCAAGATGATGAGCCAGAGGAA	GGTGGTATTGGTCTGCTGAAGG
FOS	CCGAAGGGAAAGGAATAAGATGGC	TAGTTGGTCTGTCTCCGCTTGG
FSHR	TGGAAGCGATAGAGGCAAATGT	GGAAGGTTCTGGAAGGCATCA
PGR	CTACCAGCCCTATCTCAACTACCT	GGACACCATAATGACAGCCTGAT
IGF2	CGACCATCCAGCCGCATAAAC	GGCACAGTAGGTCTCCAGTAGG
KIT	TTGTCCAGGAACCGAGCAGAG	CCACCGTCCCATTGTGTTTGAAT
PTGER4	ACGACTTTCTACACACTGGTATGC	CTTCAAGTAGGTGGCGATGGT
PTPRR	CTGTGCCTGCTTCTTAGTCTTC	CAATGCCTTGTGAGTGGTGATAA
KRAS	GACACAGCAGGTCAAGAGGAGTA	GCAAATACACAAAGAAAGCCCTCC
GAPDH	GGCACAGTCAAGGCAGAGAAC	CGTACTCAGCACCAGCATCAC
