# Supplementary material for: Metabolomic and Transcriptomic Analyses Reveal the Potential Mechanisms of Dynamic Ovarian Development in Goats during Sexual Maturation
Source: Int J Mol Sci. 2024 Sep 13;25(18):9898. doi: 10.3390/ijms25189898 (PMC11432265; doi:10.3390/ijms25189898)
Supplement: Supplementary file 1 [file ijms-25-09898-s001.zip › Table S10.xlsx]

## Sheet: Sheet1
Table S10 The top 10 metabolites with the highest correlation and their significantly associated genes in KEGG pathway analysis
Fig	Term	Count	%	PValue	Genes	FDR
Fig. S3	chx05143:African trypanosomiasis	2	4.65116	0.0567884	102175045, 102168680	0.886535
Fig. S3	chx05144:Malaria	2	4.65116	0.0750422	102175045, 102168680	0.886535
Fig. S3	chx01100:Metabolic pathways	6	13.9535	0.0805941	102173111, 102169911, 102176332, 106503387, 102182621, 102176599	0.886535
Fig. S4	chx00140:Steroid hormone biosynthesis	6	2.9703	0.00267968	100860869, 102172726, 100861413, 102189913, 102179058, 102186887	0.264319
Fig. S4	chx05222:Small cell lung cancer	6	2.9703	0.00371945	102176003, 102190083, 102184914, 102180182, 102169650, 102190364	0.264319
Fig. S4	chx04061:Viral protein interaction with cytokine and cytokine receptor	6	2.9703	0.00442923	102185051, 102173628, 102176270, 100861190, 102169855, 102173335	0.264319
Fig. S4	chx05200:Pathways in cancer	14	6.93069	0.00484989	102185021, 102189630, 102182261, 102180182, 102169650, 108633196, 108636034, 102187899, 100860951, 102176003, 102178454, 102184914, 102190083, 102190364	0.264319
Fig. S4	chx04510:Focal adhesion	8	3.9604	0.00625636	102176003, 102190083, 102184914, 102186592, 102169650, 102186825, 102177428, 102190364	0.272777
Fig. S4	chx05165:Human papillomavirus infection	10	4.9505	0.0135177	102176003, 102174829, 102190083, 102184914, 102180182, 102169650, 102186825, 106502961, 102190364, 102169753	0.449382
Fig. S4	chx04151:PI3K-Akt signaling pathway	10	4.9505	0.0178783	102176003, 102174829, 102178454, 102185051, 102190083, 102184914, 102180182, 102169650, 102186825, 102190364	0.449382
Fig. S4	chx04610:Complement and coagulation cascades	5	2.47525	0.0185525	102173560, 102175560, 102171378, 108633196, 102187899	0.449382
Fig. S4	chx04512:ECM-receptor interaction	5	2.47525	0.0185525	102176003, 102190083, 102184914, 102186825, 102190364	0.449382
Fig. S4	chx01100:Metabolic pathways	27	13.3663	0.0221961	102187332, 102169726, 102182261, 102189913, 102181874, 102186887, 102186447, 100860951, 102180459, 102168295, 102179058, 102173676, 102191568, 102183183, 102185021, 100860869, 102168704, 102182791, 102172726, 102186592, 100861413, 102183520, 102185988, 108636034, 102179922, 102190080, 102177384	0.483874
Fig. S4	chx00360:Phenylalanine metabolism	3	1.48515	0.025147	102169726, 102168295, 102185988	0.498368
Fig. S4	chx04060:Cytokine-cytokine receptor interaction	9	4.45545	0.0297402	102176795, 102183735, 102185051, 102169607, 102173628, 102176270, 100861190, 102169855, 102173335	0.529619
Fig. S4	chx04913:Ovarian steroidogenesis	4	1.9802	0.0315828	100860869, 102172726, 100861413, 102179058	0.529619
Fig. S4	chx05146:Amoebiasis	5	2.47525	0.036473	102176003, 102180271, 102190083, 102184914, 102190364	0.567937
Fig. S4	chx00982:Drug metabolism - cytochrome P450	4	1.9802	0.0410694	102185021, 102185988, 108636034, 102173676	0.582466
Fig. S4	chx04820:Cytoskeleton in muscle cells	7	3.46535	0.0427498	102176003, 102178375, 102190083, 102186825, 102190364, 102189612, 102187007	0.582466
Fig. S4	chx05416:Viral myocarditis	4	1.9802	0.0502159	102176003, 102178375, 102169650, 102169753	0.643945
Fig. S4	chx00983:Drug metabolism - other enzymes	4	1.9802	0.0568184	102187332, 102191568, 102185021, 108636034	0.688134
Fig. S4	chx00410:beta-Alanine metabolism	3	1.48515	0.0600914	102187332, 102168295, 102185988	0.68947
Fig. S4	chx00350:Tyrosine metabolism	3	1.48515	0.0813597	102169726, 102168295, 102185988	0.881774
Fig. S4	chx04934:Cushing syndrome	5	2.47525	0.0863035	102173042, 100860869, 102174829, 102180182, 102169650	0.881774
Fig. S4	chx05207:Chemical carcinogenesis - receptor activation	6	2.9703	0.0889863	102185021, 102174829, 102178454, 102179705, 102169650, 108636034	0.881774
