# Supplementary material for: Metabolomic and Transcriptomic Analyses Reveal the Potential Mechanisms of Dynamic Ovarian Development in Goats during Sexual Maturation
Source: Int J Mol Sci. 2024 Sep 13;25(18):9898. doi: 10.3390/ijms25189898 (PMC11432265; doi:10.3390/ijms25189898)
Supplement: Supplementary file 1 [file ijms-25-09898-s001.zip › Table S11.xlsx]

## Sheet: 6B
Table S11 The correlation Analysis between Cluster 2 DAMs and Cluster 3 DEGs
	102186797	102180882	102191717	102176795	106502961	102180271	102184100	102190342	102184932	106503348	102176279	102169855	102168295	102186447	102168604	102179441	102182720	102181367	102176327	102172020	102174202	102191739	102176146	102185021	102169258	102190299	102172655	102179058	102179339	102190225	102181614	102183392	102180459	102190080	102191354	102176796	102182856	102187611	102175560	102186592	102174273	102173628	108633196	102173335	102185749	102178375	102182261	102185988	102189774
Com_15721_pos	0.55	0.02	0.8	0.8	0.73	0.93	0.78	0.85	0.66	0.76	0.61	0.81	0.89	0.89	0.97	0.58	0.72	0.7	0.87	0.6	0.57	0.57	0.88	0.82	0.62	0.52	0.51	0.49	0.79	0.44	0.53	0.51	0.63	0.61	0.61	0.63	-0.34	0.3	0.93	0.75	0.84	0.92	0.95	0.78	0.69	0.74	0.85	0.59	0.7
Com_9842_pos	0.99	0.81	0.87	0.75	0.94	0.76	0.79	0.44	0.97	0.88	0.95	0.84	0.51	0.78	0.68	0.99	0.92	0.95	0.83	0.93	0.99	0.99	0.81	0.8	0.96	0.99	0.97	1	0.91	0.99	0.99	0.99	0.98	0.96	0.94	0.94	0.56	0.89	0.68	0.6	0.86	0.72	0.69	0.86	0.91	0.93	0.84	0.95	0.94
Com_1409_pos	0.64	0.22	0.81	0.92	0.8	0.97	0.9	0.93	0.72	0.77	0.65	0.91	0.96	0.88	0.98	0.66	0.75	0.75	0.88	0.63	0.68	0.67	0.95	0.92	0.67	0.6	0.57	0.59	0.87	0.53	0.61	0.63	0.71	0.66	0.64	0.66	-0.31	0.49	0.99	0.87	0.86	0.98	0.99	0.88	0.71	0.83	0.86	0.63	0.81
Com_7545_neg	0.82	0.46	0.77	0.28	0.74	0.47	0.34	-0.05	0.81	0.81	0.88	0.44	0.05	0.67	0.41	0.8	0.83	0.8	0.68	0.91	0.7	0.77	0.49	0.38	0.86	0.86	0.9	0.8	0.63	0.86	0.85	0.7	0.78	0.87	0.89	0.88	0.81	0.47	0.31	0.06	0.71	0.37	0.38	0.47	0.86	0.63	0.71	0.9	0.6
Com_4470_pos	0.68	0.44	0.75	0.99	0.8	0.94	0.97	0.97	0.73	0.7	0.63	0.96	0.99	0.79	0.93	0.7	0.71	0.74	0.82	0.59	0.76	0.73	0.95	0.97	0.66	0.63	0.57	0.66	0.88	0.58	0.64	0.73	0.75	0.65	0.61	0.63	-0.27	0.67	0.98	0.97	0.81	0.98	0.96	0.94	0.66	0.87	0.8	0.61	0.87
Com_6816_pos	0.99	0.81	0.87	0.77	0.95	0.78	0.81	0.47	0.97	0.89	0.95	0.85	0.54	0.79	0.7	0.99	0.92	0.95	0.84	0.93	0.99	1	0.83	0.82	0.96	0.99	0.97	1	0.92	0.99	0.99	0.99	0.99	0.96	0.94	0.94	0.54	0.89	0.71	0.62	0.87	0.74	0.71	0.88	0.91	0.94	0.85	0.95	0.95
Com_4123_pos	0.82	0.85	0.67	0.92	0.82	0.77	0.94	0.74	0.79	0.66	0.71	0.92	0.76	0.62	0.69	0.83	0.7	0.77	0.69	0.65	0.91	0.87	0.84	0.92	0.74	0.78	0.71	0.85	0.86	0.78	0.79	0.92	0.84	0.72	0.68	0.68	0.15	0.96	0.8	0.89	0.71	0.81	0.75	0.93	0.66	0.9	0.69	0.68	0.93
Com_7507_neg	0.92	0.53	0.89	0.5	0.88	0.67	0.55	0.19	0.92	0.92	0.97	0.64	0.29	0.82	0.61	0.91	0.94	0.92	0.83	0.98	0.83	0.89	0.68	0.59	0.96	0.94	0.97	0.9	0.8	0.94	0.94	0.82	0.9	0.96	0.97	0.97	0.68	0.59	0.53	0.29	0.85	0.58	0.59	0.67	0.95	0.79	0.85	0.98	0.77
Com_4735_pos	0.95	0.51	1	0.82	0.99	0.93	0.84	0.61	0.98	0.99	0.97	0.9	0.69	0.97	0.9	0.95	0.99	0.99	0.99	0.96	0.92	0.94	0.94	0.87	0.98	0.94	0.94	0.91	0.98	0.9	0.94	0.89	0.97	0.97	0.97	0.97	0.3	0.68	0.86	0.66	0.99	0.88	0.89	0.91	0.99	0.96	0.99	0.96	0.94
Com_13704_pos	0.97	0.56	0.97	0.69	0.97	0.82	0.73	0.41	0.99	0.98	1	0.8	0.5	0.91	0.77	0.97	0.99	0.99	0.93	1	0.91	0.95	0.83	0.76	1	0.98	0.99	0.94	0.91	0.95	0.97	0.89	0.97	1	1	1	0.51	0.68	0.71	0.5	0.95	0.75	0.76	0.82	1	0.91	0.94	1	0.88
Com_4864_pos	0.68	0.85	0.51	0.87	0.68	0.65	0.88	0.73	0.64	0.48	0.54	0.84	0.73	0.46	0.58	0.7	0.53	0.62	0.54	0.47	0.81	0.74	0.73	0.85	0.58	0.64	0.55	0.72	0.74	0.65	0.65	0.82	0.71	0.56	0.51	0.51	0.05	0.94	0.72	0.88	0.56	0.72	0.65	0.85	0.49	0.79	0.53	0.51	0.83
Com_12923_pos	0.71	0.35	0.66	0.12	0.62	0.33	0.18	-0.21	0.7	0.72	0.79	0.28	-0.11	0.57	0.28	0.69	0.73	0.69	0.56	0.82	0.57	0.65	0.34	0.22	0.76	0.76	0.82	0.69	0.49	0.77	0.75	0.57	0.66	0.78	0.8	0.79	0.85	0.33	0.16	-0.11	0.6	0.21	0.24	0.32	0.77	0.49	0.6	0.81	0.45
Com_7443_pos	0.8	0.19	0.97	0.67	0.89	0.89	0.68	0.53	0.88	0.96	0.89	0.76	0.62	0.98	0.89	0.81	0.94	0.9	0.97	0.9	0.73	0.78	0.85	0.73	0.88	0.8	0.82	0.74	0.87	0.74	0.8	0.68	0.83	0.88	0.9	0.91	0.19	0.39	0.79	0.5	0.96	0.82	0.85	0.76	0.94	0.82	0.97	0.89	0.77
Com_535_pos	0.67	0.71	0.58	0.95	0.72	0.77	0.95	0.86	0.66	0.55	0.56	0.91	0.86	0.57	0.72	0.69	0.58	0.66	0.64	0.49	0.8	0.74	0.83	0.92	0.6	0.62	0.54	0.69	0.8	0.61	0.63	0.79	0.72	0.57	0.53	0.53	-0.11	0.87	0.84	0.97	0.64	0.84	0.78	0.91	0.53	0.83	0.62	0.53	0.86
Com_3365_pos	0.6	-0.08	0.82	0.32	0.67	0.64	0.34	0.19	0.69	0.83	0.75	0.44	0.29	0.83	0.65	0.6	0.79	0.71	0.79	0.79	0.47	0.55	0.58	0.4	0.72	0.62	0.69	0.53	0.61	0.57	0.62	0.42	0.61	0.74	0.77	0.78	0.29	0.07	0.5	0.12	0.78	0.53	0.59	0.44	0.81	0.55	0.8	0.76	0.48
Com_7834_pos	0.68	1	0.36	0.56	0.56	0.34	0.61	0.28	0.58	0.38	0.53	0.58	0.29	0.24	0.23	0.68	0.45	0.54	0.33	0.48	0.77	0.72	0.45	0.57	0.56	0.67	0.6	0.75	0.55	0.72	0.67	0.81	0.65	0.54	0.5	0.49	0.5	0.95	0.36	0.53	0.37	0.38	0.3	0.62	0.43	0.62	0.34	0.52	0.68
Com_7606_pos	0.71	0.04	0.91	0.52	0.8	0.8	0.54	0.41	0.79	0.91	0.83	0.63	0.5	0.94	0.81	0.71	0.88	0.82	0.9	0.85	0.61	0.67	0.75	0.6	0.81	0.71	0.76	0.63	0.76	0.65	0.71	0.56	0.73	0.82	0.84	0.85	0.2	0.23	0.68	0.35	0.89	0.71	0.76	0.62	0.89	0.71	0.91	0.83	0.65
Com_5980_pos	0.57	-0.14	0.83	0.43	0.68	0.73	0.43	0.37	0.67	0.83	0.71	0.53	0.45	0.88	0.76	0.57	0.78	0.71	0.83	0.75	0.46	0.53	0.66	0.5	0.69	0.58	0.63	0.49	0.65	0.51	0.58	0.4	0.6	0.7	0.73	0.75	0.09	0.06	0.62	0.26	0.81	0.64	0.71	0.51	0.79	0.59	0.83	0.72	0.52
Com_1941_neg	0.52	-0.07	0.8	0.73	0.7	0.89	0.7	0.78	0.64	0.75	0.6	0.74	0.83	0.89	0.94	0.54	0.71	0.68	0.86	0.6	0.51	0.53	0.84	0.75	0.6	0.49	0.49	0.45	0.75	0.41	0.5	0.44	0.59	0.6	0.61	0.63	-0.32	0.21	0.88	0.66	0.82	0.87	0.92	0.71	0.69	0.69	0.84	0.59	0.64
Com_6287_pos	0.97	0.61	0.93	0.63	0.94	0.75	0.68	0.33	0.97	0.95	0.99	0.75	0.42	0.85	0.69	0.97	0.97	0.97	0.88	0.99	0.91	0.95	0.78	0.71	0.99	0.98	1	0.96	0.88	0.97	0.98	0.9	0.96	0.99	0.99	0.99	0.61	0.7	0.64	0.44	0.9	0.68	0.68	0.78	0.98	0.88	0.9	1	0.86
Com_6542_pos	0.75	0.17	0.95	0.78	0.88	0.96	0.79	0.71	0.84	0.92	0.82	0.84	0.78	0.99	0.97	0.77	0.9	0.87	0.97	0.82	0.72	0.75	0.92	0.83	0.82	0.74	0.74	0.69	0.89	0.67	0.74	0.67	0.8	0.82	0.83	0.84	-0.02	0.42	0.9	0.66	0.96	0.91	0.95	0.83	0.88	0.85	0.97	0.81	0.81
Com_7260_neg	0.85	0.71	0.66	0.31	0.72	0.39	0.38	-0.07	0.79	0.72	0.84	0.46	0.02	0.53	0.3	0.83	0.75	0.76	0.57	0.85	0.77	0.81	0.45	0.4	0.83	0.88	0.9	0.86	0.61	0.91	0.87	0.79	0.79	0.84	0.84	0.83	0.9	0.66	0.26	0.12	0.62	0.31	0.3	0.5	0.78	0.64	0.61	0.85	0.64
Com_5710_pos	0.99	0.63	0.95	0.7	0.97	0.8	0.74	0.41	0.99	0.96	1	0.81	0.49	0.88	0.74	0.98	0.98	0.98	0.9	0.99	0.94	0.97	0.83	0.77	1	0.99	1	0.97	0.92	0.98	0.99	0.93	0.98	1	1	0.99	0.55	0.74	0.7	0.51	0.93	0.74	0.74	0.83	0.98	0.92	0.92	1	0.9
Com_5565_pos	0.6	-0.03	0.75	0.18	0.62	0.51	0.22	0	0.66	0.78	0.74	0.33	0.1	0.74	0.51	0.59	0.75	0.68	0.7	0.79	0.44	0.54	0.46	0.28	0.71	0.63	0.71	0.53	0.53	0.6	0.63	0.41	0.59	0.73	0.77	0.77	0.48	0.07	0.34	-0.04	0.7	0.38	0.44	0.34	0.79	0.48	0.72	0.76	0.41
Com_4738_neg	0.98	0.82	0.84	0.68	0.92	0.7	0.73	0.35	0.95	0.86	0.95	0.78	0.42	0.74	0.61	0.98	0.9	0.93	0.79	0.93	0.97	0.98	0.75	0.74	0.95	0.99	0.97	0.99	0.87	1	0.99	0.97	0.96	0.95	0.94	0.93	0.64	0.87	0.62	0.52	0.82	0.66	0.63	0.81	0.9	0.89	0.81	0.94	0.9
Com_6581_neg	0.92	0.58	0.95	0.94	0.98	0.97	0.95	0.77	0.95	0.93	0.9	0.98	0.83	0.93	0.94	0.93	0.94	0.96	0.96	0.87	0.94	0.94	0.99	0.97	0.92	0.89	0.86	0.9	1	0.86	0.9	0.91	0.95	0.91	0.89	0.9	0.14	0.77	0.94	0.83	0.97	0.96	0.95	0.98	0.91	0.99	0.96	0.89	0.98
Com_7718_pos	0.98	0.78	0.9	0.86	0.97	0.85	0.89	0.6	0.97	0.9	0.94	0.92	0.66	0.83	0.78	0.99	0.93	0.96	0.88	0.91	1	1	0.9	0.9	0.96	0.97	0.94	0.98	0.96	0.96	0.97	0.99	0.99	0.95	0.93	0.92	0.4	0.9	0.8	0.73	0.9	0.83	0.8	0.94	0.91	0.98	0.89	0.93	0.98
Com_12175_pos	0.76	0.96	0.51	0.76	0.69	0.55	0.79	0.52	0.69	0.51	0.62	0.76	0.53	0.42	0.46	0.77	0.57	0.66	0.5	0.56	0.86	0.81	0.65	0.75	0.66	0.74	0.66	0.82	0.71	0.77	0.74	0.88	0.76	0.64	0.59	0.58	0.34	0.99	0.58	0.73	0.54	0.6	0.52	0.79	0.54	0.77	0.51	0.6	0.82
Com_13277_pos	0.98	0.86	0.82	0.75	0.92	0.73	0.8	0.44	0.94	0.84	0.92	0.83	0.5	0.72	0.64	0.98	0.88	0.92	0.78	0.89	0.98	0.98	0.79	0.8	0.93	0.97	0.95	0.99	0.89	0.98	0.97	0.99	0.96	0.93	0.91	0.9	0.56	0.92	0.66	0.61	0.82	0.7	0.66	0.86	0.87	0.92	0.8	0.91	0.93
Com_11410_pos	0.78	0.27	0.94	0.87	0.9	0.99	0.87	0.8	0.86	0.91	0.82	0.91	0.86	0.98	0.99	0.8	0.89	0.88	0.98	0.81	0.78	0.79	0.97	0.9	0.83	0.76	0.74	0.73	0.93	0.69	0.76	0.73	0.84	0.82	0.82	0.83	-0.06	0.52	0.96	0.76	0.96	0.96	0.98	0.89	0.87	0.9	0.97	0.81	0.87
Com_2051_neg	0.83	0.8	0.59	0.32	0.68	0.34	0.39	-0.07	0.75	0.64	0.79	0.45	0.01	0.45	0.24	0.81	0.69	0.72	0.5	0.79	0.77	0.8	0.41	0.4	0.79	0.85	0.86	0.86	0.58	0.9	0.85	0.8	0.77	0.79	0.78	0.77	0.9	0.73	0.23	0.15	0.55	0.28	0.25	0.5	0.71	0.62	0.53	0.8	0.63
Com_4190_neg	0.86	0.41	0.96	0.91	0.95	0.99	0.91	0.79	0.92	0.94	0.88	0.95	0.85	0.97	0.98	0.87	0.93	0.93	0.99	0.86	0.86	0.87	0.99	0.94	0.89	0.83	0.82	0.82	0.98	0.78	0.84	0.82	0.9	0.88	0.87	0.88	0.05	0.64	0.96	0.79	0.98	0.97	0.98	0.94	0.91	0.95	0.98	0.86	0.93
Com_1594_pos	0.67	0.05	0.9	0.74	0.81	0.93	0.73	0.71	0.77	0.87	0.75	0.79	0.77	0.96	0.96	0.68	0.84	0.8	0.94	0.75	0.63	0.66	0.88	0.78	0.75	0.65	0.66	0.59	0.83	0.57	0.65	0.57	0.72	0.75	0.76	0.77	-0.11	0.31	0.88	0.62	0.91	0.89	0.93	0.76	0.82	0.78	0.93	0.74	0.73
Com_810_pos	0.98	0.81	0.82	0.64	0.9	0.66	0.69	0.3	0.94	0.85	0.94	0.75	0.37	0.71	0.57	0.97	0.89	0.92	0.76	0.92	0.95	0.97	0.72	0.7	0.95	0.98	0.97	0.99	0.84	1	0.98	0.96	0.95	0.94	0.93	0.92	0.68	0.85	0.57	0.47	0.8	0.61	0.59	0.78	0.89	0.87	0.79	0.94	0.87
Com_2125_pos	0.96	0.79	0.87	0.89	0.96	0.86	0.92	0.65	0.95	0.87	0.91	0.94	0.7	0.81	0.79	0.97	0.9	0.94	0.86	0.87	1	0.98	0.91	0.92	0.93	0.95	0.91	0.97	0.96	0.94	0.95	0.99	0.98	0.92	0.89	0.89	0.34	0.92	0.83	0.78	0.89	0.85	0.82	0.96	0.88	0.98	0.87	0.89	0.99
Com_514_pos	0.77	0.92	0.56	0.84	0.73	0.64	0.86	0.64	0.71	0.55	0.63	0.83	0.65	0.49	0.56	0.78	0.6	0.69	0.57	0.57	0.87	0.82	0.73	0.83	0.67	0.73	0.66	0.81	0.77	0.75	0.74	0.89	0.78	0.65	0.6	0.59	0.22	0.98	0.68	0.82	0.6	0.69	0.62	0.85	0.57	0.82	0.57	0.61	0.86
Com_5545_pos	0.91	0.41	0.96	0.6	0.92	0.79	0.64	0.35	0.94	0.98	0.98	0.72	0.44	0.92	0.76	0.91	0.98	0.95	0.92	0.99	0.83	0.88	0.79	0.68	0.96	0.92	0.95	0.87	0.86	0.89	0.92	0.8	0.91	0.97	0.98	0.98	0.5	0.54	0.67	0.4	0.94	0.71	0.73	0.74	0.99	0.84	0.94	0.98	0.8
Com_6397_pos	0.74	0.11	0.89	0.42	0.78	0.7	0.45	0.24	0.8	0.91	0.86	0.55	0.34	0.89	0.7	0.74	0.88	0.82	0.85	0.89	0.62	0.69	0.66	0.51	0.83	0.76	0.81	0.67	0.72	0.71	0.76	0.58	0.74	0.85	0.88	0.88	0.4	0.25	0.56	0.21	0.86	0.6	0.65	0.56	0.9	0.67	0.87	0.87	0.61
Com_449_pos	0.66	-0.03	0.88	0.49	0.76	0.78	0.51	0.4	0.75	0.88	0.78	0.6	0.49	0.92	0.8	0.66	0.84	0.78	0.88	0.81	0.55	0.62	0.72	0.56	0.76	0.66	0.71	0.58	0.72	0.6	0.66	0.5	0.68	0.77	0.8	0.81	0.15	0.17	0.66	0.32	0.87	0.69	0.75	0.58	0.85	0.66	0.88	0.79	0.6
Com_6592_pos	0.81	0.21	0.97	0.66	0.89	0.88	0.68	0.51	0.88	0.97	0.9	0.76	0.6	0.98	0.88	0.82	0.95	0.91	0.96	0.91	0.74	0.79	0.85	0.72	0.89	0.81	0.84	0.75	0.86	0.76	0.81	0.69	0.84	0.9	0.91	0.92	0.22	0.4	0.78	0.48	0.96	0.8	0.84	0.75	0.95	0.82	0.97	0.9	0.77
Com_2852_pos	0.9	0.65	0.78	0.41	0.81	0.53	0.47	0.05	0.87	0.83	0.92	0.55	0.14	0.67	0.45	0.89	0.85	0.85	0.7	0.93	0.82	0.86	0.56	0.5	0.91	0.93	0.95	0.9	0.71	0.94	0.92	0.82	0.86	0.91	0.92	0.91	0.82	0.65	0.39	0.2	0.74	0.44	0.44	0.59	0.88	0.73	0.73	0.93	0.71
Com_1246_pos	0.69	0.27	0.84	0.93	0.83	0.98	0.92	0.92	0.76	0.8	0.7	0.93	0.96	0.9	0.99	0.71	0.78	0.79	0.91	0.67	0.73	0.72	0.96	0.94	0.72	0.65	0.62	0.64	0.9	0.58	0.66	0.68	0.76	0.7	0.69	0.7	-0.25	0.53	0.99	0.88	0.89	0.99	1	0.91	0.75	0.87	0.89	0.68	0.85
Com_3_neg	0.75	0.14	0.95	0.74	0.87	0.93	0.74	0.66	0.84	0.93	0.83	0.8	0.73	0.99	0.95	0.76	0.9	0.87	0.97	0.83	0.7	0.74	0.89	0.79	0.82	0.74	0.75	0.68	0.87	0.67	0.74	0.65	0.79	0.83	0.84	0.85	0.02	0.38	0.86	0.6	0.95	0.88	0.92	0.79	0.89	0.83	0.96	0.82	0.78
Com_2867_pos	0.53	-0.16	0.82	0.54	0.68	0.81	0.54	0.55	0.65	0.8	0.66	0.61	0.62	0.9	0.85	0.54	0.75	0.69	0.85	0.68	0.46	0.51	0.74	0.59	0.64	0.52	0.56	0.45	0.69	0.44	0.53	0.39	0.58	0.65	0.67	0.69	-0.12	0.08	0.73	0.42	0.82	0.74	0.8	0.58	0.75	0.62	0.84	0.65	0.55
Com_2233_neg	0.95	0.7	0.91	0.93	0.98	0.92	0.95	0.72	0.96	0.9	0.91	0.98	0.78	0.88	0.87	0.96	0.92	0.96	0.92	0.88	0.98	0.97	0.96	0.96	0.93	0.93	0.89	0.94	0.99	0.9	0.93	0.96	0.97	0.92	0.89	0.9	0.24	0.86	0.9	0.82	0.93	0.92	0.89	0.99	0.9	1	0.92	0.89	1
Com_3331_neg	0.73	0.43	0.64	0.13	0.62	0.31	0.19	-0.22	0.7	0.7	0.79	0.29	-0.12	0.53	0.25	0.71	0.72	0.69	0.54	0.82	0.6	0.67	0.33	0.22	0.76	0.77	0.83	0.72	0.49	0.79	0.77	0.61	0.67	0.78	0.8	0.79	0.89	0.39	0.14	-0.1	0.58	0.2	0.22	0.33	0.76	0.5	0.58	0.81	0.47
Com_11556_pos	0.96	0.89	0.78	0.71	0.89	0.68	0.76	0.39	0.92	0.8	0.9	0.8	0.45	0.68	0.58	0.96	0.84	0.89	0.74	0.87	0.97	0.97	0.75	0.76	0.91	0.96	0.93	0.99	0.85	0.98	0.96	0.98	0.94	0.9	0.88	0.87	0.6	0.93	0.62	0.58	0.78	0.65	0.61	0.83	0.84	0.89	0.76	0.89	0.91
Com_8897_pos	0.93	0.51	0.92	0.55	0.91	0.72	0.6	0.25	0.94	0.95	0.98	0.68	0.35	0.85	0.66	0.93	0.96	0.94	0.86	0.99	0.85	0.9	0.73	0.63	0.97	0.95	0.98	0.91	0.83	0.94	0.95	0.83	0.92	0.98	0.99	0.98	0.63	0.6	0.58	0.34	0.89	0.63	0.64	0.7	0.97	0.82	0.89	0.99	0.79
Com_6412_neg	0.97	0.87	0.82	0.78	0.92	0.74	0.83	0.49	0.94	0.83	0.91	0.86	0.55	0.72	0.66	0.97	0.87	0.92	0.78	0.87	0.99	0.98	0.81	0.83	0.92	0.96	0.93	0.99	0.9	0.97	0.97	1	0.96	0.91	0.89	0.88	0.51	0.94	0.7	0.66	0.82	0.73	0.69	0.88	0.86	0.93	0.8	0.9	0.94
Com_327_neg	0.71	0.88	0.51	0.85	0.69	0.64	0.87	0.69	0.66	0.49	0.56	0.83	0.69	0.45	0.56	0.72	0.54	0.63	0.54	0.5	0.83	0.76	0.72	0.83	0.6	0.67	0.58	0.75	0.74	0.68	0.68	0.84	0.73	0.58	0.53	0.53	0.11	0.96	0.69	0.86	0.56	0.7	0.62	0.84	0.51	0.79	0.53	0.54	0.84
Com_8410_pos	0.89	0.39	0.93	0.52	0.88	0.73	0.56	0.25	0.92	0.96	0.96	0.66	0.35	0.88	0.69	0.88	0.95	0.92	0.88	0.98	0.79	0.85	0.72	0.6	0.95	0.91	0.95	0.85	0.81	0.88	0.9	0.77	0.88	0.95	0.97	0.97	0.57	0.5	0.59	0.31	0.9	0.63	0.66	0.67	0.97	0.79	0.9	0.97	0.75
Com_5270_pos	0.58	0.15	0.78	0.89	0.75	0.95	0.87	0.93	0.68	0.73	0.6	0.88	0.96	0.85	0.97	0.61	0.71	0.71	0.85	0.58	0.63	0.62	0.92	0.89	0.62	0.54	0.51	0.53	0.83	0.47	0.55	0.58	0.66	0.61	0.6	0.61	-0.37	0.43	0.97	0.86	0.83	0.96	0.98	0.85	0.67	0.79	0.83	0.58	0.77
Com_16290_pos	0.68	0.21	0.86	0.9	0.83	0.98	0.88	0.89	0.76	0.82	0.7	0.9	0.93	0.92	1	0.7	0.79	0.79	0.92	0.68	0.7	0.7	0.95	0.91	0.72	0.64	0.62	0.62	0.89	0.57	0.65	0.65	0.75	0.71	0.7	0.72	-0.24	0.48	0.98	0.83	0.9	0.98	0.99	0.88	0.76	0.85	0.9	0.68	0.82
Com_10042_pos	0.99	0.64	0.94	0.69	0.97	0.8	0.74	0.4	0.99	0.96	1	0.81	0.49	0.87	0.73	0.99	0.98	0.98	0.9	0.99	0.94	0.97	0.82	0.76	1	0.99	1	0.97	0.91	0.98	0.99	0.93	0.98	1	1	0.99	0.56	0.74	0.7	0.51	0.92	0.73	0.73	0.83	0.98	0.92	0.92	1	0.9
Com_1771_pos	0.79	0.33	0.8	0.28	0.74	0.52	0.34	-0.01	0.8	0.84	0.88	0.44	0.09	0.73	0.48	0.78	0.84	0.8	0.72	0.91	0.66	0.73	0.51	0.38	0.85	0.83	0.88	0.76	0.64	0.82	0.82	0.65	0.76	0.87	0.89	0.89	0.72	0.37	0.35	0.05	0.74	0.4	0.43	0.47	0.87	0.62	0.75	0.89	0.58
Com_1501_neg	0.72	0.07	0.93	0.64	0.83	0.88	0.65	0.55	0.81	0.92	0.82	0.73	0.63	0.97	0.89	0.73	0.89	0.84	0.94	0.84	0.65	0.7	0.83	0.7	0.81	0.72	0.75	0.65	0.82	0.65	0.72	0.6	0.76	0.82	0.83	0.85	0.08	0.3	0.79	0.49	0.93	0.81	0.85	0.71	0.89	0.77	0.94	0.82	0.71
Com_3754_neg	0.97	0.81	0.87	0.86	0.96	0.83	0.89	0.6	0.96	0.87	0.92	0.92	0.65	0.79	0.76	0.98	0.9	0.94	0.85	0.88	1	0.99	0.88	0.9	0.94	0.96	0.92	0.98	0.95	0.95	0.96	1	0.98	0.93	0.9	0.9	0.4	0.92	0.79	0.74	0.87	0.82	0.78	0.94	0.88	0.97	0.86	0.91	0.98
Com_16810_pos	0.98	0.62	0.97	0.81	1	0.89	0.85	0.57	1	0.98	0.99	0.9	0.64	0.93	0.84	0.99	0.99	1	0.95	0.97	0.96	0.98	0.92	0.87	0.99	0.98	0.97	0.96	0.97	0.95	0.98	0.94	0.99	0.99	0.98	0.98	0.4	0.77	0.82	0.66	0.97	0.85	0.84	0.91	0.98	0.97	0.96	0.98	0.96
Com_2678_pos	1	0.74	0.92	0.8	0.98	0.84	0.84	0.52	0.99	0.93	0.97	0.89	0.6	0.86	0.77	1	0.96	0.98	0.9	0.95	0.99	1	0.88	0.85	0.98	0.99	0.98	0.99	0.95	0.98	0.99	0.98	1	0.98	0.96	0.96	0.47	0.85	0.77	0.65	0.92	0.8	0.78	0.91	0.95	0.97	0.91	0.97	0.96
Com_3789_pos	0.92	0.43	0.95	0.58	0.92	0.77	0.62	0.31	0.94	0.97	0.98	0.71	0.41	0.9	0.73	0.91	0.97	0.95	0.9	0.99	0.83	0.88	0.77	0.66	0.97	0.93	0.96	0.88	0.85	0.91	0.93	0.81	0.91	0.97	0.99	0.99	0.54	0.55	0.64	0.37	0.92	0.68	0.7	0.72	0.98	0.83	0.92	0.98	0.8
Com_11154_pos	0.99	0.7	0.9	0.65	0.94	0.74	0.71	0.34	0.97	0.93	0.99	0.77	0.42	0.82	0.67	0.98	0.95	0.96	0.85	0.98	0.94	0.97	0.77	0.73	0.99	1	1	0.98	0.88	0.99	0.99	0.94	0.97	0.99	0.98	0.98	0.63	0.77	0.63	0.47	0.88	0.68	0.67	0.8	0.96	0.89	0.87	0.99	0.88
Com_9787_pos	0.97	0.86	0.8	0.68	0.9	0.67	0.74	0.35	0.93	0.83	0.92	0.78	0.42	0.7	0.58	0.97	0.87	0.91	0.75	0.9	0.97	0.97	0.74	0.74	0.93	0.97	0.95	0.99	0.85	0.99	0.97	0.98	0.95	0.93	0.91	0.9	0.64	0.9	0.6	0.54	0.79	0.64	0.6	0.81	0.87	0.88	0.77	0.92	0.89
Com_5895_pos	0.99	0.69	0.92	0.69	0.96	0.77	0.73	0.38	0.98	0.94	0.99	0.8	0.46	0.84	0.7	0.99	0.96	0.97	0.87	0.98	0.95	0.98	0.8	0.75	0.99	1	1	0.98	0.9	0.99	1	0.94	0.98	0.99	0.99	0.98	0.59	0.78	0.67	0.51	0.9	0.71	0.7	0.82	0.97	0.91	0.89	0.99	0.9
Com_4492_pos	0.87	0.35	0.99	0.81	0.96	0.96	0.82	0.66	0.93	0.98	0.92	0.88	0.73	1	0.94	0.88	0.97	0.95	1	0.92	0.84	0.87	0.94	0.86	0.92	0.86	0.86	0.82	0.95	0.81	0.86	0.8	0.91	0.92	0.92	0.93	0.16	0.56	0.89	0.66	1	0.91	0.93	0.88	0.96	0.92	1	0.91	0.89
Com_1371_pos	0.8	0.7	0.6	0.24	0.66	0.31	0.32	-0.14	0.74	0.66	0.79	0.39	-0.06	0.46	0.22	0.78	0.7	0.71	0.5	0.8	0.72	0.76	0.37	0.33	0.78	0.84	0.86	0.82	0.54	0.87	0.83	0.75	0.74	0.79	0.79	0.78	0.93	0.63	0.18	0.05	0.55	0.23	0.21	0.43	0.73	0.58	0.54	0.81	0.58
Com_4756_pos	0.58	-0.05	0.85	0.69	0.74	0.89	0.68	0.7	0.69	0.82	0.68	0.73	0.76	0.93	0.93	0.6	0.78	0.73	0.89	0.68	0.55	0.58	0.84	0.73	0.67	0.56	0.58	0.5	0.77	0.48	0.57	0.48	0.65	0.67	0.68	0.7	-0.2	0.21	0.85	0.59	0.87	0.85	0.9	0.71	0.76	0.71	0.88	0.67	0.66
Com_1432_neg	0.84	0.86	0.58	0.38	0.69	0.36	0.45	0	0.76	0.63	0.78	0.49	0.06	0.44	0.25	0.82	0.68	0.72	0.49	0.77	0.8	0.82	0.44	0.44	0.78	0.86	0.85	0.87	0.6	0.9	0.85	0.84	0.78	0.78	0.77	0.75	0.86	0.8	0.26	0.22	0.55	0.31	0.27	0.54	0.7	0.65	0.53	0.79	0.67
Com_5854_pos	0.92	0.78	0.75	0.48	0.81	0.53	0.54	0.11	0.87	0.79	0.9	0.61	0.19	0.62	0.43	0.91	0.83	0.85	0.67	0.89	0.87	0.9	0.58	0.55	0.9	0.94	0.95	0.94	0.73	0.97	0.94	0.89	0.88	0.9	0.89	0.88	0.81	0.78	0.41	0.3	0.71	0.46	0.44	0.65	0.84	0.76	0.7	0.91	0.76
Com_8566_pos	0.93	0.76	0.76	0.48	0.82	0.53	0.54	0.11	0.88	0.8	0.91	0.6	0.19	0.64	0.44	0.91	0.84	0.85	0.68	0.9	0.87	0.9	0.59	0.55	0.9	0.94	0.95	0.94	0.73	0.97	0.94	0.88	0.88	0.91	0.9	0.89	0.81	0.76	0.42	0.29	0.72	0.47	0.44	0.64	0.85	0.76	0.71	0.91	0.76
Com_6072_pos	0.81	0.61	0.66	0.24	0.68	0.36	0.31	-0.14	0.76	0.71	0.83	0.39	-0.05	0.53	0.27	0.79	0.74	0.74	0.56	0.84	0.71	0.76	0.4	0.33	0.81	0.84	0.88	0.81	0.56	0.87	0.84	0.72	0.75	0.82	0.83	0.82	0.91	0.56	0.21	0.03	0.6	0.26	0.26	0.43	0.78	0.58	0.59	0.84	0.57
Com_12230_pos	0.91	0.4	1	0.79	0.97	0.94	0.82	0.62	0.96	0.99	0.95	0.88	0.7	0.99	0.92	0.91	0.99	0.97	1	0.95	0.87	0.9	0.93	0.85	0.95	0.9	0.9	0.86	0.96	0.85	0.9	0.83	0.93	0.95	0.95	0.96	0.24	0.6	0.86	0.64	1	0.89	0.9	0.88	0.98	0.93	1	0.94	0.9
Com_7210_pos	0.91	0.5	0.97	0.91	0.98	0.98	0.92	0.75	0.95	0.95	0.92	0.96	0.81	0.96	0.95	0.92	0.96	0.96	0.99	0.9	0.91	0.92	0.99	0.94	0.93	0.89	0.87	0.88	0.99	0.85	0.89	0.88	0.95	0.92	0.91	0.92	0.14	0.71	0.94	0.79	0.99	0.95	0.95	0.96	0.94	0.98	0.98	0.9	0.96
Com_5851_neg	0.89	0.48	0.87	0.44	0.85	0.63	0.49	0.13	0.89	0.91	0.95	0.59	0.23	0.79	0.57	0.88	0.91	0.89	0.8	0.97	0.79	0.85	0.64	0.53	0.93	0.92	0.96	0.87	0.75	0.91	0.91	0.78	0.86	0.94	0.96	0.95	0.7	0.54	0.48	0.22	0.83	0.53	0.54	0.61	0.94	0.75	0.83	0.96	0.72
Com_175_neg	0.47	0.14	0.44	-0.18	0.37	0.07	-0.12	-0.47	0.46	0.5	0.57	-0.01	-0.37	0.35	0.03	0.45	0.5	0.45	0.33	0.63	0.3	0.39	0.07	-0.08	0.54	0.53	0.61	0.45	0.22	0.55	0.52	0.31	0.4	0.56	0.6	0.59	0.85	0.07	-0.11	-0.4	0.36	-0.06	-0.02	0.03	0.56	0.21	0.37	0.6	0.17
Com_451_neg	0.63	-0.06	0.86	0.42	0.72	0.72	0.44	0.32	0.72	0.86	0.76	0.53	0.41	0.89	0.75	0.63	0.82	0.75	0.84	0.8	0.51	0.59	0.66	0.5	0.74	0.64	0.69	0.55	0.67	0.58	0.64	0.46	0.65	0.75	0.79	0.8	0.19	0.12	0.6	0.24	0.83	0.62	0.69	0.52	0.83	0.62	0.85	0.77	0.55
Com_373_neg	0.72	0.12	0.84	0.32	0.73	0.61	0.35	0.1	0.77	0.87	0.84	0.46	0.21	0.82	0.6	0.71	0.85	0.79	0.79	0.88	0.58	0.66	0.57	0.41	0.81	0.75	0.81	0.66	0.65	0.71	0.74	0.55	0.71	0.83	0.86	0.86	0.51	0.23	0.45	0.1	0.79	0.49	0.54	0.47	0.87	0.61	0.81	0.86	0.55
Com_1733_pos	0.71	0.1	0.84	0.31	0.73	0.6	0.35	0.1	0.76	0.86	0.83	0.46	0.21	0.82	0.6	0.7	0.84	0.78	0.78	0.87	0.57	0.65	0.57	0.41	0.8	0.74	0.8	0.65	0.64	0.7	0.73	0.54	0.7	0.82	0.85	0.86	0.5	0.21	0.45	0.09	0.79	0.49	0.54	0.47	0.87	0.6	0.8	0.85	0.54
Com_14988_pos	0.93	0.77	0.77	0.49	0.83	0.55	0.56	0.13	0.88	0.81	0.91	0.62	0.21	0.65	0.46	0.92	0.84	0.86	0.69	0.91	0.88	0.91	0.6	0.57	0.91	0.95	0.96	0.94	0.75	0.97	0.95	0.89	0.89	0.91	0.91	0.9	0.8	0.77	0.43	0.31	0.73	0.48	0.46	0.66	0.86	0.77	0.72	0.92	0.77
Com_5521_pos	0.74	0.12	0.89	0.41	0.78	0.7	0.45	0.23	0.8	0.91	0.86	0.55	0.33	0.88	0.69	0.74	0.88	0.82	0.85	0.89	0.62	0.69	0.66	0.5	0.84	0.76	0.82	0.68	0.71	0.72	0.76	0.58	0.74	0.85	0.88	0.88	0.41	0.26	0.55	0.21	0.85	0.59	0.64	0.55	0.9	0.67	0.87	0.87	0.61
Com_1947_pos	0.78	0.99	0.47	0.52	0.64	0.37	0.57	0.18	0.68	0.5	0.66	0.57	0.22	0.33	0.25	0.77	0.57	0.64	0.42	0.62	0.82	0.8	0.47	0.55	0.68	0.78	0.74	0.84	0.6	0.83	0.78	0.86	0.74	0.67	0.64	0.62	0.67	0.93	0.34	0.43	0.47	0.37	0.3	0.62	0.57	0.67	0.44	0.66	0.71
Com_5125_neg	0.98	0.84	0.85	0.81	0.94	0.78	0.85	0.52	0.95	0.86	0.92	0.88	0.58	0.76	0.7	0.98	0.89	0.94	0.82	0.89	1	0.99	0.84	0.85	0.94	0.97	0.94	0.99	0.92	0.97	0.97	1	0.98	0.93	0.91	0.9	0.49	0.93	0.73	0.68	0.85	0.76	0.72	0.9	0.88	0.95	0.83	0.91	0.96
Com_12167_pos	0.63	-0.02	0.8	0.27	0.67	0.59	0.3	0.11	0.7	0.82	0.77	0.41	0.21	0.8	0.6	0.62	0.79	0.72	0.76	0.81	0.48	0.57	0.54	0.36	0.74	0.66	0.72	0.56	0.59	0.61	0.65	0.44	0.63	0.76	0.79	0.8	0.4	0.1	0.43	0.06	0.76	0.47	0.53	0.41	0.82	0.54	0.78	0.78	0.47
Com_11260_pos	1	0.69	0.93	0.73	0.97	0.81	0.78	0.44	0.99	0.95	0.99	0.83	0.52	0.86	0.74	1	0.97	0.98	0.9	0.98	0.96	0.99	0.84	0.8	1	1	0.99	0.99	0.93	0.99	1	0.95	0.99	0.99	0.99	0.98	0.54	0.79	0.72	0.56	0.92	0.75	0.74	0.86	0.97	0.94	0.91	0.99	0.93
Com_2142_neg	0.78	0.99	0.5	0.67	0.68	0.49	0.71	0.39	0.7	0.51	0.65	0.7	0.41	0.39	0.38	0.78	0.58	0.66	0.47	0.59	0.86	0.81	0.59	0.68	0.68	0.77	0.7	0.84	0.68	0.8	0.77	0.89	0.76	0.66	0.62	0.61	0.48	0.99	0.49	0.62	0.52	0.51	0.44	0.73	0.56	0.74	0.49	0.63	0.79
Com_4535_pos	0.83	0.45	0.78	0.3	0.76	0.5	0.36	-0.03	0.82	0.83	0.89	0.46	0.08	0.69	0.44	0.81	0.84	0.81	0.7	0.92	0.71	0.78	0.51	0.4	0.87	0.87	0.91	0.81	0.65	0.87	0.86	0.71	0.79	0.88	0.9	0.89	0.79	0.47	0.34	0.08	0.73	0.39	0.41	0.49	0.87	0.64	0.73	0.91	0.61
Com_132_neg	0.8	0.22	0.9	0.43	0.81	0.69	0.47	0.2	0.84	0.92	0.9	0.57	0.3	0.87	0.67	0.79	0.91	0.86	0.85	0.93	0.68	0.75	0.66	0.52	0.88	0.82	0.87	0.74	0.74	0.79	0.82	0.65	0.79	0.89	0.92	0.92	0.5	0.34	0.54	0.21	0.86	0.58	0.62	0.58	0.93	0.7	0.87	0.91	0.65
Com_169_pos	0.7	0.2	0.89	0.88	0.85	0.98	0.87	0.85	0.79	0.85	0.74	0.9	0.9	0.94	1	0.72	0.83	0.82	0.94	0.73	0.71	0.72	0.95	0.9	0.75	0.67	0.66	0.65	0.9	0.6	0.68	0.66	0.77	0.74	0.74	0.75	-0.19	0.47	0.97	0.8	0.92	0.97	0.99	0.87	0.8	0.86	0.92	0.72	0.83
Com_217_neg	0.85	0.33	0.91	0.46	0.85	0.69	0.5	0.2	0.88	0.94	0.94	0.6	0.3	0.86	0.66	0.84	0.93	0.89	0.85	0.96	0.74	0.81	0.68	0.55	0.92	0.87	0.92	0.81	0.77	0.85	0.87	0.72	0.84	0.93	0.95	0.95	0.57	0.43	0.54	0.24	0.87	0.59	0.62	0.62	0.95	0.74	0.87	0.95	0.7
Com_106_neg	0.84	0.29	0.92	0.47	0.85	0.71	0.51	0.23	0.88	0.94	0.93	0.61	0.33	0.88	0.68	0.84	0.93	0.89	0.87	0.96	0.73	0.8	0.69	0.56	0.91	0.86	0.91	0.79	0.77	0.83	0.86	0.7	0.83	0.92	0.94	0.95	0.53	0.41	0.57	0.26	0.88	0.61	0.64	0.62	0.95	0.75	0.89	0.94	0.7
Com_10036_pos	0.94	0.49	0.96	0.63	0.94	0.8	0.67	0.36	0.96	0.98	0.99	0.75	0.46	0.91	0.75	0.94	0.98	0.97	0.92	1	0.87	0.92	0.8	0.71	0.98	0.95	0.97	0.91	0.88	0.93	0.95	0.85	0.94	0.99	0.99	1	0.53	0.61	0.68	0.43	0.94	0.72	0.73	0.77	0.99	0.87	0.94	0.99	0.84
Com_4656_pos	0.98	0.59	0.95	0.66	0.96	0.79	0.71	0.38	0.98	0.97	1	0.78	0.47	0.89	0.73	0.97	0.98	0.98	0.9	1	0.92	0.95	0.81	0.74	1	0.98	0.99	0.95	0.9	0.97	0.98	0.9	0.97	1	1	1	0.56	0.7	0.68	0.48	0.93	0.72	0.72	0.8	0.99	0.9	0.92	1	0.88
Com_8111_pos	0.86	0.73	0.8	0.97	0.9	0.89	0.99	0.82	0.86	0.78	0.78	0.98	0.85	0.77	0.84	0.88	0.8	0.86	0.83	0.73	0.94	0.9	0.94	0.98	0.81	0.82	0.77	0.87	0.94	0.8	0.83	0.92	0.9	0.8	0.76	0.77	0.09	0.9	0.91	0.92	0.84	0.92	0.88	0.99	0.77	0.96	0.82	0.76	0.98
Com_5676_pos	0.77	0.13	0.95	0.59	0.85	0.83	0.6	0.45	0.85	0.95	0.87	0.69	0.54	0.96	0.84	0.77	0.92	0.87	0.93	0.89	0.68	0.74	0.79	0.66	0.86	0.77	0.81	0.7	0.81	0.72	0.77	0.63	0.79	0.87	0.89	0.9	0.23	0.32	0.72	0.41	0.93	0.75	0.8	0.69	0.92	0.77	0.94	0.87	0.71
Com_15817_pos	0.97	0.6	0.92	0.61	0.93	0.74	0.66	0.3	0.97	0.95	0.99	0.73	0.39	0.85	0.68	0.96	0.96	0.96	0.87	0.99	0.9	0.94	0.76	0.69	0.98	0.98	1	0.95	0.86	0.97	0.98	0.89	0.95	0.99	0.99	0.99	0.63	0.69	0.62	0.41	0.89	0.66	0.66	0.76	0.97	0.87	0.89	0.99	0.84
Com_11943_pos	0.77	0.14	0.92	0.48	0.82	0.75	0.51	0.3	0.83	0.93	0.88	0.61	0.4	0.92	0.75	0.77	0.91	0.85	0.89	0.91	0.65	0.73	0.71	0.57	0.86	0.78	0.83	0.7	0.76	0.74	0.78	0.62	0.78	0.87	0.9	0.9	0.36	0.3	0.62	0.28	0.89	0.65	0.7	0.61	0.92	0.72	0.9	0.89	0.66
Com_3526_neg	0.73	0.08	0.94	0.61	0.83	0.86	0.63	0.51	0.82	0.93	0.84	0.71	0.59	0.97	0.87	0.74	0.9	0.85	0.94	0.86	0.65	0.71	0.81	0.68	0.82	0.73	0.76	0.66	0.81	0.67	0.73	0.6	0.77	0.83	0.85	0.86	0.13	0.29	0.76	0.45	0.93	0.78	0.83	0.7	0.9	0.76	0.94	0.84	0.71
Com_5193_neg	0.98	0.8	0.87	0.86	0.96	0.84	0.9	0.6	0.96	0.88	0.92	0.92	0.66	0.81	0.76	0.98	0.91	0.95	0.86	0.89	1	0.99	0.89	0.9	0.94	0.96	0.93	0.98	0.95	0.96	0.97	1	0.98	0.93	0.91	0.91	0.4	0.92	0.8	0.74	0.88	0.82	0.79	0.94	0.89	0.97	0.87	0.91	0.98
Com_399_pos	0.61	-0.05	0.8	0.26	0.66	0.58	0.29	0.11	0.68	0.82	0.75	0.4	0.21	0.8	0.6	0.6	0.78	0.71	0.75	0.8	0.46	0.55	0.53	0.35	0.72	0.64	0.71	0.54	0.58	0.59	0.63	0.42	0.61	0.74	0.78	0.78	0.38	0.07	0.43	0.06	0.75	0.47	0.53	0.4	0.81	0.53	0.77	0.77	0.46
Com_352_pos	0.75	0.33	0.74	0.2	0.68	0.43	0.26	-0.11	0.75	0.79	0.83	0.36	-0.01	0.66	0.38	0.73	0.79	0.75	0.65	0.87	0.61	0.69	0.43	0.3	0.81	0.79	0.85	0.72	0.56	0.79	0.78	0.6	0.71	0.82	0.85	0.84	0.78	0.34	0.26	-0.03	0.67	0.31	0.34	0.39	0.83	0.55	0.68	0.85	0.51
Com_185_neg	0.68	0.43	0.57	0.05	0.56	0.23	0.12	-0.3	0.65	0.63	0.74	0.22	-0.2	0.46	0.16	0.66	0.65	0.63	0.46	0.77	0.55	0.62	0.25	0.15	0.71	0.73	0.79	0.68	0.42	0.76	0.72	0.56	0.62	0.73	0.75	0.74	0.92	0.37	0.06	-0.17	0.5	0.12	0.13	0.26	0.7	0.43	0.5	0.76	0.41
Com_1392_neg	0.99	0.76	0.87	0.66	0.93	0.71	0.71	0.33	0.96	0.89	0.97	0.77	0.41	0.77	0.63	0.98	0.92	0.95	0.82	0.96	0.95	0.98	0.76	0.73	0.97	0.99	0.99	0.99	0.87	1	0.99	0.96	0.97	0.97	0.96	0.95	0.65	0.82	0.62	0.49	0.85	0.66	0.64	0.8	0.93	0.89	0.84	0.97	0.89
Com_10529_pos	0.91	0.82	0.71	0.47	0.79	0.49	0.53	0.09	0.85	0.75	0.87	0.59	0.17	0.58	0.39	0.89	0.79	0.82	0.62	0.86	0.86	0.89	0.55	0.54	0.87	0.93	0.93	0.93	0.7	0.96	0.92	0.88	0.86	0.87	0.87	0.85	0.82	0.79	0.38	0.29	0.67	0.43	0.4	0.63	0.81	0.74	0.66	0.88	0.75
Com_1134_pos	0.71	0.1	0.93	0.75	0.84	0.94	0.75	0.7	0.8	0.9	0.79	0.8	0.76	0.98	0.96	0.72	0.87	0.83	0.96	0.79	0.67	0.7	0.89	0.79	0.79	0.69	0.7	0.64	0.86	0.62	0.7	0.61	0.76	0.79	0.79	0.81	-0.06	0.35	0.88	0.62	0.94	0.89	0.93	0.78	0.85	0.81	0.95	0.78	0.76
Com_1807_pos	0.64	0.17	0.67	0.07	0.58	0.35	0.12	-0.2	0.65	0.72	0.75	0.24	-0.1	0.6	0.31	0.62	0.71	0.65	0.58	0.8	0.47	0.57	0.33	0.17	0.71	0.68	0.76	0.6	0.45	0.68	0.67	0.46	0.59	0.73	0.77	0.77	0.74	0.18	0.17	-0.16	0.6	0.22	0.26	0.26	0.75	0.43	0.61	0.77	0.38
Com_670_neg	0.89	0.35	0.98	0.66	0.93	0.85	0.69	0.45	0.94	0.99	0.96	0.77	0.54	0.96	0.83	0.89	0.98	0.95	0.96	0.97	0.82	0.87	0.84	0.73	0.95	0.9	0.92	0.84	0.89	0.86	0.9	0.78	0.9	0.96	0.97	0.97	0.38	0.51	0.74	0.47	0.97	0.78	0.8	0.77	0.99	0.86	0.97	0.96	0.82
Com_676_neg	0.74	0.75	0.48	0.18	0.56	0.2	0.25	-0.22	0.65	0.54	0.7	0.31	-0.14	0.33	0.1	0.71	0.59	0.61	0.38	0.71	0.67	0.7	0.27	0.25	0.7	0.77	0.79	0.77	0.45	0.82	0.76	0.7	0.66	0.7	0.7	0.68	0.95	0.64	0.08	0	0.43	0.13	0.1	0.36	0.62	0.5	0.42	0.72	0.51
Com_2788_neg	0.74	0.67	0.53	0.15	0.58	0.23	0.22	-0.24	0.67	0.59	0.73	0.3	-0.15	0.39	0.13	0.72	0.63	0.64	0.42	0.75	0.65	0.7	0.28	0.24	0.72	0.78	0.81	0.76	0.46	0.82	0.77	0.68	0.67	0.73	0.74	0.72	0.96	0.58	0.09	-0.04	0.47	0.14	0.12	0.35	0.66	0.49	0.46	0.75	0.5
Com_1746_pos	0.72	0.07	0.93	0.64	0.83	0.88	0.65	0.56	0.81	0.92	0.82	0.73	0.64	0.97	0.9	0.73	0.89	0.84	0.94	0.84	0.65	0.7	0.83	0.7	0.81	0.72	0.74	0.65	0.82	0.65	0.72	0.6	0.76	0.82	0.83	0.85	0.08	0.3	0.79	0.49	0.93	0.81	0.86	0.71	0.89	0.77	0.94	0.82	0.71
Com_7955_pos	0.55	-0.01	0.81	0.78	0.73	0.92	0.75	0.82	0.66	0.76	0.62	0.79	0.87	0.89	0.96	0.57	0.72	0.7	0.87	0.61	0.55	0.56	0.87	0.79	0.62	0.52	0.51	0.48	0.78	0.43	0.52	0.49	0.62	0.62	0.62	0.64	-0.33	0.27	0.91	0.71	0.84	0.9	0.94	0.75	0.7	0.73	0.85	0.6	0.69
Com_11379_pos	0.87	0.35	0.99	0.8	0.96	0.96	0.82	0.65	0.94	0.98	0.92	0.88	0.73	1	0.94	0.88	0.97	0.95	1	0.92	0.84	0.87	0.94	0.86	0.92	0.86	0.87	0.83	0.95	0.81	0.87	0.8	0.91	0.92	0.93	0.93	0.17	0.56	0.88	0.66	1	0.91	0.92	0.88	0.96	0.92	1	0.92	0.89
Com_391_pos	0.88	0.81	0.67	0.41	0.75	0.44	0.48	0.03	0.81	0.71	0.84	0.53	0.11	0.53	0.33	0.86	0.76	0.78	0.58	0.84	0.83	0.86	0.5	0.48	0.84	0.9	0.91	0.9	0.66	0.94	0.9	0.85	0.83	0.85	0.84	0.82	0.85	0.77	0.32	0.23	0.63	0.37	0.34	0.58	0.78	0.7	0.61	0.85	0.71
Com_1514_neg	0.77	0.13	0.93	0.54	0.84	0.8	0.56	0.38	0.84	0.94	0.88	0.65	0.47	0.94	0.8	0.77	0.91	0.86	0.91	0.9	0.67	0.73	0.76	0.61	0.86	0.78	0.82	0.7	0.79	0.72	0.78	0.62	0.78	0.87	0.89	0.9	0.29	0.31	0.67	0.35	0.91	0.7	0.75	0.65	0.92	0.74	0.92	0.88	0.69
Com_671_neg	0.84	0.38	0.85	0.37	0.8	0.59	0.42	0.07	0.85	0.89	0.92	0.52	0.18	0.78	0.55	0.83	0.89	0.85	0.78	0.94	0.72	0.79	0.59	0.47	0.9	0.87	0.92	0.81	0.7	0.86	0.86	0.71	0.81	0.91	0.93	0.93	0.69	0.44	0.44	0.14	0.8	0.48	0.51	0.55	0.92	0.69	0.8	0.93	0.65
Com_3017_pos	0.99	0.78	0.87	0.69	0.93	0.73	0.74	0.36	0.96	0.89	0.96	0.79	0.44	0.78	0.64	0.99	0.92	0.95	0.82	0.95	0.96	0.98	0.77	0.75	0.97	1	0.99	0.99	0.88	1	0.99	0.97	0.97	0.97	0.96	0.95	0.63	0.84	0.64	0.52	0.85	0.68	0.65	0.82	0.93	0.9	0.84	0.96	0.9
Com_714_pos	0.66	0.31	0.8	0.95	0.81	0.97	0.94	0.95	0.74	0.75	0.66	0.94	0.98	0.85	0.97	0.69	0.74	0.76	0.87	0.62	0.73	0.7	0.96	0.95	0.68	0.62	0.58	0.63	0.88	0.56	0.63	0.68	0.74	0.66	0.64	0.66	-0.29	0.57	1	0.92	0.85	0.99	0.99	0.92	0.7	0.86	0.85	0.63	0.85
Com_1413_neg	0.81	0.85	0.67	0.91	0.81	0.76	0.93	0.73	0.78	0.65	0.7	0.91	0.75	0.61	0.69	0.83	0.69	0.77	0.68	0.64	0.91	0.86	0.83	0.91	0.73	0.78	0.71	0.84	0.85	0.78	0.79	0.92	0.84	0.71	0.67	0.67	0.15	0.96	0.79	0.88	0.7	0.8	0.74	0.93	0.65	0.89	0.68	0.68	0.92
Com_9143_pos	0.99	0.73	0.9	0.68	0.95	0.75	0.73	0.37	0.98	0.92	0.98	0.79	0.45	0.81	0.67	0.99	0.95	0.96	0.85	0.97	0.96	0.98	0.79	0.75	0.98	1	1	0.99	0.89	1	1	0.96	0.98	0.98	0.97	0.97	0.61	0.81	0.65	0.51	0.88	0.69	0.68	0.82	0.95	0.91	0.87	0.98	0.9
Com_1763_neg	0.67	0.14	0.73	0.15	0.63	0.44	0.2	-0.1	0.69	0.77	0.78	0.31	0	0.68	0.41	0.65	0.76	0.7	0.65	0.83	0.51	0.6	0.41	0.25	0.75	0.71	0.78	0.62	0.52	0.69	0.7	0.49	0.63	0.77	0.81	0.8	0.66	0.18	0.26	-0.08	0.67	0.31	0.36	0.33	0.8	0.49	0.68	0.8	0.44
Com_208_neg	0.66	-0.01	0.86	0.38	0.73	0.69	0.4	0.24	0.74	0.87	0.79	0.51	0.34	0.87	0.7	0.66	0.83	0.76	0.83	0.83	0.53	0.61	0.63	0.47	0.77	0.68	0.74	0.58	0.66	0.62	0.67	0.48	0.67	0.78	0.81	0.82	0.3	0.14	0.55	0.18	0.82	0.58	0.64	0.5	0.85	0.61	0.84	0.8	0.55
Com_8721_neg	0.86	0.36	0.9	0.45	0.85	0.68	0.5	0.18	0.89	0.93	0.94	0.6	0.28	0.85	0.64	0.85	0.93	0.89	0.84	0.96	0.75	0.82	0.67	0.54	0.92	0.88	0.93	0.82	0.76	0.86	0.88	0.73	0.84	0.93	0.95	0.95	0.6	0.45	0.53	0.23	0.86	0.57	0.6	0.61	0.95	0.74	0.87	0.95	0.7
Com_15491_pos	0.83	0.94	0.62	0.83	0.78	0.66	0.86	0.59	0.77	0.61	0.7	0.84	0.61	0.53	0.57	0.83	0.67	0.75	0.61	0.64	0.91	0.87	0.74	0.83	0.73	0.8	0.73	0.87	0.8	0.82	0.81	0.93	0.83	0.72	0.67	0.67	0.31	1	0.67	0.78	0.64	0.69	0.62	0.86	0.64	0.85	0.62	0.68	0.89
Com_3825_pos	0.88	0.9	0.71	0.88	0.85	0.75	0.9	0.64	0.84	0.7	0.77	0.9	0.67	0.63	0.66	0.88	0.75	0.82	0.71	0.72	0.95	0.91	0.82	0.89	0.8	0.85	0.79	0.91	0.87	0.86	0.86	0.96	0.89	0.78	0.74	0.74	0.3	0.98	0.75	0.81	0.74	0.77	0.71	0.92	0.72	0.91	0.71	0.75	0.94
Com_11195_pos	0.7	0.29	0.85	0.93	0.84	0.98	0.92	0.92	0.78	0.81	0.71	0.94	0.95	0.9	0.99	0.72	0.79	0.8	0.91	0.68	0.74	0.73	0.97	0.94	0.73	0.66	0.63	0.66	0.91	0.6	0.67	0.69	0.77	0.72	0.7	0.72	-0.23	0.55	0.99	0.88	0.89	0.99	1	0.92	0.76	0.88	0.89	0.69	0.86
Com_30_pos	0.98	0.85	0.82	0.72	0.92	0.71	0.77	0.4	0.94	0.84	0.93	0.81	0.47	0.72	0.62	0.98	0.88	0.92	0.78	0.9	0.98	0.98	0.77	0.77	0.94	0.98	0.96	0.99	0.87	0.99	0.98	0.99	0.96	0.93	0.91	0.91	0.6	0.91	0.64	0.58	0.81	0.68	0.64	0.84	0.88	0.91	0.8	0.92	0.92
[truncated: 94 more columns]
