# Supplementary material for: Metabolomic and Transcriptomic Analyses Reveal the Potential Mechanisms of Dynamic Ovarian Development in Goats during Sexual Maturation
Source: Int J Mol Sci. 2024 Sep 13;25(18):9898. doi: 10.3390/ijms25189898 (PMC11432265; doi:10.3390/ijms25189898)
Supplement: Supplementary file 1 [file ijms-25-09898-s001.zip › Table S12.xlsx]

## Sheet: correlation
Table S12 The correlation Analysis between Cluster 2 DAMs and Cluster 4 DEGs
	102168868	102190397	102175748	102186825	102191086	102191255	102170404	102190083	102187007	102190741	102191250	102179125	102179705	102186634	102180222	102171197	102190364	102168503	102171358	102172519	102175295	102188004	102174371	102186909	102189612	102184914	102187807	102191426	102175133	102178828	102174971	102184324	102171514	102182053	102176003	102181845	100861386	102177384	102187453	102185924	102169590	102181874	102189815	102183511	102168838	102186656	100860951	102191568	102188220
Com_15721_pos	-0.43	-0.3	-0.4	-0.59	-0.59	-0.48	-0.45	-0.31	-0.43	-0.53	-0.34	-0.6	-0.44	-0.49	-0.21	-0.5	-0.3	-0.51	-0.45	0	-0.4	-0.36	-0.21	-0.15	-0.37	-0.31	-0.29	-0.17	-0.48	-0.19	-0.69	-0.37	-0.43	-0.39	-0.44	-0.49	-0.36	-0.47	-0.45	-0.42	-0.45	-0.08	-0.52	-0.36	-0.41	-0.49	-0.27	-0.45	-0.5
Com_9842_pos	-0.29	-0.32	-0.37	-0.27	-0.33	-0.28	-0.28	-0.27	-0.24	-0.18	-0.39	-0.26	0.3	-0.33	-0.28	-0.22	-0.33	-0.28	-0.28	-0.12	-0.25	-0.22	-0.22	-0.14	-0.22	-0.17	-0.16	-0.26	-0.27	-0.12	-0.39	-0.35	-0.04	-0.22	-0.28	-0.2	0.79	-0.26	-0.38	-0.16	-0.35	-0.22	-0.46	-0.07	-0.33	-0.23	-0.05	-0.26	-0.04
Com_1409_pos	-0.6	-0.45	-0.61	-0.51	-0.53	-0.41	-0.47	-0.56	-0.5	-0.39	-0.6	-0.52	-0.41	-0.61	-0.56	-0.48	-0.66	-0.61	-0.49	-0.22	-0.51	-0.47	-0.49	-0.43	-0.5	-0.48	-0.39	-0.48	-0.5	-0.45	-0.58	-0.54	-0.23	-0.48	-0.55	-0.37	-0.06	-0.51	-0.5	-0.5	-0.38	0.13	-0.64	-0.43	-0.62	-0.4	-0.34	-0.44	-0.32
Com_7545_neg	-0.36	-0.41	-0.44	-0.35	-0.39	-0.25	-0.29	-0.42	-0.44	-0.16	-0.41	-0.27	-0.24	-0.47	-0.45	-0.16	-0.52	-0.47	-0.47	-0.41	-0.33	-0.28	-0.42	-0.45	-0.2	-0.35	-0.31	-0.43	-0.35	-0.32	-0.29	-0.66	-0.08	-0.33	-0.3	-0.07	-0.17	-0.27	-0.49	-0.29	-0.21	-0.34	-0.39	-0.43	-0.26	-0.01	-0.4	-0.2	-0.27
Com_4470_pos	-0.46	-0.4	-0.32	-0.3	-0.39	-0.4	-0.31	-0.43	-0.43	-0.34	-0.48	-0.36	-0.43	-0.43	-0.4	-0.4	-0.49	-0.54	-0.32	-0.32	-0.33	-0.34	-0.28	-0.32	-0.38	-0.4	-0.31	-0.37	-0.38	-0.37	-0.47	-0.49	-0.15	-0.38	-0.51	-0.39	-0.29	-0.39	-0.32	-0.43	-0.26	0.21	-0.51	-0.42	-0.44	-0.22	-0.27	-0.27	-0.31
Com_6816_pos	-0.22	-0.13	-0.22	-0.1	0	-0.03	0.02	-0.13	-0.05	0.08	-0.19	0.02	-0.17	-0.3	-0.11	-0.05	-0.24	-0.12	-0.26	-0.38	-0.17	0.05	-0.12	-0.12	-0.03	-0.01	-0.21	-0.07	-0.02	-0.09	-0.04	-0.2	-0.12	0.06	-0.09	0.05	-0.1	-0.06	-0.01	0.02	0.1	0.08	-0.11	0.06	-0.04	0.04	-0.05	0.12	-0.13
Com_4123_pos	0.23	-0.15	0.16	-0.02	0.1	0.03	0	-0.11	-0.17	-0.14	-0.03	0.02	-0.15	-0.05	-0.03	-0.13	-0.03	-0.03	-0.04	-0.19	-0.04	-0.02	-0.03	-0.11	-0.07	-0.06	-0.22	-0.07	-0.09	-0.06	0.03	-0.05	-0.21	-0.05	-0.1	-0.15	-0.08	-0.06	-0.11	-0.11	-0.1	-0.12	-0.02	-0.13	0.07	-0.07	-0.14	0.03	-0.14
Com_7507_neg	-0.44	-0.25	-0.36	-0.49	-0.53	-0.14	-0.37	-0.3	-0.4	-0.28	-0.38	-0.49	-0.3	-0.36	-0.4	-0.26	-0.32	-0.49	-0.39	-0.45	-0.32	-0.3	-0.33	-0.33	-0.3	-0.4	-0.41	-0.32	-0.4	-0.33	-0.47	-0.55	0	-0.38	-0.39	0	-0.32	-0.3	-0.33	-0.27	-0.42	-0.26	-0.37	-0.46	-0.4	-0.16	-0.38	-0.31	-0.29
Com_4735_pos	-0.37	0.17	-0.26	-0.19	-0.36	-0.22	-0.05	-0.03	-0.08	-0.07	0.05	-0.21	0.27	-0.37	-0.02	-0.18	-0.09	-0.11	-0.28	0	-0.02	0.05	0.02	0.23	-0.06	0.2	-0.05	0.08	-0.2	0.21	-0.31	-0.23	-0.17	0.05	0.17	-0.13	0.29	-0.15	-0.42	-0.01	-0.24	-0.03	-0.4	0.14	-0.18	-0.19	0.18	-0.1	-0.03
Com_13704_pos	-0.45	-0.46	-0.48	-0.34	-0.45	-0.35	-0.34	-0.34	-0.34	-0.23	-0.49	-0.37	0.17	-0.44	-0.37	-0.28	-0.41	-0.43	-0.34	-0.4	-0.34	-0.27	-0.28	-0.25	-0.25	-0.31	-0.23	-0.37	-0.33	-0.24	-0.57	-0.48	-0.01	-0.3	-0.42	-0.21	0.58	-0.34	-0.5	-0.23	-0.37	-0.21	-0.59	-0.19	-0.42	-0.16	-0.13	-0.28	-0.15
Com_4864_pos	-0.12	-0.17	-0.04	-0.15	-0.22	0.01	-0.07	-0.16	-0.17	-0.15	-0.21	-0.13	-0.17	-0.25	-0.13	-0.18	-0.22	-0.22	-0.23	-0.31	-0.05	-0.06	-0.06	-0.11	-0.15	-0.12	-0.28	-0.12	-0.16	-0.09	-0.27	-0.31	-0.07	-0.13	-0.25	-0.29	-0.12	-0.1	-0.16	-0.11	-0.16	0.23	-0.22	-0.17	-0.12	-0.17	-0.07	-0.01	-0.12
Com_12923_pos	-0.26	-0.09	-0.42	-0.35	-0.36	-0.09	-0.02	-0.05	0.01	0.14	-0.27	-0.16	0.14	-0.28	-0.06	0.11	-0.17	-0.18	-0.36	-0.34	-0.11	0.04	-0.25	-0.02	-0.07	0.03	-0.34	0.06	0.03	-0.03	-0.41	-0.31	0.36	0.08	-0.16	0.04	0.2	0	-0.36	0.08	-0.03	-0.02	-0.27	0.04	-0.04	0.22	0.01	0.09	-0.12
Com_7443_pos	-0.53	-0.1	-0.54	-0.43	-0.48	-0.41	-0.35	-0.36	-0.35	-0.29	-0.26	-0.44	-0.03	-0.54	-0.37	-0.41	-0.4	-0.38	-0.42	-0.05	-0.38	-0.28	-0.34	-0.13	-0.37	-0.15	-0.27	-0.25	-0.44	-0.15	-0.45	-0.37	-0.32	-0.25	-0.13	-0.09	0.27	-0.44	-0.61	-0.32	-0.45	-0.21	-0.6	-0.16	-0.47	-0.38	-0.15	-0.39	-0.19
Com_535_pos	-0.46	-0.28	-0.45	-0.44	-0.43	-0.28	-0.51	-0.55	-0.45	-0.44	-0.52	-0.47	-0.27	-0.43	-0.58	-0.58	-0.55	-0.5	-0.36	-0.07	-0.44	-0.53	-0.42	-0.39	-0.59	-0.43	-0.53	-0.45	-0.49	-0.48	-0.42	-0.45	-0.07	-0.5	-0.5	-0.24	0.19	-0.49	-0.3	-0.49	-0.49	-0.04	-0.48	-0.39	-0.66	-0.48	-0.36	-0.52	-0.17
Com_3365_pos	-0.47	-0.38	-0.35	-0.32	-0.44	-0.18	-0.26	-0.25	-0.32	-0.2	-0.38	-0.37	-0.25	-0.33	-0.28	-0.16	-0.32	-0.48	-0.26	-0.69	-0.27	-0.2	-0.21	-0.31	-0.14	-0.38	-0.29	-0.31	-0.23	-0.33	-0.56	-0.47	0.09	-0.29	-0.44	-0.16	-0.3	-0.25	-0.39	-0.2	-0.21	-0.04	-0.4	-0.35	-0.31	0.04	-0.24	-0.16	-0.32
Com_7834_pos	-0.14	-0.04	-0.11	-0.15	-0.26	0.11	0.05	-0.02	-0.07	0.07	-0.21	-0.08	-0.09	-0.21	-0.09	0.03	-0.13	-0.16	-0.26	-0.28	0.05	0.05	-0.07	-0.04	-0.05	-0.05	-0.18	0.01	-0.08	0.01	-0.2	-0.34	0.18	0	-0.17	0.03	-0.24	0.07	-0.1	0.05	-0.04	0.28	-0.11	-0.13	-0.04	0.04	-0.01	0.11	-0.06
Com_7606_pos	-0.51	-0.05	-0.51	-0.43	-0.47	-0.43	-0.4	-0.4	-0.33	-0.34	-0.24	-0.44	-0.04	-0.49	-0.4	-0.45	-0.42	-0.38	-0.41	0.06	-0.37	-0.34	-0.35	-0.16	-0.42	-0.17	-0.32	-0.28	-0.42	-0.2	-0.43	-0.38	-0.24	-0.31	-0.11	-0.1	0.3	-0.45	-0.54	-0.36	-0.49	-0.27	-0.57	-0.19	-0.5	-0.41	-0.19	-0.44	-0.13
Com_5980_pos	-0.49	-0.47	-0.47	-0.7	-0.53	-0.55	-0.62	-0.63	-0.69	-0.57	-0.52	-0.69	-0.65	-0.58	-0.58	-0.54	-0.56	-0.7	-0.5	-0.19	-0.67	-0.6	-0.59	-0.53	-0.57	-0.57	-0.49	-0.53	-0.69	-0.53	-0.55	-0.54	-0.55	-0.61	-0.48	-0.36	-0.43	-0.68	-0.66	-0.65	-0.62	-0.51	-0.57	-0.66	-0.6	-0.46	-0.65	-0.62	-0.53
Com_1941_neg	-0.48	-0.45	-0.31	-0.48	-0.52	-0.38	-0.48	-0.4	-0.47	-0.46	-0.53	-0.54	-0.49	-0.43	-0.43	-0.49	-0.38	-0.62	-0.38	-0.36	-0.43	-0.45	-0.26	-0.39	-0.44	-0.55	-0.38	-0.41	-0.48	-0.47	-0.66	-0.43	-0.11	-0.51	-0.61	-0.35	-0.38	-0.48	-0.39	-0.44	-0.47	-0.1	-0.41	-0.52	-0.53	-0.29	-0.42	-0.44	-0.34
Com_6287_pos	-0.35	-0.35	-0.41	-0.29	-0.36	-0.34	-0.32	-0.3	-0.27	-0.23	-0.4	-0.31	0.25	-0.36	-0.34	-0.29	-0.34	-0.33	-0.29	-0.16	-0.29	-0.27	-0.23	-0.18	-0.26	-0.23	-0.21	-0.31	-0.29	-0.19	-0.45	-0.38	0	-0.28	-0.32	-0.17	0.72	-0.32	-0.41	-0.21	-0.38	-0.28	-0.51	-0.12	-0.39	-0.21	-0.1	-0.3	-0.04
Com_6542_pos	-0.63	-0.23	-0.6	-0.5	-0.63	-0.48	-0.37	-0.35	-0.38	-0.32	-0.41	-0.51	-0.09	-0.66	-0.36	-0.46	-0.44	-0.5	-0.53	-0.14	-0.39	-0.29	-0.29	-0.13	-0.38	-0.23	-0.26	-0.24	-0.48	-0.16	-0.7	-0.44	-0.24	-0.29	-0.3	-0.27	0.16	-0.46	-0.73	-0.33	-0.46	-0.03	-0.66	-0.2	-0.51	-0.38	-0.12	-0.39	-0.26
Com_7260_neg	-0.29	-0.12	-0.17	-0.25	-0.11	-0.13	-0.09	-0.18	-0.19	-0.13	-0.31	-0.13	-0.21	-0.23	-0.24	-0.07	-0.26	-0.31	-0.37	-0.34	-0.25	-0.08	-0.16	-0.24	-0.09	-0.22	-0.22	-0.17	-0.09	-0.17	-0.14	-0.44	-0.1	-0.15	-0.2	0.3	-0.15	-0.08	0.11	0	-0.23	-0.21	-0.19	-0.18	-0.09	-0.01	-0.21	0	-0.19
Com_5710_pos	-0.52	-0.13	-0.42	-0.38	-0.46	-0.24	-0.13	-0.18	-0.25	-0.16	-0.32	-0.29	-0.17	-0.5	-0.19	-0.14	-0.35	-0.41	-0.53	-0.35	-0.23	-0.05	-0.15	-0.12	-0.09	-0.15	-0.16	-0.11	-0.22	-0.04	-0.5	-0.53	-0.17	-0.13	-0.22	-0.03	-0.22	-0.16	-0.36	-0.06	-0.25	0.09	-0.44	-0.16	-0.18	-0.13	-0.07	-0.06	-0.31
Com_5565_pos	-0.42	0.03	-0.46	-0.2	-0.36	-0.21	0.05	-0.05	-0.13	0.13	0.02	-0.13	0.17	-0.39	-0.05	0.09	-0.25	-0.15	-0.37	-0.37	-0.08	0.15	-0.18	0.05	0.13	0.13	0.04	-0.02	-0.03	0.15	-0.25	-0.34	-0.1	0.13	0.15	0.03	0.04	-0.03	-0.51	0.03	0.04	-0.01	-0.45	0.07	-0.02	0.21	0.13	0.11	-0.21
Com_4738_neg	-0.1	-0.06	0.02	-0.14	-0.11	-0.2	-0.1	-0.21	-0.19	-0.14	-0.06	-0.1	-0.2	-0.15	-0.13	-0.13	-0.22	-0.18	-0.2	-0.26	-0.13	-0.08	-0.16	-0.11	-0.17	-0.03	-0.3	-0.13	-0.16	-0.1	0	-0.33	-0.25	-0.09	-0.06	-0.05	-0.15	-0.17	0.06	-0.16	-0.15	-0.25	-0.2	-0.18	-0.05	-0.1	-0.19	-0.03	-0.18
Com_6581_neg	-0.17	-0.41	-0.18	-0.2	-0.29	-0.13	-0.23	-0.33	-0.33	-0.19	-0.26	-0.28	-0.13	-0.19	-0.18	-0.05	-0.34	-0.31	0.04	-0.53	-0.24	-0.19	-0.36	-0.24	-0.19	-0.22	-0.35	-0.27	-0.28	-0.22	-0.32	-0.38	-0.24	-0.21	-0.33	-0.36	0.04	-0.29	-0.42	-0.29	-0.18	-0.07	-0.45	-0.32	-0.18	-0.18	-0.19	-0.15	-0.36
Com_7718_pos	-0.18	-0.32	-0.13	-0.33	-0.35	-0.21	-0.25	-0.31	-0.32	-0.22	-0.33	-0.27	-0.23	-0.38	-0.24	-0.18	-0.34	-0.37	-0.34	-0.16	-0.22	-0.23	-0.24	-0.23	-0.24	-0.21	-0.29	-0.24	-0.38	-0.16	-0.34	-0.45	-0.25	-0.28	-0.25	-0.45	-0.14	-0.28	-0.45	-0.25	-0.31	-0.15	-0.26	-0.33	-0.2	-0.26	-0.28	-0.21	-0.21
Com_12175_pos	0	-0.06	0.05	-0.1	-0.17	0.03	0.02	-0.09	-0.16	-0.06	-0.12	-0.05	-0.09	-0.14	-0.06	-0.06	-0.12	-0.13	-0.16	-0.26	0.03	0.01	-0.06	-0.03	-0.1	-0.02	-0.24	-0.01	-0.13	0.01	-0.12	-0.27	-0.01	-0.04	-0.14	-0.16	-0.16	-0.01	-0.15	-0.06	-0.11	0.14	-0.13	-0.16	0.01	-0.04	-0.05	0.06	-0.13
Com_13277_pos	-0.22	0.12	-0.02	-0.1	-0.16	-0.1	0.05	0.14	0.04	0.15	0.05	-0.05	0.21	-0.11	0.16	0.06	0.05	0.04	-0.14	-0.03	0.06	0.15	0.15	0.3	0.13	0.27	0.15	0.18	-0.07	0.28	0.01	-0.13	-0.15	0.16	0.14	-0.21	0.09	0.02	0.17	0.13	0.05	0	-0.01	0.2	-0.01	0	0.19	0.06	-0.09
Com_11410_pos	0.06	-0.4	-0.12	-0.3	-0.05	-0.07	-0.35	-0.31	-0.44	-0.41	-0.22	-0.41	-0.38	-0.09	-0.25	-0.27	-0.1	-0.25	0.1	-0.2	-0.4	-0.34	-0.34	-0.33	-0.29	-0.39	-0.34	-0.28	-0.39	-0.32	-0.12	-0.15	-0.48	-0.35	-0.37	-0.04	-0.19	-0.37	-0.15	-0.39	-0.34	-0.44	-0.28	-0.42	-0.28	-0.34	-0.43	-0.35	-0.4
Com_2051_neg	-0.34	-0.05	-0.35	-0.28	-0.42	-0.09	-0.04	-0.14	-0.16	0.02	-0.28	-0.17	0.01	-0.37	-0.24	-0.05	-0.27	-0.29	-0.45	-0.35	-0.06	-0.03	-0.2	-0.11	-0.14	-0.08	-0.33	-0.08	-0.13	-0.07	-0.35	-0.55	0.29	-0.06	-0.17	0.15	-0.05	-0.03	-0.32	-0.01	-0.16	0.01	-0.33	-0.16	-0.13	0.11	-0.08	0.04	-0.08
Com_4190_neg	-0.29	-0.28	-0.38	-0.38	-0.35	-0.41	-0.25	-0.37	-0.36	-0.26	-0.33	-0.3	-0.45	-0.43	-0.24	-0.3	-0.42	-0.39	-0.36	-0.19	-0.37	-0.24	-0.38	-0.22	-0.35	-0.2	-0.37	-0.18	-0.33	-0.23	-0.35	-0.33	-0.34	-0.19	-0.34	-0.22	-0.29	-0.36	-0.37	-0.37	-0.17	0	-0.43	-0.29	-0.23	-0.24	-0.26	-0.2	-0.44
Com_1594_pos	-0.24	-0.58	-0.39	-0.38	-0.21	-0.31	-0.4	-0.46	-0.49	-0.52	-0.47	-0.44	-0.46	-0.38	-0.37	-0.37	-0.39	-0.5	-0.18	-0.3	-0.53	-0.4	-0.39	-0.46	-0.33	-0.52	-0.38	-0.41	-0.39	-0.43	-0.48	-0.38	-0.46	-0.44	-0.55	-0.17	-0.14	-0.46	-0.43	-0.43	-0.39	-0.23	-0.56	-0.45	-0.35	-0.38	-0.41	-0.36	-0.46
Com_810_pos	-0.15	-0.1	-0.08	-0.12	-0.16	-0.15	0	-0.14	-0.15	-0.04	-0.12	-0.04	0.07	-0.26	-0.09	-0.05	-0.21	-0.17	-0.29	-0.4	-0.07	0.05	-0.08	-0.05	-0.04	0.02	-0.22	-0.08	-0.09	0.02	-0.16	-0.38	-0.12	0	-0.04	-0.04	0.15	-0.07	-0.21	-0.01	-0.15	-0.16	-0.29	-0.05	0.01	0.01	-0.03	0.09	-0.12
Com_2125_pos	-0.06	-0.09	-0.04	-0.02	0	0.01	0.12	-0.05	-0.06	0.05	-0.04	0.05	-0.11	-0.23	0	-0.01	-0.12	-0.07	-0.2	-0.4	-0.02	0.14	-0.01	-0.04	0.06	0.04	-0.12	-0.02	0.01	0.03	-0.06	-0.16	-0.15	0.09	-0.02	-0.07	-0.17	0.01	-0.11	0.03	0.07	0.13	-0.13	0.03	0.08	0.09	0.02	0.2	-0.12
Com_514_pos	-0.02	0.05	0.07	-0.01	0	0.04	0.12	-0.01	-0.07	0	0.02	0.05	-0.09	-0.16	0.01	-0.1	-0.06	-0.03	-0.2	-0.2	0.08	0.12	0.1	0.05	0.03	0.09	-0.13	0.05	-0.01	0.08	-0.01	-0.16	-0.06	0.06	0.01	-0.16	-0.21	0.04	0	0.01	0.03	0.21	-0.07	0.02	0.05	0.06	0.05	0.16	-0.07
Com_5545_pos	-0.46	0.05	-0.44	-0.34	-0.47	-0.28	-0.21	-0.26	-0.29	-0.21	-0.15	-0.31	0.07	-0.44	-0.29	-0.31	-0.34	-0.31	-0.42	-0.14	-0.2	-0.15	-0.22	-0.07	-0.24	-0.07	-0.25	-0.16	-0.3	-0.06	-0.4	-0.4	-0.09	-0.17	-0.05	-0.01	0.19	-0.25	-0.56	-0.2	-0.37	-0.11	-0.51	-0.13	-0.32	-0.19	-0.06	-0.23	-0.15
Com_6397_pos	-0.64	-0.32	-0.57	-0.37	-0.53	-0.39	-0.24	-0.39	-0.31	-0.1	-0.43	-0.34	-0.3	-0.62	-0.41	-0.15	-0.6	-0.53	-0.53	-0.34	-0.34	-0.21	-0.42	-0.31	-0.23	-0.28	-0.17	-0.36	-0.32	-0.24	-0.51	-0.61	-0.16	-0.24	-0.25	-0.19	-0.25	-0.32	-0.59	-0.26	-0.17	0.13	-0.58	-0.3	-0.35	-0.11	-0.2	-0.16	-0.22
Com_449_pos	-0.37	-0.51	-0.3	-0.43	-0.42	-0.36	-0.46	-0.42	-0.5	-0.41	-0.35	-0.52	-0.28	-0.29	-0.35	-0.29	-0.41	-0.51	-0.22	-0.56	-0.44	-0.38	-0.37	-0.4	-0.26	-0.44	-0.35	-0.47	-0.39	-0.41	-0.48	-0.49	-0.3	-0.45	-0.45	-0.42	-0.1	-0.46	-0.36	-0.43	-0.38	-0.43	-0.53	-0.47	-0.4	-0.18	-0.41	-0.37	-0.44
Com_6592_pos	-0.4	-0.41	-0.34	-0.52	-0.43	-0.46	-0.46	-0.53	-0.57	-0.46	-0.44	-0.52	-0.54	-0.53	-0.47	-0.46	-0.48	-0.6	-0.43	-0.27	-0.51	-0.45	-0.43	-0.42	-0.46	-0.44	-0.47	-0.43	-0.58	-0.42	-0.47	-0.53	-0.44	-0.48	-0.4	-0.34	-0.4	-0.56	-0.58	-0.52	-0.49	-0.37	-0.5	-0.54	-0.46	-0.36	-0.52	-0.44	-0.43
Com_2852_pos	-0.3	-0.06	-0.08	-0.23	-0.23	-0.34	-0.19	-0.31	-0.21	-0.14	-0.16	-0.19	-0.14	-0.22	-0.27	-0.13	-0.35	-0.31	-0.3	-0.28	-0.22	-0.17	-0.27	-0.17	-0.26	-0.09	-0.36	-0.24	-0.21	-0.19	-0.09	-0.48	-0.18	-0.17	-0.05	-0.01	0.01	-0.26	-0.02	-0.19	-0.29	-0.4	-0.3	-0.23	-0.17	-0.1	-0.25	-0.12	-0.11
Com_1246_pos	-0.59	-0.42	-0.59	-0.49	-0.52	-0.37	-0.47	-0.56	-0.49	-0.37	-0.58	-0.49	-0.38	-0.58	-0.56	-0.47	-0.67	-0.59	-0.47	-0.23	-0.49	-0.47	-0.49	-0.44	-0.48	-0.46	-0.41	-0.49	-0.48	-0.45	-0.54	-0.55	-0.2	-0.47	-0.52	-0.37	-0.03	-0.49	-0.49	-0.49	-0.38	0.1	-0.61	-0.42	-0.61	-0.38	-0.34	-0.43	-0.31
Com_3_neg	-0.31	-0.75	-0.36	-0.56	-0.36	-0.42	-0.63	-0.62	-0.38	-0.43	-0.73	-0.54	-0.54	-0.43	-0.57	-0.4	-0.57	-0.62	-0.35	-0.36	-0.69	-0.61	-0.64	-0.66	-0.65	-0.66	-0.63	-0.62	-0.49	-0.72	-0.56	-0.32	-0.29	-0.56	-0.69	-0.27	0.12	-0.65	-0.37	-0.51	-0.54	-0.48	-0.4	-0.52	-0.55	-0.5	-0.64	-0.53	-0.21
Com_2867_pos	-0.39	-0.35	-0.51	-0.64	-0.5	-0.58	-0.65	-0.65	-0.65	-0.7	-0.42	-0.65	-0.43	-0.5	-0.56	-0.68	-0.56	-0.6	-0.43	0.01	-0.65	-0.63	-0.58	-0.46	-0.65	-0.5	-0.57	-0.5	-0.62	-0.49	-0.55	-0.41	-0.52	-0.6	-0.44	-0.27	0.05	-0.69	-0.67	-0.68	-0.71	-0.53	-0.68	-0.54	-0.6	-0.6	-0.54	-0.68	-0.45
Com_2233_neg	-0.52	-0.21	-0.43	-0.32	-0.5	-0.37	-0.19	-0.24	-0.33	-0.25	-0.36	-0.36	-0.14	-0.57	-0.29	-0.41	-0.31	-0.45	-0.46	-0.31	-0.2	-0.15	-0.1	-0.07	-0.28	-0.19	-0.26	-0.16	-0.34	-0.12	-0.59	-0.51	-0.04	-0.2	-0.35	-0.16	-0.09	-0.3	-0.44	-0.23	-0.29	0.17	-0.59	-0.2	-0.39	-0.15	-0.07	-0.16	-0.2
Com_3331_neg	-0.14	0.05	-0.18	-0.31	-0.23	-0.13	-0.08	-0.19	-0.16	0.04	-0.08	-0.16	-0.2	-0.09	-0.13	0.08	-0.26	-0.16	-0.24	-0.13	-0.13	-0.08	-0.36	-0.1	-0.14	0.01	-0.33	-0.04	-0.06	-0.09	0.03	-0.36	0.02	-0.03	-0.02	-0.05	-0.28	-0.07	-0.01	-0.14	-0.01	-0.15	-0.15	-0.2	-0.03	0.12	-0.2	0	-0.26
Com_11556_pos	-0.23	-0.22	-0.03	-0.29	-0.3	0.04	-0.24	-0.18	-0.16	-0.09	-0.3	-0.25	-0.18	-0.2	-0.19	-0.04	-0.22	-0.29	-0.22	-0.38	-0.18	-0.16	-0.17	-0.22	-0.15	-0.21	-0.28	-0.21	-0.28	-0.19	-0.25	-0.35	-0.11	-0.22	-0.22	-0.19	-0.15	-0.18	-0.12	-0.06	-0.29	-0.2	-0.04	-0.25	-0.19	-0.22	-0.25	-0.17	-0.12
Com_8897_pos	-0.25	-0.11	-0.29	-0.35	-0.4	-0.28	-0.2	-0.25	-0.32	-0.16	-0.17	-0.26	-0.11	-0.43	-0.31	-0.21	-0.34	-0.3	-0.51	-0.13	-0.22	-0.14	-0.31	-0.2	-0.21	-0.15	-0.13	-0.25	-0.33	-0.07	-0.26	-0.36	-0.28	-0.18	-0.05	0.03	-0.01	-0.23	-0.51	-0.21	-0.34	-0.31	-0.36	-0.26	-0.18	-0.18	-0.21	-0.18	-0.14
Com_6412_neg	-0.26	-0.27	-0.08	-0.31	-0.32	0.02	-0.26	-0.19	-0.19	-0.13	-0.34	-0.28	-0.27	-0.25	-0.21	-0.08	-0.23	-0.33	-0.24	-0.37	-0.23	-0.18	-0.19	-0.25	-0.17	-0.27	-0.26	-0.23	-0.32	-0.21	-0.3	-0.35	-0.17	-0.25	-0.27	-0.13	-0.25	-0.21	-0.16	-0.09	-0.3	-0.17	-0.06	-0.3	-0.21	-0.27	-0.28	-0.2	-0.16
Com_327_neg	-0.12	-0.11	-0.13	-0.15	-0.24	-0.06	-0.03	-0.17	-0.23	-0.1	-0.19	-0.13	-0.19	-0.25	-0.14	-0.14	-0.22	-0.21	-0.2	-0.22	-0.04	-0.06	-0.13	-0.08	-0.17	-0.09	-0.26	-0.06	-0.18	-0.07	-0.21	-0.32	0	-0.09	-0.22	-0.2	-0.25	-0.09	-0.25	-0.16	-0.08	0.27	-0.26	-0.21	-0.11	-0.05	-0.07	0	-0.19
Com_8410_pos	-0.5	-0.39	-0.46	-0.29	-0.46	-0.36	-0.28	-0.26	-0.32	-0.21	-0.42	-0.35	0.17	-0.4	-0.3	-0.23	-0.35	-0.43	-0.32	-0.45	-0.27	-0.2	-0.18	-0.18	-0.15	-0.27	-0.16	-0.31	-0.27	-0.18	-0.58	-0.51	0.04	-0.26	-0.38	-0.19	0.43	-0.28	-0.45	-0.18	-0.31	-0.15	-0.6	-0.17	-0.37	-0.05	-0.07	-0.22	-0.18
Com_5270_pos	-0.22	-0.13	-0.28	-0.19	-0.33	-0.24	-0.11	-0.03	-0.16	-0.13	-0.1	-0.25	0.38	-0.28	0	-0.21	-0.05	-0.11	-0.14	-0.08	-0.07	-0.02	0.01	0.17	-0.06	0.06	0	0.02	-0.18	0.14	-0.45	-0.09	-0.08	-0.02	-0.12	-0.36	0.59	-0.17	-0.5	-0.09	-0.21	0.03	-0.45	0.11	-0.21	-0.13	0.2	-0.14	-0.11
Com_16290_pos	-0.24	-0.37	-0.14	-0.39	-0.32	-0.09	-0.33	-0.26	-0.39	-0.33	-0.35	-0.41	-0.31	-0.26	-0.21	-0.29	-0.2	-0.39	-0.17	-0.45	-0.32	-0.27	-0.17	-0.27	-0.23	-0.35	-0.37	-0.24	-0.37	-0.29	-0.47	-0.26	-0.2	-0.34	-0.44	-0.42	-0.27	-0.33	-0.38	-0.28	-0.36	-0.14	-0.23	-0.35	-0.31	-0.24	-0.3	-0.3	-0.4
Com_10042_pos	-0.34	-0.22	-0.1	-0.24	-0.35	-0.05	-0.11	-0.09	-0.14	-0.01	-0.23	-0.22	-0.09	-0.28	-0.08	0.03	-0.17	-0.3	-0.23	-0.57	-0.12	-0.01	-0.07	-0.1	0	-0.12	-0.16	-0.12	-0.2	-0.06	-0.38	-0.38	-0.09	-0.1	-0.16	-0.21	-0.23	-0.13	-0.3	0.01	-0.18	-0.08	-0.18	-0.16	-0.1	-0.03	-0.1	-0.02	-0.19
Com_1771_pos	-0.2	-0.16	-0.21	-0.09	-0.14	-0.06	-0.13	-0.16	-0.04	-0.08	-0.09	-0.08	-0.2	-0.16	-0.07	0.09	-0.23	-0.19	-0.12	-0.12	-0.14	-0.08	-0.15	-0.19	0.03	-0.08	-0.14	-0.13	-0.06	-0.1	-0.12	-0.39	-0.15	-0.11	-0.03	0.05	-0.25	-0.09	-0.08	-0.02	0	-0.21	-0.13	-0.14	0.03	-0.11	-0.18	-0.06	-0.16
Com_1501_neg	-0.18	-0.33	-0.38	-0.37	-0.2	-0.4	-0.51	-0.56	-0.59	-0.61	-0.34	-0.43	-0.22	-0.33	-0.48	-0.56	-0.41	-0.41	-0.15	0.12	-0.52	-0.54	-0.44	-0.4	-0.5	-0.41	-0.42	-0.43	-0.53	-0.39	-0.28	-0.34	-0.46	-0.52	-0.34	-0.12	0.27	-0.55	-0.54	-0.56	-0.58	-0.53	-0.54	-0.44	-0.48	-0.53	-0.44	-0.58	-0.34
Com_3754_neg	-0.24	0	-0.01	-0.2	-0.2	-0.29	-0.16	-0.18	-0.22	-0.13	-0.06	-0.22	-0.17	-0.14	-0.12	-0.18	-0.2	-0.19	-0.15	-0.08	-0.14	-0.12	-0.13	0.02	-0.2	-0.01	-0.13	-0.1	-0.25	-0.04	0.01	-0.27	-0.32	-0.12	-0.05	-0.25	-0.15	-0.23	0.17	-0.23	-0.15	-0.08	-0.22	-0.16	-0.22	-0.16	-0.11	-0.13	-0.2
Com_16810_pos	-0.36	-0.27	-0.33	-0.33	-0.38	-0.28	-0.29	-0.3	-0.33	-0.35	-0.27	-0.35	-0.37	-0.39	-0.24	-0.31	-0.32	-0.41	-0.35	-0.38	-0.32	-0.21	-0.22	-0.24	-0.25	-0.26	-0.38	-0.23	-0.31	-0.22	-0.4	-0.48	-0.31	-0.25	-0.34	0.02	-0.29	-0.32	-0.19	-0.25	-0.28	-0.22	-0.44	-0.31	-0.23	-0.29	-0.28	-0.21	-0.38
Com_2678_pos	-0.32	-0.38	-0.39	-0.42	-0.46	-0.37	-0.39	-0.33	-0.29	-0.26	-0.47	-0.38	0.12	-0.45	-0.38	-0.35	-0.37	-0.38	-0.46	-0.12	-0.36	-0.31	-0.31	-0.23	-0.37	-0.28	-0.25	-0.33	-0.4	-0.21	-0.51	-0.34	-0.13	-0.31	-0.36	-0.17	0.64	-0.38	-0.47	-0.25	-0.5	-0.35	-0.45	-0.18	-0.41	-0.36	-0.19	-0.37	-0.04
Com_3789_pos	-0.46	-0.36	-0.27	-0.49	-0.49	-0.27	-0.42	-0.39	-0.37	-0.27	-0.43	-0.45	-0.42	-0.45	-0.39	-0.23	-0.43	-0.54	-0.44	-0.3	-0.39	-0.36	-0.34	-0.38	-0.31	-0.38	-0.33	-0.38	-0.48	-0.34	-0.45	-0.55	-0.27	-0.42	-0.31	-0.3	-0.39	-0.41	-0.41	-0.3	-0.43	-0.33	-0.27	-0.46	-0.37	-0.32	-0.45	-0.37	-0.27
Com_11154_pos	-0.23	-0.11	-0.19	-0.28	-0.26	-0.31	-0.19	-0.29	-0.25	-0.21	-0.16	-0.22	-0.28	-0.29	-0.2	-0.19	-0.32	-0.3	-0.34	-0.22	-0.24	-0.15	-0.26	-0.16	-0.24	-0.09	-0.36	-0.16	-0.23	-0.14	-0.15	-0.45	-0.29	-0.15	-0.13	-0.01	-0.2	-0.25	-0.08	-0.22	-0.21	-0.28	-0.33	-0.24	-0.13	-0.17	-0.25	-0.11	-0.27
Com_9787_pos	-0.26	-0.31	-0.34	-0.24	-0.3	-0.24	-0.25	-0.25	-0.21	-0.15	-0.37	-0.23	0.32	-0.32	-0.29	-0.19	-0.31	-0.25	-0.26	-0.11	-0.23	-0.2	-0.22	-0.14	-0.21	-0.16	-0.16	-0.26	-0.25	-0.11	-0.35	-0.34	-0.02	-0.2	-0.25	-0.14	0.81	-0.24	-0.35	-0.13	-0.34	-0.23	-0.44	-0.06	-0.31	-0.22	-0.04	-0.23	0.02
Com_5895_pos	-0.31	-0.3	-0.38	-0.28	-0.32	-0.29	-0.32	-0.31	-0.27	-0.25	-0.36	-0.29	0.26	-0.33	-0.33	-0.3	-0.34	-0.3	-0.28	-0.15	-0.28	-0.27	-0.23	-0.19	-0.26	-0.2	-0.26	-0.3	-0.27	-0.19	-0.4	-0.37	-0.02	-0.27	-0.29	-0.17	0.76	-0.3	-0.37	-0.21	-0.39	-0.31	-0.49	-0.1	-0.37	-0.23	-0.11	-0.3	-0.05
Com_4492_pos	-0.49	-0.1	-0.44	-0.33	-0.44	-0.32	-0.25	-0.35	-0.25	-0.24	-0.24	-0.32	-0.11	-0.5	-0.29	-0.3	-0.43	-0.38	-0.37	-0.2	-0.28	-0.2	-0.29	-0.14	-0.31	-0.12	-0.36	-0.21	-0.31	-0.16	-0.48	-0.42	-0.2	-0.19	-0.14	-0.17	0.1	-0.35	-0.58	-0.25	-0.33	0	-0.55	-0.15	-0.33	-0.31	-0.11	-0.24	-0.18
Com_1371_pos	-0.04	0.15	0.17	0.09	-0.03	0.05	0.18	0.02	0.02	0.12	0.12	0.15	0.14	-0.02	0.03	0.22	-0.04	-0.03	-0.07	-0.39	0.13	0.2	0.03	0.03	0.14	0.14	-0.08	0.02	0.07	0.12	0.04	-0.28	0.02	0.12	0.23	0.21	-0.05	0.12	-0.14	0.17	-0.07	-0.16	-0.06	-0.01	0.23	0.18	0.04	0.23	0.04
Com_4756_pos	-0.51	-0.4	-0.51	-0.39	-0.53	-0.53	-0.45	-0.42	-0.4	-0.43	-0.43	-0.49	-0.01	-0.48	-0.38	-0.49	-0.43	-0.5	-0.31	-0.17	-0.4	-0.4	-0.29	-0.22	-0.41	-0.33	-0.3	-0.36	-0.43	-0.3	-0.68	-0.41	-0.15	-0.4	-0.44	-0.37	0.41	-0.51	-0.61	-0.42	-0.46	-0.16	-0.7	-0.26	-0.54	-0.36	-0.18	-0.46	-0.23
Com_1432_neg	-0.28	-0.13	-0.22	-0.27	-0.36	-0.1	-0.14	-0.24	-0.24	-0.07	-0.31	-0.2	-0.26	-0.27	-0.31	-0.05	-0.34	-0.35	-0.36	-0.34	-0.15	-0.14	-0.3	-0.25	-0.22	-0.22	-0.33	-0.21	-0.22	-0.2	-0.2	-0.55	0.07	-0.18	-0.24	0.18	-0.32	-0.11	-0.12	-0.13	-0.19	-0.08	-0.24	-0.36	-0.15	-0.02	-0.27	-0.05	-0.15
Com_5854_pos	-0.34	-0.11	-0.26	-0.1	-0.29	-0.01	0.05	-0.09	-0.23	0.06	-0.19	-0.07	0.11	-0.2	-0.1	0.1	-0.27	-0.23	-0.16	-0.61	-0.02	0.08	-0.11	-0.07	0.11	-0.06	-0.09	-0.09	-0.04	0.01	-0.25	-0.49	0.15	-0.01	-0.17	-0.05	-0.05	0.05	-0.28	0.01	0.03	0.22	-0.36	-0.12	-0.04	0.24	0.07	0.14	-0.28
Com_8566_pos	0.35	0.01	0.31	0	-0.01	0.07	0.05	0.18	-0.01	-0.02	0.09	0.04	-0.04	0.17	0.29	-0.04	0.22	0.17	0.1	0.26	0.15	0.07	0.19	0.21	0.04	0.1	0.19	0.23	-0.05	0.22	0.04	0.37	-0.17	0.07	-0.09	-0.47	-0.13	0.09	0.06	-0.03	0.06	0.27	0.29	0.03	0.16	-0.15	0.12	0	-0.16
Com_6072_pos	-0.02	0.34	0.02	-0.03	0.04	-0.19	-0.16	-0.16	-0.07	-0.24	0.22	-0.05	-0.23	0.04	-0.15	-0.25	-0.09	0	-0.02	0.52	-0.11	-0.2	-0.11	-0.06	-0.24	0	-0.05	-0.08	-0.12	-0.09	0.21	0.11	-0.27	-0.14	0.26	0.2	-0.17	-0.18	0.02	-0.23	-0.21	-0.27	0.03	-0.11	-0.11	-0.3	-0.18	-0.28	0.05
Com_12230_pos	-0.57	-0.09	-0.52	-0.37	-0.52	-0.48	-0.28	-0.32	-0.32	-0.28	-0.27	-0.38	0.02	-0.58	-0.31	-0.4	-0.41	-0.4	-0.45	-0.05	-0.3	-0.22	-0.24	-0.04	-0.32	-0.09	-0.21	-0.18	-0.41	-0.06	-0.53	-0.44	-0.28	-0.21	-0.14	-0.18	0.26	-0.4	-0.62	-0.28	-0.41	-0.05	-0.65	-0.12	-0.42	-0.36	-0.04	-0.31	-0.19
Com_7210_pos	-0.18	-0.34	-0.35	-0.33	-0.22	-0.29	-0.42	-0.39	-0.38	-0.38	-0.36	-0.39	0.12	-0.29	-0.39	-0.41	-0.3	-0.29	-0.13	0.04	-0.4	-0.4	-0.34	-0.24	-0.4	-0.29	-0.3	-0.34	-0.41	-0.27	-0.31	-0.24	-0.24	-0.37	-0.33	-0.18	0.71	-0.43	-0.39	-0.37	-0.49	-0.39	-0.49	-0.2	-0.47	-0.41	-0.23	-0.46	-0.12
Com_5851_neg	-0.32	-0.14	-0.34	-0.39	-0.35	-0.25	-0.18	-0.24	-0.15	-0.05	-0.24	-0.25	-0.33	-0.32	-0.16	0.01	-0.35	-0.32	-0.39	-0.26	-0.28	-0.12	-0.38	-0.18	-0.19	-0.09	-0.37	-0.11	-0.17	-0.16	-0.22	-0.45	-0.17	-0.08	-0.13	0.03	-0.34	-0.2	-0.15	-0.13	-0.09	-0.23	-0.25	-0.21	-0.08	-0.07	-0.26	-0.07	-0.32
Com_175_neg	-0.3	0.24	-0.17	-0.07	-0.11	-0.2	0	-0.04	0	0.02	0.06	-0.07	0.3	-0.24	-0.18	-0.1	-0.09	-0.06	-0.27	0.14	-0.02	0.02	-0.01	0.11	-0.05	0.12	0.08	-0.05	-0.07	0.11	-0.05	-0.18	-0.04	0.01	0.27	0.2	0.41	-0.08	-0.16	0.04	-0.23	-0.16	-0.28	0.13	-0.18	-0.02	0.11	-0.05	0.25
Com_451_neg	-0.33	-0.21	-0.39	-0.41	-0.29	-0.4	-0.24	-0.23	-0.14	-0.06	-0.22	-0.32	-0.42	-0.33	-0.14	-0.08	-0.29	-0.29	-0.31	-0.22	-0.42	-0.15	-0.42	-0.16	-0.25	-0.12	-0.26	-0.12	-0.22	-0.2	-0.24	-0.15	-0.4	-0.05	-0.16	0.03	-0.31	-0.33	-0.16	-0.22	-0.07	-0.26	-0.27	-0.14	-0.17	-0.15	-0.26	-0.15	-0.36
Com_373_neg	-0.35	-0.15	-0.46	-0.29	-0.3	-0.23	-0.14	-0.15	-0.07	-0.04	-0.19	-0.21	-0.29	-0.34	-0.13	-0.03	-0.24	-0.26	-0.31	-0.33	-0.3	-0.05	-0.31	-0.17	-0.13	-0.12	-0.23	-0.09	-0.11	-0.15	-0.29	-0.25	-0.17	-0.01	-0.14	0.37	-0.27	-0.19	-0.21	-0.06	-0.04	-0.21	-0.28	-0.11	-0.07	-0.06	-0.18	-0.05	-0.26
Com_1733_pos	-0.32	-0.13	-0.45	-0.27	-0.28	-0.21	-0.13	-0.12	-0.03	-0.02	-0.18	-0.19	-0.27	-0.31	-0.1	-0.01	-0.21	-0.23	-0.3	-0.31	-0.28	-0.04	-0.29	-0.15	-0.13	-0.09	-0.25	-0.05	-0.07	-0.14	-0.29	-0.21	-0.12	0.02	-0.13	0.38	-0.24	-0.16	-0.19	-0.03	-0.01	-0.19	-0.24	-0.06	-0.05	-0.05	-0.16	-0.04	-0.24
Com_14988_pos	-0.16	0.02	-0.15	-0.03	-0.19	-0.17	-0.08	-0.15	-0.16	-0.14	-0.02	-0.06	-0.12	-0.07	-0.08	-0.02	-0.19	-0.16	-0.05	-0.13	-0.08	-0.06	-0.14	-0.07	-0.09	-0.02	-0.16	-0.06	-0.12	-0.03	-0.03	-0.38	-0.13	-0.06	-0.03	0.26	-0.18	-0.08	-0.01	-0.1	-0.06	-0.17	-0.23	-0.19	0.02	-0.11	-0.11	-0.05	-0.23
Com_5521_pos	-0.34	-0.13	-0.46	-0.31	-0.36	-0.13	-0.25	-0.29	-0.16	-0.15	-0.12	-0.23	-0.14	-0.32	-0.14	-0.05	-0.4	-0.26	-0.28	-0.19	-0.26	-0.16	-0.33	-0.21	-0.1	-0.05	-0.38	-0.16	-0.15	-0.15	-0.29	-0.45	-0.17	-0.14	-0.05	-0.14	-0.06	-0.21	-0.41	-0.15	-0.09	-0.27	-0.32	-0.14	-0.1	-0.19	-0.2	-0.18	-0.32
Com_1947_pos	0.06	-0.19	-0.06	-0.1	-0.08	0.14	0	-0.18	-0.25	-0.05	-0.19	-0.05	-0.15	-0.1	-0.19	0.03	-0.2	-0.16	-0.09	-0.37	-0.05	-0.05	-0.24	-0.25	-0.07	-0.19	-0.26	-0.17	-0.09	-0.14	-0.05	-0.32	0.05	-0.12	-0.21	0.02	-0.18	0.01	-0.23	-0.11	-0.07	0.05	-0.17	-0.29	0	0.09	-0.18	0.07	-0.16
Com_5125_neg	-0.45	-0.28	-0.31	-0.24	-0.48	-0.44	-0.31	-0.37	-0.3	-0.25	-0.38	-0.3	0.08	-0.45	-0.32	-0.3	-0.45	-0.42	-0.32	-0.07	-0.22	-0.28	-0.21	-0.12	-0.33	-0.15	-0.22	-0.28	-0.41	-0.13	-0.46	-0.56	-0.13	-0.29	-0.25	-0.4	0.4	-0.37	-0.47	-0.28	-0.38	-0.07	-0.54	-0.22	-0.39	-0.34	-0.1	-0.31	-0.07
Com_12167_pos	-0.39	-0.27	-0.33	-0.27	-0.34	-0.34	-0.33	-0.27	-0.34	-0.38	-0.26	-0.37	-0.27	-0.3	-0.31	-0.38	-0.23	-0.43	-0.25	-0.34	-0.3	-0.29	-0.14	-0.27	-0.25	-0.35	-0.31	-0.3	-0.27	-0.33	-0.44	-0.43	-0.04	-0.34	-0.36	0.05	-0.23	-0.34	-0.19	-0.29	-0.3	-0.32	-0.43	-0.35	-0.35	-0.1	-0.3	-0.29	-0.26
Com_11260_pos	-0.44	-0.36	-0.52	-0.39	-0.46	-0.43	-0.45	-0.42	-0.4	-0.4	-0.44	-0.44	0.06	-0.47	-0.44	-0.43	-0.44	-0.44	-0.37	-0.13	-0.42	-0.38	-0.35	-0.26	-0.4	-0.31	-0.33	-0.38	-0.45	-0.26	-0.47	-0.53	-0.23	-0.38	-0.37	-0.03	0.56	-0.45	-0.37	-0.33	-0.5	-0.41	-0.64	-0.25	-0.49	-0.43	-0.24	-0.44	-0.17
Com_2142_neg	-0.19	0.31	-0.06	0.26	-0.03	0.14	0.3	0.2	0.16	0.17	0.27	0.19	0.32	-0.09	0.19	0.11	0.07	0.14	0.02	-0.14	0.32	0.34	0.31	0.34	0.28	0.36	0.13	0.24	0.18	0.36	0.02	-0.22	0.14	0.28	0.29	0.1	0.04	0.23	0.03	0.26	0.24	0.44	-0.19	0.29	0.14	0.16	0.41	0.31	0.1
Com_4535_pos	-0.36	-0.11	-0.4	-0.3	-0.44	-0.23	-0.2	-0.31	-0.18	0.01	-0.16	-0.2	-0.01	-0.31	-0.26	0.06	-0.48	-0.29	-0.37	-0.38	-0.22	-0.11	-0.47	-0.23	-0.16	-0.05	-0.33	-0.26	-0.16	-0.15	-0.19	-0.53	-0.07	-0.09	-0.01	0.06	0.12	-0.19	-0.35	-0.14	-0.14	-0.35	-0.38	-0.2	-0.11	-0.02	-0.2	-0.08	-0.18
Com_132_neg	-0.39	-0.23	-0.36	-0.34	-0.37	-0.45	-0.37	-0.35	-0.34	-0.35	-0.26	-0.38	-0.37	-0.35	-0.31	-0.26	-0.38	-0.42	-0.32	0.2	-0.34	-0.36	-0.29	-0.23	-0.27	-0.26	-0.1	-0.28	-0.4	-0.2	-0.25	-0.51	-0.39	-0.37	-0.19	-0.15	-0.29	-0.37	-0.16	-0.35	-0.28	-0.28	-0.39	-0.38	-0.32	-0.36	-0.33	-0.38	-0.28
Com_169_pos	-0.35	-0.09	-0.16	-0.22	-0.4	-0.3	-0.17	-0.19	-0.27	-0.34	-0.1	-0.27	-0.18	-0.36	-0.13	-0.37	-0.23	-0.35	-0.33	-0.3	-0.12	-0.11	0.02	-0.06	-0.17	-0.14	-0.22	-0.14	-0.24	-0.09	-0.51	-0.33	-0.17	-0.2	-0.19	-0.32	-0.21	-0.25	-0.43	-0.22	-0.31	0.05	-0.43	-0.2	-0.21	-0.19	-0.06	-0.16	-0.23
Com_217_neg	-0.44	-0.19	-0.48	-0.35	-0.39	-0.42	-0.39	-0.39	-0.35	-0.33	-0.31	-0.38	0.11	-0.45	-0.44	-0.41	-0.41	-0.37	-0.39	0.01	-0.37	-0.34	-0.32	-0.22	-0.36	-0.23	-0.25	-0.35	-0.4	-0.21	-0.38	-0.41	-0.2	-0.33	-0.17	-0.01	0.56	-0.42	-0.49	-0.31	-0.5	-0.42	-0.57	-0.18	-0.46	-0.35	-0.2	-0.42	-0.06
Com_106_neg	-0.36	-0.23	-0.35	-0.31	-0.35	-0.41	-0.35	-0.32	-0.33	-0.34	-0.25	-0.36	-0.35	-0.34	-0.29	-0.24	-0.34	-0.4	-0.3	0.15	-0.31	-0.33	-0.26	-0.22	-0.24	-0.26	-0.09	-0.26	-0.37	-0.18	-0.25	-0.5	-0.36	-0.34	-0.2	-0.09	-0.29	-0.34	-0.14	-0.32	-0.26	-0.25	-0.38	-0.36	-0.3	-0.33	-0.31	-0.35	-0.27
Com_10036_pos	-0.41	-0.24	-0.18	-0.37	-0.42	-0.28	-0.27	-0.3	-0.32	-0.23	-0.27	-0.34	-0.32	-0.42	-0.27	-0.22	-0.34	-0.45	-0.4	-0.49	-0.29	-0.19	-0.22	-0.24	-0.24	-0.23	-0.37	-0.28	-0.36	-0.23	-0.42	-0.5	-0.26	-0.26	-0.2	-0.2	-0.35	-0.34	-0.4	-0.22	-0.36	-0.31	-0.33	-0.34	-0.25	-0.18	-0.31	-0.2	-0.26
Com_4656_pos	-0.48	-0.04	-0.47	-0.43	-0.55	-0.1	-0.11	-0.09	-0.19	-0.01	-0.26	-0.33	0.05	-0.46	-0.14	-0.09	-0.22	-0.3	-0.44	-0.36	-0.13	-0.01	-0.18	0.01	-0.1	-0.02	-0.27	0.01	-0.22	0.02	-0.53	-0.45	0.12	-0.04	-0.17	-0.1	-0.04	-0.11	-0.52	-0.02	-0.2	0.1	-0.4	-0.07	-0.23	0	0.01	-0.06	-0.24
Com_8111_pos	-0.31	-0.11	-0.22	-0.2	-0.32	-0.21	-0.14	-0.05	-0.17	-0.17	-0.22	-0.23	0.37	-0.28	-0.03	-0.25	-0.09	-0.17	-0.19	-0.1	-0.09	-0.05	0.09	0.15	-0.07	0.02	-0.05	0	-0.22	0.11	-0.45	-0.22	-0.05	-0.09	-0.19	-0.37	0.59	-0.16	-0.33	-0.04	-0.3	0.05	-0.38	0.1	-0.25	-0.21	0.18	-0.16	-0.12
Com_5676_pos	-0.2	-0.21	-0.33	-0.21	-0.24	-0.03	-0.17	-0.19	-0.13	-0.14	-0.1	-0.19	-0.21	-0.21	-0.03	0.03	-0.27	-0.2	-0.12	-0.24	-0.2	-0.09	-0.24	-0.18	0	-0.08	-0.26	-0.1	-0.08	-0.1	-0.26	-0.35	-0.21	-0.1	-0.12	-0.14	-0.22	-0.13	-0.27	-0.09	0	-0.12	-0.26	-0.14	0	-0.15	-0.15	-0.08	-0.37
Com_15817_pos	-0.41	-0.03	-0.36	-0.36	-0.4	-0.33	-0.13	-0.22	-0.27	-0.14	-0.17	-0.28	0.06	-0.48	-0.21	-0.21	-0.31	-0.31	-0.49	-0.25	-0.19	-0.06	-0.2	-0.02	-0.17	0.02	-0.28	-0.1	-0.25	0.02	-0.35	-0.52	-0.18	-0.08	-0.04	-0.12	0.15	-0.22	-0.42	-0.13	-0.3	-0.19	-0.52	-0.08	-0.21	-0.09	-0.05	-0.09	-0.2
Com_11943_pos	-0.57	-0.22	-0.61	-0.51	-0.55	-0.44	-0.43	-0.46	-0.35	-0.29	-0.41	-0.47	-0.11	-0.58	-0.47	-0.37	-0.53	-0.49	-0.51	-0.14	-0.47	-0.36	-0.48	-0.29	-0.45	-0.28	-0.39	-0.36	-0.44	-0.3	-0.54	-0.45	-0.21	-0.33	-0.24	-0.05	0.28	-0.48	-0.66	-0.34	-0.49	-0.3	-0.6	-0.25	-0.49	-0.38	-0.27	-0.42	-0.17
Com_3526_neg	-0.3	-0.29	-0.44	-0.39	-0.28	-0.37	-0.45	-0.49	-0.5	-0.55	-0.27	-0.47	-0.2	-0.43	-0.44	-0.51	-0.38	-0.42	-0.24	-0.03	-0.48	-0.43	-0.4	-0.34	-0.42	-0.34	-0.41	-0.39	-0.48	-0.32	-0.38	-0.39	-0.47	-0.43	-0.26	-0.07	0.2	-0.52	-0.56	-0.47	-0.55	-0.48	-0.63	-0.35	-0.46	-0.48	-0.37	-0.49	-0.3
Com_5193_neg	0.01	-0.17	0.04	-0.07	-0.04	0.07	0.07	0	-0.16	0.04	-0.06	-0.04	-0.11	-0.21	-0.05	0.03	-0.03	-0.08	-0.15	-0.42	-0.04	0.12	-0.03	-0.07	0.08	-0.06	0.04	-0.08	-0.15	0.05	-0.04	-0.11	-0.3	0.03	-0.03	0.01	-0.24	-0.02	-0.21	0.01	-0.05	-0.04	-0.08	-0.1	0.04	0.02	-0.06	0.11	-0.12
Com_399_pos	-0.37	0.23	-0.35	-0.27	-0.26	-0.23	-0.14	-0.17	-0.04	-0.1	0.02	-0.19	-0.08	-0.39	-0.2	-0.27	-0.22	-0.15	-0.41	0.09	-0.18	-0.09	-0.18	0	-0.24	0.08	-0.27	-0.04	-0.17	-0.04	-0.18	-0.17	-0.14	-0.03	0.18	0.18	0.02	-0.23	-0.31	-0.1	-0.23	-0.19	-0.27	0.04	-0.22	-0.21	-0.07	-0.17	0.02
Com_352_pos	-0.35	0.11	-0.31	-0.21	-0.2	-0.27	-0.21	-0.24	-0.13	-0.17	-0.09	-0.19	0.16	-0.32	-0.31	-0.3	-0.26	-0.18	-0.34	0.18	-0.2	-0.18	-0.16	-0.06	-0.25	-0.02	-0.15	-0.18	-0.22	-0.07	-0.14	-0.25	-0.12	-0.16	0.1	0.12	0.46	-0.25	-0.24	-0.14	-0.36	-0.3	-0.34	0.01	-0.32	-0.25	-0.07	-0.26	0.13
Com_185_neg	-0.3	0.18	-0.23	-0.09	-0.11	-0.18	-0.08	-0.14	0	-0.02	-0.01	-0.05	0.22	-0.29	-0.24	-0.18	-0.18	-0.08	-0.33	0.13	-0.08	-0.05	-0.07	0.01	-0.13	0.08	-0.09	-0.11	-0.11	0.01	-0.03	-0.22	-0.03	-0.04	0.22	0.21	0.43	-0.13	-0.14	0	-0.23	-0.26	-0.23	0.11	-0.2	-0.11	0.01	-0.11	0.24
Com_1392_neg	-0.32	-0.24	-0.36	-0.24	-0.32	-0.28	-0.19	-0.2	-0.22	-0.11	-0.31	-0.23	0.35	-0.37	-0.24	-0.19	-0.27	-0.24	-0.32	-0.15	-0.2	-0.12	-0.16	-0.05	-0.14	-0.08	-0.09	-0.19	-0.24	-0.02	-0.35	-0.37	-0.06	-0.14	-0.18	-0.15	0.72	-0.21	-0.38	-0.1	-0.3	-0.2	-0.47	-0.01	-0.28	-0.14	0.02	-0.17	-0.03
Com_10529_pos	-0.12	0.01	-0.05	-0.19	-0.22	0.18	0.09	0.01	-0.14	0.14	-0.05	-0.08	0.06	-0.07	0.01	0.23	-0.12	-0.09	-0.16	-0.46	0.06	0.13	-0.11	-0.01	0.16	0.05	-0.12	0.02	0.01	0.09	-0.07	-0.38	0.09	0.04	-0.01	-0.19	-0.22	0.14	-0.13	0.08	0.03	0.09	-0.1	-0.1	0.08	0.24	0.01	0.18	-0.25
Com_1134_pos	-0.17	-0.56	-0.3	-0.35	-0.2	-0.31	-0.39	-0.45	-0.44	-0.49	-0.43	-0.41	-0.46	-0.34	-0.33	-0.31	-0.36	-0.47	-0.16	-0.19	-0.47	-0.4	-0.39	-0.44	-0.33	-0.48	-0.36	-0.38	-0.38	-0.39	-0.44	-0.38	-0.46	-0.43	-0.48	-0.22	-0.16	-0.44	-0.42	-0.41	-0.38	-0.26	-0.49	-0.45	-0.3	-0.4	-0.42	-0.35	-0.39
Com_1807_pos	-0.49	-0.21	-0.34	-0.31	-0.47	-0.47	-0.3	-0.38	-0.26	-0.1	-0.25	-0.32	-0.16	-0.46	-0.47	-0.13	-0.47	-0.46	-0.46	-0.31	-0.32	-0.25	-0.44	-0.32	-0.32	-0.25	-0.19	-0.44	-0.37	-0.28	-0.31	-0.53	-0.18	-0.26	-0.03	0.16	-0.02	-0.38	-0.51	-0.26	-0.38	-0.53	-0.46	-0.36	-0.32	-0.11	-0.35	-0.25	0.03
Com_670_neg	-0.13	-0.15	-0.25	-0.12	-0.15	0.05	-0.14	-0.21	-0.17	-0.16	0	-0.11	-0.19	-0.15	-0.05	0	-0.26	-0.15	-0.06	-0.31	-0.15	-0.07	-0.2	-0.2	0.03	-0.05	-0.3	-0.14	-0.07	-0.11	-0.11	-0.37	-0.22	-0.1	-0.06	-0.09	-0.24	-0.1	-0.21	-0.11	0.02	-0.18	-0.22	-0.17	0.03	-0.12	-0.17	-0.06	-0.36
Com_676_neg	-0.13	0.01	-0.21	-0.25	-0.3	0.11	-0.05	-0.13	-0.21	-0.02	-0.15	-0.14	-0.01	-0.11	-0.17	0.03	-0.18	-0.19	-0.22	-0.37	-0.02	-0.05	-0.22	-0.15	-0.07	-0.09	-0.39	-0.07	-0.07	-0.1	-0.15	-0.49	0.31	-0.09	-0.15	0.14	-0.16	0.04	-0.19	-0.04	-0.12	-0.11	-0.19	-0.25	-0.04	0.17	-0.16	0.03	-0.21
Com_2788_neg	-0.23	-0.05	-0.24	-0.25	-0.37	0.08	-0.12	-0.1	-0.25	-0.07	-0.18	-0.23	-0.01	-0.14	-0.2	-0.02	-0.15	-0.24	-0.19	-0.38	-0.06	-0.09	-0.17	-0.16	-0.06	-0.18	-0.27	-0.12	-0.16	-0.11	-0.24	-0.46	0.26	-0.16	-0.2	0.14	-0.18	-0.02	-0.23	-0.06	-0.18	-0.13	-0.21	-0.29	-0.14	0.1	-0.16	-0.07	-0.2
Com_1746_pos	-0.4	-0.04	-0.4	-0.39	-0.32	-0.42	-0.42	-0.44	-0.42	-0.46	-0.23	-0.43	-0.13	-0.42	-0.48	-0.58	-0.39	-0.37	-0.37	0.16	-0.4	-0.42	-0.33	-0.23	-0.49	-0.26	-0.33	-0.34	-0.46	-0.28	-0.29	-0.31	-0.32	-0.4	-0.16	-0.04	0.27	-0.48	-0.4	-0.44	-0.57	-0.32	-0.53	-0.26	-0.55	-0.47	-0.27	-0.5	-0.11
Com_7955_pos	-0.6	-0.46	-0.64	-0.47	-0.55	-0.56	-0.47	-0.53	-0.43	-0.36	-0.59	-0.47	-0.49	-0.68	-0.51	-0.46	-0.65	-0.61	-0.56	0.08	-0.5	-0.47	-0.44	-0.38	-0.48	-0.43	-0.21	-0.43	-0.54	-0.37	-0.57	-0.52	-0.33	-0.45	-0.46	-0.37	-0.2	-0.53	-0.54	-0.49	-0.31	0.1	-0.56	-0.41	-0.55	-0.46	-0.35	-0.46	-0.28
Com_11379_pos	-0.51	-0.49	-0.53	-0.42	-0.51	-0.51	-0.4	-0.49	-0.41	-0.28	-0.56	-0.39	-0.41	-0.7	-0.5	-0.41	-0.6	-0.58	-0.6	-0.07	-0.44	-0.4	-0.41	-0.39	-0.43	-0.4	-0.23	-0.44	-0.52	-0.35	-0.53	-0.52	-0.29	-0.4	-0.39	-0.33	-0.15	-0.48	-0.63	-0.42	-0.33	-0.05	-0.5	-0.4	-0.47	-0.36	-0.36	-0.37	-0.17
Com_391_pos	0.02	-0.13	0.06	0.08	0	-0.04	-0.12	-0.1	0.03	0.05	-0.08	0.09	0.07	0.1	-0.02	0.13	-0.11	-0.01	0.14	-0.24	-0.12	-0.06	-0.14	-0.13	-0.05	-0.02	-0.1	-0.13	-0.07	-0.1	0.11	-0.03	-0.12	0	0	0.25	0.29	-0.08	0.05	0.03	-0.04	-0.45	0.13	-0.04	0.09	-0.15	-0.13	-0.07	-0.02
Com_1514_neg	-0.41	-0.39	-0.48	-0.56	-0.33	-0.27	-0.45	-0.32	-0.25	-0.22	-0.45	-0.47	-0.36	-0.49	-0.36	-0.3	-0.32	-0.39	-0.46	-0.28	-0.58	-0.32	-0.42	-0.36	-0.34	-0.36	-0.32	-0.33	-0.4	-0.36	-0.39	-0.2	-0.42	-0.28	-0.33	0.11	-0.03	-0.45	-0.25	-0.23	-0.36	-0.53	-0.24	-0.21	-0.41	-0.37	-0.41	-0.38	-0.26
Com_671_neg	-0.54	-0.2	-0.33	-0.44	-0.46	-0.44	-0.39	-0.39	-0.25	-0.17	-0.31	-0.42	-0.34	-0.38	-0.36	-0.14	-0.46	-0.47	-0.39	-0.22	-0.4	-0.31	-0.43	-0.26	-0.34	-0.21	-0.32	-0.33	-0.39	-0.29	-0.26	-0.56	-0.31	-0.28	-0.14	-0.07	-0.22	-0.42	-0.13	-0.28	-0.32	-0.45	-0.35	-0.34	-0.35	-0.26	-0.38	-0.31	-0.22
Com_3017_pos	-0.3	-0.28	-0.11	-0.27	-0.33	-0.04	-0.21	-0.19	-0.17	-0.1	-0.31	-0.23	-0.18	-0.33	-0.18	-0.04	-0.26	-0.33	-0.31	-0.34	-0.19	-0.13	-0.13	-0.21	-0.09	-0.19	-0.2	-0.21	-0.3	-0.13	-0.32	-0.45	-0.18	-0.21	-0.18	-0.22	-0.21	-0.19	-0.27	-0.05	-0.26	-0.19	-0.11	-0.23	-0.15	-0.22	-0.23	-0.14	-0.14
Com_714_pos	-0.59	-0.41	-0.59	-0.48	-0.51	-0.39	-0.47	-0.56	-0.48	-0.38	-0.6	-0.5	-0.37	-0.58	-0.57	-0.48	-0.65	-0.59	-0.46	-0.17	-0.49	-0.48	-0.48	-0.42	-0.51	-0.46	-0.39	-0.47	-0.5	-0.45	-0.54	-0.53	-0.19	-0.48	-0.52	-0.35	0	-0.5	-0.47	-0.49	-0.39	0.12	-0.61	-0.41	-0.63	-0.41	-0.33	-0.45	-0.28
Com_1413_neg	-0.3	-0.17	-0.26	-0.21	-0.33	-0.12	-0.04	-0.13	-0.24	-0.1	-0.28	-0.2	-0.17	-0.41	-0.17	-0.21	-0.21	-0.29	-0.32	-0.31	-0.08	-0.04	-0.07	-0.06	-0.14	-0.12	-0.19	-0.06	-0.22	-0.05	-0.38	-0.37	0	-0.09	-0.28	-0.14	-0.25	-0.12	-0.31	-0.12	-0.11	0.31	-0.35	-0.16	-0.2	-0.05	-0.03	-0.01	-0.19
Com_9143_pos	-0.27	-0.17	-0.29	-0.24	-0.28	-0.24	-0.26	-0.25	-0.25	-0.29	-0.21	-0.27	-0.29	-0.27	-0.25	-0.25	-0.26	-0.31	-0.25	-0.13	-0.26	-0.22	-0.22	-0.21	-0.24	-0.22	-0.24	-0.21	-0.28	-0.19	-0.2	-0.41	-0.26	-0.23	-0.23	0.21	-0.2	-0.26	-0.02	-0.22	-0.24	-0.26	-0.32	-0.28	-0.21	-0.28	-0.27	-0.22	-0.23
Com_1763_neg	-0.43	-0.04	-0.29	-0.43	-0.44	-0.35	-0.25	-0.26	-0.08	0.03	-0.16	-0.34	-0.32	-0.37	-0.28	0.05	-0.37	-0.33	-0.43	-0.08	-0.29	-0.17	-0.48	-0.17	-0.28	-0.08	-0.22	-0.21	-0.28	-0.17	-0.17	-0.39	-0.28	-0.12	0.08	0.05	-0.31	-0.31	-0.22	-0.18	-0.23	-0.36	-0.25	-0.24	-0.22	-0.17	-0.31	-0.19	-0.04
Com_208_neg	-0.8	-0.06	-0.59	-0.26	-0.52	-0.4	-0.16	-0.17	-0.05	-0.02	-0.24	-0.28	-0.01	-0.58	-0.23	-0.21	-0.39	-0.38	-0.51	-0.33	-0.21	-0.05	-0.11	-0.02	-0.13	-0.04	-0.09	-0.15	-0.16	-0.08	-0.55	-0.43	0.02	-0.05	-0.09	-0.03	0.04	-0.25	-0.34	-0.05	-0.1	0.16	-0.53	0.06	-0.36	-0.06	0.07	-0.1	-0.04
Com_8721_neg	-0.62	-0.29	-0.65	-0.42	-0.47	-0.53	-0.5	-0.51	-0.38	-0.28	-0.44	-0.43	-0.11	-0.57	-0.54	-0.46	-0.56	-0.48	-0.46	-0.13	-0.53	-0.43	-0.46	-0.33	-0.48	-0.28	-0.36	-0.44	-0.51	-0.37	-0.36	-0.5	-0.24	-0.36	-0.26	0.06	0.34	-0.55	-0.4	-0.39	-0.4	-0.49	-0.55	-0.25	-0.58	-0.37	-0.34	-0.49	-0.16
Com_15491_pos	-0.26	-0.21	-0.16	-0.19	-0.29	-0.06	-0.09	-0.22	-0.2	-0.12	-0.3	-0.17	-0.13	-0.34	-0.22	-0.15	-0.32	-0.3	-0.32	-0.39	-0.09	-0.07	-0.14	-0.16	-0.17	-0.16	-0.29	-0.18	-0.18	-0.13	-0.33	-0.44	-0.01	-0.15	-0.28	-0.21	-0.04	-0.13	-0.21	-0.11	-0.18	0.22	-0.34	-0.19	-0.18	-0.12	-0.08	-0.01	-0.1
Com_3825_pos	-0.25	-0.1	-0.21	-0.23	-0.37	-0.07	-0.07	-0.18	-0.24	-0.11	-0.21	-0.19	-0.17	-0.31	-0.15	-0.15	-0.26	-0.28	-0.28	-0.34	-0.06	-0.06	-0.15	-0.07	-0.17	-0.08	-0.33	-0.07	-0.2	-0.06	-0.33	-0.43	0.03	-0.1	-0.24	-0.2	-0.25	-0.11	-0.31	-0.15	-0.12	0.23	-0.33	-0.22	-0.14	-0.06	-0.07	-0.02	-0.24
Com_11195_pos	-0.55	-0.26	-0.36	-0.49	-0.53	-0.5	-0.52	-0.49	-0.42	-0.41	-0.47	-0.51	-0.48	-0.51	-0.48	-0.52	-0.53	-0.55	-0.45	0.02	-0.49	-0.49	-0.4	-0.32	-0.56	-0.4	-0.28	-0.41	-0.61	-0.38	-0.46	-0.34	-0.45	-0.47	-0.37	-0.3	-0.18	-0.57	-0.39	-0.49	-0.52	-0.11	-0.39	-0.42	-0.59	-0.61	-0.39	-0.56	-0.24
Com_30_pos	-0.24	-0.3	-0.35	-0.23	-0.28	-0.26	-0.28	-0.27	-0.21	-0.18	-0.36	-0.23	0.31	-0.3	-0.29	-0.23	-0.3	-0.24	-0.24	-0.03	-0.24	-0.24	-0.23	-0.14	-0.24	-0.16	-0.15	-0.26	-0.26	-0.13	-0.33	-0.3	-0.03	-0.22	-0.25	-0.15	0.83	-0.26	-0.34	-0.16	-0.34	-0.24	-0.42	-0.06	-0.33	-0.25	-0.05	-0.27	0.02
[truncated: 37 more columns]
