# Supplementary material for: Metabolomic and Transcriptomic Analyses Reveal the Potential Mechanisms of Dynamic Ovarian Development in Goats during Sexual Maturation
Source: Int J Mol Sci. 2024 Sep 13;25(18):9898. doi: 10.3390/ijms25189898 (PMC11432265; doi:10.3390/ijms25189898)
Supplement: Supplementary file 1 [file ijms-25-09898-s001.zip › Table S13.xlsx]

## Sheet: Sheet1
Table S13 Metabolite WGCNA module information
Metabolite_ID	moduleColor	Name	Class_I	Class_II	Class_III	Class_IV	GS.OW	p.GS.OW	GS.OL	p.GS.OL	GS.OD	p.GS.OD	GS.OT	p.GS.OT	GS.PROG	p.GS.PROG	GS.E2	p.GS.E2	MMmagenta	p.MMmagenta	MMyellow	p.MMyellow	MMred	p.MMred	MMturquoise	p.MMturquoise	MMblack	p.MMblack	MMpink	p.MMpink	MMtan	p.MMtan	MMbrown	p.MMbrown	MMpurple	p.MMpurple	MMgreen	p.MMgreen	MMgreenyellow	p.MMgreenyellow	MMgrey	p.MMgrey
Com_10005_pos	black	NADH	Nucleosides, nucleotides, and analogues	(5'-&gt;5')-dinucleotides	Not available	(5'-&gt;5')-dinucleotides	0.180524	0.446279	-0.0776719	0.744814	0.366248	0.112239	-0.00303306	0.989874	0.253249	0.281335	0.524769	0.0175197	-0.235937	0.316618	-0.0972957	0.68322	0.306471	0.188772	-0.159489	0.501807	0.707145	0.000489092	0.333166	0.151168	0.0213436	0.928831	0.41701	0.0673681	0.0395828	0.868404	-0.0317375	0.894329	-0.0235076	0.921636	-0.118055	0.620106
Com_1006_pos	black	Kanosamine	Organic oxygen compounds	Organooxygen compounds	Carbohydrates and carbohydrate conjugates	Hexoses	0.10656	0.654772	0.0769321	0.747168	0.275762	0.239263	0.000947161	0.996838	0.373951	0.104325	0.272602	0.24491	-0.0342591	0.885984	-0.263284	0.26205	-0.0979454	0.681211	-0.371791	0.106502	0.482882	0.0310353	0.349922	0.130427	0.224681	0.340914	-0.0516778	0.828697	0.039909	0.867329	-0.0559748	0.814681	-0.364901	0.113666	0.0194272	0.935208
Com_10071_pos	black	N-Acetyl-Asp-Glu	Organic acids and derivatives	Carboxylic acids and derivatives	Amino acids, peptides, and analogues	Dipeptides	-0.154987	0.514107	-0.323749	0.163782	-0.0905713	0.704132	-0.255007	0.277895	0.497333	0.0256736	0.422385	0.0635598	0.606556	0.00457642	0.378378	0.0999644	0.442178	0.0509219	0.0917249	0.70053	0.525778	0.017265	0.541381	0.0136917	0.0665356	0.780471	0.229147	0.331148	-0.176677	0.456188	-0.261037	0.266294	-0.356731	0.122603	0.0547015	0.818829
Com_1010_neg	black	FAHFA (20:4/22:5)	Lipids and lipid-like molecules	Fatty Acyls	Fatty acids and conjugates	Fatty acids	-0.295193	0.206401	0.0965589	0.685501	-0.24467	0.298502	-0.109351	0.646289	-0.360083	0.118878	-0.596862	0.00546483	0.154257	0.516118	-0.111533	0.639685	-0.60995	0.00429509	-0.463025	0.0397893	-0.636622	0.0025432	-0.478533	0.0328093	0.402475	0.0785249	-0.126598	0.594825	-0.12606	0.596406	-0.030789	0.897471	-0.194315	0.411693	0.473968	0.034756
Com_10181_pos	black	3-Methoxytyramine	Benzenoids	Phenols	Methoxyphenols	Methoxyphenols	0.465616	0.0385496	0.14088	0.553561	0.530861	0.0160274	0.366524	0.111948	0.62403	0.00327605	0.798812	2.41e-05	-0.220912	0.349289	-0.204503	0.38711	0.538659	0.0142679	0.274645	0.241249	0.916818	1.33e-08	0.73144	0.000247646	0.169284	0.475544	-0.130504	0.583411	-0.262006	0.264459	-0.172758	0.466396	-0.318679	0.170866	-0.096411	0.685959
Com_1029_neg	black	Cytidine-5'-monophosphate	Nucleosides, nucleotides, and analogues	Pyrimidine nucleotides	Pyrimidine ribonucleotides	Pyrimidine ribonucleoside monophosphates	0.022364	0.925438	-0.317872	0.172012	0.085493	0.720063	-0.0964858	0.685727	0.46542	0.0386424	0.663618	0.00142199	-0.129866	0.585271	0.352207	0.127763	0.327214	0.15906	0.105452	0.658152	0.634192	0.0026728	0.500607	0.0245674	-0.410548	0.0721704	0.213325	0.366501	0.136653	0.56564	-0.213952	0.36506	0.174998	0.460548	-0.218587	0.354513
Com_10446_pos	black	1-Methylguanosine	Nucleosides, nucleotides, and analogues	Purine nucleosides	Not available	Purine nucleosides	0.210338	0.373408	0.0429598	0.857283	0.392954	0.0865428	0.139358	0.557895	0.405726	0.0759177	0.628326	0.00300851	-0.0704712	0.767818	-0.0979192	0.681292	0.503159	0.0237315	0.106474	0.655033	0.860174	1.16e-06	0.507919	0.0222325	0.221007	0.349075	0.0616065	0.796394	-0.111396	0.640098	0.07811	0.743421	-0.382579	0.0959495	0.080944	0.734428
Com_10498_pos	black	Isotretinoin	Lipids and lipid-like molecules	Prenol lipids	Retinoids	Retinoids	0.244577	0.298691	-0.0424901	0.858829	0.419323	0.0657087	0.0390806	0.87006	0.369514	0.108833	0.51503	0.0201343	0.175584	0.459023	0.167229	0.480995	0.427846	0.059859	0.0593802	0.803611	0.869078	6.61e-07	0.444682	0.0494716	-0.0389848	0.870376	-0.0216388	0.927849	-0.279559	0.232592	-0.239429	0.309296	-0.34204	0.139916	-0.0248126	0.9173
Com_1068_pos	black	Docosahexaenoyl Ethanolamide	Organic nitrogen compounds	Organonitrogen compounds	Amines	N-acylethanolamines	0.407826	0.0742688	0.148423	0.532297	0.604228	0.00477802	0.20404	0.388208	-0.0564396	0.813168	0.2523	0.283204	0.105093	0.659247	0.0631791	0.791305	0.447702	0.0477648	0.068632	0.773724	0.767763	7.75e-05	0.046747	0.844842	-0.108459	0.648995	-0.0931607	0.696054	-0.249944	0.287875	-0.2547	0.278495	-0.200113	0.397601	-0.0755543	0.751558
Com_1075_neg	black	MAG (18:2)	Lipids and lipid-like molecules	Fatty Acyls	Lineolic acids and derivatives	Lineolic acids and derivatives	0.0240879	0.919708	0.31417	0.177339	-0.120737	0.612122	0.19734	0.404307	-0.54675	0.0126103	-0.573611	0.00818522	0.0363237	0.87916	-0.113499	0.633757	-0.19957	0.39891	0.146911	0.536529	-0.698421	0.000614614	-0.563567	0.00966058	0.343942	0.137583	-0.228605	0.332323	-0.339877	0.142602	-0.0223756	0.925399	0.00343454	0.988534	0.21008	0.374007
Com_109_neg	black	L-Threonic acid	Organic oxygen compounds	Organooxygen compounds	Carbohydrates and carbohydrate conjugates	Sugar acids and derivatives	0.168684	0.477132	-0.06717	0.778428	0.514063	0.0204099	0.0424933	0.858818	-0.00902431	0.969879	0.301633	0.196206	-0.167267	0.480895	-0.0564152	0.813247	0.316842	0.173482	-0.167679	0.479799	0.780779	4.85e-05	0.0971817	0.683573	0.00777125	0.97406	0.241536	0.30493	0.198606	0.401239	-0.0129196	0.956888	0.041146	0.863253	0.00507064	0.983073
Com_109_pos	black	Uracil	Organoheterocyclic compounds	Diazines	Pyrimidines and pyrimidine derivatives	Pyrimidones	0.327404	0.158803	0.0129236	0.956874	0.554274	0.0112117	0.225099	0.339994	0.32692	0.159456	0.586308	0.00658878	-0.03992	0.867293	-0.136243	0.566816	0.505043	0.0231287	0.0488158	0.83806	0.929511	3.15e-09	0.445656	0.0489158	0.145746	0.539799	0.00570135	0.980968	-0.150772	0.525755	-0.142452	0.549099	-0.270838	0.248098	-0.0435195	0.855442
Com_1092_neg	black	Pentadecanoic Acid	Lipids and lipid-like molecules	Fatty Acyls	Fatty acids and conjugates	Long-chain fatty acids	0.378826	0.0995304	0.169943	0.4738	0.418026	0.0666353	0.300119	0.198572	0.53644	0.0147519	0.520125	0.0187302	-0.550446	0.0119065	-0.529786	0.0162831	0.0893947	0.707813	0.0382228	0.87289	0.506813	0.0225739	0.576391	0.00781121	0.0442321	0.8531	-0.069525	0.770855	-0.156735	0.509316	-0.0515153	0.829228	0.0895474	0.707335	-0.0258151	0.91397
Com_1110_pos	black	2-[(3S)-1-Benzyl-3-pyrrolidinyl]-1,3-benzothiazole	Organoheterocyclic compounds	Benzothiazoles	Not available	Benzothiazoles	0.569756	0.00872805	0.391927	0.0874425	0.697468	0.000629839	0.525217	0.0174064	0.106538	0.65484	0.309025	0.184926	-0.158648	0.504094	-0.472969	0.0351939	0.367345	0.111087	0.166913	0.481836	0.633141	0.00273053	0.214412	0.364004	0.364329	0.114277	-0.296542	0.204237	-0.370765	0.107548	-0.0071282	0.976206	-0.357452	0.121795	0.0439901	0.853895
Com_11230_pos	black	3-(4-hydroxy-3-methoxyphenyl)propanoic acid					0.403528	0.0776733	0.0872281	0.714607	0.487219	0.0293416	0.316254	0.174325	0.699641	0.000595572	0.815046	1.2e-05	-0.223573	0.343364	-0.229938	0.329435	0.448304	0.0474295	0.178516	0.451436	0.894085	1.08e-07	0.786981	3.84e-05	0.212426	0.368571	-0.102258	0.667929	-0.252258	0.283287	-0.164809	0.487456	-0.300651	0.197737	-0.079181	0.740019
Com_1124_neg	black	Cmp_257					0.164568	0.488101	0.214437	0.363949	0.0365295	0.87848	0.28458	0.223957	-0.202566	0.391719	-0.289004	0.216523	-0.393423	0.0861341	-0.357617	0.121611	-0.217603	0.356736	0.216557	0.359111	-0.407801	0.0742879	-0.190051	0.422228	-0.0812483	0.733464	-0.238246	0.311764	0.196565	0.406194	0.16495	0.487078	0.207645	0.379698	0.054937	0.818061
Com_113_neg	black	Aspartic acid	Organic acids and derivatives	Carboxylic acids and derivatives	Amino acids, peptides, and analogues	Aspartic acid and derivatives	0.177101	0.45509	-0.180043	0.447511	0.223691	0.343104	0.0557993	0.815252	0.712969	0.000418036	0.839578	3.68e-06	-0.168987	0.47633	0.064861	0.785871	0.498539	0.0252616	0.169211	0.475736	0.872011	5.45e-07	0.785656	4.04e-05	-0.163349	0.491373	0.174811	0.461033	0.120888	0.611673	-0.151501	0.523732	-0.220945	0.349213	-0.164376	0.488617
Com_11314_pos	black	ACar 19:2	Lipids and lipid-like molecules	Fatty Acyls	Fatty acid esters	Acyl carnitines	0.112369	0.637163	0.0170904	0.942988	0.18353	0.438613	-0.0840422	0.724634	0.2639	0.260894	0.255944	0.276071	0.296794	0.203834	0.0840114	0.724732	0.104436	0.661257	-0.112603	0.636457	0.359712	0.119287	0.283235	0.226249	-0.0273071	0.909017	0.016793	0.943979	-0.165368	0.48596	0.017697	0.940969	-0.149864	0.52828	-0.0972689	0.683303
Com_11423_pos	black	1,7-bis(4-hydroxyphenyl)-5-methoxyheptan-3-one					0.481181	0.0317199	0.138488	0.56038	0.661986	0.00147519	0.279445	0.232791	0.448209	0.0474823	0.641087	0.00231871	-0.214141	0.364628	-0.217881	0.356107	0.379863	0.0985311	0.0804505	0.735991	0.938482	9.58e-10	0.549346	0.0121126	0.047443	0.842559	-0.12249	0.606927	-0.171297	0.470233	-0.0719025	0.763229	-0.161196	0.497179	-0.15885	0.503543
Com_11514_pos	black	3-[(2-phenyl-1H-imidazol-4-yl)methylene]-1,3-dihydro-2H-indol-2-one					0.475047	0.034288	0.144409	0.543564	0.560654	0.0101268	0.339381	0.143223	0.447022	0.0481451	0.726567	0.000285456	-0.283996	0.22495	-0.153134	0.519213	0.636339	0.00255801	0.385608	0.0931291	0.903708	4.74e-08	0.597797	0.00537342	0.0195914	0.934661	-0.025303	0.915671	-0.00197193	0.993417	-0.101772	0.66942	-0.0741869	0.755922	-0.185824	0.432812
Com_11669_pos	black	RPK					0.211643	0.370381	-0.045856	0.847766	0.527515	0.0168337	-0.00127103	0.995757	0.0201221	0.932895	0.246571	0.294645	-0.11418	0.631708	-0.0158725	0.947046	0.158124	0.50552	-0.234813	0.318996	0.757627	0.000109287	0.0827875	0.728596	-0.116081	0.626005	0.0663733	0.780994	-0.0034757	0.988397	-0.130206	0.584279	-0.0492336	0.836692	-0.013231	0.955849
Com_118_neg	black	Dehydroascorbic acid	Organoheterocyclic compounds	Lactones	Gamma butyrolactones	Gamma butyrolactones	0.101174	0.671259	-0.139398	0.557782	0.410206	0.0724315	0.106737	0.654234	0.301816	0.195921	0.499334	0.0249929	-0.437178	0.0539157	-0.25365	0.280549	0.193015	0.414891	-0.205058	0.385794	0.744955	0.000164317	0.381755	0.0967281	0.225581	0.338934	0.239316	0.309532	0.425726	0.0612753	0.152579	0.520748	-0.0340119	0.886802	0.00902087	0.969891
Com_1180_pos	black	Asparagine	Organic acids and derivatives	Carboxylic acids and derivatives	Amino acids, peptides, and analogues	Asparagine and derivatives	0.37065	0.107665	0.0665405	0.780455	0.341361	0.140755	0.203343	0.389867	0.375754	0.102533	0.748491	0.000146992	-0.0355136	0.881837	0.167913	0.479176	0.852662	1.8e-06	0.518301	0.0192236	0.865721	8.2e-07	0.531093	0.0159727	-0.0990466	0.67781	0.135638	0.568555	-0.150643	0.526112	-0.166963	0.481702	-0.305961	0.189546	-0.216598	0.359017
Com_1183_neg	black	Flavin mononucleotide (FMN)	Nucleosides, nucleotides, and analogues	Flavin nucleotides	Not available	Flavin nucleotides	0.52558	0.0173147	0.161402	0.496622	0.643923	0.00218486	0.34996	0.130382	0.372628	0.105655	0.668503	0.00127222	-0.243683	0.300518	-0.094661	0.691388	0.518504	0.0191681	0.242032	0.303906	0.956245	4.76e-11	0.489845	0.028352	-0.176238	0.457326	-0.11041	0.64308	-0.22	0.351333	-0.140189	0.555528	-0.192712	0.415638	-0.107049	0.653282
Com_11899_pos	black	Flunitrazepam-d3					0.0947501	0.691111	-0.167017	0.481561	0.27483	0.240921	0.0311863	0.896155	0.644526	0.00215727	0.689149	0.000776926	-0.100227	0.674171	-0.0211037	0.92963	0.338619	0.144182	0.0217026	0.927637	0.799082	2.38e-05	0.723056	0.000315661	-0.0104445	0.965141	0.193805	0.412947	0.236585	0.315252	-0.0215327	0.928203	-0.097093	0.683847	0.0513573	0.829744
Com_11932_pos	black	aminoimidazole carboxamide ribonucleotide					0.47474	0.0344206	0.182815	0.440431	0.665845	0.00135197	0.279268	0.233099	-0.022592	0.92468	0.350075	0.130247	-0.103552	0.66396	-0.0305448	0.89828	0.479123	0.0325643	0.113212	0.634621	0.825816	7.31e-06	0.0986079	0.679165	-0.141063	0.553039	-0.0496556	0.835311	-0.162306	0.494182	-0.179184	0.449716	-0.1354	0.569241	-0.0999709	0.674961
Com_11943_pos	black	N-[2-acetyl-5-(tert-butyl)-3-thienyl]-2-(propylsulfanyl)nicotinamide					0.327237	0.159028	-0.0110154	0.963237	0.427033	0.0603993	0.17838	0.451787	0.635058	0.00262602	0.766577	8.07e-05	-0.309531	0.18417	-0.164576	0.488081	0.317119	0.173086	0.110261	0.643532	0.808932	1.57e-05	0.721068	0.000333938	-0.192118	0.417104	0.0736321	0.757695	0.0462502	0.846472	0.124946	0.59968	-0.0253568	0.915492	-0.131373	0.580886
Com_11946_pos	black	3-(2-Naphthyl)-D-Alanine					0.540849	0.0138029	0.174557	0.461695	0.580472	0.00728744	0.404393	0.0769792	0.607	0.00453875	0.818823	1.01e-05	-0.244909	0.298015	-0.168577	0.477415	0.549198	0.0121406	0.316805	0.173535	0.947575	2.35e-10	0.714157	0.000404675	-0.0513424	0.829793	-0.175421	0.459448	-0.277025	0.237031	-0.187298	0.429106	-0.252101	0.283597	-0.157605	0.506937
Com_11950_pos	black	3,5-di(2-furylmethylidene)tetrahydro-2H-pyran-4-one					0.293855	0.208561	-0.0305721	0.89819	0.412204	0.070916	0.193994	0.412481	0.649327	0.00194773	0.816801	1.11e-05	-0.163193	0.491794	-0.000600775	0.997994	0.436545	0.0543037	0.103634	0.663709	0.929173	3.29e-09	0.730007	0.000258294	-0.000202711	0.999323	0.0928007	0.697175	-0.16427	0.488901	-0.190286	0.421645	-0.32907	0.156568	0.0676407	0.776912
Com_12_neg	black	Ascorbic acid	Organoheterocyclic compounds	Dihydrofurans	Furanones	Butenolides	0.180343	0.446742	-0.000319514	0.998933	0.416863	0.0674748	0.0312666	0.895889	0.105998	0.656484	0.358271	0.120882	0.121551	0.609707	0.112902	0.635556	0.306344	0.188964	-0.105468	0.658104	0.748582	0.000146568	0.162014	0.49497	-0.0543962	0.819824	-0.0131001	0.956286	-0.102172	0.668192	0.0138136	0.953907	-0.254531	0.278825	-0.0677633	0.776518
Com_1205_pos	black	Cytidine 5'-diphosphocholine	Nucleosides, nucleotides, and analogues	Pyrimidine nucleotides	Pyrimidine ribonucleotides	Pyrimidine ribonucleoside diphosphates	0.0475008	0.842369	-0.116124	0.625877	0.229858	0.329608	-0.213166	0.366867	-0.208705	0.377215	0.0566918	0.812347	0.416483	0.0677506	0.310429	0.182833	0.411983	0.0710826	-0.10838	0.649236	0.51921	0.0189763	-0.122446	0.607058	-0.0206866	0.931017	0.272263	0.24552	-0.151552	0.52359	-0.241394	0.305221	-0.205704	0.384266	-0.1742	0.462628
Com_12053_pos	black	NNH					-0.0966321	0.685274	-0.355896	0.123545	0.135628	0.568585	-0.187578	0.428402	0.156778	0.509196	0.400404	0.0802203	0.0948448	0.690817	0.104581	0.660811	0.316388	0.174134	-0.150966	0.525215	0.586084	0.00661448	0.208271	0.378229	-0.0452928	0.849615	0.22731	0.335145	-0.0476182	0.841985	0.0599462	0.801775	0.180376	0.446657	-0.306041	0.189424
Com_12152_pos	black	ACar 18:4	Lipids and lipid-like molecules	Fatty Acyls	Fatty acid esters	Acyl carnitines	-0.634763	0.00264187	-0.360256	0.118688	-0.585009	0.00673934	-0.590389	0.0061336	-0.321728	0.166581	-0.450197	0.0463885	0.642554	0.00224863	0.467792	0.0375316	-0.170487	0.472366	-0.197872	0.403017	-0.442428	0.0507757	-0.374228	0.104048	0.233535	0.321714	0.0739212	0.756771	0.0566078	0.812621	0.0716415	0.764065	-0.148896	0.530976	-0.0173877	0.941998
Com_12230_pos	black	ethyl 4-[2-(3,4,5-trimethoxybenzylidene)hydrazino]benzoate					0.118013	0.62023	-0.228772	0.331962	0.310569	0.182625	0.0492318	0.836698	0.614247	0.00395964	0.696056	0.000653	-0.354865	0.124713	-0.228057	0.333517	0.283712	0.225434	-0.0654403	0.784002	0.773399	6.35e-05	0.69614	0.000651592	0.12499	0.599552	0.279114	0.233367	0.297282	0.203056	-0.0149658	0.950067	0.0328775	0.890555	-0.130059	0.584709
Com_12298_pos	black	4-methyl-5-oxo-2-pentyl-2,5-dihydrofuran-3-carboxylic acid					0.191556	0.418494	0.0397834	0.867743	0.371696	0.106598	0.154173	0.516349	0.2068	0.381683	0.441383	0.0513895	-0.330734	0.154359	-0.29583	0.205376	0.455419	0.0436077	0.115646	0.62731	0.663794	0.00141635	0.35431	0.125346	0.233951	0.320827	0.212467	0.368477	0.307657	0.186979	0.196207	0.407066	-0.152757	0.520254	0.000825034	0.997246
Com_1230_pos	black	2-Pyridylacetic acid	Organoheterocyclic compounds	Pyridines and derivatives	Not available	Pyridines and derivatives	0.447605	0.0478188	0.0938218	0.693997	0.554735	0.0111304	0.328128	0.15783	0.738655	0.000199547	0.796209	2.67e-05	-0.319807	0.169271	-0.257224	0.273593	0.279049	0.233481	0.0548307	0.818408	0.920124	9.38e-09	0.791624	3.21e-05	-0.0706702	0.767179	-0.149404	0.529561	-0.103526	0.664039	-0.125825	0.597095	-0.216191	0.359944	-0.0592735	0.803958
Com_1232_neg	black	LPE 20:3	Lipids and lipid-like molecules	Glycerophospholipids	Glycerophosphoethanolamines	1-acyl-sn-glycero-3-phosphoethanolamines	0.621324	0.00345451	0.46362	0.039502	0.638109	0.00246651	0.382689	0.0958464	0.206057	0.383435	0.301737	0.196043	-0.162587	0.493425	-0.02392	0.920266	0.0488495	0.83795	0.0899596	0.706045	0.501029	0.0244276	0.227302	0.335163	-0.14525	0.541196	-0.370046	0.108285	-0.484216	0.0305064	-0.309944	0.183553	-0.109438	0.646025	-0.0498237	0.83476
Com_1232_pos	black	Muramic acid	Organic oxygen compounds	Organooxygen compounds	Carbohydrates and carbohydrate conjugates	Sugar acids and derivatives	0.222531	0.345676	-0.115343	0.628216	0.266207	0.256594	0.176449	0.456778	0.480885	0.0318405	0.700428	0.00058355	-0.205387	0.385016	0.0694856	0.770981	0.544327	0.0130894	0.324617	0.16259	0.696493	0.000645757	0.593498	0.00580449	-0.0976881	0.682006	0.149751	0.528593	0.15011	0.527595	-0.26649	0.256069	0.0563939	0.813317	-0.0772792	0.746063
Com_1283_neg	black	Xanthosine	Nucleosides, nucleotides, and analogues	Purine nucleosides	Not available	Purine nucleosides	0.603557	0.00483749	0.308554	0.18563	0.813162	1.31e-05	0.480564	0.0319713	0.207223	0.380688	0.396641	0.0833696	-0.394448	0.0852459	-0.498726	0.0251983	0.170822	0.471482	-0.0441721	0.853297	0.767466	7.83e-05	0.28333	0.226087	0.00381536	0.987263	-0.294142	0.208097	-0.0555491	0.816067	-0.000140981	0.999529	-0.0554503	0.816389	-0.0526287	0.825591
Com_1290_pos	black	Nicotinamide adenine dinucleotide (NAD+)	Nucleosides, nucleotides, and analogues	(5'-&gt;5')-dinucleotides	Not available	(5'-&gt;5')-dinucleotides	-0.0197974	0.933976	-0.265646	0.257636	0.17099	0.471041	-0.238567	0.311094	0.0778822	0.744145	0.401035	0.0797005	0.143916	0.544955	0.431924	0.0572034	0.450485	0.0462316	-0.0808866	0.73461	0.723582	0.00031097	0.155952	0.511461	-0.156814	0.509099	0.433273	0.056345	-0.0231553	0.922807	-0.251596	0.284594	-0.193272	0.414257	-0.0858281	0.719008
Com_12972_pos	black	FRH					0.319843	0.16922	0.0681787	0.775181	0.489338	0.028541	0.205558	0.384613	0.321964	0.166253	0.426614	0.0606789	0.0708043	0.766749	-0.189776	0.422912	0.322537	0.165456	-0.0165736	0.94471	0.714465	0.000401276	0.383437	0.0951445	0.304208	0.192225	-0.24705	0.293676	-0.458207	0.0421769	-0.233721	0.321317	-0.255024	0.277862	-0.140283	0.555258
Com_13_neg	black	Glutaconic acid	Organic acids and derivatives	Carboxylic acids and derivatives	Tricarboxylic acids and derivatives	Tricarboxylic acids and derivatives	0.183795	0.437943	0.0010295	0.996563	0.417939	0.0666981	0.0360508	0.880061	0.119454	0.615936	0.366783	0.111676	0.126827	0.594153	0.113973	0.632332	0.309554	0.184134	-0.099286	0.677072	0.753305	0.000125932	0.175331	0.459681	-0.056116	0.814221	-0.01874	0.937496	-0.105951	0.656627	0.0122515	0.959115	-0.258951	0.270273	-0.0643626	0.78748
Com_1349_pos	black	PC (18:1/20:5)	Lipids and lipid-like molecules	Glycerophospholipids	Glycerophosphocholines	Phosphocholines	0.0264162	0.911974	0.243172	0.301564	-0.00956548	0.968074	0.20494	0.386074	-0.198097	0.40247	-0.313771	0.177918	-0.029246	0.902585	-0.281081	0.229953	-0.147676	0.534387	0.0735756	0.757876	-0.344898	0.136421	-0.222955	0.344735	-0.0691042	0.772206	-0.30827	0.186056	0.199408	0.399301	0.24847	0.29082	0.122676	0.606378	0.346201	0.134848
Com_13580_pos	black	Calcium D-Panthotenate	Organic acids and derivatives	Carboxylic acids and derivatives	Amino acids, peptides, and analogues	Beta amino acids and derivatives	0.383373	0.0952041	0.00455027	0.98481	0.45294	0.0449116	0.263954	0.260793	0.785767	4.02e-05	0.856148	1.47e-06	-0.211935	0.369706	-0.115709	0.627119	0.356784	0.122544	0.12383	0.602968	0.917007	1.31e-08	0.839839	3.63e-06	-0.104302	0.661666	-0.106915	0.65369	-0.198399	0.401739	-0.161423	0.496565	-0.246681	0.294421	-0.0834735	0.726429
Com_13698_pos	black	All trans-Retinal	Lipids and lipid-like molecules	Prenol lipids	Retinoids	Retinoids	-0.66893	0.00125977	-0.475094	0.0342676	-0.574609	0.00804939	-0.717231	0.00037178	-0.163557	0.490815	-0.412252	0.0708802	0.122146	0.607946	0.230765	0.327651	-0.48908	0.0286377	-0.411869	0.0711684	-0.462093	0.0402427	-0.252773	0.282271	0.0323339	0.892355	0.324874	0.162238	0.414683	0.0690688	0.172767	0.466374	0.219412	0.352653	0.0226831	0.924377
Com_14_neg	black	all-cis-4,7,10,13,16-Docosapentaenoic acid	Lipids and lipid-like molecules	Fatty Acyls	Fatty acids and conjugates	Very long-chain fatty acids	0.0803444	0.736328	0.200623	0.396375	-0.0290504	0.903234	0.291931	0.211696	-0.371451	0.106848	-0.534604	0.0151624	0.124759	0.600229	-0.29489	0.206888	-0.2726	0.244913	0.058047	0.807941	-0.632128	0.00278719	-0.420522	0.0648608	0.227253	0.335269	-0.464427	0.0391147	-0.355238	0.12429	-0.0996991	0.675798	0.183401	0.438941	0.0622774	0.794222
Com_14190_pos	black	N-Acetyl-L-tyrosine	Organic acids and derivatives	Carboxylic acids and derivatives	Amino acids, peptides, and analogues	Tyrosine and derivatives	0.144316	0.543828	-0.130926	0.582186	0.234075	0.320562	-0.0343178	0.88579	0.432867	0.0566024	0.682789	0.000908098	-0.160053	0.500276	0.0566781	0.812392	0.584134	0.00684237	0.239538	0.30907	0.761858	9.49e-05	0.570364	0.00864064	0.00208256	0.993048	0.39138	0.0879246	0.203147	0.390335	0.0277433	0.90757	-0.0522226	0.826917	-0.214013	0.364919
Com_1437_neg	black	ethyl 3-cyano-6-methyl-2-(phenylthio)isonicotinate					0.211653	0.370359	-0.040753	0.864548	0.518338	0.0192133	0.117952	0.620411	0.21629	0.359719	0.353184	0.126635	-0.117165	0.622762	-0.181149	0.444679	0.0859085	0.718755	-0.283165	0.226369	0.749955	0.000140288	0.260957	0.266445	0.0990547	0.677786	0.0380093	0.873595	0.144235	0.544056	0.00912204	0.969553	-0.247086	0.293605	0.0309143	0.897056
Com_1489_neg	black	Prolylleucine	Organic acids and derivatives	Carboxylic acids and derivatives	Amino acids, peptides, and analogues	Dipeptides	-0.0871097	0.714979	-0.264851	0.259115	-0.217464	0.357053	-0.187986	0.42738	0.562255	0.00986834	0.697367	0.000631464	0.280142	0.231578	0.465796	0.0384644	0.681253	0.000942445	0.316734	0.173638	0.547281	0.0125072	0.623048	0.00333988	-0.0277859	0.907428	0.372967	0.105313	-0.291652	0.212153	-0.384929	0.0937562	-0.456576	0.0430094	-0.0585974	0.806153
Com_150_neg	black	LPC 18:2	Lipids and lipid-like molecules	Glycerophospholipids	Glycerophosphocholines	Phosphocholines	0.624672	0.00323489	0.390538	0.0886701	0.49103	0.0279141	0.489666	0.0284186	0.48691	0.0294599	0.740978	0.00018587	-0.168638	0.477253	-0.0540917	0.820817	0.676282	0.00106117	0.616858	0.0037666	0.740171	0.000190529	0.606387	0.00459084	-0.0251781	0.916085	-0.271524	0.246854	-0.512433	0.0208815	-0.266481	0.256087	-0.330035	0.155284	-0.174219	0.462576
Com_1501_neg	black	Cytidine 5'-Monophosphate-N-Acetylneuraminic Acid	Nucleosides, nucleotides, and analogues	Pyrimidine nucleotides	Pyrimidine nucleotide sugars	Pyrimidine nucleotide sugars	0.0390642	0.870114	-0.290672	0.213764	0.0985155	0.67945	-0.0687588	0.773316	0.473993	0.0347453	0.62399	0.00327861	-0.151015	0.525079	0.312079	0.180396	0.305881	0.189668	0.16312	0.49199	0.612165	0.00411931	0.509465	0.0217621	-0.43962	0.052437	0.0673118	0.777971	0.151768	0.522993	-0.156387	0.510268	0.200745	0.396081	-0.24043	0.307217
Com_1511_neg	black	Indole-2-carboxylic acid	Organoheterocyclic compounds	Indoles and derivatives	Indolecarboxylic acids and derivatives	Indolecarboxylic acids and derivatives	0.131271	0.581184	0.0161619	0.946081	0.288672	0.217076	-0.0341577	0.886319	-0.236272	0.315911	-0.0334722	0.888587	0.469099	0.0369301	0.322821	0.165063	0.259886	0.268485	-0.120861	0.611755	0.422937	0.0631779	-0.204794	0.386421	-0.109037	0.64724	0.0010476	0.996503	-0.300306	0.198278	-0.317985	0.171851	-0.288646	0.217119	0.00842791	0.971869
Com_1522_pos	black	1-[4-(1-adamantyl)phenoxy]-3-piperidinopropan-2-ol hydrochloride					0.486924	0.0294544	0.201528	0.394203	0.637794	0.00248261	0.440485	0.0519213	0.55424	0.0112177	0.531908	0.0157815	-0.280895	0.230274	-0.464235	0.0392067	0.141382	0.552134	0.0275267	0.908288	0.700963	0.000575502	0.619007	0.0036136	0.356593	0.122759	-0.330162	0.155117	-0.28886	0.216762	-0.0963825	0.686047	-0.217177	0.357702	-0.00279195	0.990679
Com_15277_pos	black	PC (18:0e/2:0)	Lipids and lipid-like molecules	Glycerophospholipids	Glycerophosphocholines	Phosphocholines	-0.213183	0.366826	0.110307	0.643392	-0.288518	0.217332	-0.241197	0.305628	0.013865	0.953736	-0.175649	0.458855	0.123453	0.604081	0.263658	0.261348	-0.323007	0.164806	-0.217527	0.356908	-0.296277	0.204661	-0.073683	0.757533	0.19355	0.413574	0.161416	0.496584	-0.116158	0.625775	-0.0233876	0.922035	-0.378497	0.0998483	0.249398	0.288964
Com_15336_pos	black	ACar 17:2	Lipids and lipid-like molecules	Fatty Acyls	Fatty acid esters	Acyl carnitines	0.515773	0.0199243	0.191325	0.419066	0.506905	0.0225454	0.371884	0.106408	0.718366	0.000360229	0.806449	1.75e-05	-0.129668	0.585848	-0.17424	0.462523	0.457954	0.0423051	0.287116	0.219675	0.860438	1.14e-06	0.803223	2.01e-05	-0.0194689	0.935069	-0.215813	0.360804	-0.393011	0.0864928	-0.216945	0.358229	-0.379857	0.0985369	-0.101863	0.669141
Com_15345_pos	black	2-Methylbutyroylcarnitine	Lipids and lipid-like molecules	Fatty Acyls	Fatty acid esters	Acyl carnitines	0.0285523	0.904886	-0.216766	0.358635	0.233872	0.320995	-0.117749	0.621018	0.182371	0.44156	0.551566	0.0116998	0.0230833	0.923047	0.213351	0.366441	0.574404	0.00807708	0.0352179	0.882814	0.806336	1.76e-05	0.3124	0.179923	0.0630145	0.791837	0.415697	0.0683235	0.0207928	0.930664	-0.0365664	0.878358	-0.214429	0.363967	-0.115725	0.627072
Com_15483_pos	black	(5E)-7-methylidene-10-oxo-4-(propan-2-yl)undec-5-enoic acid					0.0359267	0.880471	-0.0761099	0.749787	0.191185	0.419413	0.0716988	0.763882	0.380275	0.0981367	0.43089	0.0578684	0.0905304	0.70426	-0.117169	0.622751	0.23256	0.323795	-0.156219	0.510729	0.562556	0.00982038	0.416411	0.0678032	0.317356	0.172748	0.207529	0.37997	-0.207297	0.380514	0.0035393	0.988185	-0.573777	0.00816261	0.325062	0.161981
Com_15817_pos	black	N-(5-acetamidopentyl)acetamide					0.167429	0.480462	-0.0722512	0.762113	0.342191	0.13973	0.15339	0.518506	0.460344	0.0411043	0.368081	0.110318	-0.538841	0.0142288	-0.475755	0.0339835	-0.0570515	0.811177	-0.0902775	0.705051	0.46506	0.0388129	0.492114	0.0275184	0.0265249	0.911613	-0.0744788	0.75499	0.592929	0.00586359	0.263269	0.262078	0.239659	0.308817	-0.14296	0.547658
Com_15862_pos	black	ACar 21:2	Lipids and lipid-like molecules	Fatty Acyls	Fatty acid esters	Acyl carnitines	0.409468	0.0729975	0.0502026	0.83352	0.537852	0.0144424	0.179782	0.448181	0.502003	0.0241072	0.675987	0.00106861	-0.201323	0.394693	-0.0926616	0.697609	0.392557	0.0868892	0.0455571	0.848747	0.927562	4e-09	0.57392	0.00814297	-0.170324	0.472796	0.0105604	0.964755	-0.0969194	0.684385	-0.231492	0.326086	-0.091535	0.701122	-0.219103	0.353348
Com_15870_pos	black	tert-butyl N-[2-(benzylamino)-1-methyl-2-oxoethyl]carbamate					-0.0236039	0.921316	-0.174195	0.46264	0.202915	0.390888	-0.129317	0.586871	-0.216579	0.35906	0.0649498	0.785585	0.24311	0.301691	0.0396779	0.868091	0.344844	0.136486	-0.0383245	0.872554	0.369313	0.10904	-0.120148	0.613872	0.0163225	0.945547	0.150932	0.525311	-0.0496584	0.835302	0.0380497	0.873461	0.288002	0.218193	-0.266248	0.256518
Com_1614_pos	black	O-Phospho-L-serine	Organic acids and derivatives	Carboxylic acids and derivatives	Amino acids, peptides, and analogues	L-alpha-amino acids	-0.124214	0.601835	-0.32843	0.157425	0.180659	0.445932	-0.181255	0.444407	0.215763	0.360918	0.433723	0.0560612	-0.10811	0.650055	-0.0251568	0.916156	0.266406	0.256224	-0.26103	0.266307	0.671923	0.00117544	0.279687	0.23237	0.0472105	0.843321	0.506143	0.0227828	0.45369	0.044514	0.20248	0.391924	0.0256526	0.91451	0.00679646	0.977313
Com_16315_pos	black	Dl-2-Amino-3-phosphonopropionic acid					0.373433	0.104844	0.0468354	0.844552	0.458837	0.0418585	0.342253	0.139653	0.47268	0.0353213	0.735057	0.000222426	-0.159457	0.501894	-0.211921	0.369737	0.574018	0.00812966	0.21031	0.373473	0.821296	9.05e-06	0.599145	0.00524375	0.180057	0.447475	0.131065	0.581783	-0.117269	0.62245	-0.000855559	0.997144	-0.341751	0.140273	-0.0203146	0.932255
Com_165_pos	black	Guanine	Organoheterocyclic compounds	Imidazopyrimidines	Purines and purine derivatives	Purines and purine derivatives	-0.247232	0.293309	-0.435383	0.0550221	-0.111451	0.639933	-0.269936	0.249739	0.525328	0.0173784	0.574301	0.00809115	0.404298	0.0770552	0.298212	0.201578	0.407619	0.0744299	-0.0757709	0.750868	0.614869	0.00391289	0.571705	0.00845011	0.268631	0.252125	0.315604	0.175262	-0.151178	0.524626	-0.216385	0.359501	-0.452225	0.0452928	0.00282588	0.990566
Com_16533_pos	black	Naratriptan					0.63613	0.00256903	0.405824	0.0758405	0.661462	0.00149264	0.527136	0.0169271	0.12485	0.599963	0.410381	0.0722984	0.00258034	0.991386	-0.117607	0.621441	0.599158	0.00524258	0.372202	0.106086	0.715368	0.000391431	0.252716	0.282385	0.173754	0.46379	-0.219457	0.352552	-0.373653	0.104624	-0.190473	0.421179	-0.436373	0.0544098	-0.0631487	0.791403
Com_1663_neg	black	LPE 17:0	Lipids and lipid-like molecules	Glycerophospholipids	Glycerophosphoethanolamines	1-acyl-sn-glycero-3-phosphoethanolamines	0.264221	0.260292	0.260463	0.267385	0.312233	0.180169	0.246736	0.29431	0.552102	0.0116018	0.390297	0.0888841	-0.241369	0.305273	-0.101969	0.668816	-0.156518	0.509909	-0.0917805	0.700356	0.388624	0.090382	0.521949	0.0182471	0.0186887	0.937666	-0.164855	0.487332	-0.133004	0.576158	-0.185219	0.434337	-0.267595	0.254029	0.359292	0.11975
Com_1746_pos	black	Ornithine	Organic acids and derivatives	Carboxylic acids and derivatives	Amino acids, peptides, and analogues	Alpha amino acids	0.286403	0.220874	-0.088293	0.711265	0.430032	0.0584242	0.127492	0.592204	0.528041	0.0167049	0.756376	0.000113897	-0.215557	0.361388	0.0236998	0.920997	0.486312	0.0296895	0.103086	0.665388	0.968213	2.8e-12	0.621097	0.00346984	-0.147613	0.534564	0.142611	0.548646	0.0174191	0.941894	-0.138415	0.56059	-0.203338	0.389878	-0.093242	0.695801
Com_175_neg	black	Gluconic acid	Organic oxygen compounds	Organooxygen compounds	Carbohydrates and carbohydrate conjugates	Sugar acids and derivatives	0.596944	0.00545677	0.297951	0.201992	0.716558	0.00037878	0.576122	0.00784684	0.569325	0.00879061	0.648707	0.00197378	-0.443366	0.0502299	-0.433983	0.0558973	0.201222	0.394937	0.0490092	0.837427	0.8313	5.6e-06	0.627359	0.00306709	0.108135	0.64998	-0.292169	0.211307	-0.168817	0.476778	-0.13528	0.569587	-0.332223	0.1524	0.125161	0.599048
Com_1766_pos	black	2-{[(2-{[(2-hydroxyphenyl)methylene]amino}ethyl)imino]methyl}phenol					0.158651	0.504086	-0.161644	0.49597	0.0519321	0.827866	0.00716956	0.976068	0.467903	0.0374804	0.76136	9.65e-05	0.130379	0.583776	0.413532	0.0699223	0.798751	2.41e-05	0.520046	0.0187514	0.704082	0.000530418	0.594594	0.0056919	-0.204052	0.388179	0.260705	0.266924	-0.211145	0.371534	-0.27301	0.244176	-0.333612	0.150589	-0.227668	0.334364
Com_1769_pos	black	6-Phosphogluconic acid	None	None	None	None	0.47886	0.0326733	0.144573	0.543103	0.717015	0.000374022	0.274591	0.241345	0.165942	0.484426	0.462615	0.0399881	-0.238015	0.312248	-0.189125	0.424534	0.381558	0.0969145	0.0285136	0.905014	0.902762	5.16e-08	0.279808	0.232158	-0.108795	0.647976	-0.0686488	0.77367	-0.0304549	0.898578	-0.0970318	0.684037	-0.0234335	0.921882	-0.140992	0.55324
Com_1807_pos	black	N-Acetylornithine	Organic acids and derivatives	Carboxylic acids and derivatives	Amino acids, peptides, and analogues	N-acyl-alpha amino acids	0.583565	0.00690996	0.320777	0.167909	0.572603	0.00832447	0.498774	0.025182	0.278916	0.233714	0.352775	0.127107	-0.460085	0.0412331	-0.362293	0.116467	0.16477	0.487559	0.287353	0.219278	0.476853	0.0335158	0.363729	0.114919	-0.372604	0.105679	-0.282227	0.227976	0.234687	0.319263	0.146851	0.536697	0.0587086	0.805792	-0.163455	0.491088
Com_1808_neg	black	LPI 20:5	Lipids and lipid-like molecules	Glycerophospholipids	Glycerophosphoinositols	Phosphatidylinositols	0.494422	0.0266901	0.160146	0.500022	0.659713	0.00155209	0.277775	0.235712	0.275675	0.239417	0.561831	0.00993623	-0.128598	0.588969	-0.0460347	0.847179	0.474171	0.0346677	0.151933	0.522534	0.942396	5.38e-10	0.386344	0.0924537	-0.129423	0.586563	-0.0941591	0.692948	-0.235759	0.316993	-0.195724	0.408244	-0.193599	0.413452	-0.107983	0.650441
Com_184_neg	black	Glutathione (oxidized)	Organic acids and derivatives	Carboxylic acids and derivatives	Amino acids, peptides, and analogues	Peptides	0.0937296	0.694284	-0.127353	0.592611	0.14796	0.533591	-0.0249364	0.916888	0.0398834	0.867413	0.459979	0.0412859	-0.163331	0.491421	0.178545	0.451361	0.611729	0.00415349	0.211784	0.370055	0.578798	0.00749873	0.177054	0.45521	-0.203722	0.388966	0.496799	0.0258579	0.307578	0.187098	-0.0606698	0.799428	-0.0205134	0.931593	-0.220243	0.350788
Com_185_neg	black	N-acetyl-D-glucosamine	Organic oxygen compounds	Organooxygen compounds	Carbohydrates and carbohydrate conjugates	Acylaminosugars	0.539316	0.014127	0.211905	0.369776	0.663885	0.00141341	0.435202	0.0551345	0.589255	0.00625743	0.608613	0.00440413	-0.422433	0.0635263	-0.437911	0.0534687	0.140469	0.554729	-0.0397825	0.867746	0.826091	7.21e-06	0.627879	0.00303549	0.0025295	0.991555	-0.279107	0.23338	-0.0457372	0.848156	-0.173583	0.464238	-0.246772	0.294237	-0.0211286	0.929547
Com_1890_neg	black	4-Pyridoxic acid	Organoheterocyclic compounds	Pyridines and derivatives	Pyridinecarboxylic acids and derivatives	Pyridinecarboxylic acids	0.547076	0.0125468	0.212607	0.368155	0.485312	0.030077	0.370813	0.107498	0.578054	0.00759415	0.861225	1.08e-06	-0.341458	0.140636	-0.0619002	0.795443	0.635821	0.00258535	0.507217	0.0224488	0.870349	6.08e-07	0.696917	0.000638785	-0.264685	0.259426	-0.0462851	0.846357	-0.153366	0.518572	0.0233728	0.922084	-0.140202	0.555488	-0.240555	0.306958
Com_1944_pos	black	D-Glucosamine 6-phosphate	Organic oxygen compounds	Organooxygen compounds	Carbohydrates and carbohydrate conjugates	Hexose phosphates	0.435134	0.0551773	0.0589016	0.805165	0.597983	0.00535532	0.283225	0.226265	0.543187	0.0133199	0.72346	0.000312052	-0.255203	0.277513	-0.156908	0.508842	0.385167	0.0935361	0.0679018	0.776072	0.976697	1.77e-13	0.625741	0.00316724	-0.142549	0.548822	-0.0730789	0.759464	-0.113924	0.632479	-0.140522	0.55458	-0.170575	0.472133	-0.0554621	0.81635
Com_1956_neg	black	LPI 17:0	Lipids and lipid-like molecules	Glycerophospholipids	Glycerophosphoinositols	Phosphatidylinositols	0.430979	0.0578108	0.126327	0.595619	0.424601	0.0620378	0.283625	0.225583	0.749302	0.000143247	0.82609	7.22e-06	-0.155636	0.512326	0.0262789	0.91243	0.393411	0.0861442	0.273742	0.242863	0.853918	1.67e-06	0.806111	1.78e-05	-0.191302	0.419122	-0.148028	0.533403	-0.321394	0.167047	-0.225266	0.339626	-0.310294	0.183034	-0.0165506	0.944787
Com_1975_pos	black	Palmitoyl ethanolamide	Organic acids and derivatives	Carboximidic acids and derivatives	Carboximidic acids	Carboximidic acids	0.308224	0.186126	0.0132063	0.955932	0.493541	0.0270039	0.312202	0.180215	0.571252	0.00851411	0.667629	0.00129798	-0.237893	0.312503	-0.34959	0.130817	0.312812	0.17932	-0.0648793	0.785812	0.825492	7.42e-06	0.637666	0.00248912	0.365805	0.112707	-0.0558686	0.815027	-0.19098	0.41992	-0.21771	0.356495	-0.295168	0.206441	0.052228	0.8269
Com_1981_pos	black	ACar 20:2	Lipids and lipid-like molecules	Fatty Acyls	Fatty acid esters	Acyl carnitines	0.345526	0.13566	0.560254	0.0101923	0.0833176	0.726921	0.289719	0.215338	-0.0753259	0.752287	-0.199388	0.399349	0.187469	0.428677	-0.153123	0.519245	-0.123765	0.60316	0.163142	0.491931	-0.351949	0.128062	-0.117218	0.622604	0.173087	0.465536	-0.440398	0.0519728	-0.483781	0.0306781	0.0495101	0.835787	-0.334841	0.148998	-0.136016	0.567469
Com_2036_pos	black	S-Adenosyl-homocysteine	Nucleosides, nucleotides, and analogues	5'-deoxyribonucleosides	5'-deoxy-5'-thionucleosides	5'-deoxy-5'-thionucleosides	-0.106845	0.653904	-0.226859	0.336132	0.0259653	0.913471	-0.272592	0.244927	-0.124186	0.60192	0.274337	0.241799	0.143406	0.546397	0.426218	0.0609447	0.353672	0.126076	-0.0757921	0.7508	0.451389	0.0457424	-0.066255	0.781375	-0.201891	0.393332	0.532238	0.0157046	0.00830467	0.97228	0.0914631	0.701346	-0.094377	0.692271	-0.170125	0.47332
Com_208_neg	black	trans-10-Heptadecenoic Acid	Lipids and lipid-like molecules	Fatty Acyls	Fatty acids and conjugates	Long-chain fatty acids	0.419205	0.0657925	0.268158	0.252993	0.407634	0.074418	0.339325	0.143294	0.362551	0.116188	0.452967	0.0448971	-0.473183	0.0350995	-0.50462	0.0232631	0.279544	0.232619	0.167756	0.479595	0.444204	0.0497459	0.456392	0.0431039	0.188145	0.426984	0.144382	0.543641	-0.0748687	0.753746	-0.0534857	0.822794	-0.0461714	0.846731	0.0174394	0.941826
Com_2097_neg	black	LPI 16:2	Lipids and lipid-like molecules	Glycerophospholipids	Glycerophosphoinositols	Phosphatidylinositols	0.428344	0.0595294	0.199805	0.398344	0.441106	0.0515529	0.193665	0.41329	0.0186971	0.937638	0.379978	0.0984206	0.213191	0.366808	0.323593	0.163997	0.70838	0.000473229	0.452975	0.0448926	0.71976	0.000346453	0.150144	0.527501	-0.22736	0.335036	-0.022965	0.92344	-0.379181	0.0991878	-0.293875	0.208529	-0.300131	0.198551	-0.0815736	0.732435
Com_21_neg	black	LPI 20:4	Lipids and lipid-like molecules	Glycerophospholipids	Glycerophosphoinositols	Phosphatidylinositols	0.529142	0.0164377	0.166497	0.482945	0.626054	0.00314763	0.338052	0.144898	0.471452	0.0358669	0.713322	0.000414031	-0.156808	0.509114	-0.0705092	0.767695	0.526174	0.0171661	0.265975	0.257025	0.969527	1.93e-12	0.580384	0.00729843	-0.133981	0.573332	-0.147817	0.533992	-0.288991	0.216546	-0.197783	0.403232	-0.22594	0.338144	-0.122962	0.605532
Com_2126_pos	black	LPC 18:3	Lipids and lipid-like molecules	Glycerophospholipids	Glycerophosphocholines	Phosphocholines	0.649916	0.00192322	0.386945	0.0919042	0.493	0.027198	0.480089	0.0321657	0.509288	0.0218157	0.761844	9.49e-05	-0.185778	0.432928	-0.0069718	0.976728	0.696828	0.000640241	0.68383	0.000885438	0.761958	9.45e-05	0.632254	0.00278009	-0.158801	0.503677	-0.284866	0.223471	-0.456078	0.0432659	-0.189064	0.424686	-0.310384	0.1829	-0.199662	0.398688
Com_2133_pos	black	Creatine phosphate	Organic acids and derivatives	Carboxylic acids and derivatives	Amino acids, peptides, and analogues	Alpha amino acids and derivatives	-0.541315	0.0137056	-0.459777	0.0413869	-0.435321	0.0550607	-0.440353	0.0519995	-0.270068	0.249497	-0.3872	0.0916716	0.233221	0.322384	0.317277	0.17286	-0.278906	0.233731	-0.174472	0.461918	-0.394356	0.0853258	-0.318082	0.171713	-0.194902	0.410254	0.0336647	0.88795	0.35523	0.124299	0.174468	0.461927	0.42235	0.0635836	-0.111399	0.640091
Com_2165_neg	black	LPI 17:1	Lipids and lipid-like molecules	Glycerophospholipids	Glycerophosphoinositols	Phosphatidylinositols	0.523565	0.0178272	0.188057	0.427203	0.646519	0.0020681	0.298756	0.200717	0.287625	0.218823	0.584231	0.00683085	-0.123411	0.604204	-0.00495215	0.983468	0.524563	0.017572	0.246196	0.295403	0.933814	1.82e-09	0.405498	0.0760986	-0.198025	0.402646	-0.102399	0.667496	-0.26527	0.258336	-0.204184	0.387866	-0.194391	0.411507	-0.10063	0.67293
Com_2190_pos	black	Glutaric acid	Organic acids and derivatives	Carboxylic acids and derivatives	Dicarboxylic acids and derivatives	Dicarboxylic acids and derivatives	0.109076	0.647123	-0.214139	0.364632	0.338021	0.144936	0.0679407	0.775947	0.642365	0.00225756	0.691478	0.000733092	-0.307314	0.187497	-0.265438	0.258022	0.247193	0.293389	-0.134667	0.571353	0.826213	7.17e-06	0.706724	0.000494609	0.0939222	0.693685	0.168825	0.476758	0.316743	0.173625	0.0546984	0.818839	-0.0626322	0.793074	-0.045728	0.848186
Com_22_pos	black	Monoolein	Lipids and lipid-like molecules	Glycerolipids	Monoradylglycerols	1-monoacylglycerols	-0.146086	0.538844	-0.00481305	0.983933	-0.20429	0.387615	-0.143898	0.545007	-0.298632	0.200912	-0.408213	0.0739678	0.5292	0.0164237	0.183383	0.438988	-0.188818	0.425301	0.00810525	0.972946	-0.470244	0.0364099	-0.332746	0.151716	-0.00256293	0.991444	-0.180449	0.446471	-0.479356	0.0324677	0.0150231	0.949876	0.0902541	0.705124	0.0685669	0.773933
Com_2235_pos	black	5-amino-2-(dimethylamino)benzoic acid					0.218126	0.355554	-0.0167092	0.944258	0.528844	0.0165097	0.17259	0.466838	0.162451	0.493791	0.258888	0.270394	-0.417521	0.0669988	-0.51525	0.020072	0.0222871	0.925694	-0.231861	0.325293	0.554007	0.0112591	0.244525	0.298797	0.254068	0.27973	-0.0209397	0.930175	0.425542	0.0613996	0.227673	0.334352	0.191752	0.418007	-0.172939	0.465923
Com_2238_pos	black	5-Hydroxyindole-3-acetic acid	Organoheterocyclic compounds	Indoles and derivatives	Indolyl carboxylic acids and derivatives	Indole-3-acetic acid derivatives	-0.346537	0.134444	-0.141899	0.550666	-0.348626	0.131955	-0.143038	0.547438	-0.135731	0.568288	-0.314519	0.176831	-0.0134577	0.955094	-0.196566	0.406189	-0.287708	0.218685	-0.407563	0.0744739	-0.408706	0.0735854	-0.207497	0.380044	0.471242	0.0359607	0.18583	0.432796	0.0185359	0.938175	-0.150298	0.527071	-0.348965	0.131554	0.358911	0.120171
Com_229_pos	black	Guanosine	Nucleosides, nucleotides, and analogues	Purine nucleosides	Not available	Purine nucleosides	-0.153958	0.51694	-0.301906	0.195781	-0.0192302	0.935864	-0.27715	0.236811	0.469061	0.0369478	0.543825	0.0131906	0.402732	0.0783165	0.429145	0.0590031	0.45903	0.0417613	0.0287474	0.904239	0.689941	0.000761782	0.514098	0.0204	0.0652108	0.784742	0.280184	0.231505	-0.095368	0.689193	-0.117228	0.622573	-0.359436	0.119591	0.0188583	0.937102
Com_230_neg	black	1-(4-methylphenyl)-3-(2-pyridylthio)pyrrolidine-2,5-dione					0.512571	0.0208412	0.139373	0.557852	0.554822	0.011115	0.34311	0.138599	0.566256	0.00924597	0.810129	1.49e-05	-0.21595	0.360491	-0.0538136	0.821724	0.570553	0.00861349	0.34649	0.1345	0.96125	1.63e-11	0.677224	0.00103776	-0.197324	0.404346	-0.123572	0.60373	-0.246774	0.294233	-0.161584	0.496132	-0.213486	0.366131	-0.150926	0.525325
Com_2316_pos	black	L-Palmitoylcarnitine	Lipids and lipid-like molecules	Fatty Acyls	Fatty acid esters	Acyl carnitines	0.0161152	0.946237	0.120158	0.613842	0.0011541	0.996147	-0.0335487	0.888334	-0.229586	0.330196	-0.348754	0.131803	0.224779	0.340699	0.0023808	0.992052	-0.347923	0.132788	-0.0949414	0.690517	-0.381768	0.0967156	-0.275593	0.239564	-0.0770333	0.746846	-0.283535	0.225736	-0.336862	0.146407	0.0883834	0.710981	0.246919	0.293942	0.00894041	0.970159
Com_235_pos	black	Thiazolidine-4-carboxylic acid	Organic acids and derivatives	Carboxylic acids and derivatives	Amino acids, peptides, and analogues	Alpha amino acids and derivatives	0.0472683	0.843132	-0.0815649	0.732462	0.237474	0.313383	-0.0629883	0.791922	-0.186931	0.430027	0.0589477	0.805015	0.507902	0.0222378	0.255032	0.277846	0.35056	0.129679	-0.138797	0.559497	0.459653	0.0414487	-0.131042	0.581847	0.00064305	0.997853	0.123976	0.602539	-0.24293	0.302059	-0.219335	0.352826	-0.258875	0.270419	-0.00248621	0.9917
Com_2384_pos	black	Cyclohexyl fentanyl-d5					0.0511587	0.830394	0.273588	0.243139	-0.114286	0.63139	0.112417	0.637017	-0.300796	0.197511	-0.398461	0.0818351	0.316234	0.174354	-0.0897428	0.706723	-0.126948	0.5938	0.0556392	0.815774	-0.531807	0.0158051	-0.332528	0.152	0.399188	0.0812277	-0.300107	0.19859	-0.382242	0.0962678	-0.158921	0.503352	-0.125466	0.598151	-0.0931619	0.69605
Com_239_pos	black	Methylimidazoleacetic acid	Organoheterocyclic compounds	Azoles	Imidazoles	Imidazolyl carboxylic acids and derivatives	0.41246	0.0707234	0.0587312	0.805718	0.587047	0.00650439	0.258957	0.27026	0.48227	0.0312802	0.682435	0.000915919	-0.116581	0.624508	-0.139427	0.5577	0.484149	0.0305327	0.119583	0.615551	0.97715	1.48e-13	0.593471	0.00580725	-0.00299958	0.989986	-0.068886	0.772907	-0.141386	0.552121	-0.147152	0.535854	-0.224386	0.341567	-0.0999028	0.675171
Com_246_neg	black	Glutathione (reduced)	Organic acids and derivatives	Carboxylic acids and derivatives	Amino acids, peptides, and analogues	Peptides	-0.122004	0.608365	-0.314363	0.177057	0.0328021	0.890805	-0.296562	0.204204	-0.126911	0.593907	0.265735	0.257469	0.25028	0.287205	0.443337	0.0502468	0.552353	0.0115563	-0.0426093	0.858436	0.552665	0.0114997	-0.0246293	0.917909	-0.140246	0.555363	0.629905	0.0029149	0.0928463	0.697033	-0.208939	0.376667	-0.131052	0.581819	-0.121039	0.611227
Com_2480_pos	black	(5-L-Glutamyl)-L-Amino Acid	Organic acids and derivatives	Carboxylic acids and derivatives	Amino acids, peptides, and analogues	N-acyl-alpha amino acids	0.369517	0.10883	0.111914	0.638536	0.401944	0.0789573	0.164518	0.488236	0.174716	0.461281	0.428741	0.0592683	0.241651	0.304691	0.126902	0.593933	0.719088	0.00035304	0.464118	0.0392624	0.719129	0.000352634	0.321724	0.166587	-0.168755	0.476943	-0.0414913	0.862116	-0.070316	0.768315	-0.11376	0.632972	-0.154534	0.515353	-0.224724	0.340821
Com_2496_neg	black	PEtOH (18:1-18:2)					0.531413	0.0158975	0.261904	0.264651	0.7053	0.00051364	0.327769	0.158312	-0.0454509	0.849096	0.335787	0.147781	-0.165555	0.48546	-0.0795068	0.738985	0.497516	0.025611	0.202401	0.392114	0.812776	1.33e-05	0.0900708	0.705697	-0.158005	0.505847	-0.10407	0.662374	-0.157371	0.507576	-0.14944	0.52946	-0.10344	0.664304	-0.091165	0.702277
Com_25_neg	black	ethyl 3-cyano-2-hydroxy-6-phenylisonicotinate					0.0265258	0.91161	-0.324827	0.162303	0.0963286	0.686214	-0.205845	0.383934	0.451926	0.0454534	0.615267	0.00388327	0.260205	0.267876	0.479637	0.0323519	0.47215	0.035556	0.120595	0.612544	0.758104	0.000107572	0.507806	0.0222673	-0.337661	0.145392	0.243651	0.300582	-0.181264	0.444385	-0.263334	0.261956	-0.180408	0.446576	-0.185662	0.43322
Com_2580_neg	black	2-(acetylamino)-4-(methylthio)butanoic acid					0.467429	0.0377001	0.247065	0.293646	0.310455	0.182794	0.4802	0.0321203	0.344116	0.137371	0.497079	0.0257613	-0.0792909	0.73967	-0.0830291	0.727832	0.328807	0.15692	0.175015	0.460502	0.382152	0.096352	0.359551	0.119465	0.115202	0.628641	-0.213297	0.366565	-0.51992	0.0187852	-0.252477	0.282854	-0.462133	0.040223	-0.111883	0.638627
Com_2603_pos	black	Oxaceprol	Organic acids and derivatives	Carboxylic acids and derivatives	Amino acids, peptides, and analogues	Proline and derivatives	0.300156	0.198513	0.169393	0.475254	0.27918	0.233253	0.291333	0.212676	0.438351	0.0532012	0.623428	0.00331506	-0.0765417	0.748411	-0.13112	0.581623	0.662669	0.00145273	0.458887	0.0418329	0.629818	0.00291998	0.576553	0.00778989	0.488847	0.028725	0.0359464	0.880406	-0.209011	0.376499	-0.127098	0.593359	-0.453374	0.0446808	-0.00634552	0.978818
Com_262_neg	black	LPI 18:1	Lipids and lipid-like molecules	Glycerophospholipids	Glycerophosphoinositols	Phosphatidylinositols	0.436143	0.0545517	0.199158	0.399903	0.477881	0.0330823	0.216818	0.358517	0.248681	0.290397	0.504087	0.0234331	0.0960268	0.68715	0.263231	0.262149	0.521448	0.0183787	0.32744	0.158755	0.775006	6e-05	0.344348	0.137088	-0.27126	0.247333	-0.0485196	0.839031	-0.422539	0.0634527	-0.293234	0.20957	-0.285286	0.222759	0.0509869	0.830955
Com_262_pos	black	Eicosapentaenoic acid	Lipids and lipid-like molecules	Fatty Acyls	Fatty acids and conjugates	Long-chain fatty acids	0.210677	0.372621	-0.0862198	0.717776	0.270743	0.24827	0.179862	0.447974	0.570515	0.00861898	0.734903	0.000223451	0.0254153	0.915298	0.0385318	0.87187	0.587059	0.00650293	0.21387	0.365248	0.778236	5.33e-05	0.674769	0.00109975	0.222921	0.34481	0.198061	0.402557	-0.179145	0.449818	-0.185039	0.434792	-0.396428	0.0835502	0.0579323	0.808313
Com_2630_pos	black	ACar 20:5	Lipids and lipid-like molecules	Fatty Acyls	Fatty acid esters	Acyl carnitines	-0.121518	0.609805	0.00184568	0.993838	-0.13777	0.562436	-0.236429	0.31558	-0.2966	0.204143	-0.492386	0.0274195	0.524334	0.0176303	0.117483	0.621812	-0.170358	0.472706	-0.0406118	0.865013	-0.387617	0.0912924	-0.320373	0.168475	0.0688669	0.772969	-0.221504	0.347966	-0.26232	0.263866	-0.095511	0.688749	0.143683	0.545613	-0.0948937	0.690666
Com_2658_pos	black	2-(2-thienyl)-4H-chromen-4-one					0.168135	0.478588	-0.10564	0.657577	0.465579	0.0385669	0.0595799	0.802963	0.182189	0.442024	0.400412	0.0802136	-0.285913	0.2217	-0.223567	0.343378	0.222371	0.346033	-0.2082	0.378396	0.689211	0.000775742	0.271737	0.246469	0.0229888	0.923361	0.255723	0.276501	0.286343	0.220974	0.0741778	0.755951	0.230521	0.328176	-0.101495	0.670272
Com_2699_neg	black	LPG 18:3	Lipids and lipid-like molecules	Glycerophospholipids	Glycerophosphoglycerols	Phosphatidylglycerols	0.614401	0.00394803	0.260955	0.26645	0.581097	0.00720992	0.443982	0.0498739	0.657933	0.00161464	0.82641	7.11e-06	-0.269236	0.251016	-0.133154	0.575722	0.529664	0.0163122	0.433015	0.0565087	0.89807	7.75e-08	0.757204	0.000110827	-0.163055	0.492164	-0.24252	0.302901	-0.339029	0.143666	-0.183665	0.43827	-0.240009	0.308091	-0.144709	0.542721
Com_27_pos	black	Choline	Organic nitrogen compounds	Organonitrogen compounds	Quaternary ammonium salts	Cholines	0.486111	0.0297673	0.268099	0.253101	0.616136	0.00381918	0.455492	0.0435695	0.269731	0.250113	0.418647	0.0661903	-0.247154	0.293467	-0.5418	0.0136047	0.340106	0.142317	0.204018	0.38826	0.61477	0.00392026	0.392236	0.0871706	0.367873	0.110535	-0.309239	0.184605	-0.0957459	0.688021	0.128187	0.590172	-0.129749	0.585612	-0.14639	0.53799
Com_2718_pos	black	L-Hydroxyproline	Organic acids and derivatives	Carboxylic acids and derivatives	Amino acids, peptides, and analogues	Proline and derivatives	0.399767	0.0807467	0.0547595	0.81864	0.488449	0.0288746	0.297079	0.203379	0.799351	2.35e-05	0.850638	2.02e-06	-0.275955	0.238922	-0.231867	0.325279	0.302382	0.195042	0.093327	0.695536	0.895093	9.93e-08	0.8522	1.85e-06	0.00999504	0.966641	-0.123812	0.603021	-0.165894	0.484553	-0.102835	0.666157	-0.216115	0.360117	-0.0704884	0.767762
Com_272_neg	black	Erythronolactone	Organoheterocyclic compounds	Lactones	Gamma butyrolactones	Gamma butyrolactones	0.161178	0.497228	-0.0202781	0.932376	0.479209	0.0325284	0.0391696	0.869767	-0.0970785	0.683892	0.20565	0.384396	-0.0531846	0.823776	-0.0450476	0.85042	0.39144	0.0878716	-0.1359	0.567802	0.710521	0.000446749	0.0204242	0.93189	0.344504	0.136898	0.252134	0.28353	0.082116	0.730719	-0.173438	0.464618	-0.158546	0.504372	0.00773391	0.974185
Com_28_pos	black	Nicotinamide	Organoheterocyclic compounds	Pyridines and derivatives	Pyridinecarboxylic acids and derivatives	Nicotinamides	0.4206	0.0648059	0.0665607	0.78039	0.581523	0.00715737	0.266094	0.256803	0.480614	0.031951	0.710695	0.000444655	-0.122154	0.607921	-0.108336	0.649369	0.506006	0.0228255	0.164305	0.488807	0.976563	1.86e-13	0.593638	0.00579001	-0.0167052	0.944272	-0.0713162	0.765108	-0.213693	0.365656	-0.120549	0.612681	-0.213901	0.365177	-0.0953918	0.689119
Com_2815_pos	black	Thymine	Organoheterocyclic compounds	Diazines	Pyrimidines and pyrimidine derivatives	Hydroxypyrimidines	0.219687	0.352036	0.463933	0.0393516	0.145412	0.540741	0.373256	0.105022	-0.337067	0.146147	-0.433615	0.056129	-0.0177158	0.940906	-0.451684	0.0455833	-0.186762	0.430452	-0.0543134	0.820094	-0.408141	0.0740239	-0.35345	0.126331	0.591799	0.00598244	-0.357393	0.121862	-0.276205	0.238478	-0.0714426	0.764703	-0.315476	0.175447	0.203239	0.390116
Com_2836_pos	black	L-Alanyl-L-proline	Organic acids and derivatives	Carboxylic acids and derivatives	Amino acids, peptides, and analogues	Dipeptides	-0.000944875	0.996846	-0.044196	0.853218	0.00492386	0.983563	-0.0810203	0.734186	0.330569	0.154577	0.633634	0.00270336	-0.0592211	0.804127	0.152135	0.521976	0.616439	0.00379703	0.341233	0.140914	0.566122	0.00926636	0.450326	0.0463186	0.0182428	0.939151	0.442225	0.0508947	0.0965476	0.685536	0.368383	0.110004	-0.209107	0.376274	-0.0642707	0.787777
Com_2840_neg	black	Lysopc 14:0	Lipids and lipid-like molecules	Glycerophospholipids	Glycerophosphocholines	1-acyl-sn-glycero-3-phosphocholines	0.162565	0.493484	0.0496806	0.835229	0.0994282	0.676634	0.0970218	0.684067	0.516486	0.0197248	0.352534	0.127385	0.220873	0.349375	0.158056	0.505706	-0.0170078	0.943264	-0.026707	0.911009	0.31506	0.176047	0.467601	0.0376202	0.0181951	0.93931	-0.193865	0.412798	-0.570074	0.00868227	-0.435569	0.0549067	-0.58829	0.00636441	0.239797	0.30853
Com_285_neg	black	LPE 22:4	Lipids and lipid-like molecules	Glycerophospholipids	Glycerophosphoethanolamines	1-acyl-sn-glycero-3-phosphoethanolamines	0.713066	0.000416934	0.403242	0.0779038	0.664966	0.00137925	0.52624	0.0171496	0.475449	0.0341149	0.727	0.000281908	-0.250725	0.286322	-0.150492	0.526533	0.569892	0.00870843	0.482334	0.0312547	0.865819	8.15e-07	0.584226	0.00683145	-0.234068	0.320579	-0.319979	0.16903	-0.400126	0.0804496	-0.171061	0.470854	-0.245522	0.29677	-0.14248	0.549018
Com_2867_pos	black	Adenosine 5'-monophosphate	Nucleosides, nucleotides, and analogues	Purine nucleotides	Purine ribonucleotides	Purine ribonucleoside monophosphates	0.13252	0.577558	-0.228042	0.333548	0.205729	0.384207	-0.0286516	0.904557	0.379597	0.0987866	0.626681	0.00310874	-0.00616506	0.97942	0.273267	0.243715	0.574025	0.00812869	0.333901	0.150213	0.727519	0.000277703	0.484216	0.0305065	-0.432631	0.0567521	0.149033	0.530595	0.134548	0.571697	-0.012119	0.959557	0.222173	0.346473	-0.270912	0.247963
Com_2870_neg	black	Reduced nicotinamide adenine dinucleotide	Nucleosides, nucleotides, and analogues	(5'-&gt;5')-dinucleotides	Not available	(5'-&gt;5')-dinucleotides	0.0564976	0.812979	-0.139478	0.557553	0.216496	0.359248	-0.109281	0.646501	0.180596	0.446094	0.424829	0.0618825	-0.169537	0.474874	-0.0189861	0.936676	0.250785	0.286202	-0.212567	0.368247	0.547642	0.0124375	0.242398	0.303152	0.0529946	0.824396	0.550115	0.0119684	0.0613887	0.797099	-0.0604348	0.80019	-0.00986615	0.967071	-0.0756435	0.751274
Com_2872_neg	black	LPS 16:0	Lipids and lipid-like molecules	Glycerophospholipids	Glycerophosphoserines	Phosphatidylserines	0.0719322	0.763134	0.291145	0.212985	0.0878183	0.712754	0.29116	0.212961	-0.311851	0.180732	-0.404406	0.0769684	0.0813517	0.733137	-0.386151	0.0926302	-0.320484	0.16832	-0.210381	0.373307	-0.439543	0.0524836	-0.369125	0.109235	0.568265	0.00894576	-0.298099	0.201757	-0.338129	0.144799	-0.104648	0.660607	-0.085672	0.719499	0.286529	0.220662
Com_2908_pos	black	Erythrono-1,4-lactone	Organoheterocyclic compounds	Lactones	Gamma butyrolactones	Gamma butyrolactones	0.322134	0.166016	0.223294	0.343982	0.503139	0.0237379	0.328003	0.157997	0.265835	0.257284	0.450168	0.0464043	-0.263182	0.262242	-0.40456	0.0768457	0.391706	0.0876371	0.141446	0.551953	0.630703	0.00286853	0.396471	0.0835135	0.565165	0.00941252	-0.0368719	0.877349	0.0522347	0.826877	0.0706025	0.767396	-0.184858	0.43525	0.00826162	0.972424
Com_2929_neg	black	LPE 20:2	Lipids and lipid-like molecules	Glycerophospholipids	Glycerophosphoethanolamines	1-acyl-sn-glycero-3-phosphoethanolamines	0.334934	0.148877	0.351927	0.128088	0.323207	0.16453	0.269709	0.250152	0.358242	0.120914	0.320654	0.168082	-0.0951661	0.68982	0.102302	0.667793	-0.0380668	0.873405	0.0563816	0.813357	0.341693	0.140344	0.351698	0.128353	-0.0594559	0.803366	-0.226685	0.336511	-0.335575	0.148053	-0.223691	0.343103	-0.343687	0.137894	0.326247	0.160369
Com_297_pos	black	L-Ascorbate	Organoheterocyclic compounds	Dihydrofurans	Furanones	Butenolides	0.286067	0.22144	0.00767561	0.974379	0.521749	0.0182996	0.0998588	0.675306	0.146681	0.537173	0.415337	0.0685879	0.0991238	0.677572	0.0339766	0.886918	0.416581	0.0676794	-0.0236791	0.921066	0.854702	1.6e-06	0.240551	0.306965	-0.0584763	0.806546	-0.0233391	0.922196	-0.152843	0.520016	-0.0846847	0.722609	-0.232837	0.323203	-0.123882	0.602814
Com_2975_pos	black	Adenine	Organoheterocyclic compounds	Imidazopyrimidines	Purines and purine derivatives	6-aminopurines	0.460833	0.0408623	0.0916511	0.70076	0.620706	0.00349634	0.28197	0.22842	0.479142	0.0325565	0.685515	0.000849751	-0.179138	0.449834	-0.11055	0.642657	0.413984	0.0695863	0.0843433	0.723685	0.97799	1.06e-13	0.56708	0.00912194	-0.0903507	0.704822	-0.0920901	0.69939	-0.199666	0.398678	-0.171655	0.469291	-0.233341	0.322127	-0.0927365	0.697375
Com_2989_pos	black	(6E,10E)-3,7,11,15-tetramethylhexadeca-1,6,10,14-tetraene-3,5,9-triol					0.445302	0.0491173	0.10012	0.674502	0.554594	0.0111552	0.335889	0.147651	0.703353	0.000540669	0.798909	2.4e-05	-0.312283	0.180096	-0.198161	0.402315	0.331431	0.15344	0.134593	0.571568	0.914641	1.67e-08	0.773629	6.3e-05	-0.0927134	0.697447	-0.122649	0.606458	-0.180017	0.447578	-0.125439	0.598231	-0.150669	0.52604	-0.00972089	0.967555
Com_300_neg	black	Malonic acid	Organic acids and derivatives	Carboxylic acids and derivatives	Dicarboxylic acids and derivatives	Dicarboxylic acids and derivatives	0.386197	0.092588	0.113375	0.634131	0.511759	0.0210788	0.321631	0.166717	0.754267	0.00012205	0.767137	7.92e-05	-0.362825	0.115892	-0.28659	0.220559	0.163136	0.491946	0.0316719	0.894547	0.833939	4.91e-06	0.795708	2.73e-05	-0.0757879	0.750813	-0.161008	0.49769	0.00541482	0.981924	0.0918896	0.700016	-0.158676	0.504019	0.0238004	0.920663
Com_3031_pos	black	ACar 14:1	Lipids and lipid-like molecules	Fatty Acyls	Fatty acid esters	Acyl carnitines	-0.294818	0.207005	-0.00271668	0.990931	-0.356294	0.123095	-0.0983069	0.680094	-0.319291	0.17	-0.248468	0.290825	0.166302	0.483465	-0.00269941	0.990988	0.0158206	0.947219	-0.0749849	0.753375	-0.464994	0.0388443	-0.305656	0.190011	0.520097	0.0187377	0.309193	0.184674	-0.107905	0.650678	-0.0545139	0.81944	-0.166752	0.482266	0.189152	0.424468
Com_304_pos	black	LPE 20:4	Lipids and lipid-like molecules	Glycerophospholipids	Glycerophosphoethanolamines	1-acyl-sn-glycero-3-phosphoethanolamines	0.544123	0.0131304	0.290241	0.214474	0.579242	0.00744219	0.405414	0.076165	0.409787	0.072753	0.523708	0.0177907	0.101465	0.670364	-0.133455	0.574854	0.448736	0.0471908	0.277368	0.236427	0.749501	0.00014234	0.485368	0.0300554	0.0989886	0.677989	-0.393618	0.0859649	-0.6025	0.00493238	-0.272889	0.244393	-0.386898	0.0919475	-0.043107	0.856799
Com_3043_neg	black	LPI 18:3	Lipids and lipid-like molecules	Glycerophospholipids	Glycerophosphoinositols	Phosphatidylinositols	0.196088	0.407355	-0.0815897	0.732384	0.37113	0.107175	0.014352	0.952113	0.183277	0.439256	0.411871	0.071167	0.252849	0.282122	0.302008	0.195622	0.421068	0.064477	0.0323538	0.892289	0.774264	6.16e-05	0.252216	0.28337	-0.0758063	0.750755	0.0597157	0.802522	-0.325647	0.161184	-0.325754	0.161038	-0.328241	0.157678	0.0209868	0.930018
Com_3064_neg	black	(R)-3-Hydroxy myristic acid	Lipids and lipid-like molecules	Fatty Acyls	Fatty acids and conjugates	Long-chain fatty acids	0.298103	0.201751	0.276747	0.237521	0.28889	0.216713	0.37488	0.103399	0.19687	0.40545	0.430916	0.0578515	-0.29501	0.206695	-0.259892	0.268473	0.427771	0.0599083	0.157426	0.507426	0.402784	0.0782744	0.291391	0.212582	0.394555	0.0851539	0.282378	0.227718	-0.193709	0.413181	-0.160125	0.500079	-0.405224	0.0763161	0.303587	0.19318
Com_31_pos	black	Creatine	Organic acids and derivatives	Carboxylic acids and derivatives	Amino acids, peptides, and analogues	Alpha amino acids and derivatives	-0.449839	0.046584	-0.242866	0.302191	-0.253812	0.28023	-0.326916	0.159462	-0.44117	0.051515	-0.565431	0.0093717	0.32873	0.157023	-0.11037	0.643203	-0.256287	0.275406	-0.393247	0.0862875	-0.448658	0.047234	-0.439169	0.0527078	0.484101	0.0305517	0.295934	0.205209	0.360034	0.118933	0.203902	0.388538	0.18667	0.430683	0.116285	0.625393
Com_312_pos	black	Pantothenic acid	Organic oxygen compounds	Organooxygen compounds	Alcohols and polyols	Secondary alcohols	0.373526	0.104751	-0.00207502	0.993073	0.443098	0.0503856	0.243231	0.301443	0.729116	0.000265108	0.854314	1.63e-06	-0.199009	0.400264	-0.048752	0.838269	0.407519	0.0745077	0.1341	0.57299	0.933845	1.81e-09	0.792005	3.16e-05	-0.0801163	0.737051	-0.0570603	0.811149	-0.23029	0.328675	-0.200743	0.396086	-0.298784	0.200673	-0.0800463	0.737273
Com_313_pos	black	4-(2,3-dihydro-1,4-benzodioxin-6-yl)butanoic acid					0.363384	0.115289	0.0287699	0.904164	0.577736	0.00763526	0.289377	0.215905	0.511522	0.0211487	0.624578	0.00324085	-0.118423	0.619007	-0.282898	0.226825	0.37462	0.103657	0.0171387	0.942828	0.915278	1.57e-08	0.5981	0.00534406	0.160225	0.49981	-0.150048	0.527767	-0.124081	0.602229	-0.120966	0.611443	-0.242582	0.302774	-0.0129768	0.956697
Com_3144_neg	black	Lactobionic acid	Lipids and lipid-like molecules	Fatty Acyls	Fatty acyl glycosides	Fatty acyl glycosides of mono- and disaccharides	0.123806	0.603038	-0.213732	0.365566	0.174541	0.461737	-0.151581	0.52351	0.350204	0.130095	0.58504	0.00673564	0.2433	0.3013	0.481508	0.0315875	0.528123	0.0166849	0.207862	0.379188	0.760107	0.000100619	0.428153	0.0596555	-0.405515	0.0760853	0.20008	0.39768	-0.168392	0.477906	-0.168287	0.478183	-0.136541	0.56596	-0.269405	0.250707
Com_3191_pos	black	Epinephrine	Benzenoids	Phenols	Benzenediols	Catechols	0.403647	0.0775776	0.0323973	0.892145	0.45308	0.0448369	0.271114	0.247597	0.683592	0.000890576	0.867347	7.39e-07	-0.193612	0.41342	-0.0315862	0.89483	0.523048	0.0179607	0.243439	0.301016	0.953935	7.5e-11	0.772126	6.65e-05	-0.077138	0.746513	-0.0425733	0.858554	-0.236806	0.314785	-0.194624	0.410937	-0.300195	0.198452	-0.103273	0.664814
Com_32_neg	black	Uridine	Nucleosides, nucleotides, and analogues	Pyrimidine nucleosides	Not available	Pyrimidine nucleosides	0.284272	0.22448	-0.08002	0.737356	0.479211	0.0325278	0.163384	0.491281	0.45005	0.0464687	0.656459	0.00166802	-0.0542275	0.820374	-0.0379234	0.873878	0.479248	0.0325126	0.052227	0.826903	0.949662	1.64e-10	0.546333	0.0126917	0.0365659	0.87836	0.0157591	0.947424	-0.0733751	0.758517	-0.256455	0.275081	-0.248633	0.290494	-0.0978662	0.681456
Com_3217_neg	black	LPE 20:5	Lipids and lipid-like molecules	Glycerophospholipids	Glycerophosphoethanolamines	1-acyl-sn-glycero-3-phosphoethanolamines	0.19682	0.405572	-0.0247294	0.917576	0.356225	0.123174	0.0122838	0.959008	0.241567	0.304864	0.443427	0.0501945	0.221958	0.346952	0.2406	0.306865	0.428325	0.059542	-0.0237158	0.920944	0.786791	3.87e-05	0.305781	0.18982	0.0381012	0.873291	0.103663	0.663622	-0.357594	0.121636	-0.419304	0.0657223	-0.428943	0.0591353	0.0734414	0.758305
Com_3280_pos	black	Thiamine	Organoheterocyclic compounds	Diazines	Pyrimidines and pyrimidine derivatives	Thiamines	0.526869	0.0169933	0.136485	0.56612	0.584134	0.00684232	0.376407	0.101889	0.668264	0.00127923	0.833177	5.1e-06	-0.267311	0.254552	-0.159245	0.502471	0.457801	0.0423827	0.246681	0.294422	0.95891	2.73e-11	0.757407	0.000110085	-0.122588	0.606636	-0.152252	0.521652	-0.204899	0.386172	-0.120186	0.613758	-0.240017	0.308074	-0.140351	0.555066
Com_3288_pos	black	2,3,4-Trihydroxybenzoic acid	Phenylpropanoids and polyketides	Cinnamic acids and derivatives	Hydroxycinnamic acids and derivatives	Hydroxycinnamic acids	0.49741	0.0256471	0.177003	0.455342	0.759738	0.00010187	0.419735	0.0654164	0.207448	0.380159	0.350114	0.130202	-0.343368	0.138284	-0.476334	0.0337364	0.126833	0.594135	-0.0499924	0.834208	0.732037	0.000243319	0.29389	0.208504	-0.0570661	0.81113	-0.309563	0.184122	0.172059	0.468231	0.0777174	0.744669	0.110593	0.642528	-0.117921	0.620504
Com_3296_pos	black	Cytidine 5'-monophosphate (hydrate)	Nucleosides, nucleotides, and analogues	Pyrimidine nucleotides	Pyrimidine ribonucleotides	Pyrimidine ribonucleoside monophosphates	0.232653	0.323596	-0.139609	0.55718	0.266961	0.255198	0.0971637	0.683629	0.547749	0.0124168	0.783395	4.4e-05	-0.135317	0.56948	0.22125	0.348532	0.502013	0.0241041	0.276587	0.237804	0.794054	2.92e-05	0.62006	0.00354052	-0.345973	0.135122	0.0766443	0.748085	-0.0471679	0.843461	-0.223235	0.344114	0.0719508	0.763075	-0.227093	0.33562
Com_33_neg	black	Docosatrienoic Acid	Lipids and lipid-like molecules	Fatty Acyls	Fatty acids and conjugates	Very long-chain fatty acids	0.0742734	0.755646	0.261167	0.266047	-0.0628613	0.792333	0.148456	0.532204	-0.255757	0.276434	-0.35523	0.124299	0.232561	0.323793	0.149277	0.529915	-0.222774	0.345137	0.00706079	0.976431	-0.442331	0.0508325	-0.324902	0.162201	0.141647	0.55138	-0.285391	0.222581	-0.583575	0.00690877	-0.272357	0.24535	-0.200464	0.396756	0.335665	0.147938
Com_33_pos	black	Hypoxanthine	Organoheterocyclic compounds	Imidazopyrimidines	Purines and purine derivatives	Hypoxanthines	0.227599	0.334515	0.0673293	0.777915	0.445712	0.0488842	0.232703	0.323489	0.269957	0.249699	0.465343	0.0386787	-0.263083	0.262428	-0.377839	0.100487	0.396396	0.0835778	0.0585878	0.806184	0.681917	0.000927468	0.404148	0.0771753	0.386821	0.0920172	0.0341497	0.886346	0.113308	0.634334	-0.014343	0.952143	-0.123233	0.604731	0.0227804	0.924053
Com_34_pos	black	Acetyl-L-carnitine	Lipids and lipid-like molecules	Fatty Acyls	Fatty acid esters	Acyl carnitines	-0.198923	0.400471	-0.0816741	0.732117	-0.261418	0.265572	0.0151674	0.949395	-0.308556	0.185627	-0.333233	0.151081	0.138647	0.559925	-0.00618638	0.979349	-0.224718	0.340834	-0.273333	0.243596	-0.50701	0.0225128	-0.354413	0.125228	0.375765	0.102522	0.159493	0.501797	0.0834046	0.726647	0.0450783	0.850319	-0.206	0.383568	0.000165564	0.999447
Com_3408_pos	black	Ne-(1-Carboxymethyl)-L-lysine					0.391595	0.0877346	0.200625	0.39637	0.3723	0.105987	0.250603	0.286564	0.411867	0.0711705	0.66878	0.00126413	-0.00113653	0.996206	-0.00814224	0.972822	0.796549	2.64e-05	0.526175	0.0171657	0.772488	6.56e-05	0.574751	0.0080301	0.181026	0.444994	0.0896919	0.706883	-0.25896	0.270255	-0.212013	0.369525	-0.299017	0.200305	-0.0569264	0.811584
Com_341_neg	black	LPE 22:5	Lipids and lipid-like molecules	Glycerophospholipids	Glycerophosphoethanolamines	1-acyl-sn-glycero-3-phosphoethanolamines	0.50984	0.0216492	0.30597	0.189532	0.470806	0.0361562	0.334566	0.149353	0.563845	0.00961711	0.631504	0.00282253	-0.0402719	0.866133	-0.0709016	0.766437	0.383678	0.0949198	0.303415	0.193445	0.725929	0.000290754	0.611335	0.00418448	-0.0416908	0.861459	-0.356228	0.12317	-0.499561	0.0249167	-0.337517	0.145575	-0.351694	0.128358	-0.0994476	0.676574
Com_3440_pos	black	L-Ergothioneine	Organic acids and derivatives	Carboxylic acids and derivatives	Amino acids, peptides, and analogues	Histidine and derivatives	0.43444	0.0556105	0.246843	0.294095	0.551205	0.0117661	0.321933	0.166296	0.504738	0.0232254	0.666425	0.00133422	-0.245801	0.296202	-0.186907	0.430086	0.415002	0.0688339	0.21513	0.362364	0.833521	5.01e-06	0.620949	0.00347986	0.0582036	0.807432	0.00263274	0.991211	-0.0495407	0.835687	0.0689522	0.772695	-0.236702	0.315005	0.0629538	0.792033
Com_3448_pos	black	S-Adenosylhomocysteine	Nucleosides, nucleotides, and analogues	5'-deoxyribonucleosides	5'-deoxy-5'-thionucleosides	5'-deoxy-5'-thionucleosides	-0.0418643	0.860888	-0.210495	0.373042	0.137651	0.562776	-0.209755	0.374765	-0.0918897	0.700015	0.295184	0.206415	0.0882993	0.711245	0.250596	0.286578	0.347192	0.13366	-0.182289	0.44177	0.540779	0.0138176	-0.0280038	0.906705	-0.0542943	0.820156	0.521645	0.0183268	-0.0156511	0.947783	-0.0115844	0.96134	-0.151372	0.524089	-0.156736	0.509313
Com_345_neg	black	Glu-Glu	Organic acids and derivatives	Carboxylic acids and derivatives	Amino acids, peptides, and analogues	Dipeptides	0.327012	0.159332	0.094375	0.692277	0.603029	0.00488471	0.235065	0.318462	0.256126	0.275718	0.381581	0.096893	-0.169693	0.474462	-0.258125	0.271858	0.125615	0.597711	-0.188164	0.426937	0.791817	3.19e-05	0.306838	0.188215	0.118349	0.619228	-0.141153	0.552783	0.0397267	0.86793	0.00306445	0.98977	-0.3142	0.177294	0.0384174	0.872248
Com_351_pos	black	L-Aspartic acid	Organic acids and derivatives	Carboxylic acids and derivatives	Amino acids, peptides, and analogues	Aspartic acid and derivatives	0.156889	0.508895	-0.176466	0.456733	0.203593	0.389272	0.0428592	0.857614	0.717895	0.00036498	0.805474	1.82e-05	-0.0364563	0.878722	0.0604634	0.800097	0.541991	0.0135653	0.191819	0.417843	0.861998	1.03e-06	0.795562	2.75e-05	-0.112624	0.636392	0.180466	0.446427	0.0434577	0.855645	-0.1858	0.432873	-0.278585	0.234292	-0.0757079	0.751068
Com_352_pos	black	N-Acetyl-D-galactosamine	Organic oxygen compounds	Organooxygen compounds	Carbohydrates and carbohydrate conjugates	Acylaminosugars	0.496501	0.0259612	0.122495	0.606912	0.621404	0.00344909	0.380469	0.0979509	0.658939	0.00157904	0.733347	0.000234058	-0.32844	0.157411	-0.308717	0.185386	0.265158	0.258544	0.0359926	0.880254	0.917409	1.25e-08	0.714263	0.000403502	-0.0394512	0.868838	-0.20919	0.37608	-0.155325	0.51318	-0.168113	0.478645	-0.242427	0.303093	-0.0384585	0.872112
Com_3526_neg	black	N-{6-[(7-chloro-4-quinazolinyl)oxy]-3-pyridinyl}-4-methoxybenzamide					0.158248	0.505184	-0.173438	0.464618	0.262925	0.262725	0.0758795	0.750521	0.44492	0.0493351	0.602748	0.00490994	-0.335284	0.148427	0.0919798	0.699734	0.294642	0.207288	0.150502	0.526504	0.649257	0.00195063	0.498673	0.0252164	-0.318764	0.170745	-0.00346782	0.988423	0.172417	0.467291	-0.139617	0.557158	0.300049	0.19868	-0.184989	0.43492
Com_353_pos	black	Cytosine	Organoheterocyclic compounds	Diazines	Pyrimidines and pyrimidine derivatives	Pyrimidones	0.273419	0.243441	-0.00436751	0.98542	0.489654	0.028423	0.28923	0.216147	0.390618	0.0885984	0.459441	0.0415551	0.06026	0.800757	-0.280685	0.230637	0.220611	0.349962	-0.162965	0.492406	0.695356	0.000664741	0.439668	0.0524086	0.354275	0.125386	-0.163422	0.491178	-0.221396	0.348206	-0.0913787	0.70161	-0.344695	0.136667	0.0206987	0.930977
Com_3537_neg	black	8-Bromoguanosine	Nucleosides, nucleotides, and analogues	Purine nucleosides	Not available	Purine nucleosides	-0.198476	0.401553	-0.351344	0.128764	-0.0494298	0.83605	-0.315037	0.17608	-0.161916	0.495235	0.207143	0.380877	0.264911	0.259005	0.378644	0.0997062	0.530866	0.0160262	-0.0880125	0.712145	0.461997	0.0402899	-0.063676	0.789699	-0.0463671	0.846088	0.635204	0.00261819	0.0990802	0.677707	-0.224587	0.341122	-0.167216	0.481031	-0.097465	0.682696
Com_3557_neg	black	Salicylic acid	Benzenoids	Benzene and substituted derivatives	Benzoic acids and derivatives	Salicylic acids	0.511114	0.0212692	0.414603	0.0691281	0.34443	0.136988	0.553985	0.011263	0.433492	0.0562067	0.410231	0.0724129	-0.267426	0.25434	-0.325049	0.161999	0.0486616	0.838565	0.16939	0.475263	0.251068	0.28564	0.412072	0.0710153	-0.0732144	0.759031	-0.346973	0.133922	-0.341479	0.140609	-0.252375	0.283056	-0.359661	0.119343	0.0914446	0.701404
Com_3563_pos	black	5-Hydroxy-L-lysine	Organic acids and derivatives	Carboxylic acids and derivatives	Amino acids, peptides, and analogues	L-alpha-amino acids	0.482947	0.0310095	0.373965	0.104311	0.674606	0.00110397	0.424303	0.0622405	0.223343	0.343875	0.288236	0.217802	-0.339512	0.14306	-0.520302	0.0186828	0.066285	0.781279	-0.116663	0.624264	0.637839	0.00248027	0.269286	0.250925	0.316101	0.174546	-0.336465	0.146913	-0.0604127	0.800262	-0.0155499	0.94812	-0.36907	0.109291	0.0952896	0.689436
Com_3574_neg	black	Biotin	Organoheterocyclic compounds	Biotin and derivatives	Not available	Biotin and derivatives	0.24729	0.293193	0.0967366	0.684951	0.416658	0.0676232	0.193086	0.414715	0.0926829	0.697542	0.307692	0.186927	-0.331477	0.153379	-0.0766111	0.74819	0.207381	0.380317	-0.120385	0.613166	0.612878	0.00406401	0.148503	0.532073	-0.186796	0.430366	0.101392	0.670587	0.361492	0.117337	-0.0846015	0.722871	-0.139667	0.557013	0.0897901	0.706575
Com_364_pos	black	ACar 16:1	Lipids and lipid-like molecules	Fatty Acyls	Fatty acid esters	Acyl carnitines	-0.0190496	0.936465	0.235554	0.317427	-0.194719	0.410702	0.0382467	0.872811	-0.00343789	0.988523	-0.188847	0.425227	0.440469	0.0519305	-0.0644951	0.787053	0.0125042	0.958273	0.077675	0.744804	-0.348455	0.132157	-0.0236189	0.921266	0.432615	0.0567623	-0.155803	0.511868	-0.496442	0.0259816	-0.200005	0.397861	-0.431261	0.0576292	0.139328	0.557983
Com_3648_pos	black	N-(2-morpholinophenyl)-5-(phenylsulfonyl)-2-thiophenesulfonamide					0.390921	0.08833	0.222045	0.34676	0.625563	0.0031784	0.28999	0.21489	0.02898	0.903467	0.234168	0.320365	-0.355721	0.123743	-0.351766	0.128274	0.13221	0.578459	-0.0871148	0.714963	0.639162	0.00241336	0.100663	0.672829	-0.0618055	0.795749	-0.201336	0.394663	0.328648	0.157133	0.243966	0.299939	-0.0360576	0.880039	-0.131318	0.581048
Com_3652_neg	black	LPI 20:2	Lipids and lipid-like molecules	Glycerophospholipids	Glycerophosphoinositols	Phosphatidylinositols	0.54576	0.0128043	0.210006	0.374179	0.662693	0.00145195	0.336797	0.146491	0.318261	0.171458	0.603951	0.00480246	-0.162245	0.494347	-0.0181045	0.939612	0.504643	0.0232557	0.266514	0.256025	0.932902	2.05e-09	0.432657	0.0567357	-0.202881	0.390969	-0.151181	0.52462	-0.268584	0.25221	-0.194589	0.41102	-0.18826	0.426695	-0.0777089	0.744696
Com_3672_neg	black	2'-Deoxyinosine	Nucleosides, nucleotides, and analogues	Purine nucleosides	Purine 2'-deoxyribonucleosides	Purine 2'-deoxyribonucleosides	0.12699	0.593677	0.329063	0.156578	-0.0393812	0.869069	0.211701	0.370246	-0.305676	0.189981	-0.326341	0.160241	0.317403	0.17268	-0.0229901	0.923356	0.0933005	0.695619	0.116322	0.625284	-0.342615	0.139207	-0.308434	0.185811	0.519648	0.0188582	-0.140522	0.554577	-0.397398	0.0827287	-0.197051	0.405009	-0.505024	0.0231349	0.112868	0.635657
Com_37_pos	black	L-Glutamic acid	Organic acids and derivatives	Carboxylic acids and derivatives	Amino acids, peptides, and analogues	Glutamic acid and derivatives	0.326777	0.159649	0.00274988	0.99082	0.505872	0.0228675	0.210161	0.373818	0.48643	0.0296442	0.69775	0.000625295	-0.172305	0.467583	-0.172287	0.467631	0.490924	0.0279532	0.0376671	0.874724	0.950101	1.52e-10	0.58792	0.00640578	0.11508	0.629005	0.133986	0.573319	0.0187248	0.937546	-0.113955	0.632385	-0.26361	0.261438	-0.061117	0.797979
Com_3806_neg	black	Pantetheine	Organic acids and derivatives	Carboxylic acids and derivatives	Amino acids, peptides, and analogues	Beta amino acids and derivatives	0.255558	0.276822	0.0248209	0.917272	0.305911	0.189622	0.12517	0.599022	0.69876	0.000609265	0.663473	0.00142664	-0.16123	0.497087	-0.0266635	0.911153	0.105905	0.65677	-0.0325293	0.891708	0.697581	0.000628011	0.688717	0.000785291	-0.165566	0.485431	-0.0159673	0.94673	-0.219019	0.353538	-0.193906	0.412697	-0.319781	0.169308	0.137756	0.562476
Com_382_neg	black	LPI 22:5	Lipids and lipid-like molecules	Glycerophospholipids	Glycerophosphoinositols	Phosphatidylinositols	0.509566	0.0217318	0.143724	0.545498	0.564365	0.00953604	0.313328	0.178565	0.521016	0.0184929	0.74573	0.000160381	-0.115939	0.626432	0.0127269	0.95753	0.548069	0.0123554	0.329752	0.15566	0.950694	1.37e-10	0.624079	0.00327287	-0.218345	0.355058	-0.154101	0.516545	-0.306246	0.189113	-0.203821	0.388729	-0.230649	0.3279	-0.127262	0.592879
Com_3897_pos	black	FPK					0.163025	0.492246	0.29907	0.200221	0.0347919	0.884222	0.166038	0.484169	-0.258759	0.27064	-0.396509	0.0834813	0.186282	0.431659	-0.214292	0.36428	-0.190419	0.421312	-0.0159184	0.946893	-0.453133	0.0448086	-0.294778	0.207069	0.399717	0.0807883	-0.352283	0.127675	-0.498666	0.0252187	-0.100627	0.672941	-0.0433676	0.855942	-0.136125	0.567157
Com_394_neg	black	LPI 18:2	Lipids and lipid-like molecules	Glycerophospholipids	Glycerophosphoinositols	Phosphatidylinositols	0.485492	0.030007	0.217836	0.35621	0.658309	0.00160125	0.239652	0.308832	-0.0567418	0.812185	0.279799	0.232174	-0.0385708	0.871742	0.0427956	0.857823	0.390467	0.0887329	0.13871	0.559746	0.744703	0.000165619	0.0492043	0.836788	-0.167388	0.480573	-0.130562	0.583244	-0.319706	0.169414	-0.201651	0.393908	-0.0855768	0.719799	-0.11892	0.617526
Com_3977_neg	black	LPI 14:0	Lipids and lipid-like molecules	Glycerophospholipids	Glycerophosphoinositols	Phosphatidylinositols	0.460073	0.041239	0.169542	0.474861	0.577869	0.00761812	0.26569	0.257554	0.202168	0.392671	0.528087	0.0166937	0.0265467	0.911541	0.0890121	0.709011	0.614372	0.00395017	0.270621	0.248492	0.891854	1.29e-07	0.32717	0.159119	-0.0532855	0.823447	-0.0435405	0.855373	-0.337152	0.146039	-0.307631	0.187017	-0.301274	0.196765	-0.0463808	0.846043
Com_3985_neg	black	LPA 22:6	Lipids and lipid-like molecules	Glycerophospholipids	Glycerophosphates	1,2-diacylglycerol-3-phosphates	-0.194555	0.411104	-0.162186	0.494505	-0.179315	0.44938	-0.150012	0.527866	-0.26838	0.252584	-0.380914	0.0975267	0.473438	0.034988	0.0889426	0.709229	-0.229345	0.330717	-0.120299	0.613422	-0.399201	0.0812173	-0.323446	0.164199	-0.0630318	0.791781	-0.116816	0.623805	-0.115438	0.627934	-0.0398725	0.867449	0.350694	0.129523	-0.161476	0.496424
Com_399_pos	black	N6-Succinyl Adenosine	Nucleosides, nucleotides, and analogues	Purine nucleosides	Not available	Purine nucleosides	0.442281	0.0508618	0.129016	0.587748	0.682518	0.000914084	0.223582	0.343344	0.240089	0.307924	0.42357	0.0627423	-0.288563	0.217257	-0.3097	0.183918	0.275893	0.239032	-0.0714877	0.764558	0.848741	2.24e-06	0.336732	0.146574	-0.0039338	0.986868	-0.0605961	0.799667	0.0850702	0.721394	-0.037495	0.875292	-0.0441999	0.853206	-0.160796	0.498262
Com_4098_pos	black	S-Adenosyl-methionine	Nucleosides, nucleotides, and analogues	5'-deoxyribonucleosides	5'-deoxy-5'-thionucleosides	5'-deoxy-5'-thionucleosides	0.429695	0.0586434	0.128966	0.587894	0.459459	0.0415459	0.213084	0.367054	0.395386	0.0844394	0.664061	0.00140782	0.0564975	0.812979	0.106959	0.653556	0.685471	0.000850672	0.353482	0.126294	0.894985	1e-07	0.517944	0.0193214	0.0229785	0.923395	0.0172939	0.942311	-0.347327	0.133498	-0.283771	0.225333	-0.412093	0.0709995	-0.138812	0.559456
Com_4126_pos	black	Carnosine	Organic acids and derivatives	Peptidomimetics	Hybrid peptides	Hybrid peptides	0.020394	0.931991	-0.0642012	0.788002	0.0770521	0.746786	0.00923658	0.969171	0.0999584	0.674999	0.352777	0.127104	0.0445517	0.852049	0.0842085	0.72411	0.486794	0.0295044	-0.0577782	0.808814	0.458923	0.0418148	0.175868	0.458285	0.406291	0.0754713	0.519841	0.0188064	-0.137588	0.562957	-0.256247	0.275484	-0.517406	0.0194695	0.116458	0.624878
Com_424_neg	black	LPI 22:4	Lipids and lipid-like molecules	Glycerophospholipids	Glycerophosphoinositols	Phosphatidylinositols	0.536107	0.0148257	0.170434	0.472506	0.541972	0.0135691	0.367427	0.111001	0.635614	0.00259629	0.833577	5e-06	-0.216835	0.358478	-0.0601548	0.801098	0.554012	0.0112582	0.386585	0.0922326	0.939268	8.55e-10	0.737222	0.000208406	-0.212118	0.369282	-0.167552	0.480137	-0.271683	0.246567	-0.159535	0.50168	-0.231684	0.325674	-0.136707	0.565484
Com_4338_pos	black	Methylmalonate	Organic acids and derivatives	Carboxylic acids and derivatives	Dicarboxylic acids and derivatives	Dicarboxylic acids and derivatives	0.457149	0.0427156	0.0946408	0.691451	0.627589	0.0030531	0.288055	0.218105	0.355909	0.12353	0.643884	0.00218668	-0.186052	0.432237	-0.0944094	0.69217	0.530592	0.016091	0.168298	0.478155	0.975506	2.76e-13	0.475666	0.0340217	-0.131897	0.579364	-0.032762	0.890937	-0.0918118	0.700258	-0.15112	0.524787	-0.11717	0.622746	-0.115811	0.626814
Com_439_pos	black	L-Cysteine-glutathione gisulfide					0.302777	0.19443	0.16946	0.475078	0.537845	0.0144441	0.262837	0.26289	-0.0237889	0.920701	0.117569	0.621555	-0.375462	0.102822	-0.430559	0.0580823	0.0195341	0.934852	-0.194848	0.410386	0.480847	0.0318557	0.0298186	0.900687	0.0409903	0.863766	-0.172606	0.466795	0.466036	0.0383514	0.243052	0.301809	-0.000706007	0.997643	-0.145899	0.539371
Com_4429_neg	black	FAHFA (22:3/20:2)	Lipids and lipid-like molecules	Fatty Acyls	Fatty acids and conjugates	Fatty acids	-0.0835589	0.72616	0.150082	0.527673	-0.10267	0.666664	-0.0129785	0.956691	-0.266833	0.255435	-0.33716	0.146029	0.13929	0.558091	0.050288	0.833241	-0.305599	0.190097	-0.271597	0.246723	-0.40917	0.0732274	-0.346734	0.134208	0.346935	0.133967	0.0374191	0.875543	-0.437371	0.0537975	-0.115847	0.626706	-0.10662	0.65459	0.333461	0.150785
Com_4492_pos	black	DL-m-Tyrosine	Organic acids and derivatives	Carboxylic acids and derivatives	Amino acids, peptides, and analogues	Phenylalanine and derivatives	0.0499897	0.834217	-0.246421	0.294947	0.254005	0.279853	-0.0220929	0.92634	0.397626	0.0825365	0.568602	0.00889617	-0.37101	0.107297	-0.193455	0.413806	0.267205	0.254747	-0.131365	0.58091	0.674263	0.0011129	0.489233	0.0285804	0.0442744	0.852961	0.377569	0.100751	0.445187	0.0491828	0.0917388	0.700486	0.0489145	0.837737	-0.137052	0.564493
Com_452_pos	black	Υ-L-Glutamyl-L-glutamic acid	Organic acids and derivatives	Carboxylic acids and derivatives	Amino acids, peptides, and analogues	Glutamic acid and derivatives	0.381774	0.09671	0.143828	0.545205	0.645121	0.00213034	0.339226	0.143418	0.309717	0.183892	0.410304	0.0723569	-0.218281	0.355204	-0.408457	0.073778	0.137708	0.562613	-0.143667	0.545659	0.768751	7.49e-05	0.367629	0.110789	0.271148	0.247536	-0.211069	0.37171	-0.00711326	0.976256	0.0238718	0.920426	-0.290582	0.213911	0.0422444	0.859637
Com_454_pos	black	2-Aminoadipic acid	Organic acids and derivatives	Carboxylic acids and derivatives	Amino acids, peptides, and analogues	Alpha amino acids	-0.0218152	0.927263	-0.256393	0.2752	0.0831147	0.727562	-0.154565	0.515269	0.495148	0.0264338	0.613395	0.00402432	0.301052	0.197112	0.238852	0.310499	0.608509	0.00441273	0.108934	0.647554	0.77824	5.33e-05	0.584276	0.00682548	0.22152	0.34793	0.322274	0.165821	-0.11944	0.615977	-0.266896	0.255318	-0.453496	0.0446163	-0.0426199	0.858401
Com_4584_pos	black	1-(3,4-dimethoxyphenyl)ethan-1-one oxime					0.195443	0.40893	-0.149511	0.529262	0.398706	0.08163	0.114339	0.63123	0.580895	0.00723487	0.732394	0.000240764	-0.376174	0.102118	-0.237712	0.312883	0.323483	0.164149	-0.0590887	0.804557	0.847802	2.36e-06	0.669967	0.00122999	0.0910333	0.702689	0.250609	0.286551	0.271135	0.247558	0.00215049	0.992821	-0.00497534	0.983391	-0.117423	0.621992
Com_46_pos	black	3-methyl-5-oxo-5-(4-toluidino)pentanoic acid					0.555988	0.0109115	0.214656	0.363447	0.651166	0.00187208	0.394882	0.0848725	0.405784	0.0758717	0.677109	0.0010406	-0.233959	0.32081	-0.116248	0.625505	0.508627	0.022016	0.214546	0.363698	0.948279	2.08e-10	0.512685	0.0208079	-0.200822	0.395897	-0.11474	0.630026	-0.163034	0.492221	-0.187983	0.427388	-0.231428	0.326224	-0.0735959	0.757811
Com_4673_pos	black	Porphobilinogen	Organic nitrogen compounds	Organonitrogen compounds	Amines	Aralkylamines	0.438309	0.0532269	0.142616	0.548633	0.415761	0.0682767	0.355906	0.123533	0.679416	0.00098495	0.847901	2.35e-06	-0.246048	0.295702	-0.127394	0.592492	0.637342	0.00250579	0.49134	0.0278005	0.845102	2.74e-06	0.808635	1.59e-05	0.0140816	0.953014	-0.0488759	0.837864	-0.157533	0.507133	-0.0964412	0.685866	-0.242289	0.303377	-0.0766004	0.748224
Com_4689_pos	black	D-Erythrose 4-phosphate					-0.297676	0.202428	-0.191123	0.419566	-0.273131	0.243959	-0.146024	0.539019	-0.24525	0.297321	-0.148329	0.532561	0.0400905	0.866731	-0.137833	0.562255	0.044454	0.85237	-0.0694559	0.771076	-0.276769	0.237483	-0.218653	0.354364	0.245771	0.296263	0.145105	0.541603	0.111424	0.640013	0.314517	0.176834	0.171137	0.470654	-0.20512	0.385649
Com_4701_pos	black	Etaconazole					0.454244	0.044222	0.355765	0.123693	0.616312	0.00380628	0.374265	0.104012	0.000902474	0.996987	0.249876	0.288011	-0.322368	0.165691	-0.233604	0.321566	0.0167185	0.944227	-0.0201597	0.93277	0.468179	0.0373528	0.0379226	0.873881	-0.26936	0.25079	-0.204258	0.387691	-0.0337423	0.887694	0.387664	0.0912503	0.213708	0.365621	-0.053746	0.821944
Com_4724_pos	black	Asp-glu	Organic acids and derivatives	Carboxylic acids and derivatives	Amino acids, peptides, and analogues	Dipeptides	0.205369	0.385059	-0.0492926	0.836499	0.290716	0.213691	0.188251	0.426718	0.747365	0.000152329	0.791887	3.18e-05	-0.145974	0.53916	-0.114844	0.629714	0.39224	0.0871675	0.0664936	0.780606	0.82956	6.1e-06	0.79882	2.41e-05	0.125216	0.598885	0.0652937	0.784475	-0.0592971	0.803881	-0.20267	0.391472	-0.415502	0.068467	0.141997	0.550386
Com_4735_pos	black	1-acetyl-N-(2-methyl-6-quinolinyl)-4-piperidinecarboxamide					0.243777	0.300325	-0.0865839	0.716631	0.452925	0.0449193	0.186835	0.430267	0.544388	0.0130772	0.59585	0.00556525	-0.313533	0.178266	-0.359532	0.119485	0.268849	0.251725	-0.0146924	0.950978	0.775515	5.89e-05	0.640564	0.0023441	0.335184	0.148555	-0.0148785	0.950358	0.137562	0.563032	-0.0335077	0.88847	-0.128646	0.58883	-0.130739	0.58273
Com_476_pos	black	2-(tert-butyl)-1,3-thiazolane-4-carboxylic acid					0.339886	0.142591	0.0897252	0.706778	0.55355	0.0113406	0.12616	0.596111	-0.133459	0.574843	0.215311	0.36195	0.100102	0.674557	0.113596	0.633467	0.443035	0.0504219	0.0582286	0.807351	0.736608	0.000212304	-0.0265401	0.911563	-0.140922	0.55344	-0.0133306	0.955517	-0.187718	0.428052	-0.165835	0.48471	-0.144266	0.543967	-0.103918	0.66284
Com_4793_neg	black	FAHFA (18:1/22:5)	Lipids and lipid-like molecules	Fatty Acyls	Fatty acids and conjugates	Fatty acids	-0.288236	0.217802	-0.0949446	0.690507	-0.265734	0.257472	-0.172322	0.467541	-0.317928	0.171932	-0.272405	0.245264	0.0140893	0.952988	0.0400024	0.867021	-0.186518	0.431066	-0.319363	0.169897	-0.375054	0.103226	-0.348797	0.131752	0.356584	0.122769	0.416361	0.0678395	-0.18363	0.43836	-0.115197	0.628656	-0.0968329	0.684652	0.3468	0.134129
Com_4833_pos	black	Flavin mononucleotide	Nucleosides, nucleotides, and analogues	Flavin nucleotides	Not available	Flavin nucleotides	0.502547	0.0239299	0.143568	0.54594	0.583036	0.00697339	0.326575	0.159923	0.410392	0.0722897	0.698316	0.000616273	-0.187852	0.427717	-0.0349485	0.883705	0.593441	0.00581035	0.31971	0.169408	0.952032	1.07e-10	0.536169	0.014812	-0.150491	0.526535	-0.0711631	0.765599	-0.262442	0.263635	-0.19976	0.398452	-0.25381	0.280234	-0.0913786	0.70161
Com_484_neg	black	13Z,16Z-Docosadienoic Acid					0.127578	0.591954	0.349201	0.131275	0.0800627	0.737221	0.279672	0.232395	-0.266741	0.255605	-0.464589	0.0390374	0.0962894	0.686336	-0.220034	0.351255	-0.415673	0.0683413	-0.199926	0.398052	-0.490116	0.0282516	-0.349772	0.130602	0.394684	0.0850428	-0.358682	0.120426	-0.483645	0.030732	-0.179423	0.449101	-0.183765	0.438018	0.421786	0.0639756
Com_5_neg	black	Docosahexaenoic acid	Lipids and lipid-like molecules	Fatty Acyls	Fatty acids and conjugates	Very long-chain fatty acids	-0.595328	0.00561759	-0.324567	0.162659	-0.576301	0.00782307	-0.490275	0.0281925	-0.420781	0.0646789	-0.671	0.00120094	0.606854	0.00455113	0.391083	0.0881866	-0.471741	0.0357379	-0.490989	0.0279293	-0.681006	0.000948061	-0.551491	0.0117135	0.186569	0.430937	0.169182	0.475812	0.00453216	0.98487	-0.187342	0.428994	-0.174992	0.460562	0.230457	0.328313
Com_5020_pos	black	3-(3-pyridinyl)propanoic acid					0.282945	0.226745	0.158969	0.503221	0.28321	0.226291	0.111383	0.640138	0.222746	0.345198	0.543292	0.0132985	-0.0902894	0.705013	0.0733248	0.758678	0.57677	0.00776125	0.444413	0.0496257	0.644356	0.00216503	0.344228	0.137234	-0.300683	0.197687	0.0314763	0.895194	0.0336513	0.887995	0.501733	0.0241958	-0.143224	0.546912	-0.227048	0.335718
Com_504_neg	black	Oleic Acid	Lipids and lipid-like molecules	Fatty Acyls	Fatty acids and conjugates	Long-chain fatty acids	0.108254	0.649618	0.351604	0.128461	-0.062751	0.792689	0.113199	0.63466	0.0441387	0.853407	-0.205714	0.384244	0.269992	0.249635	-0.143076	0.547332	-0.242236	0.303486	-0.0840595	0.72458	-0.33988	0.142598	-0.0305802	0.898163	0.164173	0.489159	-0.300044	0.198689	-0.49036	0.0281611	-0.188976	0.424906	-0.358233	0.120925	0.155794	0.511893
Com_5078_pos	black	cis-Aconitic acid	Organic acids and derivatives	Carboxylic acids and derivatives	Tricarboxylic acids and derivatives	Tricarboxylic acids and derivatives	0.26138	0.265644	-0.0752916	0.752396	0.530627	0.0160827	0.157581	0.507002	0.253531	0.280782	0.430458	0.0581473	-0.343964	0.137556	-0.32849	0.157345	0.234788	0.319049	-0.174854	0.460923	0.766488	8.1e-05	0.342216	0.139699	-0.00968124	0.967688	0.0584122	0.806754	0.331618	0.153194	0.0179914	0.939988	0.0919721	0.699758	-0.19101	0.419846
Com_513_neg	black	Acetylcarnitine	Lipids and lipid-like molecules	Fatty Acyls	Fatty acid esters	Acyl carnitines	0.696592	0.000644119	0.483159	0.0309249	0.598647	0.0052914	0.516943	0.0195974	0.360679	0.118225	0.67367	0.00112848	-0.360302	0.118638	-0.209066	0.37637	0.700938	0.000575866	0.641067	0.00231967	0.748006	0.000149273	0.522355	0.0181408	-0.0505107	0.832513	-0.142146	0.549966	-0.200445	0.396803	-0.0637416	0.789487	-0.17947	0.448982	-0.196796	0.40563
Com_519_pos	black	1-Stearoylglycerol	Lipids and lipid-like molecules	Glycerolipids	Monoradylglycerols	1-monoacylglycerols	0.329351	0.156195	0.552732	0.0114875	0.172333	0.467511	0.389789	0.0893371	-0.236383	0.315676	-0.318458	0.171179	-0.166461	0.483041	-0.401742	0.0791221	-0.177233	0.454749	0.267833	0.253589	-0.447888	0.047661	-0.233645	0.321478	0.249759	0.288243	-0.383797	0.0948083	-0.41748	0.0670286	0.177435	0.454225	0.0558426	0.815111	0.19232	0.416604
Com_5268_neg	black	OxPE (18:1-20:5+1O(1Cyc))					-0.235875	0.316749	-0.0774086	0.745652	-0.255079	0.277754	-0.251013	0.285749	-0.326788	0.159635	-0.467955	0.0374561	0.363776	0.114869	0.227428	0.334888	-0.446317	0.0485415	-0.17197	0.468463	-0.532937	0.0155429	-0.404271	0.0770765	-0.198078	0.402515	-0.122793	0.60603	-0.293279	0.209497	0.157482	0.507274	0.172646	0.466691	0.0377972	0.874294
Com_5274_neg	black	LPG 20:5	Lipids and lipid-like molecules	Glycerophospholipids	Glycerophosphoglycerols	Phosphatidylglycerols	0.403153	0.0779759	0.0621784	0.794542	0.350978	0.12919	0.220108	0.35109	0.748216	0.000148279	0.868042	7.07e-07	-0.0891439	0.708598	0.108381	0.649232	0.518717	0.0191101	0.368067	0.110333	0.865428	8.35e-07	0.821308	9.04e-06	-0.229265	0.330891	-0.100614	0.67298	-0.305354	0.190471	-0.21937	0.352748	-0.317877	0.172004	-0.156119	0.511001
Com_529_neg	black	LPI 20:3	Lipids and lipid-like molecules	Glycerophospholipids	Glycerophosphoinositols	Phosphatidylinositols	0.486875	0.0294734	0.131321	0.581039	0.639133	0.00241481	0.286814	0.220182	0.37425	0.104026	0.622452	0.00337917	-0.168325	0.478085	-0.0331197	0.889754	0.430337	0.0582262	0.14213	0.550011	0.951487	1.18e-10	0.472272	0.0355018	-0.190759	0.420468	-0.112198	0.637676	-0.216764	0.358639	-0.183394	0.43896	-0.197341	0.404304	-0.0760525	0.74997
Com_533_pos	black	5'-S-Methyl-5'-thioadenosine	Nucleosides, nucleotides, and analogues	5'-deoxyribonucleosides	5'-deoxy-5'-thionucleosides	5'-deoxy-5'-thionucleosides	0.437714	0.053588	0.179636	0.448554	0.497346	0.0256691	0.337897	0.145093	0.474763	0.0344108	0.607194	0.0045224	-0.0860141	0.718423	-0.196337	0.406748	0.468069	0.0374035	0.139532	0.557399	0.789794	3.45e-05	0.561752	0.00994897	0.349458	0.130972	-0.0538035	0.821757	-0.344513	0.136888	-0.309878	0.183652	-0.533844	0.015335	0.027797	0.907392
Com_5382_pos	black	8-Hydroxyguanosine	Nucleosides, nucleotides, and analogues	Purine nucleosides	Not available	Purine nucleosides	0.405792	0.0758658	0.0104943	0.964976	0.544268	0.0131014	0.265804	0.257342	0.670993	0.00120113	0.790442	3.36e-05	-0.196306	0.406824	-0.218139	0.355524	0.376005	0.102285	0.0792322	0.739856	0.932474	2.17e-09	0.753201	0.000126359	-0.0220161	0.926595	-0.075047	0.753177	-0.131856	0.579483	-0.081	0.73425	-0.109198	0.646753	-0.17225	0.467729
Com_5409_neg	black	FAHFA (6:0/20:3)	Lipids and lipid-like molecules	Fatty Acyls	Fatty acids and conjugates	Fatty acids	0.471203	0.0359781	0.13016	0.584414	0.673697	0.00112775	0.266803	0.255491	0.207382	0.380314	0.501896	0.0241422	-0.185341	0.434031	-0.0875392	0.71363	0.426679	0.0606357	0.0895531	0.707317	0.923508	6.43e-09	0.31572	0.175095	-0.168016	0.478902	-0.0822985	0.730141	-0.133931	0.573477	-0.155543	0.512581	-0.108221	0.649718	-0.109818	0.644874
Com_5501_neg	black	5-Hydroxylysine	Organic acids and derivatives	Carboxylic acids and derivatives	Amino acids, peptides, and analogues	L-alpha-amino acids	0.489639	0.0284289	0.402468	0.0785305	0.676768	0.00104903	0.408886	0.0734462	0.151555	0.523583	0.193286	0.414223	-0.352398	0.127541	-0.515138	0.0201036	-0.00661457	0.97792	-0.161579	0.496145	0.574286	0.00809308	0.183266	0.439283	0.249581	0.288599	-0.351702	0.128348	-0.00362258	0.987907	-0.075009	0.753298	-0.322503	0.165504	0.073499	0.758121
Com_5545_pos	black	5-Aminosalicylic Acid	Benzenoids	Benzene and substituted derivatives	Benzoic acids and derivatives	Aminobenzoic acids	0.225958	0.338105	-0.0228022	0.923981	0.428305	0.0595555	0.152893	0.51988	0.526317	0.0171303	0.671827	0.00117807	-0.322605	0.165363	-0.287727	0.218651	0.358426	0.12071	0.0579395	0.80829	0.827667	6.69e-06	0.636086	0.00257135	0.0816567	0.732172	0.106975	0.653508	0.236751	0.314902	0.260538	0.267243	-0.0763751	0.748942	-0.0746034	0.754592
Com_557_pos	black	Cytidine	Nucleosides, nucleotides, and analogues	Pyrimidine nucleosides	Not available	Pyrimidine nucleosides	0.232388	0.324164	0.0164706	0.945053	0.411328	0.0715777	0.289521	0.215666	0.547073	0.0125474	0.476001	0.0338785	-0.158854	0.503532	-0.489689	0.02841	0.0448868	0.850948	-0.248045	0.291674	0.584822	0.00676128	0.562124	0.00988939	0.496349	0.0260136	-0.186729	0.430535	-0.0971583	0.683645	-0.0735558	0.757939	-0.344051	0.13745	0.0393786	0.869078
Com_5575_neg	black	4-(4-nitrophenylazo)aniline					0.422909	0.0631974	0.119253	0.616533	0.568765	0.0088722	0.313845	0.17781	0.534836	0.01511	0.595124	0.00563821	-0.258033	0.272035	-0.237143	0.314078	0.251868	0.284057	-0.0184974	0.938303	0.863694	9.31e-07	0.586648	0.00654976	0.0655656	0.783598	-0.128163	0.59024	-0.136326	0.566576	-0.315402	0.175553	-0.373718	0.104558	0.084321	0.723755
Com_5599_pos	black	N2-tetrahydrofuran-2-ylmethyl-4-(4-fluorophenyl)-1,3-thiazol-2-amine					0.397594	0.0825635	0.118343	0.619245	0.565246	0.0094	0.201103	0.395222	0.013207	0.955929	0.42095	0.0645603	-0.0182097	0.939261	0.0876459	0.713295	0.614011	0.00397748	0.221211	0.348621	0.848095	2.32e-06	0.15371	0.517623	-0.149206	0.530113	0.0623332	0.794041	-0.147861	0.53387	-0.195122	0.409716	-0.136294	0.566668	-0.0947094	0.691238
Com_56_neg	black	L-(-)-Malic acid	Organic acids and derivatives	Hydroxy acids and derivatives	Beta hydroxy acids and derivatives	Beta hydroxy acids and derivatives	0.486285	0.0297	0.248417	0.290928	0.62645	0.00312303	0.382984	0.0955695	0.498989	0.0251094	0.518147	0.0192658	-0.518544	0.0191574	-0.613408	0.00402336	0.0070881	0.97634	-0.0519286	0.827877	0.636938	0.00252676	0.55296	0.0114464	0.121791	0.608996	-0.187208	0.429332	0.0331138	0.889773	0.0579487	0.80826	0.00514038	0.98284	-0.112058	0.638099
Com_5608_pos	black	methyl 2,5-dimethyl-1H-pyrrole-3-carboxylate					0.193511	0.413669	-0.137615	0.56288	0.350777	0.129426	0.106449	0.655111	0.609873	0.00430129	0.74144	0.000183251	-0.382258	0.0962526	-0.23703	0.314316	0.29227	0.211141	-0.0276629	0.907836	0.782187	4.61e-05	0.697954	0.000622029	0.0505638	0.832339	0.226551	0.336805	0.188591	0.425867	0.0793526	0.739474	-0.0410299	0.863636	-0.126426	0.59533
Com_5623_pos	black	2-(3,4-dimethoxyphenyl)ethanamine					0.500878	0.0244775	0.135882	0.567855	0.518813	0.0190839	0.413	0.0703191	0.722077	0.000324553	0.862091	1.03e-06	-0.233062	0.322721	-0.200288	0.39718	0.490235	0.0282072	0.286411	0.220861	0.899128	7.09e-08	0.808588	1.6e-05	0.0113141	0.962241	-0.188419	0.426297	-0.320371	0.168479	-0.204849	0.386289	-0.291738	0.212012	-0.098066	0.680838
Com_564_neg	black	LPI 16:1	Lipids and lipid-like molecules	Glycerophospholipids	Glycerophosphoinositols	Phosphatidylinositols	0.298933	0.200437	0.0426423	0.858328	0.378783	0.0995717	0.133991	0.573303	0.232207	0.324552	0.342425	0.139441	0.361193	0.117663	0.136653	0.565639	0.319685	0.169444	0.143088	0.547298	0.560643	0.0101286	0.280145	0.231572	-0.120763	0.612045	-0.172057	0.468235	-0.46966	0.0366744	-0.347103	0.133767	-0.0774566	0.745499	-0.141539	0.551686
Com_5707_pos	black	3-[1-(dimethylamino)-1H-pyrrol-2-yl]-2-(2-furylcarbonyl)acrylonitrile					0.042675	0.85822	0.139833	0.55654	0.127573	0.591967	0.0971641	0.683627	-0.267087	0.254966	-0.0584114	0.806757	0.0573111	0.810333	0.0824901	0.729536	0.226309	0.337336	-0.0642565	0.787823	0.175081	0.460331	-0.220818	0.349499	0.318078	0.171719	0.253167	0.281497	-0.289234	0.216142	-0.250478	0.286811	-0.548153	0.0123393	0.542886	0.0133814
Com_5816_pos	black	2-Methoxyestrone	Lipids and lipid-like molecules	Steroids and steroid derivatives	Estrane steroids	Estrogens and derivatives	0.217724	0.356463	0.0472358	0.843238	0.351309	0.128805	0.0522847	0.826714	-0.077347	0.745847	0.122681	0.606362	0.310559	0.18264	0.237	0.314377	0.34866	0.131914	0.0999098	0.675149	0.528146	0.0166794	-0.0183309	0.938858	-0.2117	0.370249	-0.00194049	0.993522	-0.315401	0.175554	-0.30763	0.18702	-0.231332	0.326429	0.181729	0.443197
Com_5844_pos	black	FKK					0.42176	0.0639937	0.133239	0.575478	0.658553	0.00159264	0.216024	0.360324	0.00245461	0.991805	0.346466	0.134529	-0.130057	0.584714	-0.0478658	0.841173	0.410725	0.0720361	0.0387882	0.871025	0.842585	3.14e-06	0.116923	0.623486	-0.140494	0.554659	-0.0222562	0.925796	-0.0926301	0.697707	-0.141802	0.550941	-0.0873691	0.714164	-0.0875487	0.7136
Com_5882_neg	black	LPE 18:3	Lipids and lipid-like molecules	Glycerophospholipids	Glycerophosphoethanolamines	1-acyl-sn-glycero-3-phosphoethanolamines	0.517528	0.0194358	0.260112	0.268053	0.591542	0.0060098	0.237292	0.313764	0.248783	0.290193	0.430285	0.0582596	0.00350535	0.988298	0.0744774	0.754995	0.295185	0.206413	0.105266	0.65872	0.752392	0.000129716	0.300979	0.197224	-0.138986	0.558958	-0.253355	0.281127	-0.447374	0.0479477	-0.341618	0.140438	-0.283717	0.225425	-0.150769	0.525764
Com_5887_neg	black	LPI 15:0	Lipids and lipid-like molecules	Glycerophospholipids	Glycerophosphoinositols	Phosphatidylinositols	0.586934	0.00651725	0.281933	0.228482	0.676854	0.00104689	0.368825	0.109545	0.174882	0.460849	0.52433	0.0176312	-0.16301	0.492286	-0.0279007	0.907047	0.592779	0.00587922	0.357511	0.12173	0.889173	1.59e-07	0.312916	0.179167	-0.200282	0.397194	-0.135676	0.568447	-0.251382	0.285019	-0.189991	0.422378	-0.185942	0.432515	-0.115838	0.626735
Com_5907_pos	black	D-Homocysteine	Organic acids and derivatives	Carboxylic acids and derivatives	Amino acids, peptides, and analogues	D-alpha-amino acids	0.104421	0.661301	-0.0184847	0.938345	0.184774	0.435461	0.224135	0.342121	0.362206	0.116561	0.392769	0.0867038	-0.0542638	0.820256	-0.310341	0.182963	0.281047	0.23001	-0.137143	0.564232	0.456024	0.0432941	0.405334	0.0762289	0.42376	0.0626119	0.0719314	0.763137	-0.113355	0.634192	-0.234198	0.320301	-0.47111	0.0360201	0.177118	0.455045
Com_5978_neg	black	FAHFA (22:5/18:2)	Lipids and lipid-like molecules	Fatty Acyls	Fatty acids and conjugates	Fatty acids	-0.611876	0.00414193	-0.368832	0.109537	-0.507949	0.0222233	-0.344122	0.137363	-0.30107	0.197083	-0.482031	0.0313763	0.155771	0.511957	-0.149376	0.529639	-0.36694	0.111511	-0.519445	0.018913	-0.564503	0.00951469	-0.374236	0.10404	0.481421	0.0316226	0.326807	0.159609	0.378284	0.100055	0.0778809	0.744149	-0.0500489	0.834023	0.233163	0.322506
Com_605_neg	black	N-Acetyl-D-galactosamine 4-sulfate	Organic oxygen compounds	Organooxygen compounds	Carbohydrates and carbohydrate conjugates	Acylaminosugars	0.465046	0.0388198	0.094368	0.692298	0.549058	0.012167	0.346703	0.134246	0.742075	0.000179698	0.813727	1.28e-05	-0.323645	0.163925	-0.254885	0.278133	0.303433	0.193417	0.119007	0.617267	0.913961	1.79e-08	0.801178	2.18e-05	-0.0882579	0.711375	-0.206889	0.381474	-0.103387	0.664467	-0.0788329	0.741124	-0.223282	0.344008	-0.130966	0.582068
Com_6072_pos	black	Estrone	Lipids and lipid-like molecules	Steroids and steroid derivatives	Estrane steroids	Estrogens and derivatives	0.294206	0.207994	0.0269606	0.910167	0.507428	0.0223836	0.128009	0.590691	-0.18364	0.438335	0.101858	0.669157	0.201517	0.394229	0.0744639	0.755038	0.371233	0.10707	-0.0221405	0.926181	0.620561	0.00350621	-0.100332	0.673848	-0.141468	0.551888	-0.0724803	0.761379	-0.237458	0.313415	-0.311638	0.181044	-0.0649418	0.785611	-0.113528	0.63367
Com_611_neg	black	LPI 16:0	Lipids and lipid-like molecules	Glycerophospholipids	Glycerophosphoinositols	Phosphatidylinositols	0.491323	0.0278067	0.332563	0.151955	0.557482	0.010655	0.369457	0.108891	0.325832	0.160931	0.511022	0.0212964	-0.083219	0.727233	0.0699509	0.769487	0.397447	0.082687	0.236618	0.315181	0.753079	0.000126861	0.410139	0.0724831	-0.109346	0.646304	-0.104903	0.659826	-0.329582	0.155886	-0.295742	0.205517	-0.346236	0.134805	0.228619	0.332293
Com_6145_neg	black	FAHFA (22:5/3:0)	Lipids and lipid-like molecules	Fatty Acyls	Fatty acids and conjugates	Fatty acids	-0.127306	0.59275	-0.00618261	0.979362	-0.312114	0.180344	-0.0489399	0.837654	-0.39812	0.0821206	-0.461391	0.0405869	0.578969	0.00747694	0.304829	0.191273	-0.0444774	0.852293	0.112198	0.637676	-0.575279	0.00795915	-0.448835	0.0471358	-0.0138843	0.953671	-0.20716	0.380837	-0.310721	0.1824	-0.224566	0.34117	-0.0117415	0.960816	-0.144752	0.542598
Com_615_neg	black	Fumaric acid	Organic acids and derivatives	Carboxylic acids and derivatives	Dicarboxylic acids and derivatives	Dicarboxylic acids and derivatives	0.545856	0.0127853	0.243512	0.300867	0.646034	0.00208952	0.448394	0.0473798	0.520368	0.0186653	0.633648	0.00270259	-0.455973	0.0433204	-0.478619	0.0327735	0.152615	0.520646	0.0363087	0.87921	0.754056	0.000122893	0.569626	0.00874687	-0.11675	0.624002	-0.24393	0.300012	0.0646351	0.786601	0.127267	0.592863	-0.0354512	0.882043	-0.187448	0.428729
Com_6158_pos	black	Vitamin B2	Organoheterocyclic compounds	Pteridines and derivatives	Alloxazines and isoalloxazines	Flavins	0.573024	0.00826613	0.283602	0.225622	0.663244	0.00143402	0.420795	0.0646688	0.627722	0.003045	0.702094	0.00055879	-0.294085	0.208188	-0.298556	0.201033	0.245479	0.296857	0.105409	0.658281	0.879192	3.33e-07	0.679859	0.000974536	-0.0804581	0.735968	-0.265844	0.257267	-0.228874	0.33174	-0.120085	0.614058	-0.268118	0.253065	0.00414347	0.986168
Com_6162_pos	black	ACar 22:3	Lipids and lipid-like molecules	Fatty Acyls	Fatty acid esters	Acyl carnitines	0.150951	0.525258	0.457365	0.0426047	-0.0613456	0.797239	0.175117	0.460237	-0.3397	0.142824	-0.428583	0.0593723	0.393159	0.0863639	0.0751556	0.75283	-0.12065	0.612379	0.135371	0.569324	-0.515703	0.0199439	-0.382713	0.0958238	0.213031	0.367177	-0.329351	0.156194	-0.472241	0.0355153	-0.0270608	0.909835	-0.330403	0.154796	0.123305	0.604518
Com_6216_neg	black	D-Ribose	Organic oxygen compounds	Organooxygen compounds	Carbohydrates and carbohydrate conjugates	Pentoses	-0.147945	0.533634	0.110891	0.641624	-0.166767	0.482224	-0.0635011	0.790264	-0.391659	0.0876782	-0.267725	0.253788	0.216453	0.359348	-0.0682004	0.775112	0.192339	0.416557	0.154725	0.51483	-0.27602	0.238806	-0.341483	0.140604	0.483147	0.0309294	0.0427564	0.857952	0.0330647	0.889935	0.313702	0.178019	-0.0166246	0.94454	-0.173228	0.465165
Com_6249_neg	black	Sodium cholate	Lipids and lipid-like molecules	Steroids and steroid derivatives	Bile acids, alcohols and derivatives	Trihydroxy bile acids, alcohols and derivatives	0.33191	0.152811	-0.051603	0.828942	0.430585	0.0580652	0.199761	0.398449	0.753013	0.000127132	0.837999	3.99e-06	-0.210439	0.373173	-0.0957347	0.688056	0.367412	0.111017	0.0875038	0.713741	0.933422	1.91e-09	0.814378	1.24e-05	-0.0977547	0.6818	-0.0433026	0.856155	-0.128196	0.590146	-0.171685	0.469212	-0.221583	0.34779	-0.11212	0.637913
Com_6324_neg	black	14,15-Leukotriene E4	Lipids and lipid-like molecules	Fatty Acyls	Eicosanoids	Leukotrienes	0.359685	0.119316	0.0695371	0.770816	0.441864	0.0511063	0.130153	0.584435	0.37178	0.106514	0.665957	0.00134851	0.0288887	0.90377	0.154572	0.515249	0.631266	0.00283616	0.324308	0.163014	0.921742	7.85e-09	0.493021	0.0271906	-0.20144	0.394413	-0.0082201	0.972562	-0.229602	0.330161	-0.0416298	0.86166	-0.271815	0.246328	-0.179543	0.448795
Com_6360_neg	black	LPC 20:1	Lipids and lipid-like molecules	Glycerophospholipids	Glycerophosphocholines	Phosphocholines	-0.147107	0.535979	0.149703	0.528727	-0.147812	0.534007	-0.083439	0.726538	-0.182705	0.440709	-0.247043	0.29369	0.175303	0.459755	0.311164	0.181745	-0.183136	0.439614	-0.0906825	0.703785	-0.260062	0.268148	-0.213886	0.365211	-0.00424758	0.98582	0.129015	0.587752	-0.0471908	0.843386	-0.151756	0.523024	-0.110949	0.64145	0.483578	0.0307583
Com_6376_neg	black	FAHFA (22:5/18:1)	Lipids and lipid-like molecules	Fatty Acyls	Fatty acids and conjugates	Fatty acids	0.0101721	0.96605	-0.20105	0.395349	0.207804	0.379324	-0.0447796	0.851301	0.34056	0.14175	0.371119	0.107186	-0.272093	0.245827	-0.318316	0.17138	0.133783	0.573905	-0.328727	0.157027	0.515221	0.0200801	0.367855	0.110554	0.421935	0.0638717	0.261323	0.265752	0.0310373	0.896649	-0.218302	0.355156	-0.00084695	0.997172	-0.123211	0.604796
Com_6387_neg	black	FAHFA (20:2/24:4)	Lipids and lipid-like molecules	Fatty Acyls	Fatty acids and conjugates	Fatty acids	0.0502478	0.833373	0.149364	0.529672	-0.0667802	0.779683	0.191955	0.417505	-0.298611	0.200946	-0.391741	0.0876063	0.259448	0.269321	-0.0648844	0.785796	-0.15342	0.518424	0.0860167	0.718414	-0.510678	0.0213988	-0.333492	0.150744	0.354164	0.125513	-0.37375	0.104526	-0.563423	0.00968328	-0.210796	0.372345	-0.0408811	0.864126	0.101229	0.671089
Com_6412_pos	black	FNK					0.486759	0.0295177	0.118695	0.618194	0.657347	0.00163569	0.285637	0.222165	0.312901	0.17919	0.600976	0.00507186	-0.184016	0.437381	-0.0711008	0.765798	0.458345	0.042107	0.129952	0.585019	0.954887	6.24e-11	0.420664	0.0647609	-0.166839	0.482033	-0.0781515	0.743289	-0.182735	0.440634	-0.168975	0.476361	-0.144516	0.543264	-0.119413	0.616057
Com_645_neg	black	(±)12(13)-DiHOME					0.562277	0.00986487	0.205723	0.384221	0.63799	0.00247259	0.373149	0.10513	0.511803	0.0210659	0.748877	0.000145197	-0.2726	0.244913	-0.133525	0.57465	0.520861	0.0185341	0.305753	0.189862	0.968763	2.4e-12	0.62608	0.00314604	-0.190694	0.420631	-0.138109	0.561466	-0.18864	0.425744	-0.144099	0.544438	-0.179846	0.448017	-0.125715	0.597417
Com_6453_neg	black	PC(16:0/16:0)	Lipids and lipid-like molecules	Glycerophospholipids	Glycerophosphocholines	Phosphatidylcholines	0.0798106	0.738021	0.440183	0.0521008	-0.0156067	0.947931	0.257481	0.273099	-0.371628	0.106668	-0.416593	0.0676702	0.115072	0.629032	-0.109281	0.646499	0.00157766	0.994733	0.215879	0.360653	-0.431655	0.0573758	-0.350464	0.12979	0.424958	0.0617953	-0.1878	0.427846	-0.34925	0.131217	-0.250579	0.286611	-0.201287	0.394781	0.504638	0.0232575
Com_6483_pos	black	CKK					0.377019	0.101288	0.0229566	0.923468	0.306021	0.189454	0.256415	0.275159	0.799043	2.38e-05	0.926914	4.33e-09	-0.120699	0.612234	0.0318728	0.893881	0.593543	0.00579979	0.431875	0.0572351	0.846856	2.49e-06	0.886125	2.01e-07	-0.169369	0.475318	-0.0554648	0.816342	-0.257749	0.272581	-0.149113	0.530371	-0.266171	0.256661	-0.154745	0.514775
Com_6539_pos	black	(1E,4E)-1,5-bis(4-methoxyphenyl)penta-1,4-dien-3-one					0.586544	0.00656168	0.270511	0.248692	0.770502	7.04e-05	0.455784	0.0434184	0.36848	0.109903	0.529436	0.016367	-0.293846	0.208576	-0.329273	0.156298	0.259298	0.269607	0.0607497	0.799169	0.885063	2.18e-07	0.445487	0.0490122	-0.0836551	0.725856	-0.282905	0.226814	-0.167038	0.481505	-0.132204	0.578476	-0.199054	0.400155	0.0469539	0.844163
Com_6542_pos	black	2-hydroxy-3,6-diphenylcyclohexyl acetate					0.108474	0.64895	-0.162134	0.494645	0.227797	0.334081	0.00963155	0.967853	0.569136	0.00881811	0.727823	0.000275269	-0.220308	0.350642	-0.0756498	0.751254	0.440207	0.0520864	0.125699	0.597465	0.726543	0.000285656	0.679248	0.000988908	0.0869993	0.715325	0.361379	0.117461	0.183986	0.437456	0.100157	0.674389	-0.0184775	0.93837	-0.112235	0.637565
Com_6622_pos	black	PE (19:1/19:1)	Lipids and lipid-like molecules	Glycerophospholipids	Glycerophosphoethanolamines	1-alkyl,2-acylglycerophosphoethanolamines	0.48329	0.0308728	0.108029	0.650302	0.605502	0.00466683	0.294945	0.206799	-0.0155245	0.948205	0.241411	0.305186	-0.351613	0.128451	-0.219445	0.35258	0.284149	0.224689	0.0988517	0.678412	0.619285	0.00359418	0.0694423	0.77112	-0.309434	0.184314	-0.133583	0.574483	0.0491325	0.837023	-0.171037	0.470917	0.195066	0.409854	-0.374979	0.1033
Com_67_neg	black	Succinic acid	Organic acids and derivatives	Carboxylic acids and derivatives	Dicarboxylic acids and derivatives	Dicarboxylic acids and derivatives	0.205073	0.385758	0.012597	0.957963	0.50296	0.0237957	0.0663062	0.78121	-0.118879	0.617649	0.199055	0.400152	-0.0915964	0.700931	-0.068625	0.773746	0.402986	0.0781109	-0.115554	0.627585	0.709398	0.000460481	0.00236039	0.99212	0.311316	0.181521	0.213265	0.366639	0.0938898	0.693785	-0.187677	0.428154	-0.154763	0.514726	-0.0456515	0.848437
Com_670_pos	black	L-Glutathione oxidized	Organic acids and derivatives	Carboxylic acids and derivatives	Amino acids, peptides, and analogues	Peptides	0.152816	0.520091	-0.0297851	0.900798	0.205432	0.384911	0.0730509	0.759554	-0.0114497	0.961789	0.358698	0.120408	-0.235604	0.31732	0.0279617	0.906845	0.521468	0.0183736	0.243612	0.300662	0.48147	0.0316028	0.12624	0.595876	-0.205401	0.384983	0.324705	0.16247	0.403635	0.0775874	0.0702136	0.768644	0.0594215	0.803477	-0.237206	0.313944
Com_677_neg	black	3-(Hydroxymethyl)phenol	Benzenoids	Benzene and substituted derivatives	Benzyl alcohols	Benzyl alcohols	-0.607736	0.00447696	-0.320331	0.168535	-0.504714	0.0232331	-0.433726	0.0560588	-0.309056	0.184879	-0.343932	0.137595	-0.0124257	0.958534	0.0787072	0.741523	-0.281605	0.229047	-0.337907	0.145081	-0.458359	0.0420999	-0.353513	0.126257	0.164412	0.488519	0.3654	0.113137	0.263558	0.261536	0.24267	0.302594	0.232717	0.323459	0.157271	0.50785
Com_6820_pos	black	NQH					0.135876	0.56787	-0.107416	0.652167	0.109658	0.645358	-0.056215	0.813899	0.263294	0.262031	0.545579	0.01284	0.385101	0.0935971	0.38935	0.0897301	0.722994	0.000316215	0.454367	0.0441572	0.633072	0.00273439	0.37336	0.104917	-0.301745	0.196032	0.0971066	0.683805	-0.290904	0.213382	-0.0572613	0.810495	-0.0890422	0.708917	-0.308269	0.186058
Com_6848_pos	black	Pyridoxal	Organoheterocyclic compounds	Pyridines and derivatives	Pyridine carboxaldehydes	Pyridoxals and derivatives	0.44413	0.0497884	0.0993188	0.676971	0.575425	0.00793962	0.304167	0.192288	0.527486	0.016841	0.72827	0.000271719	-0.327303	0.15894	-0.232492	0.323942	0.452635	0.045074	0.129409	0.586603	0.935999	1.35e-09	0.631103	0.00284548	0.130327	0.583927	0.029641	0.901276	-0.0465876	0.845365	-0.0963848	0.68604	-0.255398	0.277134	-0.119925	0.614534
Com_6944_neg	black	Kynurenine	Organic oxygen compounds	Organooxygen compounds	Carbonyl compounds	Alkyl-phenylketones	-0.331819	0.15293	-0.0973825	0.682952	-0.331194	0.153752	-0.170197	0.47313	-0.189629	0.423279	-0.348438	0.132177	-0.0473399	0.842897	-0.178086	0.452545	-0.277167	0.236782	-0.402703	0.0783398	-0.400308	0.0802994	-0.259568	0.269093	0.39976	0.0807524	0.209278	0.375875	0.0729933	0.759738	-0.198193	0.402238	-0.267798	0.253654	0.339412	0.143185
Com_708_pos	black	Epigallocatechin	Phenylpropanoids and polyketides	Flavonoids	Flavans	Epigallocatechins	0.139622	0.557142	-0.0558469	0.815097	0.199751	0.398473	0.0491315	0.837026	-0.00472348	0.984232	0.378875	0.0994825	-0.216965	0.358182	0.0488623	0.837908	0.539252	0.0141407	0.226555	0.336797	0.50516	0.0230918	0.133698	0.57415	-0.207231	0.380669	0.372089	0.1062	0.387906	0.0910305	0.0496407	0.835359	0.0626536	0.793004	-0.237852	0.312591
Com_7128_pos	black	Cysteinylglycine	Organic acids and derivatives	Carboxylic acids and derivatives	Amino acids, peptides, and analogues	Dipeptides	-0.210932	0.372027	-0.372712	0.10557	-0.0124516	0.958448	-0.360291	0.11865	-0.119165	0.616795	0.202847	0.391048	0.434982	0.0552715	0.433589	0.0561456	0.570714	0.00859058	-0.071303	0.76515	0.5381	0.0143887	-0.0110866	0.963	0.117708	0.621139	0.584247	0.00682895	0.0151322	0.949513	-0.253882	0.280094	-0.226951	0.33593	-0.113676	0.633225
Com_723_neg	black	(+/-)-epi CP 47, 497	Benzenoids	Benzene and substituted derivatives	Cyclohexylphenols	Cyclohexylphenols	-0.295293	0.206239	-0.108422	0.649108	-0.50647	0.0226807	-0.306602	0.188573	-0.33289	0.151527	-0.411141	0.0717196	0.482735	0.0310939	0.548709	0.0122332	-0.0449895	0.850611	0.138579	0.56012	-0.522765	0.0180342	-0.380776	0.0976576	-0.161082	0.497488	0.00683333	0.97719	-0.349956	0.130387	-0.115223	0.628578	-0.258932	0.270308	0.0803867	0.736194
Com_7248_pos	black	6-[(4-methylphenyl)sulfonyl]-6-azabicyclo[3.2.1]octane					0.0161347	0.946172	-0.179192	0.449696	0.277446	0.236289	-0.0463455	0.846159	0.147015	0.536236	0.445639	0.0489258	-0.293859	0.208554	-0.104248	0.66183	0.305626	0.190056	-0.214483	0.363843	0.656935	0.00165063	0.224248	0.341871	0.173876	0.463471	0.534267	0.0152387	0.202262	0.392445	0.0469629	0.844134	0.0244139	0.918624	0.0167119	0.944249
Com_729_pos	black	Leucylproline	Organic acids and derivatives	Carboxylic acids and derivatives	Amino acids, peptides, and analogues	Dipeptides	-0.09189	0.700015	-0.290726	0.213675	-0.230551	0.328111	-0.206178	0.383148	0.596661	0.00548465	0.711853	0.000430925	0.347292	0.133541	0.515403	0.0200286	0.687506	0.000809173	0.350413	0.129851	0.552224	0.0115796	0.656732	0.00165803	-0.0910065	0.702772	0.356374	0.123006	-0.294143	0.208094	-0.334985	0.148812	-0.440502	0.0519111	-0.0920298	0.699578
Com_74_neg	black	FAHFA (5:0/14:0)	Lipids and lipid-like molecules	Fatty Acyls	Fatty acids and conjugates	Fatty acids	0.034537	0.885065	0.168258	0.478262	-0.0521606	0.82712	0.262536	0.263458	-0.393123	0.0863949	-0.543671	0.0132217	0.0976705	0.682061	-0.274689	0.241172	-0.294997	0.206715	0.0588777	0.805243	-0.648291	0.00199144	-0.441577	0.0512753	0.171123	0.470689	-0.473817	0.0348217	-0.325357	0.161579	-0.0363099	0.879206	0.258684	0.270785	0.098489	0.679532
Com_7405_pos	black	Homocysteic acid	Organic acids and derivatives	Carboxylic acids and derivatives	Amino acids, peptides, and analogues	Alpha amino acids	0.0330751	0.889901	-0.246326	0.29514	0.0333843	0.888878	-0.0694367	0.771138	0.521074	0.0184775	0.740336	0.00018957	0.0318655	0.893905	0.237812	0.312673	0.69692	0.000638741	0.370669	0.107646	0.689965	0.000761316	0.645709	0.00210396	-0.153163	0.519133	0.424885	0.0618448	0.135058	0.570225	-0.102344	0.667663	-0.0444855	0.852267	-0.176403	0.456898
Com_7426_neg	black	FAHFA (20:3/18:0)	Lipids and lipid-like molecules	Fatty Acyls	Fatty acids and conjugates	Fatty acids	0.0802078	0.736761	0.226427	0.337077	0.0256373	0.914561	0.154883	0.514394	-0.240361	0.30736	-0.358556	0.120566	0.0265644	0.911482	-0.250598	0.286573	-0.307181	0.187697	-0.105417	0.658259	-0.430916	0.0578514	-0.291593	0.21225	0.144666	0.542839	-0.243395	0.301106	-0.493168	0.0271377	-0.0328013	0.890807	0.0706116	0.767367	0.273248	0.243748
Com_7443_pos	black	2-(Formylamino)Benzoic Acid					0.255048	0.277815	-0.0930841	0.696293	0.430914	0.0578524	0.116445	0.624916	0.603343	0.00485656	0.737688	0.000205486	-0.331162	0.153795	-0.150316	0.52702	0.319077	0.170302	0.0222542	0.925803	0.874097	4.74e-07	0.696365	0.000647868	-0.0141525	0.952778	0.138465	0.560445	0.110896	0.641612	0.0011686	0.996099	-0.0742348	0.75577	-0.107802	0.650992
Com_747_pos	black	Anandamide (AEA)	Organic nitrogen compounds	Organonitrogen compounds	Amines	N-acylethanolamines	0.535132	0.0150435	0.228444	0.332674	0.686483	0.00082981	0.519144	0.0189942	0.585697	0.00665921	0.590076	0.00616757	-0.3211	0.167458	-0.490819	0.0279919	0.168046	0.478823	0.0542347	0.820351	0.751596	0.000133089	0.649587	0.00193689	0.298727	0.200763	-0.363578	0.115081	-0.314846	0.176357	-0.154036	0.516725	-0.201796	0.393562	0.0762831	0.749235
Com_7500_pos	black	Dehydroepiandrosterone (DHEA)	Lipids and lipid-like molecules	Steroids and steroid derivatives	Androstane steroids	Androgens and derivatives	-0.156643	0.509567	0.0725303	0.761219	-0.305732	0.189895	-0.182921	0.440161	-0.104504	0.661048	-0.215165	0.362282	-0.210308	0.373477	0.177247	0.454711	-0.407167	0.0747834	-0.137582	0.562973	-0.453001	0.044879	-0.200177	0.397446	-0.168855	0.476678	0.138174	0.561279	-0.107939	0.650574	-0.0192555	0.93578	-0.0394627	0.8688	0.240834	0.306379
Com_757_pos	black	6-(3-hydroxybutan-2-yl)-5-(hydroxymethyl)-4-methoxy-2H-pyran-2-one					0.323531	0.164082	0.0484515	0.839254	0.567261	0.00909477	0.330686	0.154422	0.412515	0.0706822	0.404023	0.0772751	-0.150105	0.527608	-0.476814	0.0335323	0.157014	0.508552	-0.101146	0.671345	0.706668	0.000495345	0.473287	0.0350542	0.272179	0.245671	-0.280819	0.230406	-0.00908099	0.96969	0.0164519	0.945115	-0.21061	0.372776	0.0764884	0.748581
Com_7586_pos	black	Tetrahydrofuran fentanyl-d5					-0.446911	0.0482072	-0.259264	0.269673	-0.385686	0.0930579	-0.262555	0.263423	-0.285009	0.223229	-0.318209	0.171532	0.313894	0.177739	0.148046	0.533352	-0.0582002	0.807443	-0.141332	0.552276	-0.388337	0.0906411	-0.288266	0.217751	0.565442	0.0093699	0.0912377	0.70205	-0.0302941	0.899111	-0.163116	0.492	-0.0154172	0.948563	0.065753	0.782993
Com_7606_pos	black	2-{[(4,5-dimethoxy-2-nitrophenethyl)imino]methyl}phenol					0.364202	0.114413	-0.0320138	0.893414	0.484412	0.0304291	0.199876	0.398173	0.619164	0.00360264	0.819945	9.63e-06	-0.269248	0.250993	-0.134501	0.571833	0.465886	0.038422	0.15664	0.509574	0.950654	1.38e-10	0.725956	0.00029053	-0.0778472	0.744256	0.0573253	0.810287	-0.0513135	0.829888	-0.0342922	0.885875	-0.130848	0.582413	-0.189245	0.424236
Com_77_pos	black	Inosine	Nucleosides, nucleotides, and analogues	Purine nucleosides	Not available	Purine nucleosides	-0.00121369	0.995948	-0.316452	0.174041	0.0299378	0.900292	-0.17093	0.471199	0.480921	0.0318259	0.672637	0.00115605	0.347096	0.133775	0.451697	0.0455765	0.592123	0.00594816	0.226696	0.336487	0.728129	0.000272833	0.559864	0.0102564	-0.236666	0.31508	0.298857	0.200558	-0.237931	0.312423	-0.159649	0.501372	-0.282369	0.227733	-0.121748	0.609124
Com_7815_neg	black	23-Norcholic acid					-0.188538	0.426	-0.211604	0.370471	-0.117252	0.622502	-0.193579	0.413501	-0.280962	0.230158	-0.415585	0.0684056	-0.110958	0.641422	-0.217181	0.357693	-0.258086	0.271933	-0.228715	0.332086	-0.307716	0.18689	-0.283707	0.225443	0.210973	0.371933	0.139563	0.557311	0.535047	0.0150626	0.00132536	0.995575	0.26155	0.26532	-0.238859	0.310483
Com_793_neg	black	LPS 18:0	Lipids and lipid-like molecules	Glycerophospholipids	Glycerophosphoserines	Phosphatidylserines	0.12135	0.610303	0.525212	0.0174076	0.0393588	0.869143	0.224453	0.341419	-0.243113	0.301684	-0.348615	0.131968	-0.259376	0.26946	-0.245357	0.297105	-0.292991	0.209966	-0.0328987	0.890485	-0.389078	0.0899735	-0.28463	0.223871	0.266975	0.255173	-0.0934638	0.695111	-0.0109041	0.963608	-0.0468553	0.844487	-0.248417	0.290928	0.507926	0.0222304
Com_7940_pos	black	L-Kynurenine	Organic oxygen compounds	Organooxygen compounds	Carbonyl compounds	Alkyl-phenylketones	0.367752	0.110661	0.0151535	0.949441	0.573483	0.0082029	0.232464	0.324001	0.442331	0.0508327	0.692804	0.000709078	-0.359516	0.119502	-0.211011	0.371846	0.433874	0.0559656	0.0700969	0.769018	0.940314	7.34e-10	0.562869	0.00977076	-0.0137611	0.954082	0.136645	0.565662	0.101925	0.668951	-0.0395844	0.868399	-0.035954	0.880381	-0.0830719	0.727697
Com_8043_pos	black	ACar 24:5	Lipids and lipid-like molecules	Fatty Acyls	Fatty acid esters	Acyl carnitines	-0.0810817	0.733992	0.212943	0.36738	-0.183208	0.439432	-0.0802585	0.7366	-0.370937	0.107372	-0.498798	0.0251737	0.395332	0.0844861	0.00694765	0.976808	-0.279093	0.233405	-0.191088	0.419654	-0.53235	0.0156787	-0.44459	0.0495244	0.313406	0.178451	-0.159752	0.501091	-0.276491	0.237973	-0.0730028	0.759708	-0.245288	0.297244	-0.0599716	0.801693
Com_8068_pos	black	PC (16:2e/6:0)	Lipids and lipid-like molecules	Glycerophospholipids	Glycerophosphocholines	Phosphocholines	0.0626704	0.79295	0.413643	0.0698397	-0.150458	0.526627	0.0977911	0.681688	-0.286211	0.221197	-0.32615	0.160499	0.478374	0.0328758	0.323843	0.163653	0.00935996	0.968759	0.178895	0.45046	-0.402735	0.078314	-0.316891	0.173412	0.0949417	0.690516	-0.13062	0.583076	-0.451046	0.0459275	-0.140417	0.554877	-0.494551	0.0266443	0.309207	0.184654
Com_8069_pos	black	4,7,8-trimethoxyfuro[2,3-b]quinoline					0.688493	0.00078966	0.455581	0.0435234	0.687658	0.000806133	0.501178	0.0243783	0.303365	0.193522	0.594358	0.00571604	-0.302715	0.194526	-0.246235	0.295325	0.625714	0.00316892	0.511827	0.0210589	0.787896	3.71e-05	0.466987	0.0379055	0.0369181	0.877197	-0.184497	0.436163	-0.229455	0.330479	-0.0633748	0.790672	-0.168937	0.476461	-0.148144	0.533076
Com_819_pos	black	L-Histidine	Organic acids and derivatives	Carboxylic acids and derivatives	Amino acids, peptides, and analogues	Histidine and derivatives	0.617955	0.00368779	0.364468	0.114128	0.51699	0.0195845	0.329754	0.155658	0.182833	0.440385	0.477047	0.0334337	-0.128511	0.589224	-0.105295	0.658632	0.724876	0.000299683	0.579225	0.00744439	0.698073	0.000620126	0.333404	0.150859	-0.162127	0.494664	-0.132436	0.577804	-0.27782	0.235633	-0.219515	0.352423	-0.162367	0.494017	-0.406297	0.0754665
Com_8299_pos	black	13,14-dihydro-15-keto Prostaglandin A2	Lipids and lipid-like molecules	Fatty Acyls	Eicosanoids	Prostaglandins and related compounds	-0.331304	0.153607	-0.204138	0.387976	-0.374575	0.103702	-0.305342	0.190489	-0.225348	0.339445	-0.0716954	0.763893	0.285457	0.222469	0.232069	0.324846	0.108255	0.649616	0.00430707	0.985622	-0.284094	0.224782	-0.207144	0.380873	0.0593093	0.803841	0.418967	0.0659621	-0.100042	0.674742	0.017339	0.942161	0.198219	0.402175	-0.0634604	0.790395
Com_844_neg	black	Thymidine	Nucleosides, nucleotides, and analogues	Pyrimidine nucleotides	Pyrimidine deoxyribonucleotides	Pyrimidine 2'-deoxyribonucleoside monophosphates	0.256905	0.27421	0.507249	0.0224389	0.132498	0.577624	0.366034	0.112466	-0.413236	0.0701425	-0.511071	0.0212821	-0.0252115	0.915974	-0.382995	0.0955591	-0.225888	0.338259	-0.0347252	0.884443	-0.480277	0.0320888	-0.446442	0.0484714	0.438797	0.0529316	-0.376368	0.101928	-0.267941	0.253391	-0.150576	0.526299	-0.267472	0.254255	0.146463	0.537785
Com_859_pos	black	Reduced glutathione	Organic acids and derivatives	Carboxylic acids and derivatives	Amino acids, peptides, and analogues	Peptides	-0.0770187	0.746892	-0.280806	0.230427	0.105984	0.656527	-0.242561	0.302818	-0.149987	0.527937	0.212327	0.3688	0.329992	0.155342	0.366703	0.111761	0.567036	0.00912847	-0.0394809	0.86874	0.578008	0.00760012	-0.0397882	0.867727	-0.0840952	0.724467	0.495108	0.0264476	0.0305835	0.898152	-0.252593	0.282627	-0.142742	0.548276	-0.124455	0.601127
Com_86_pos	black	YKK					0.468042	0.0374158	0.154092	0.516571	0.678729	0.00100124	0.263554	0.261543	0.100613	0.672983	0.426124	0.061008	-0.152651	0.520547	-0.0676925	0.776746	0.432074	0.0571075	0.0864975	0.716902	0.884702	2.23e-07	0.214247	0.364383	-0.152984	0.519627	-0.0746152	0.754555	-0.143897	0.545011	-0.158273	0.505116	-0.11524	0.628527	-0.0948837	0.690697
Com_866_neg	black	Prostaglandin E2	Lipids and lipid-like molecules	Fatty Acyls	Eicosanoids	Prostaglandins and related compounds	0.212074	0.369384	0.271312	0.247238	0.0512409	0.830125	0.335324	0.148375	-0.222513	0.345718	-0.273785	0.242785	-0.38043	0.0979881	-0.352845	0.127026	-0.151084	0.524889	0.297616	0.202524	-0.40477	0.0766779	-0.200861	0.395803	-0.0634598	0.790397	-0.259385	0.269441	0.142258	0.549647	0.211956	0.369658	0.144083	0.544485	0.0373226	0.875861
Com_869_pos	black	L-Homocitrulline	Organic acids and derivatives	Carboxylic acids and derivatives	Amino acids, peptides, and analogues	L-alpha-amino acids	0.327954	0.158064	0.186277	0.431671	0.396627	0.0833814	0.337825	0.145185	0.188261	0.426692	0.43885	0.0529	0.112462	0.636881	-0.0751178	0.752951	0.729352	0.000263285	0.444069	0.0498239	0.664154	0.00140486	0.349507	0.130915	0.41331	0.0700874	-0.0465751	0.845406	-0.254147	0.279575	-0.19094	0.420019	-0.466952	0.0379219	0.125765	0.597272
Com_8897_pos	black	Anserine	Organic acids and derivatives	Peptidomimetics	Hybrid peptides	Hybrid peptides	0.0543657	0.819923	-0.0859012	0.718778	0.340879	0.141354	0.0427018	0.858132	0.280438	0.231064	0.211121	0.37159	-0.139702	0.556916	-0.280968	0.230147	-0.0038259	0.987228	-0.196204	0.407073	0.487654	0.0291759	0.317632	0.172354	-0.0649925	0.785447	-0.00863796	0.971168	0.541873	0.0135896	0.278868	0.233797	0.265899	0.257165	0.0122679	0.95906
Com_895_neg	black	Asp-Phe methyl ester					0.453955	0.0443741	0.307302	0.187514	0.658194	0.00160534	0.381886	0.0966036	0.0636326	0.789839	0.0916382	0.7008	-0.177249	0.454707	-0.512376	0.0208979	0.056652	0.812477	-0.199586	0.39887	0.527174	0.0169178	0.0992011	0.677334	0.326862	0.159535	-0.233651	0.321466	-0.133219	0.575536	-0.278791	0.233931	-0.224398	0.34154	0.0726326	0.760892
Com_9_neg	black	Docosapentaenoic acid	Lipids and lipid-like molecules	Fatty Acyls	Fatty acids and conjugates	Very long-chain fatty acids	0.0256243	0.914604	0.208039	0.378772	-0.179846	0.448015	0.133246	0.575456	-0.231052	0.327031	-0.419022	0.065923	0.393891	0.085728	-0.0214067	0.928622	-0.106826	0.653961	0.185537	0.433536	-0.573007	0.00826842	-0.279096	0.233398	0.164369	0.488634	-0.460776	0.0408904	-0.454897	0.0438796	-0.279247	0.233136	-0.0258729	0.913778	0.030998	0.896779
Com_9079_pos	black	(2R)-2-[(2R,5S)-5-[(2S)-2-hydroxybutyl]oxolan-2-yl]propanoic acid					-0.654538	0.00173983	-0.559701	0.0102832	-0.653814	0.00176753	-0.565077	0.00942592	-0.405373	0.0761978	-0.357588	0.121643	0.134857	0.570806	0.32523	0.161751	-0.15473	0.514815	-0.248329	0.291105	-0.52523	0.0174031	-0.442121	0.0509552	-0.0323202	0.8924	0.527318	0.0168823	0.581538	0.00715551	0.251804	0.284184	0.260103	0.268071	-0.202353	0.392229
Com_9160_pos	black	L-Tyrosinemethylester					0.0701545	0.768834	-0.135757	0.568213	0.322603	0.165365	0.0723428	0.761819	0.366267	0.112219	0.502339	0.0239974	-0.447495	0.0478801	-0.357589	0.121642	0.168884	0.476601	-0.202359	0.392214	0.632114	0.00278798	0.44823	0.047471	0.184087	0.437202	0.371092	0.107214	0.476689	0.033585	0.268887	0.251655	0.0278348	0.907266	0.043136	0.856703
Com_920_pos	black	Riboflavin	Organoheterocyclic compounds	Pteridines and derivatives	Alloxazines and isoalloxazines	Flavins	0.386736	0.0920947	0.0372336	0.876155	0.411498	0.0714488	0.338612	0.144191	0.789626	3.47e-05	0.825682	7.36e-06	-0.250226	0.287313	-0.199229	0.399732	0.399955	0.080591	0.209644	0.375022	0.843998	2.91e-06	0.858318	1.29e-06	0.079652	0.738524	-0.124072	0.602255	-0.213129	0.366951	-0.223574	0.343362	-0.399871	0.0806606	0.0151162	0.949566
Com_930_pos	black	L-Glutamate	Organic acids and derivatives	Carboxylic acids and derivatives	Amino acids, peptides, and analogues	Glutamic acid and derivatives	0.363634	0.115021	0.0723751	0.761716	0.592744	0.00588291	0.290996	0.213231	0.521986	0.0182372	0.582151	0.00708046	-0.213672	0.365703	-0.29817	0.201644	0.215684	0.361097	-0.0681669	0.77522	0.870687	5.95e-07	0.589673	0.00621156	0.139383	0.557825	-0.0642787	0.787752	-0.0439283	0.854098	-0.0721265	0.762512	-0.287131	0.219651	0.136585	0.565833
Com_9324_pos	black	10-methoxy-4H-benzo[4,5]cyclohepta[b]thiophen-4-one					0.373507	0.10477	0.111743	0.63905	0.492882	0.0272404	0.233434	0.321928	0.601071	0.00506304	0.736564	0.00021258	-0.301136	0.196979	-0.150749	0.52582	0.335435	0.148233	0.146206	0.538507	0.868122	7.03e-07	0.684172	0.000878085	-0.0614591	0.796871	-0.0983212	0.68005	-0.185426	0.433815	0.0328986	0.890485	-0.179148	0.449809	-0.0315631	0.894907
Com_948_pos	black	2-{2-[4-(tert-butyl)phenyl]-4-hydroxy-1,3-thiazol-5-yl}acetic acid					0.187489	0.428625	-0.154832	0.514535	0.199077	0.400099	0.169366	0.475327	0.431089	0.05774	0.700128	0.0005881	-0.268656	0.252078	0.116714	0.62411	0.553744	0.0113059	0.377986	0.100345	0.627654	0.00304913	0.535053	0.0150611	-0.22607	0.337859	0.168625	0.477287	0.201741	0.393693	-0.157424	0.507431	0.201824	0.393492	-0.158164	0.505413
Com_970_pos	black	3-amino-2-phenyl-2H-pyrazolo[4,3-c]pyridine-4,6-diol					0.602867	0.00489922	0.297694	0.2024	0.725203	0.000296885	0.43111	0.0577264	0.485624	0.0299557	0.651125	0.00187375	-0.251531	0.284723	-0.234306	0.320072	0.319847	0.169215	0.148775	0.531316	0.913132	1.95e-08	0.559291	0.0103511	-0.152834	0.520041	-0.25511	0.277695	-0.273348	0.243569	-0.0988533	0.678407	-0.191369	0.418956	-0.00493839	0.983514
Com_9808_pos	black	MMH					0.499115	0.0250666	0.186037	0.432274	0.487353	0.0292906	0.292835	0.21022	0.340296	0.142079	0.702485	0.000553107	-0.0372752	0.876017	0.129029	0.587711	0.777196	5.54e-05	0.517207	0.0195244	0.893493	1.13e-07	0.487818	0.0291135	-0.233635	0.3215	-0.0201513	0.932798	-0.276768	0.237484	-0.150453	0.526641	-0.248213	0.291336	-0.194725	0.410689
Com_9850_pos	black	Tomatidine	Lipids and lipid-like molecules	Steroids and steroid derivatives	Steroidal alkaloids	Spirosolanes and derivatives	0.533548	0.0154026	0.178865	0.450537	0.634403	0.00266136	0.323307	0.164391	0.350277	0.13001	0.651967	0.00183994	-0.202336	0.39227	-0.0406808	0.864785	0.555419	0.0110104	0.294418	0.207651	0.952894	9.14e-11	0.472038	0.0356058	-0.217762	0.356377	-0.112322	0.637305	-0.212822	0.367658	-0.174145	0.462769	-0.164291	0.488845	-0.143015	0.547504
Com_9882_pos	black	2-Phenylpropionic acid	Phenylpropanoids and polyketides	Phenylpropanoic acids	Not available	Phenylpropanoic acids	0.417538	0.0669864	0.105107	0.659204	0.491718	0.0276624	0.325429	0.16148	0.626265	0.00313449	0.809048	1.57e-05	-0.212596	0.36818	-0.188336	0.426506	0.561882	0.00992817	0.268233	0.252854	0.917567	1.23e-08	0.738834	0.00019846	0.198388	0.401765	-0.0596754	0.802653	-0.213995	0.364961	-0.142713	0.548358	-0.319293	0.169996	-0.0865184	0.716837
Com_992_neg	black	N-Oleoyl Glycine	Organic acids and derivatives	Carboxylic acids and derivatives	Amino acids, peptides, and analogues	N-acyl-alpha amino acids	0.570681	0.00859527	0.252433	0.282941	0.706509	0.000497444	0.453089	0.0448324	0.500928	0.0244608	0.664714	0.00138715	-0.362075	0.116704	-0.25826	0.271598	0.333931	0.150175	0.164341	0.488711	0.893512	1.13e-07	0.590345	0.00613839	-0.118227	0.619592	-0.184443	0.436299	-0.214645	0.363472	-0.154566	0.515265	-0.0884953	0.710631	0.052682	0.825417
Com_1027_pos	brown	Nicotinic acid	Organoheterocyclic compounds	Pyridines and derivatives	Pyridinecarboxylic acids and derivatives	Pyridinecarboxylic acids	-0.324139	0.163246	-0.353534	0.126234	-0.139067	0.558728	-0.183017	0.439917	-0.026931	0.910265	0.195607	0.408531	0.000325016	0.998915	0.0197722	0.93406	0.359646	0.119359	-0.239827	0.308467	0.297181	0.203217	0.0482667	0.839859	0.385284	0.093428	0.706014	0.000504025	0.356783	0.122545	-0.117428	0.621976	-0.258953	0.270268	0.247612	0.292544
Com_10765_pos	brown	8-(1,2-dihydroxy-3-methylbut-3-en-1-yl)-7-methoxy-2H-chromen-2-one					-0.466393	0.0381836	-0.432349	0.0569322	-0.468517	0.037197	-0.505844	0.0228762	-0.0686893	0.77354	0.124292	0.601606	0.172191	0.467884	0.384107	0.0945198	0.318812	0.170676	-0.104328	0.661587	-0.000266771	0.999109	-0.0325807	0.891537	0.109725	0.645155	0.946285	2.91e-10	0.2591	0.269986	-0.00574766	0.980813	-0.0547028	0.818824	-0.0235162	0.921608
Com_11007_pos	brown	N4-(4-chloro-2,5-dimethoxyphenyl)morpholine-4-carbothioamide					-0.617319	0.0037333	-0.60463	0.00474266	-0.625229	0.00319949	-0.708464	0.000472171	-0.0744168	0.755188	0.0601718	0.801043	0.518361	0.0192072	0.783486	4.39e-05	0.310913	0.182116	-0.10156	0.67007	-0.0154848	0.948338	-0.0671533	0.778481	-0.091405	0.701528	0.87884	3.42e-07	0.160112	0.500115	-0.152882	0.519908	-0.114556	0.63058	-0.0425182	0.858736
Com_1113_neg	brown	D-Sedoheptulose 7-phosphate	Organic oxygen compounds	Organooxygen compounds	Carbohydrates and carbohydrate conjugates	Hexose phosphates	-0.615129	0.00389347	-0.576531	0.0077928	-0.571844	0.00843062	-0.541008	0.0137696	0.00974917	0.967461	0.0705003	0.767724	0.200619	0.396383	0.492976	0.0272065	0.20245	0.391997	-0.0966814	0.685122	-0.0112719	0.962382	0.0220336	0.926537	-0.0362292	0.879472	0.567334	0.00908394	0.622529	0.00337404	0.0150983	0.949625	-0.0659365	0.782402	-0.0626634	0.792973
Com_11195_pos	brown	WKK					-0.0817216	0.731966	-0.356695	0.122645	0.0795554	0.73883	-0.246482	0.294824	0.095943	0.68741	0.266483	0.256083	0.0938041	0.694052	0.13364	0.574319	0.280332	0.231248	-0.109901	0.644622	0.469354	0.0368137	0.181839	0.442918	-0.0896456	0.707027	0.53371	0.0153655	0.175905	0.458188	-0.036639	0.878118	-0.0723598	0.761765	-0.111007	0.641275
Com_1131_pos	brown	4-(trifluoromethyl)nicotinic acid					-0.674789	0.00109921	-0.560568	0.0101408	-0.592429	0.00591595	-0.612351	0.00410487	-0.256924	0.274174	-0.164442	0.48844	0.143975	0.544789	0.411882	0.0711586	-0.0210839	0.929695	-0.357489	0.121754	-0.267975	0.253329	-0.283316	0.22611	0.0150984	0.949625	0.904424	4.45e-08	0.482361	0.0312436	0.0717172	0.763823	0.152291	0.521542	0.125153	0.59907
Com_11379_pos	brown	PC (18:5e/22:6)	Lipids and lipid-like molecules	Glycerophospholipids	Glycerophosphocholines	Phosphocholines	-0.152008	0.522326	-0.292221	0.211221	-0.0305679	0.898204	-0.232407	0.324123	0.232395	0.324149	0.27575	0.239284	-0.162196	0.494478	0.00628375	0.979024	0.0482194	0.840014	-0.233183	0.322464	0.275194	0.240272	0.24718	0.293414	-0.164986	0.486982	0.554308	0.0112056	0.658427	0.00159708	0.0375473	0.875119	0.292115	0.211395	-0.138443	0.56051
Com_11576_pos	brown	NKK					-0.654701	0.00173364	-0.595783	0.0055719	-0.507371	0.0224012	-0.675302	0.00108602	-0.215952	0.360486	-0.229625	0.330113	0.335521	0.148123	0.397076	0.0830002	0.0674694	0.777464	-0.310106	0.183313	-0.143999	0.544722	-0.216059	0.360244	0.0240953	0.919683	0.813414	1.29e-05	0.58275	0.00700783	0.0262224	0.912618	0.248023	0.291718	0.00606575	0.979752
Com_11696_pos	brown	KPK					-0.645221	0.00212584	-0.563368	0.00969193	-0.666545	0.00133057	-0.726749	0.00028396	-0.124267	0.601679	-0.00886202	0.970421	0.605093	0.00470229	0.750329	0.000138619	0.340589	0.141714	-0.0647509	0.786227	-0.0827368	0.728756	-0.111237	0.64058	0.00327338	0.989072	0.866018	8.04e-07	0.117688	0.621199	-0.123196	0.604839	-0.145352	0.540908	-0.0322245	0.892717
Com_1246_pos	brown	Acetophenone	Organic oxygen compounds	Organooxygen compounds	Carbonyl compounds	Alkyl-phenylketones	-0.200239	0.397298	-0.3127	0.179484	-0.0980052	0.681026	-0.261979	0.264509	0.310717	0.182406	0.46017	0.0411909	-0.265457	0.257987	0.0233405	0.922191	0.134948	0.570542	-0.204409	0.387334	0.367923	0.110483	0.345248	0.135996	-0.113007	0.635239	0.698275	0.000616923	0.424334	0.0622195	0.193881	0.412759	0.0421738	0.859869	0.0154206	0.948551
Com_13054_pos	brown	Nobiletin	Phenylpropanoids and polyketides	Flavonoids	O-methylated flavonoids	8-O-methylated flavonoids	-0.532062	0.0157457	-0.487989	0.0290486	-0.521081	0.0184756	-0.524937	0.0174772	-0.0672361	0.778215	0.1285	0.589256	0.146798	0.536845	0.38677	0.0920643	0.302808	0.194382	-0.166234	0.483645	-0.0137553	0.954101	-0.0374114	0.875568	0.249948	0.287866	0.941752	5.93e-10	0.235259	0.31805	-0.119733	0.615106	-0.13402	0.57322	0.0288545	0.903884
Com_13243_pos	brown	3-Methoxycinnamic acid	Phenylpropanoids and polyketides	Cinnamic acids and derivatives	Hydroxycinnamic acids and derivatives	Coumaric acids and derivatives	-0.273317	0.243624	-0.341328	0.140796	-0.328113	0.15785	-0.306127	0.189293	0.18843	0.426271	0.461214	0.0406741	0.380448	0.0979707	0.597548	0.00539765	0.684597	0.000869034	0.234702	0.319232	0.334501	0.149437	0.273534	0.243236	-0.0100712	0.966387	0.700443	0.00058332	-0.0753261	0.752286	-0.321539	0.166845	-0.19969	0.39862	0.0467582	0.844805
Com_13376_pos	brown	5,7-dihydroxy-2-phenyl-4H-chromen-4-one					-0.41256	0.0706488	-0.228839	0.331816	-0.241329	0.305357	-0.338844	0.143898	-0.0893571	0.70793	-0.0690645	0.772334	0.0604143	0.800257	0.0437026	0.85484	0.0139828	0.953343	-0.289595	0.215543	-0.0615374	0.796617	-0.0605892	0.79969	0.699469	0.000598212	0.635448	0.00260513	0.278664	0.234154	0.0559876	0.814639	-0.0748835	0.753698	0.180105	0.447352
Com_13393_pos	brown	2-(3,4-dichlorophenyl)-2-azaspiro[4.4]nonane-1,3-dione					-0.436319	0.0544428	-0.349284	0.131176	-0.437624	0.0536434	-0.344289	0.137159	-0.219755	0.351882	0.00802532	0.973212	0.161284	0.496943	0.177246	0.454714	0.206934	0.381368	-0.0871599	0.714821	-0.192284	0.416692	-0.181613	0.443494	0.131695	0.579952	0.657921	0.00161508	0.112697	0.636173	0.117465	0.621865	0.0808134	0.734842	-0.0473069	0.843005
Com_1392_pos	brown	D-(+)-Maltose	Organic oxygen compounds	Organooxygen compounds	Carbohydrates and carbohydrate conjugates	O-glycosyl compounds	-0.700555	0.000581627	-0.585013	0.00673886	-0.684228	0.000876889	-0.653095	0.00179544	-0.238699	0.310819	-0.119075	0.617063	0.249368	0.289024	0.556413	0.010838	-0.0179464	0.940138	-0.297788	0.202251	-0.282289	0.227871	-0.27513	0.240385	0.0327311	0.89104	0.813172	1.31e-05	0.24257	0.302799	0.052846	0.824881	-0.141276	0.552434	0.105998	0.656485
Com_1393_pos	brown	Methionine sulfoxide	Organic acids and derivatives	Carboxylic acids and derivatives	Amino acids, peptides, and analogues	Alpha amino acids	-0.351489	0.128596	-0.44277	0.0505762	-0.363278	0.115404	-0.290146	0.214632	-0.154098	0.516554	0.182268	0.441822	0.21432	0.364217	0.345229	0.136019	0.557868	0.0105896	0.162429	0.493851	0.0607004	0.799329	-0.0699146	0.769604	0.0549614	0.817982	0.716423	0.000380204	0.141921	0.550604	-0.148421	0.532303	0.146082	0.538855	-0.115056	0.629079
Com_1409_pos	brown	(2R,3S,4S,5R,6R)-2-(hydroxymethyl)-6-(2-phenylethoxy)oxane-3,4,5-triol					-0.230034	0.329228	-0.328	0.158001	-0.129869	0.585261	-0.283697	0.22546	0.291056	0.213132	0.431413	0.0575315	-0.262231	0.264034	0.0460475	0.847137	0.119431	0.616004	-0.218614	0.354451	0.324269	0.163068	0.318361	0.171316	-0.102996	0.665663	0.734646	0.000225177	0.429988	0.0584526	0.183199	0.439454	0.0958745	0.687622	0.023876	0.920412
Com_14243_pos	brown	Tangeritin	Phenylpropanoids and polyketides	Flavonoids	O-methylated flavonoids	8-O-methylated flavonoids	-0.525929	0.0172273	-0.522262	0.0181651	-0.446784	0.0482788	-0.541388	0.0136904	-0.147893	0.533779	-0.104588	0.660791	-0.0769132	0.747228	0.138817	0.559439	0.0212301	0.929209	-0.28403	0.224893	-0.158411	0.504739	-0.160023	0.500358	0.107406	0.652197	0.718663	0.000357253	0.379332	0.0990419	-0.0228557	0.923803	0.372338	0.105948	-0.131998	0.579074
Com_14528_pos	brown	(S)-Bromoenol lactone	Benzenoids	Naphthalenes	Not available	Naphthalenes	-0.542344	0.0134925	-0.436274	0.0544705	-0.544711	0.0130124	-0.512361	0.0209023	-0.275144	0.240361	-0.192794	0.415436	0.0537803	0.821832	0.336629	0.146704	0.059607	0.802875	-0.123231	0.604736	-0.322645	0.165307	-0.284906	0.223402	-0.0884775	0.710687	0.764116	8.79e-05	0.405284	0.0762688	0.00326014	0.989116	0.352512	0.127411	0.000979394	0.99673
Com_1473_pos	brown	D-Raffinose	Organic oxygen compounds	Organooxygen compounds	Carbohydrates and carbohydrate conjugates	Oligosaccharides	-0.596414	0.00550904	-0.573513	0.00819873	-0.628984	0.00296922	-0.668681	0.00126702	-0.0876032	0.713429	0.0695079	0.770909	0.405619	0.0760031	0.739403	0.000195055	0.264098	0.260523	-0.125508	0.598026	-0.058282	0.807177	-0.0876068	0.713418	-0.0878556	0.712637	0.905133	4.17e-08	0.1873	0.429101	-0.142532	0.54887	-0.141582	0.551565	-0.0257697	0.914121
Com_1479_neg	brown	DL-4-Hydroxyphenyllactic acid	Phenylpropanoids and polyketides	Phenylpropanoic acids	Not available	Phenylpropanoic acids	-0.697775	0.000624901	-0.595654	0.00558481	-0.7002	0.000587015	-0.75336	0.000125707	-0.179882	0.447923	-0.0999635	0.674984	0.608838	0.00438565	0.791979	3.17e-05	0.236421	0.315596	-0.134277	0.572478	-0.16637	0.483284	-0.181391	0.444061	0.134071	0.573074	0.811333	1.42e-05	0.113666	0.633255	-0.148804	0.531234	-0.202006	0.393057	0.00129525	0.995676
Com_149_pos	brown	TKK					-0.472989	0.0351852	-0.442642	0.0506511	-0.279669	0.2324	-0.409457	0.0730059	-0.138097	0.561499	0.0160352	0.946504	0.0848296	0.722152	0.0587145	0.805772	0.0912091	0.702139	-0.316071	0.174589	0.0445597	0.852023	-0.105002	0.659525	0.16077	0.498334	0.658392	0.00159832	0.631268	0.00283603	0.458159	0.042201	0.0944344	0.692092	-0.131917	0.579309
Com_1491_neg	brown	FAHFA (22:5/22:5)	Lipids and lipid-like molecules	Fatty Acyls	Fatty acids and conjugates	Fatty acids	-0.321973	0.16624	-0.0969383	0.684326	-0.241086	0.305857	-0.295798	0.205427	-0.152659	0.520527	-0.137952	0.561916	-0.177875	0.453088	0.0943971	0.692208	-0.18205	0.442377	-0.333131	0.151213	-0.206748	0.381806	-0.183994	0.437437	0.142502	0.548955	0.510284	0.0215161	0.273296	0.243662	-0.0310612	0.896569	0.262728	0.263097	0.200324	0.397093
Com_1492_pos	brown	β-Nicotinamide mononucleotide	Nucleosides, nucleotides, and analogues	Pyridine nucleotides	Nicotinamide nucleotides	Nicotinamide nucleotides	-0.754573	0.000120837	-0.696467	0.000646179	-0.737199	0.000208551	-0.77266	6.52e-05	-0.149579	0.529074	-0.0694559	0.771076	0.483713	0.0307051	0.770697	6.99e-05	0.11531	0.628316	-0.180327	0.446782	-0.211393	0.37096	-0.167781	0.479527	-0.159074	0.502935	0.769336	7.33e-05	0.186822	0.430301	-0.0782309	0.743037	0.0806682	0.735302	-0.0351837	0.882927
Com_1514_neg	brown	Pregnenolone	Lipids and lipid-like molecules	Steroids and steroid derivatives	Pregnane steroids	Gluco/mineralocorticoids, progestogins and derivatives	0.308469	0.185758	0.176955	0.455467	0.30141	0.196553	0.0933865	0.695351	0.162407	0.493909	0.0484284	0.83933	-0.103903	0.662887	-0.0532518	0.823557	-0.127249	0.592918	0.136532	0.565985	0.137552	0.56306	0.163312	0.491474	-0.38124	0.0972158	-0.31242	0.179894	-0.260776	0.26679	-0.0412334	0.862965	0.276394	0.238144	-0.0276441	0.907899
Com_1537_neg	brown	Levodopa	None	None	None	None	-0.413407	0.0700149	-0.314851	0.17635	-0.540136	0.0139528	-0.431808	0.0572778	-0.260624	0.267079	0.0478624	0.841184	0.204432	0.387278	0.696662	0.000642962	0.368175	0.11022	0.2141	0.36472	-0.16178	0.4956	-0.224153	0.342082	-0.110341	0.64329	0.678409	0.00100892	0.101491	0.670284	-0.0726929	0.760699	-0.0108371	0.963832	-0.101029	0.671704
Com_1541_neg	brown	Biopterin	Organoheterocyclic compounds	Pteridines and derivatives	Pterins and derivatives	Biopterins and derivatives	-0.480928	0.0318226	-0.429091	0.0590385	-0.317857	0.172032	-0.516141	0.0198211	-0.117856	0.620698	0.00885469	0.970445	-0.0703547	0.768191	0.264168	0.260393	-0.0189471	0.936806	-0.415285	0.0686261	0.0227478	0.924162	-0.117651	0.62131	0.138803	0.559481	0.880253	3.09e-07	0.585906	0.00663505	0.104097	0.662292	0.0898833	0.706284	0.0361187	0.879837
Com_15434_pos	brown	11β-Hydroxyandrosterone	Lipids and lipid-like molecules	Steroids and steroid derivatives	Androstane steroids	Androgens and derivatives	-0.580299	0.00730908	-0.481317	0.0316649	-0.516466	0.0197303	-0.592125	0.00594795	-0.138826	0.559415	-0.0427018	0.858132	0.254514	0.278858	0.400295	0.08031	0.204254	0.387701	-0.23108	0.326971	-0.0584882	0.806508	-0.115806	0.626831	0.0706523	0.767236	0.936566	1.25e-09	0.55226	0.011573	3.69e-05	0.999877	-0.0647167	0.786337	0.0793656	0.739432
Com_15695_pos	brown	ACar 21:1	Lipids and lipid-like molecules	Fatty Acyls	Fatty acid esters	Acyl carnitines	0.742084	0.000179646	0.743933	0.00016964	0.471912	0.0356617	0.531435	0.0158922	0.157106	0.5083	0.207105	0.380964	-0.316542	0.173912	-0.342384	0.139492	0.0262754	0.912442	0.416821	0.0675052	0.0782361	0.74302	0.167714	0.479705	-0.286911	0.220019	-0.546156	0.0127263	-0.375206	0.103075	0.270923	0.247944	-0.0543742	0.819896	-0.355918	0.12352
Com_1580_pos	brown	Homotaurine	Organic acids and derivatives	Organic sulfonic acids and derivatives	Organosulfonic acids and derivatives	Organosulfonic acids	-0.707261	0.000487586	-0.527429	0.0168551	-0.72175	0.000327574	-0.707015	0.000490788	-0.165965	0.484364	-0.121022	0.611276	0.286383	0.220907	0.688025	0.000798859	-0.0538645	0.821558	-0.279763	0.232238	-0.277278	0.236585	-0.223915	0.342608	-0.00166602	0.994438	0.703193	0.000542943	0.180122	0.447309	0.0563995	0.813299	-0.231875	0.325264	0.0845992	0.722878
Com_161_pos	brown	ACar 18:0	Lipids and lipid-like molecules	Fatty Acyls	Fatty acid esters	Acyl carnitines	0.559256	0.0103568	0.721742	0.000327644	0.402956	0.0781348	0.498091	0.025414	0.14716	0.535833	0.183469	0.43877	-0.303259	0.193686	-0.37967	0.0987167	-0.0965523	0.685521	0.223035	0.344557	0.0620451	0.794974	0.1407	0.554072	-0.06275	0.792693	-0.507115	0.0224803	-0.381766	0.0967177	0.453461	0.0446351	-0.27052	0.248675	-0.0530476	0.824223
Com_16227_pos	brown	N1-(2,3-dihydro-1,4-benzodioxin-2-ylmethyl)-2,2-dimethylpropanamide					-0.0440764	0.853611	0.177062	0.455191	-0.176773	0.455939	-0.0172846	0.942342	0.111643	0.639352	0.238534	0.311164	-0.0872045	0.714681	0.0412416	0.862938	0.333799	0.150346	0.271172	0.247492	0.0145351	0.951502	0.178835	0.450614	0.338851	0.143889	0.491987	0.0275646	-0.00540286	0.981964	0.0213851	0.928693	-0.372758	0.105524	0.286022	0.221515
Com_1781_neg	brown	Cyclic ADP-ribose	Organic oxygen compounds	Organooxygen compounds	Carbohydrates and carbohydrate conjugates	Pentose phosphates	-0.338855	0.143885	-0.477933	0.0330604	-0.117997	0.620278	-0.526106	0.017183	-0.0821432	0.730632	0.144146	0.544308	0.246895	0.29399	0.538338	0.0143372	0.266312	0.256399	-0.302023	0.195599	0.428694	0.0592992	-0.042945	0.857332	-0.114552	0.630592	0.706059	0.000503428	0.34775	0.132994	-0.204816	0.386368	-0.0306335	0.897987	-0.0855081	0.720015
Com_1874_neg	brown	Bicyclo Prostaglandin E2	Lipids and lipid-like molecules	Fatty Acyls	Eicosanoids	Prostaglandins and related compounds	-0.0634247	0.790511	-0.0532325	0.82362	-0.131945	0.579227	-0.0597279	0.802483	-0.165896	0.484549	0.0565569	0.812786	-0.201488	0.394297	0.0207479	0.930813	0.193632	0.413372	-0.0291151	0.903019	-0.0513514	0.829764	-0.122693	0.606328	-0.0550881	0.817569	0.677022	0.00104274	0.410867	0.0719274	0.0576571	0.809208	-0.0443868	0.852591	0.0175678	0.941399
Com_1878_neg	brown	D-(-)-Fructose	Organic oxygen compounds	Organooxygen compounds	Carbohydrates and carbohydrate conjugates	C-glycosyl compounds	-0.0775221	0.74529	-0.185044	0.434779	0.128961	0.587909	-0.217695	0.356528	-0.0515911	0.82898	0.1855	0.433628	-0.15658	0.50974	0.0562799	0.813688	0.218717	0.354219	-0.192824	0.415362	0.413244	0.0701367	0.0324172	0.892079	-0.018698	0.937636	0.52721	0.016909	0.631796	0.00280595	0.174538	0.461745	0.151699	0.523183	-0.213696	0.365649
Com_1893_pos	brown	N1-[4-hydroxy-6-(methoxymethyl)pyrimidin-2-yl]acetamide					-0.440289	0.0520379	-0.499914	0.0247982	-0.371185	0.107119	-0.476991	0.0334573	0.084221	0.724071	0.281994	0.228377	0.102963	0.665765	0.291984	0.211609	0.42281	0.0632657	-0.0836202	0.725966	0.215738	0.360974	0.15187	0.522709	0.1738	0.463671	0.928636	3.51e-09	0.410948	0.0718664	0.0350573	0.883345	-0.00342451	0.988568	-0.106213	0.655829
Com_1988_pos	brown	5,6-Dihydroxyindole-2-Carboxylic Acid	None	None	None	None	-0.402356	0.0786214	-0.266334	0.256359	-0.481423	0.0316217	-0.455716	0.0434534	-0.282485	0.227534	-0.0201383	0.932841	0.345389	0.135826	0.69017	0.000757447	0.31455	0.176786	0.245441	0.296934	-0.146752	0.536974	-0.250998	0.285778	-0.11366	0.633273	0.459281	0.0416352	0.0262682	0.912466	0.0616617	0.796215	0.0436341	0.855066	-0.173459	0.464563
Com_2091_pos	brown	ACar 20:0	Lipids and lipid-like molecules	Fatty Acyls	Fatty acid esters	Acyl carnitines	0.693212	0.00070182	0.636369	0.00255646	0.566132	0.00926484	0.524908	0.0174844	0.250074	0.287615	0.430157	0.058343	-0.410064	0.0725402	-0.349247	0.131221	0.153842	0.517261	0.350331	0.129947	0.397114	0.0829682	0.293745	0.208741	-0.275895	0.239028	-0.436313	0.0544465	-0.247474	0.292821	0.524956	0.0174722	-0.10996	0.644443	-0.312265	0.180122
Com_2165_pos	brown	(3beta,9xi)-3-(beta-D-Glucopyranosyloxy)-14-hydroxycard-20(22)-enolide					-0.250812	0.286148	-0.392579	0.0868706	-0.198561	0.401347	-0.402377	0.0786043	-0.0938877	0.693792	0.10325	0.664885	0.118468	0.618872	0.292593	0.210615	0.288166	0.217918	-0.107895	0.650709	0.189828	0.422784	-0.0371758	0.876346	-0.139247	0.558212	0.794285	2.89e-05	0.279299	0.233046	-0.0329181	0.890421	-0.0211102	0.929608	-0.118207	0.61965
Com_2218_neg	brown	gamma-Glutamyltyrosine	Organic acids and derivatives	Carboxylic acids and derivatives	Amino acids, peptides, and analogues	Tyrosine and derivatives	-0.0731519	0.759231	-0.19732	0.404357	0.00994785	0.966798	-0.221048	0.348984	-0.119975	0.614387	0.0379956	0.87364	0.353751	0.125985	0.234541	0.319573	0.425745	0.061263	-0.0714928	0.764542	0.325766	0.161021	-0.0545011	0.819482	0.313425	0.178424	0.505576	0.0229607	-0.116494	0.62477	-0.482471	0.0311996	-0.338098	0.14484	-0.0366694	0.878018
Com_2257_pos	brown	L-serine	Organic acids and derivatives	Carboxylic acids and derivatives	Amino acids, peptides, and analogues	Serine and derivatives	-0.323689	0.163865	-0.297342	0.20296	-0.190298	0.421614	-0.348083	0.132598	-0.191094	0.419637	0.0273107	0.909005	0.559372	0.0103376	0.40667	0.0751729	0.563419	0.00968384	0.0442965	0.852888	0.216466	0.359318	-0.093594	0.694705	0.478498	0.0328238	0.618526	0.00364737	0.0130823	0.956345	-0.247865	0.292036	-0.186234	0.43178	0.0703335	0.768259
Com_2258_neg	brown	FAHFA (20:3/18:2)	Lipids and lipid-like molecules	Fatty Acyls	Fatty acids and conjugates	Fatty acids	-0.419143	0.0658365	-0.309312	0.184495	-0.275383	0.239936	-0.347511	0.133279	-0.104635	0.660647	0.102556	0.667014	0.0552897	0.816912	0.104189	0.662011	0.221755	0.347404	-0.304465	0.191831	0.122928	0.605634	-0.0728593	0.760167	0.480052	0.032181	0.677028	0.00104259	0.118209	0.619646	0.0200006	0.9333	-0.26818	0.252952	0.192098	0.417153
Com_2285_neg	brown	Traumatic acid	Lipids and lipid-like molecules	Fatty Acyls	Fatty acids and conjugates	Medium-chain fatty acids	-0.497398	0.0256515	-0.48049	0.0320014	-0.37333	0.104948	-0.523721	0.0177873	-0.0615401	0.796609	0.13082	0.582493	-0.0612753	0.797466	0.3183	0.171403	0.176235	0.457334	-0.224961	0.340298	0.0965824	0.685428	-0.024446	0.918518	0.0701723	0.768776	0.900226	6.45e-08	0.632809	0.00274904	0.215204	0.362193	0.0735606	0.757924	-0.0371454	0.876446
Com_2329_pos	brown	Bis(3,5,5-trimethylhexyl) phthalate					-0.384746	0.093926	-0.296902	0.203661	-0.359496	0.119525	-0.297956	0.201984	-0.0979327	0.68125	-0.0460588	0.8471	0.098065	0.680841	0.03775	0.87445	0.177883	0.453069	-0.12456	0.600816	-0.0926896	0.697522	-0.0724901	0.761348	0.193794	0.412973	0.422564	0.0634357	0.130745	0.582712	-0.116085	0.625994	-0.0678462	0.776251	0.181982	0.442551
Com_2419_pos	brown	PC (18:2/18:2)	Lipids and lipid-like molecules	Glycerophospholipids	Glycerophosphocholines	Phosphocholines	0.225683	0.338709	0.338083	0.144858	0.0587581	0.805631	0.243925	0.300021	-0.139669	0.557009	-0.174222	0.46257	-0.176687	0.45616	-0.261384	0.265636	-0.218502	0.354704	0.181177	0.444608	-0.27136	0.247151	-0.171869	0.468729	-0.228807	0.331886	-0.554767	0.0111247	-0.0988509	0.678414	0.360078	0.118884	-0.124177	0.601945	-0.215107	0.362414
Com_2433_neg	brown	Ethylmalonic acid	Lipids and lipid-like molecules	Fatty Acyls	Fatty acids and conjugates	Branched fatty acids	-0.409889	0.0726744	-0.4073	0.074679	-0.345653	0.135507	-0.456855	0.0428659	-0.072448	0.761483	0.199875	0.398175	0.199052	0.400159	0.64175	0.00228682	0.432017	0.057144	0.0641457	0.788181	0.218974	0.35364	0.00527596	0.982388	0.160495	0.499078	0.724732	0.00030092	0.300388	0.198149	-0.093652	0.694525	-0.251118	0.285541	0.0162669	0.945732
Com_254_pos	brown	D-(-)-Glutamine	Organic acids and derivatives	Carboxylic acids and derivatives	Amino acids, peptides, and analogues	D-alpha-amino acids	-0.196311	0.406813	-0.0769441	0.74713	-0.22257	0.34559	-0.158966	0.503228	-0.371835	0.106457	-0.196636	0.406021	0.236305	0.315842	0.131743	0.579813	0.417689	0.0668778	0.108849	0.647813	-0.111814	0.638836	-0.285905	0.221712	0.490199	0.0282206	0.471181	0.0359882	0.273629	0.243065	-0.0242305	0.919234	-0.305889	0.189656	-0.0275879	0.908085
Com_2734_neg	brown	P-Toluenesulfonic acid	Benzenoids	Benzene and substituted derivatives	Benzenesulfonic acids and derivatives	p-Methylbenzenesulfonates	-0.594782	0.00567285	-0.628659	0.00298859	-0.460387	0.0410833	-0.630797	0.00286311	0.0122275	0.959195	0.0856228	0.719654	-0.0435573	0.855318	0.454262	0.0442127	-0.102601	0.666874	-0.392916	0.0865755	0.0088391	0.970497	-0.0253255	0.915596	-0.23036	0.328522	0.737622	0.000205897	0.673119	0.00114312	0.061684	0.796143	0.262963	0.262654	-0.0775162	0.745309
Com_2764_neg	brown	Cinnamic acid	Phenylpropanoids and polyketides	Cinnamic acids and derivatives	Cinnamic acids	Cinnamic acids	-0.557039	0.0107305	-0.507119	0.0224791	-0.589335	0.00624856	-0.584525	0.00679611	-0.0945227	0.691818	0.095723	0.688092	0.25667	0.274665	0.595752	0.00557504	0.269022	0.251408	-0.131781	0.579703	-0.0686137	0.773783	-0.0818112	0.731683	0.0384564	0.872119	0.94741	2.41e-10	0.207843	0.379233	-0.136401	0.566363	-0.152525	0.520897	0.0281785	0.906126
Com_277_neg	brown	Uridine-5-diphosphoacetylgalactosamine	Nucleosides, nucleotides, and analogues	Pyrimidine nucleotides	Pyrimidine nucleotide sugars	Pyrimidine nucleotide sugars	-0.491224	0.0278431	-0.486089	0.0297757	-0.524211	0.0176617	-0.589399	0.00624154	-0.0593138	0.803827	0.114105	0.631934	0.14551	0.540463	0.637539	0.00249568	0.147981	0.533534	-0.167844	0.47936	-0.0498682	0.834615	-0.0710207	0.766055	-0.0887396	0.709865	0.800955	2.2e-05	0.150226	0.527273	-0.135412	0.569208	-0.0416943	0.861448	-0.083081	0.727669
Com_299_neg	brown	Xanthine	Organoheterocyclic compounds	Imidazopyrimidines	Purines and purine derivatives	Xanthines	-0.422711	0.0633336	-0.419989	0.0652366	-0.399453	0.0810072	-0.486644	0.0295617	-0.0979932	0.681063	0.0914074	0.701521	0.574015	0.00813004	0.516936	0.0195994	0.476699	0.033581	-0.0819517	0.731238	0.151228	0.52449	-0.0407549	0.864542	0.0859014	0.718777	0.721594	0.000329014	0.0589496	0.805009	-0.195016	0.409976	-0.327588	0.158555	-0.025917	0.913632
Com_2993_pos	brown	3-hydroxy-3-methylpentanedioic acid					-0.79502	2.81e-05	-0.69773	0.000625619	-0.668879	0.00126125	-0.739617	0.000193783	-0.125701	0.597459	-0.119386	0.616138	0.293655	0.208885	0.459152	0.0416997	0.0415913	0.861787	-0.365922	0.112584	-0.159616	0.501461	-0.144975	0.541969	0.0587578	0.805632	0.864301	8.96e-07	0.618613	0.00364123	0.156047	0.511199	0.0435272	0.855417	0.085227	0.7209
Com_309_neg	brown	D(+)-Phenyllactic acid	Phenylpropanoids and polyketides	Phenylpropanoic acids	Not available	Phenylpropanoic acids	-0.566391	0.00922558	-0.509606	0.0217196	-0.592277	0.00593192	-0.591303	0.00603533	-0.102176	0.66818	0.0837686	0.725498	0.265307	0.258266	0.593705	0.00578308	0.2428	0.302327	-0.155409	0.512948	-0.0797775	0.738126	-0.0937299	0.694283	0.0483209	0.839682	0.943874	4.28e-10	0.209377	0.375645	-0.119108	0.616965	-0.164913	0.487178	0.0334334	0.888716
Com_312_neg	brown	3-Phenyllactic acid	Phenylpropanoids and polyketides	Phenylpropanoic acids	Not available	Phenylpropanoic acids	-0.553857	0.0112857	-0.506754	0.0225922	-0.587296	0.0064761	-0.580772	0.00725016	-0.100247	0.674109	0.0850688	0.721399	0.265271	0.258334	0.597738	0.00537908	0.261048	0.266272	-0.134761	0.571083	-0.0775734	0.745127	-0.0887052	0.709973	0.046932	0.844235	0.941045	6.59e-10	0.197733	0.403353	-0.164019	0.489574	-0.156621	0.509627	0.0329907	0.89018
Com_3307_neg	brown	Methandrostenolone	Lipids and lipid-like molecules	Steroids and steroid derivatives	Androstane steroids	Androgens and derivatives	-0.544345	0.0130858	-0.482671	0.0311195	-0.480126	0.0321504	-0.500566	0.0245808	0.158277	0.505104	0.148928	0.530887	0.167839	0.479374	0.271427	0.24703	0.178858	0.450556	-0.166595	0.482683	0.00324556	0.989165	0.176833	0.455784	0.633092	0.00273325	0.674788	0.00109925	0.153891	0.517124	-0.146076	0.538874	-0.165409	0.485851	0.0195421	0.934826
Com_3344_pos	brown	N-Methyldioctylamine					-0.398377	0.0819052	-0.559436	0.0103271	-0.300435	0.198076	-0.476743	0.0335621	0.0827828	0.72861	0.197127	0.404825	0.3378	0.145217	0.402	0.0789114	0.311064	0.181892	-0.102949	0.66581	0.200481	0.396714	0.11984	0.614786	-0.0915888	0.700954	0.693387	0.000698728	0.293821	0.208616	-0.0799109	0.737702	0.179745	0.448276	-0.0540439	0.820973
Com_338_pos	brown	5-[(10Z)-14-(3,5-dihydroxyphenyl)tetradec-10-en-1-yl]benzene-1,3-diol					-0.391514	0.0878059	-0.317689	0.172272	-0.387727	0.0911929	-0.322293	0.165795	-0.0443217	0.852805	0.0106782	0.964362	0.219782	0.351821	0.157275	0.507838	0.244353	0.299149	-0.0736313	0.757698	-0.0329571	0.890292	-0.0246076	0.917981	0.147661	0.534427	0.37022	0.108106	-0.0159462	0.9468	-0.200647	0.396317	-0.152546	0.520839	0.176132	0.457601
Com_352_neg	brown	Citric acid	Organic acids and derivatives	Carboxylic acids and derivatives	Tricarboxylic acids and derivatives	Tricarboxylic acids and derivatives	-0.25074	0.286291	-0.151823	0.52284	-0.26912	0.251228	-0.112856	0.635693	-0.145503	0.540485	-0.061477	0.796813	-0.173515	0.464415	0.0915787	0.700986	0.0922008	0.699045	-0.0485324	0.838989	-0.17687	0.455687	-0.127162	0.593171	0.302326	0.195128	0.621882	0.00341703	0.339746	0.142767	-0.0346994	0.884528	-0.140281	0.555265	0.310748	0.18236
Com_3762_neg	brown	Guanosine 5'-diphospho-??-L-fucose					-0.375619	0.102666	-0.436037	0.0546171	-0.230541	0.328133	-0.484514	0.030389	-0.147361	0.535269	0.12335	0.604386	0.215567	0.361364	0.566339	0.00923337	0.315921	0.174804	-0.217012	0.358076	0.292349	0.211012	-0.0986153	0.679142	-0.0719657	0.763027	0.840015	3.59e-06	0.330112	0.155182	-0.137593	0.562941	-0.145152	0.541471	0.0566685	0.812423
Com_3889_pos	brown	N1-(2-cyanoethyl)-N1-cyclohexyl-4-bromobenzene-1-sulfonamide					-0.3128	0.179338	-0.0876839	0.713176	-0.336269	0.147165	-0.326918	0.15946	-0.138985	0.55896	0.0120522	0.95978	-0.031665	0.894569	0.0846767	0.722634	0.0692403	0.771769	-0.15707	0.5084	-0.135434	0.569143	-0.135069	0.570195	0.109828	0.644842	0.662589	0.00145535	0.29548	0.205939	0.304197	0.192242	-0.14982	0.528402	0.0546873	0.818875
Com_391_pos	brown	PE (19:2/19:2)	Lipids and lipid-like molecules	Glycerophospholipids	Glycerophosphoethanolamines	1-alkyl,2-acylglycerophosphoethanolamines	0.0652597	0.784585	-0.0751286	0.752916	-0.00430234	0.985637	-0.0112553	0.962437	0.171776	0.468972	-0.130295	0.584021	0.0529644	0.824495	-0.116625	0.624377	-0.287005	0.219862	0.00854563	0.971476	-0.144017	0.544671	0.137277	0.563849	-0.268702	0.251993	-0.39988	0.0806528	-0.110266	0.643518	-0.116311	0.625318	0.0594093	0.803517	-0.185486	0.433664
Com_399_neg	brown	Pyrrole-2-carboxylic acid	Organoheterocyclic compounds	Pyrroles	Pyrrole carboxylic acids and derivatives	Pyrrole 2-carboxylic acids	-0.139211	0.558314	-0.249786	0.28819	-0.207607	0.379786	-0.210604	0.37279	0.0420221	0.860368	0.407263	0.0747078	0.164406	0.488534	0.385468	0.0932581	0.610888	0.00421991	0.214481	0.363848	0.33682	0.146462	0.133361	0.575126	-0.0511611	0.830386	0.65767	0.00162406	-0.0534652	0.822861	-0.0636642	0.789737	-0.308012	0.186444	-0.15434	0.515887
Com_3996_neg	brown	β-Estradiol-17β-glucuronide	Lipids and lipid-like molecules	Steroids and steroid derivatives	Steroidal glycosides	Steroidal glycosides	-0.238503	0.311227	-0.229287	0.330845	-0.131779	0.579708	-0.34292	0.138833	-0.160273	0.499678	0.0635977	0.789952	0.25583	0.276294	0.271973	0.246044	0.472751	0.0352898	-0.0463423	0.84617	0.229589	0.33019	-0.0646816	0.786451	0.312454	0.179844	0.770312	7.09e-05	0.135117	0.570055	-0.117489	0.621795	-0.0809805	0.734312	-0.0123778	0.958694
Com_409_neg	brown	Linoleic Acid	Lipids and lipid-like molecules	Fatty Acyls	Lineolic acids and derivatives	Lineolic acids and derivatives	-0.59983	0.00517893	-0.481419	0.0316236	-0.582804	0.00700135	-0.667801	0.00129287	-0.122131	0.607989	-0.100027	0.674788	0.475814	0.0339585	0.548749	0.0122256	0.0609956	0.798373	-0.277624	0.235977	-0.18455	0.43603	-0.156115	0.511013	0.0935714	0.694776	0.746003	0.00015901	-0.0549778	0.817928	-0.0832843	0.727027	-0.0802694	0.736566	0.081756	0.731857
Com_415_pos	brown	Terephthalic Acid	Organic acids and derivatives	Carboxylic acids and derivatives	Dicarboxylic acids and derivatives	Dicarboxylic acids and derivatives	-0.439257	0.0526551	-0.38726	0.0916176	-0.450689	0.046121	-0.414678	0.0690724	-0.0612664	0.797495	0.126413	0.595368	0.130339	0.583892	0.251468	0.284848	0.337262	0.145899	-0.111415	0.640043	-0.00105864	0.996466	-0.0227879	0.924029	0.135319	0.569473	0.83332	5.06e-06	0.182019	0.442459	-0.11778	0.620924	-0.112974	0.635337	0.104382	0.66142
Com_4225_pos	brown	3-oxoindane-1-carboxylic acid					-0.0717846	0.763607	-0.207469	0.38011	0.179115	0.449893	-0.0479594	0.840866	0.319288	0.170004	0.366639	0.111828	-0.442468	0.0507523	-0.324755	0.162401	0.0201637	0.932757	-0.252985	0.281855	0.436874	0.0541019	0.375157	0.103124	0.158442	0.504654	0.38409	0.0945351	0.699733	0.000594152	0.30659	0.188591	0.209891	0.374447	-0.01638	0.945355
Com_430_neg	brown	Cystine	Organic acids and derivatives	Carboxylic acids and derivatives	Amino acids, peptides, and analogues	L-cysteine-S-conjugates	-0.526364	0.0171186	-0.447852	0.047681	-0.328287	0.157616	-0.453528	0.0445996	-0.227647	0.334409	-0.126643	0.594693	0.0730871	0.759438	0.233233	0.322357	-0.0408584	0.864201	-0.461718	0.0404264	-0.0637085	0.789594	-0.229489	0.330406	0.0642741	0.787766	0.673941	0.00112133	0.640983	0.00232371	0.0356646	0.881338	0.131606	0.580209	0.0922602	0.69886
Com_4452_pos	brown	Nicotinamide N-oxide					-0.512666	0.0208133	-0.500088	0.0247403	-0.389155	0.0899047	-0.502496	0.0239465	0.0166627	0.944413	0.216913	0.358302	0.106446	0.65512	0.32834	0.157545	0.328462	0.157381	-0.20576	0.384134	0.192039	0.417299	0.0697403	0.770163	0.214885	0.362924	0.941678	5.99e-10	0.53679	0.0146748	0.0531628	0.823847	-0.103347	0.664587	0.0361732	0.879657
Com_4470_pos	brown	(5Z)-3-aminonon-5-enoic acid					-0.342583	0.139247	-0.338037	0.144916	-0.362555	0.116184	-0.326706	0.159746	-0.0518684	0.828074	0.0968106	0.684722	-0.229876	0.329569	0.14322	0.546924	0.156039	0.511222	-0.0474762	0.84245	-0.0549631	0.817976	-0.0157393	0.947489	-0.0797139	0.738327	0.785308	4.1e-05	0.669636	0.00123943	0.167448	0.480411	0.117354	0.622199	-0.0575782	0.809465
Com_4512_pos	brown	Ethyl paraben	Benzenoids	Benzene and substituted derivatives	Benzoic acids and derivatives	p-Hydroxybenzoic acid alkyl esters	-0.565762	0.00932106	-0.550266	0.0119401	-0.510463	0.0214627	-0.59949	0.00521107	-0.0552224	0.817131	0.0874766	0.713826	0.165972	0.484345	0.455201	0.0437213	0.154659	0.515009	-0.276787	0.237452	-0.0146245	0.951204	-0.0411717	0.863168	0.081086	0.733978	0.955627	5.39e-11	0.345423	0.135785	-0.0636815	0.789681	-0.0868757	0.715714	0.0381612	0.873093
Com_4546_pos	brown	ACar 19:0	Lipids and lipid-like molecules	Fatty Acyls	Fatty acid esters	Acyl carnitines	0.669088	0.00125522	0.686756	0.000824265	0.444202	0.0497473	0.517286	0.0195027	0.387451	0.0914439	0.440695	0.0517964	-0.284911	0.223395	-0.304182	0.192265	0.181242	0.444442	0.48457	0.0303671	0.299037	0.200273	0.425998	0.0610923	-0.089352	0.707947	-0.527319	0.016882	-0.527578	0.0168183	0.16929	0.475526	-0.329271	0.156301	-0.158963	0.503235
Com_457_neg	brown	D-Ribose-1-phosphate	Organic oxygen compounds	Organooxygen compounds	Carbohydrates and carbohydrate conjugates	Pentoses	-0.517574	0.0194232	-0.408076	0.0740742	-0.448367	0.0473948	-0.516998	0.0195822	0.0709785	0.76619	0.25871	0.270733	0.128351	0.589691	0.445394	0.049065	0.22154	0.347885	-0.231187	0.326742	0.140138	0.555672	0.0723552	0.76178	0.210068	0.374037	0.789523	3.48e-05	0.307692	0.186926	0.156497	0.509967	-0.2303	0.328652	-0.00927173	0.969054
Com_4599_neg	brown	N-Lauroylsarcosine	Organic acids and derivatives	Carboxylic acids and derivatives	Amino acids, peptides, and analogues	N-acyl-alpha amino acids	-0.606003	0.00462367	-0.577896	0.00761464	-0.538841	0.0142288	-0.59419	0.00573326	-0.0546038	0.819147	-0.0551397	0.817401	0.609005	0.00437192	0.441501	0.05132	0.220588	0.350013	-0.253946	0.279969	-0.0401801	0.866435	-0.0548891	0.818217	0.0291222	0.902996	0.655109	0.00171823	0.182632	0.440895	-0.261122	0.266132	-0.0594039	0.803534	0.0293942	0.902094
Com_5081_neg	brown	3-Hydroxydecanoic acid	Organic acids and derivatives	Hydroxy acids and derivatives	Medium-chain hydroxy acids and derivatives	Medium-chain hydroxy acids and derivatives	-0.226309	0.337335	-0.260245	0.267799	-0.222381	0.346011	-0.261514	0.265389	0.257083	0.273865	0.45364	0.0445405	-0.0515391	0.82915	0.100025	0.674794	0.424585	0.0620482	-0.0337582	0.887641	0.323347	0.164336	0.32701	0.159335	0.329674	0.155764	0.769736	7.23e-05	0.152776	0.520203	-0.0734729	0.758204	-0.339589	0.142963	0.0114968	0.961632
Com_5156_pos	brown	Bilirubin	Organoheterocyclic compounds	Tetrapyrroles and derivatives	Bilirubins	Bilirubins	-0.0285194	0.904995	0.11652	0.624691	-0.00329024	0.989016	-0.12353	0.603854	-0.157753	0.506534	0.0749799	0.753391	0.163735	0.490337	0.0771356	0.74652	0.334414	0.149549	0.086332	0.717423	0.099171	0.677427	-0.0702234	0.768612	0.505399	0.0230164	0.485489	0.0300082	-0.127147	0.593216	0.0788144	0.741183	-0.252975	0.281873	0.00234662	0.992166
Com_516_pos	brown	2-Amino-1,3-octadecanediol	Organic nitrogen compounds	Organonitrogen compounds	Amines	1,2-aminoalcohols	-0.613026	0.00405266	-0.511698	0.0210969	-0.42514	0.0616717	-0.528583	0.0165729	-0.130748	0.582702	-0.111526	0.639706	0.0255575	0.914825	0.0447527	0.851389	-0.185722	0.433068	-0.571057	0.00854165	-0.150585	0.526274	-0.167308	0.480786	0.213281	0.366601	0.775954	5.79e-05	0.646152	0.00208429	0.279476	0.232736	0.113972	0.632335	0.0478795	0.841128
Com_520_neg	brown	Mestranol	Lipids and lipid-like molecules	Steroids and steroid derivatives	Estrane steroids	Estrane steroids	-0.519161	0.0189897	-0.592314	0.005928	-0.472218	0.0355256	-0.528996	0.016473	-0.119145	0.616854	-0.119662	0.615316	0.0861392	0.718029	0.284606	0.223913	-0.0746299	0.754508	-0.362881	0.115832	-0.144684	0.542789	-0.162248	0.494339	-0.0911628	0.702284	0.732472	0.000240211	0.450312	0.046326	-0.0960184	0.687176	0.0223432	0.925507	-0.00981156	0.967253
Com_5278_neg	brown	Androsterone glucuronide	Lipids and lipid-like molecules	Steroids and steroid derivatives	Steroidal glycosides	Steroid glucuronide conjugates	-0.114947	0.629405	-0.171296	0.470235	-0.32449	0.162764	-0.209488	0.375385	0.0868621	0.715757	0.400272	0.0803292	0.130158	0.584421	0.445951	0.0487486	0.744142	0.00016854	0.55696	0.0107439	0.178596	0.451229	0.207269	0.38058	-0.157722	0.506619	0.647149	0.00204058	0.0931505	0.696086	0.0211347	0.929526	-0.120622	0.612463	-0.199128	0.399977
Com_535_pos	brown	2,4-Dimethylbenzaldehyde	Benzenoids	Benzene and substituted derivatives	Benzoyl derivatives	Benzoyl derivatives	-0.106363	0.655372	-0.310245	0.183106	-0.0767773	0.747661	-0.26405	0.260613	0.449246	0.0469092	0.637532	0.00249603	-0.193578	0.413503	0.138036	0.561673	0.319637	0.169511	-0.0428473	0.857653	0.566319	0.00923648	0.498136	0.0253989	-0.157304	0.507761	0.573856	0.0081517	0.195224	0.409467	0.184097	0.437176	-0.263716	0.261238	-0.153874	0.517172
Com_5483_neg	brown	N1-(3-amino-4-chlorophenyl)-2-[2,4-di(tert-pentyl)phenoxy]acetamide					-0.611292	0.00418785	-0.560939	0.0100804	-0.622607	0.00336893	-0.657709	0.00162268	-0.0999297	0.675088	0.0347811	0.884258	0.451187	0.0458515	0.59372	0.00578152	0.318586	0.170997	-0.138857	0.559327	-0.0564323	0.813192	-0.083731	0.725616	0.00634505	0.97882	0.935247	1.5e-09	0.238528	0.311175	-0.105731	0.657301	-0.149014	0.530647	0.00711661	0.976245
Com_5620_pos	brown	Palmitoylethanolamide	Organic acids and derivatives	Carboximidic acids and derivatives	Carboximidic acids	Carboximidic acids	-0.336488	0.146885	-0.421731	0.0640143	-0.276582	0.237813	-0.361985	0.1168	0.418708	0.0661466	0.344542	0.136853	-0.124033	0.60237	0.115751	0.626995	-0.0134493	0.955122	-0.324222	0.163132	0.230028	0.32924	0.39805	0.0821798	-0.0233469	0.92217	0.576162	0.00784153	0.365688	0.112831	-0.0716507	0.764036	-0.117751	0.621011	0.0985459	0.679356
Com_5628_neg	brown	Chrysin	Phenylpropanoids and polyketides	Flavonoids	Flavones	Flavones	-0.610996	0.00421138	-0.451155	0.0458684	-0.473174	0.0351038	-0.547722	0.0124221	-0.0180361	0.939839	-0.035998	0.880236	0.0589692	0.804945	0.28017	0.23153	-0.0503821	0.832933	-0.339059	0.143628	-0.10589	0.656815	-0.0264029	0.912018	0.429803	0.0585731	0.757882	0.000108365	0.441281	0.0514496	0.0544202	0.819746	-0.0341708	0.886276	0.140589	0.554388
Com_5694_pos	brown	N1-[3,5-di(trifluoromethyl)phenyl]-3-(3-thienyl)acrylamide					-0.657671	0.00162404	-0.494586	0.0266321	-0.614921	0.00390899	-0.566216	0.00925204	-0.329442	0.156072	-0.213865	0.36526	0.108606	0.64855	0.471786	0.0357177	-0.12564	0.597638	-0.340557	0.141754	-0.385472	0.0932544	-0.38291	0.0956385	0.00201351	0.993278	0.791877	3.18e-05	0.335931	0.147596	0.0321492	0.892966	0.13576	0.568206	0.163933	0.489804
Com_5843_pos	brown	KMH					-0.191806	0.417875	-0.328605	0.15719	-0.156203	0.510772	-0.283086	0.226504	0.365179	0.113372	0.561881	0.00992825	-0.0934978	0.695005	0.220232	0.350811	0.288109	0.218014	-0.118929	0.617498	0.446108	0.0486601	0.410756	0.0720126	-0.0623361	0.794032	0.715028	0.000395114	0.243013	0.301889	0.0517596	0.82843	-0.268934	0.251569	-0.00886469	0.970412
Com_6061_pos	brown	(1R,2R)-trans-N-Boc-1,2-cyclohexanediamine	Organic nitrogen compounds	Organonitrogen compounds	Cyclohexylamines	Cyclohexylamines	-0.523713	0.0177894	-0.535438	0.0149748	-0.377047	0.101261	-0.46772	0.0375648	0.00353339	0.988204	0.0170168	0.943234	-0.0677382	0.776598	0.0328264	0.890724	0.00256143	0.991449	-0.38969	0.0894257	-0.0160991	0.946291	0.00436995	0.985412	0.127771	0.591387	0.751381	0.000134016	0.783619	4.37e-05	0.15609	0.51108	0.185218	0.434341	-0.050834	0.831455
Com_6142_pos	brown	PC (20:3/22:6)	Lipids and lipid-like molecules	Glycerophospholipids	Glycerophosphocholines	Phosphocholines	0.274575	0.241374	0.42405	0.0624135	0.138353	0.560766	0.403425	0.0777567	-0.138537	0.560242	-0.19302	0.414878	-0.0280153	0.906667	-0.255281	0.277361	-0.00844184	0.971823	0.318422	0.171229	-0.254167	0.279536	-0.139855	0.556477	-0.215153	0.36231	-0.487161	0.0293637	-0.142585	0.54872	0.17457	0.461661	0.0437582	0.854657	0.315093	0.176
Com_6397_pos	brown	6-Deoxy-D-glucose	Organic oxygen compounds	Organooxygen compounds	Carbohydrates and carbohydrate conjugates	Hexoses	-0.00682324	0.977224	-0.0676725	0.77681	0.150597	0.526242	0.0218297	0.927215	0.131574	0.580304	0.213151	0.366902	-0.4829	0.0310281	-0.334287	0.149714	-0.110342	0.643286	-0.268808	0.2518	0.184012	0.437392	0.158807	0.503662	-0.0534241	0.822994	0.434358	0.0556617	0.574331	0.00808699	0.275239	0.240193	0.352043	0.127953	0.0622773	0.794222
Com_6470_pos	brown	S-Lactoylglutathione	Organic acids and derivatives	Carboxylic acids and derivatives	Amino acids, peptides, and analogues	Oligopeptides	-0.176135	0.457593	-0.0929221	0.696797	-0.273404	0.243469	-0.160368	0.499422	-0.173683	0.463978	-0.00955308	0.968115	-0.165662	0.485174	0.0441801	0.85327	0.147294	0.535455	0.194578	0.411049	-0.253319	0.281198	-0.114885	0.629591	-0.129388	0.586663	0.485036	0.0301847	0.202012	0.393044	0.3363	0.147124	0.30973	0.183872	-0.0853621	0.720475
Com_6536_pos	brown	ethyl 3-amino-4-(methylamino)benzoate					-0.140923	0.553439	-0.0991786	0.677403	-0.182194	0.442011	-0.123076	0.605195	-0.0833455	0.726833	0.156425	0.510163	-0.229957	0.329394	-0.0119081	0.96026	0.405801	0.0758583	0.213205	0.366778	0.0181231	0.93955	0.00164083	0.994522	0.132795	0.576764	0.595114	0.00563918	0.18829	0.426621	0.123039	0.605304	0.216977	0.358156	-0.0544499	0.819649
Com_660_pos	brown	3-(5-phenyl-1,3-oxazol-2-yl)-4-(trifluoromethyl)pyridine					-0.455616	0.0435053	-0.446957	0.0481813	-0.33455	0.149373	-0.465692	0.0385135	-0.236666	0.315081	-0.0241458	0.919515	0.0946063	0.691558	0.210128	0.373895	0.183271	0.43927	-0.230869	0.327426	0.00106809	0.996434	-0.198768	0.400846	-0.115322	0.628279	0.819257	9.94e-06	0.46918	0.0368934	0.138574	0.560134	0.226779	0.336307	-0.00825572	0.972444
Com_6698_pos	brown	Stearoyl Ethanolamide	Organic nitrogen compounds	Organonitrogen compounds	Amines	N-acylethanolamines	-0.636062	0.00257259	-0.596171	0.00553322	-0.538949	0.0142057	-0.547267	0.0125099	-0.0394999	0.868678	0.0368263	0.8775	0.215229	0.362137	0.363205	0.115482	0.0211993	0.929311	-0.403403	0.0777745	-0.0877549	0.712953	-0.0741193	0.756139	0.0607021	0.799324	0.858797	1.25e-06	0.520167	0.0187189	0.0780378	0.74365	-0.0202331	0.932526	0.117435	0.621956
Com_6729_neg	brown	13,14-dihydro-15-keto-tetranor Prostaglandin E2					-0.518116	0.0192741	-0.46067	0.040943	-0.463823	0.039404	-0.48875	0.0287615	-0.0729403	0.759908	0.0795536	0.738836	-0.0973332	0.683104	0.186696	0.430617	0.0891359	0.708623	-0.172439	0.467232	-0.0747501	0.754124	-0.0465623	0.845448	0.0334023	0.888818	0.688575	0.000788057	0.667201	0.00131076	0.51006	0.0215832	0.101888	0.669063	-0.278281	0.234824
Com_682_pos	brown	Enrofloxacin	Organoheterocyclic compounds	Quinolines and derivatives	Quinoline carboxylic acids	Quinoline carboxylic acids	-0.328583	0.15722	-0.36861	0.109768	-0.274172	0.242095	-0.370705	0.107609	-0.110197	0.643725	-0.112728	0.636081	0.00153716	0.994868	0.0277774	0.907456	0.0411278	0.863313	-0.186475	0.431174	-0.0756365	0.751296	-0.0930746	0.696322	0.416069	0.0680518	0.546042	0.0127487	0.19067	0.42069	-0.0792225	0.739887	-0.0649669	0.78553	-0.139804	0.556624
Com_684_neg	brown	O-Phosphorylethanolamine	Organic acids and derivatives	Organic phosphoric acids and derivatives	Phosphate esters	Phosphoethanolamines	-0.619359	0.00358907	-0.557911	0.0105822	-0.677643	0.00102749	-0.658947	0.00157876	-0.156893	0.508882	0.0307077	0.897741	0.327463	0.158724	0.787486	3.77e-05	0.240341	0.3074	-0.0345993	0.884859	-0.159011	0.503106	-0.154658	0.515012	-0.195849	0.40794	0.843216	3.03e-06	0.224349	0.341647	-0.0663816	0.780967	0.0129923	0.956645	-0.057447	0.809891
Com_6900_pos	brown	Dioctyldimethylammonium chloride					-0.616303	0.00380691	-0.688613	0.000787317	-0.458711	0.041922	-0.614293	0.00395611	-0.0395774	0.868422	0.0856853	0.719457	0.260783	0.266776	0.342584	0.139246	0.240587	0.306891	-0.282681	0.227197	0.10088	0.672163	0.000661847	0.99779	0.0709128	0.766401	0.867491	7.32e-07	0.609234	0.00435323	0.0217628	0.927437	0.104996	0.659545	-0.105997	0.656487
Com_6951_pos	brown	(5-methyl-3-isoxazolyl)[4-(5-propyl-2-pyrimidinyl)piperazino]methanone					-0.284209	0.224587	-0.322766	0.16514	-0.280439	0.231063	-0.321534	0.166851	-0.0821629	0.73057	-0.0499092	0.834481	-0.0925545	0.697942	0.00508181	0.983036	0.0432721	0.856256	-0.11729	0.622389	-0.0947907	0.690985	-0.0607582	0.799142	0.286988	0.219891	0.559666	0.0102889	0.228834	0.331826	0.0554138	0.816508	-0.055144	0.817387	-0.156971	0.50867
Com_6992_pos	brown	4-(3,4-dihydro-2H-1,5-benzodioxepin-7-yl)-4-oxobutanoic acid					-0.668085	0.00128449	-0.624112	0.00327073	-0.561417	0.010003	-0.671202	0.00119533	-0.180031	0.447542	-0.0081608	0.97276	0.5355	0.014961	0.629151	0.00295933	0.384717	0.093953	-0.119332	0.616299	0.050705	0.831877	-0.134121	0.57293	0.0707632	0.766881	0.836185	4.38e-06	0.436439	0.0543691	-0.00962118	0.967888	-0.106445	0.655123	-0.024083	0.919724
Com_714_pos	brown	Styrene	Benzenoids	Benzene and substituted derivatives	Styrenes	Styrenes	-0.208408	0.377908	-0.33178	0.152981	-0.114962	0.629362	-0.27655	0.23787	0.335874	0.147669	0.485969	0.0298222	-0.262898	0.262776	0.0541301	0.820692	0.130597	0.583141	-0.219619	0.352188	0.374113	0.104163	0.362334	0.116423	-0.106452	0.655101	0.719317	0.000350785	0.384458	0.0941928	0.177139	0.454992	0.0221155	0.926264	-0.00105613	0.996474
Com_7399_pos	brown	L-Alanyl-L-Lysine	Organic acids and derivatives	Carboxylic acids and derivatives	Amino acids, peptides, and analogues	Dipeptides	-0.613902	0.00398568	-0.547359	0.0124921	-0.669677	0.00123827	-0.649971	0.00192097	-0.122267	0.607589	0.0671811	0.778392	0.359028	0.120042	0.725532	0.000294094	0.326873	0.15952	-0.0545987	0.819164	-0.0990913	0.677673	-0.11475	0.629998	0.0427215	0.858067	0.86341	9.47e-07	0.0834304	0.726565	-0.174432	0.46202	-0.14465	0.542886	-0.0373606	0.875736
Com_7418_pos	brown	ACar 22:1	Lipids and lipid-like molecules	Fatty Acyls	Fatty acid esters	Acyl carnitines	0.716698	0.000377322	0.605083	0.00470315	0.527659	0.0167984	0.564954	0.00944489	0.39688	0.0831662	0.416033	0.0680781	-0.405707	0.0759329	-0.417528	0.0669936	-0.0101617	0.966085	0.236466	0.315501	0.292573	0.210646	0.388735	0.0902822	-0.254603	0.278683	-0.526764	0.0170192	-0.310111	0.183305	0.337884	0.14511	-0.124117	0.602122	-0.341776	0.140242
Com_7485_pos	brown	1-(2-furyl)pentane-1,4-dione					-0.556701	0.0107884	-0.501854	0.0241559	-0.578384	0.00755168	-0.576648	0.00777737	-0.0925877	0.697839	0.0898899	0.706263	0.260348	0.267603	0.553146	0.0114129	0.276143	0.238589	-0.14622	0.538468	-0.0624405	0.793694	-0.0764319	0.748761	0.0960042	0.68722	0.952706	9.46e-11	0.199665	0.398679	-0.143883	0.545049	-0.171382	0.470007	0.050814	0.831521
Com_749_pos	brown	ACar 20:1	Lipids and lipid-like molecules	Fatty Acyls	Fatty acid esters	Acyl carnitines	0.563316	0.00970016	0.676701	0.00105072	0.331794	0.152963	0.517751	0.0193744	0.0419116	0.860732	-0.0132476	0.955794	-0.178572	0.451292	-0.39237	0.0870532	-0.197287	0.404435	0.10288	0.666021	-0.170838	0.471441	-0.00350658	0.988294	-0.00970249	0.967617	-0.501973	0.0241172	-0.390412	0.0887818	0.204833	0.386327	-0.22768	0.334338	-0.1717	0.469172
Com_7541_pos	brown	2-Methoxybenzaldehyde					-0.844257	2.87e-06	-0.767507	7.82e-05	-0.665557	0.00136085	-0.765064	8.5e-05	-0.208905	0.376748	-0.289824	0.215163	0.3845	0.0941542	0.400166	0.0804168	-0.197242	0.404547	-0.580056	0.0073395	-0.308943	0.185047	-0.260268	0.267755	0.280414	0.231106	0.785495	4.07e-05	0.500774	0.0245119	-0.0202615	0.932431	0.0224938	0.925006	0.0579837	0.808147
Com_7594_pos	brown	(4-methoxyphenyl)(4-nitrophenyl)methanone					-0.770614	7.01e-05	-0.70052	0.000582162	-0.657007	0.00164804	-0.729853	0.000259455	-0.132682	0.57709	-0.0541378	0.820667	0.461098	0.0407313	0.55838	0.0105033	0.20589	0.383829	-0.282176	0.228064	-0.0696681	0.770395	-0.127066	0.593453	0.125316	0.598591	0.883613	2.42e-07	0.525235	0.0174017	-0.0190458	0.936478	-0.0603782	0.800374	0.0180739	0.939713
Com_7808_neg	brown	5-chloro-N-(4-morpholinophenyl)-1H-indole-2-carboxamide					-0.11461	0.630416	-0.0947421	0.691136	-0.273035	0.244131	-0.0826078	0.729164	0.210972	0.371934	0.444763	0.0494254	-0.216638	0.358927	0.121446	0.610019	0.410241	0.0724054	0.311925	0.180622	0.0713611	0.764964	0.27853	0.234389	-0.0618941	0.795463	0.629342	0.00294803	0.191132	0.419543	0.233915	0.320903	0.0419167	0.860715	-0.0638316	0.789196
Com_7844_pos	brown	Fluprostenol serinol amide	Lipids and lipid-like molecules	Fatty Acyls	Eicosanoids	Prostaglandins and related compounds	-0.598836	0.00527329	-0.524076	0.0176961	-0.489455	0.0284973	-0.596109	0.00553935	-0.0956547	0.688304	-0.172191	0.467882	0.506282	0.0227392	0.337652	0.145404	0.165106	0.486659	-0.245073	0.297682	-0.0901722	0.70538	-0.0810793	0.733999	0.513133	0.020678	0.677331	0.00103512	0.310104	0.183316	-0.177573	0.453869	-0.205073	0.38576	0.0127174	0.957562
Com_7955_pos	brown	PC (18:5e/15:1)	Lipids and lipid-like molecules	Glycerophospholipids	Glycerophosphocholines	Phosphocholines	-0.248541	0.290678	-0.375694	0.102592	-0.111883	0.638627	-0.329281	0.156288	0.160167	0.499966	0.237293	0.313763	-0.100234	0.67415	0.046511	0.845616	0.0140349	0.953169	-0.327706	0.158397	0.194671	0.41082	0.15619	0.510807	-0.107848	0.650851	0.683645	0.000889433	0.413388	0.070029	-0.0191568	0.936108	0.406657	0.0751834	-0.120053	0.614155
Com_8104_pos	brown	Adenylosuccinic acid	Nucleosides, nucleotides, and analogues	Purine nucleotides	Purine ribonucleotides	Purine ribonucleoside monophosphates	-0.509137	0.0218612	-0.501034	0.024426	-0.546184	0.0127208	-0.564503	0.00951465	-0.0682481	0.774958	0.151173	0.524641	0.18432	0.43661	0.597203	0.00543132	0.274486	0.241534	-0.117742	0.62104	-0.0147973	0.950629	-0.0555449	0.816081	-0.0463233	0.846232	0.93248	2.16e-09	0.22816	0.333293	-0.102666	0.666677	-0.113284	0.634403	-0.0366985	0.877922
Com_818_neg	brown	Uridine diphosphate glucose					-0.651945	0.00184084	-0.584276	0.00682555	-0.673355	0.00113682	-0.716353	0.000380938	-0.181571	0.443601	-0.0676293	0.776949	0.418235	0.0664853	0.762277	9.35e-05	0.110551	0.642655	-0.230299	0.328655	-0.19433	0.411656	-0.207323	0.380453	-0.0253499	0.915515	0.808251	1.62e-05	0.122919	0.605659	-0.182259	0.441845	-0.128627	0.588884	-0.0548803	0.818246
Com_8325_pos	brown	Sodium [dodecanoyl(methyl)amino]acetate					-0.606001	0.00462379	-0.554029	0.0112553	-0.538249	0.0143565	-0.5903	0.00614323	-0.104725	0.660372	-0.0991063	0.677626	0.687983	0.000799698	0.454825	0.0439176	0.291115	0.213035	-0.179164	0.449768	-0.0506722	0.831985	-0.0876665	0.71323	0.0740422	0.756385	0.639911	0.00237615	0.124736	0.600298	-0.226566	0.336772	-0.0951993	0.689717	0.09129	0.701887
Com_849_pos	brown	Cuminaldehyde	Lipids and lipid-like molecules	Prenol lipids	Monoterpenoids	Aromatic monoterpenoids	-0.155949	0.511467	-0.342677	0.139132	-0.144599	0.543029	-0.302586	0.194726	0.435041	0.0552352	0.622871	0.0033515	-0.0831949	0.727309	0.194032	0.412388	0.357715	0.121502	-0.03461	0.884824	0.536211	0.0148026	0.487423	0.0292637	-0.0913055	0.701838	0.591426	0.00602217	0.143683	0.545614	0.129123	0.587438	-0.368908	0.109459	-0.150189	0.527376
Com_908_neg	brown	FAHFA (18:1/20:3)	Lipids and lipid-like molecules	Fatty Acyls	Fatty acids and conjugates	Fatty acids	-0.598588	0.00529705	-0.471722	0.0357465	-0.453772	0.0444707	-0.55806	0.0105571	-0.191834	0.417806	-0.15585	0.511738	-0.00374433	0.9875	0.166796	0.482147	-0.102461	0.667305	-0.504002	0.0234604	-0.168185	0.478454	-0.209348	0.375713	0.222184	0.34645	0.886267	1.99e-07	0.595989	0.00555133	0.0231638	0.922779	0.0490308	0.837356	0.128654	0.588808
Com_91_pos	brown	Methyl palmitate	Lipids and lipid-like molecules	Fatty Acyls	Fatty acid esters	Fatty acid methyl esters	-0.623787	0.00329176	-0.583874	0.00687317	-0.469887	0.0365716	-0.572077	0.00839793	-0.112297	0.63738	-0.0663822	0.780965	0.143463	0.546237	0.174524	0.461783	-1.8e-05	0.99994	-0.451758	0.0455435	-0.0833867	0.726703	-0.116613	0.624413	0.176884	0.45565	0.852099	1.86e-06	0.674476	0.00110734	0.135525	0.568882	0.0662161	0.7815	-0.00903337	0.969849
Com_9178_pos	brown	ACar 22:2	Lipids and lipid-like molecules	Fatty Acyls	Fatty acid esters	Acyl carnitines	0.609236	0.00435306	0.612382	0.00410249	0.382505	0.0960195	0.488747	0.0287627	0.129377	0.586696	0.124693	0.600425	-0.27873	0.234038	-0.360819	0.118072	-0.152906	0.519844	0.151486	0.523774	-0.0440586	0.85367	0.0918139	0.700252	-0.169534	0.474881	-0.480987	0.0317989	-0.293229	0.209578	0.326257	0.160355	-0.0481455	0.840256	-0.360266	0.118677
Com_922_neg	brown	17-AAG					-0.601198	0.00505133	-0.517001	0.0195816	-0.522019	0.0182287	-0.616507	0.00379204	-0.112868	0.635658	-0.102072	0.668501	0.547996	0.0123694	0.449536	0.0467502	0.262954	0.262671	-0.187983	0.427389	-0.0611535	0.797861	-0.0873726	0.714153	0.448682	0.0472203	0.785457	4.07e-05	0.229893	0.329531	-0.173435	0.464624	-0.23276	0.323368	0.0273276	0.908949
Com_9376_pos	brown	4-[1-(dimethylamino)ethylidene]-2-phenyl-1,3-oxazol-5(4H)-one					-0.184496	0.436166	-0.11904	0.617169	-0.312767	0.179385	-0.156575	0.509752	0.0310405	0.896638	0.253879	0.280099	-0.145242	0.541217	0.142148	0.54996	0.375483	0.102801	0.294551	0.207435	-0.0539197	0.821378	0.113338	0.634242	-0.0513771	0.82968	0.658746	0.00158583	0.240585	0.306895	0.259098	0.26999	0.105149	0.659075	-0.00399609	0.98666
Com_940_pos	brown	3-[4-(3,5-dichloro-4-pyridinyl)piperazino]-1,1,1-trifluoro-2-propanol					-0.574452	0.00807063	-0.409469	0.072997	-0.6459	0.00209547	-0.551985	0.0116231	-0.322467	0.165554	-0.119054	0.617127	0.267219	0.254722	0.616758	0.00377381	0.18926	0.424197	0.0107627	0.96408	-0.31921	0.170113	-0.322934	0.164906	-0.0694085	0.771229	0.772726	6.51e-05	0.268295	0.252741	-0.0168106	0.943921	0.0729035	0.760025	-0.0061497	0.979471
Com_9546_pos	brown	Milbemycin A4 oxime	Phenylpropanoids and polyketides	Macrolides and analogues	Milbemycins	Milbemycins	-0.629971	0.00291103	-0.607768	0.00447428	-0.466519	0.0381243	-0.619085	0.00360817	-0.0740678	0.756303	0.0877819	0.712868	0.4474	0.0479332	0.555158	0.011056	0.391178	0.0881028	-0.116299	0.625353	0.169871	0.473991	-0.00281111	0.990615	0.312457	0.17984	0.79145	3.23e-05	0.366	0.112501	-0.0587384	0.805695	-0.192785	0.415457	0.014409	0.951923
Com_9645_pos	brown	15(R)-15-Methyl prostaglandin A2	Lipids and lipid-like molecules	Fatty Acyls	Eicosanoids	Prostaglandins and related compounds	-0.394316	0.0853601	-0.418343	0.0664078	-0.390524	0.0886824	-0.362598	0.116136	0.150961	0.525229	0.205184	0.385497	-0.0376501	0.87478	0.315518	0.175385	0.116518	0.624696	-0.0932175	0.695877	-0.00176407	0.994111	0.137618	0.562871	-0.0395168	0.868622	0.561178	0.0100417	0.056723	0.812246	-0.104592	0.660779	0.20852	0.377648	0.000226076	0.999245
Com_9997_pos	brown	Tetramethylpyrazine					-0.281249	0.229662	-0.134196	0.572712	-0.244182	0.299496	-0.213722	0.365589	-0.231768	0.325494	-0.137069	0.564445	-0.228581	0.332377	-0.103876	0.662968	-0.00252509	0.99157	-0.0691952	0.771914	-0.268505	0.252355	-0.213834	0.365331	0.0848288	0.722155	0.514256	0.0203548	0.285473	0.222443	0.290725	0.213677	0.447927	0.0476394	0.0301854	0.899471
Com_10036_pos	green	Meperidine-d5					0.133612	0.5744	-0.03225	0.892632	0.179623	0.448588	0.0791848	0.740006	-0.0763506	0.74902	0.0137675	0.954061	-0.293933	0.208436	-0.189797	0.42286	0.138503	0.560338	0.233242	0.322338	0.131519	0.580462	0.0225862	0.924699	-0.17826	0.452096	0.00432544	0.98556	0.552539	0.0115226	0.250766	0.28624	0.233523	0.321739	-0.214244	0.36439
Com_10042_pos	green	carbamazepine-d10					0.0401706	0.866467	-0.000231206	0.999228	0.0439227	0.854117	0.0809441	0.734428	-0.0301347	0.899639	-0.0338448	0.887354	-0.232902	0.323065	-0.245911	0.295979	-0.0283046	0.905707	0.187292	0.429119	-0.0989818	0.67801	0.0399055	0.867341	0.035941	0.880424	-0.0382252	0.872882	0.293113	0.209766	0.341819	0.140189	0.119039	0.61717	-0.0422461	0.859631
Com_10308_pos	green	4-oxo-4-[(1-phenylethyl)amino]but-2-enoic acid					-0.0952762	0.689478	0.0310958	0.896455	0.00260721	0.991296	-0.103907	0.662875	-0.10961	0.645504	-0.0356171	0.881495	-0.26738	0.254424	-0.20759	0.379826	-0.212299	0.368865	-0.154674	0.514968	-0.0493659	0.836259	-0.124912	0.599779	-0.12167	0.609355	0.0280933	0.906408	0.443934	0.0499015	0.911844	2.21e-08	0.225994	0.338027	-0.197263	0.404496
Com_10529_pos	green	N-Acetylmethionine	Organic acids and derivatives	Carboxylic acids and derivatives	Amino acids, peptides, and analogues	Methionine and derivatives	-0.154899	0.514349	-0.0267085	0.911004	-0.0101376	0.966165	-0.0127488	0.957457	-0.0555633	0.816021	-0.181904	0.442751	-0.347423	0.133384	-0.441199	0.0514979	-0.450223	0.0463745	-0.224153	0.342081	-0.239979	0.308152	-0.0740755	0.756278	0.103028	0.665566	-0.0781803	0.743197	0.512304	0.020919	0.741008	0.000185698	0.262042	0.26439	0.0888213	0.709609
Com_1111_neg	green	2-{2-[2,5-di(methoxycarbonyl)anilino]-2-oxoethoxy}acetic acid					0.126749	0.594381	0.244938	0.297956	0.088655	0.71013	0.14095	0.553361	-0.0112805	0.962353	0.0498095	0.834807	-0.29931	0.199843	-0.245875	0.296053	-0.0996556	0.675932	0.237444	0.313445	-0.100193	0.674278	0.0149163	0.950232	-0.211474	0.370771	-0.222914	0.344826	0.111244	0.640559	0.880755	2.98e-07	0.185708	0.433104	-0.0812321	0.733515
Com_11518_pos	green	N4-Acetylcytidine	Nucleosides, nucleotides, and analogues	Pyrimidine nucleosides	Not available	Pyrimidine nucleosides	-0.237252	0.313847	0.00214365	0.992844	-0.211535	0.370631	0.0283018	0.905717	-0.211287	0.371204	-0.184229	0.436841	0.161707	0.495799	0.144989	0.54193	-0.114335	0.631243	-0.0859259	0.7187	-0.258692	0.270769	-0.243365	0.301168	0.207305	0.380495	0.0644796	0.787103	0.0611372	0.797914	0.425726	0.0612754	-0.451679	0.0455859	0.515649	0.0199592
Com_11556_pos	green	Alternariol	Phenylpropanoids and polyketides	Coumarins and derivatives	Not available	Coumarins and derivatives	-0.0422005	0.859781	-0.136766	0.565314	0.00848417	0.971681	-0.0575639	0.809511	-0.0169087	0.943594	-0.0496369	0.835372	-0.112519	0.636711	-0.167859	0.479321	-0.154852	0.514478	-0.0076166	0.974576	-0.0617706	0.795862	0.0114896	0.961656	-0.0746568	0.754422	-0.0513702	0.829702	0.179921	0.447823	0.37971	0.0986786	0.0576432	0.809253	-0.0908434	0.703282
Com_1163_neg	green	Allantoin	Organoheterocyclic compounds	Azoles	Imidazoles	Imidazoles	-0.261955	0.264554	-0.0504487	0.832716	-0.183397	0.438951	-0.227826	0.334019	-0.220164	0.350964	-0.284668	0.223807	-0.213787	0.36544	-0.054844	0.818364	-0.491875	0.027605	-0.278419	0.234583	-0.34979	0.130581	-0.300402	0.198127	-0.256319	0.275344	-0.0501672	0.833636	0.438173	0.0533092	0.84542	2.69e-06	0.35248	0.127447	-0.0933383	0.695501
Com_1187_pos	green	Cinnamoylglycine	Organic acids and derivatives	Carboxylic acids and derivatives	Amino acids, peptides, and analogues	N-acyl-alpha amino acids	-0.121265	0.610557	0.0413734	0.862504	-0.102627	0.666794	-0.108655	0.648399	-0.105768	0.657187	-0.0699402	0.769521	-0.213261	0.366648	-0.110084	0.644068	-0.177228	0.45476	0.0450619	0.850373	-0.183923	0.437617	-0.11798	0.620328	-0.19518	0.409574	-0.0703505	0.768205	0.192786	0.415455	0.886124	2.01e-07	0.284859	0.223484	-0.149563	0.529118
Com_1228_neg	green	FAHFA (4:0/16:0)	Lipids and lipid-like molecules	Fatty Acyls	Fatty acids and conjugates	Fatty acids	0.0591904	0.804227	0.307974	0.186502	0.108642	0.64844	0.13891	0.559176	-0.141365	0.552183	-0.115296	0.628359	-0.151628	0.523379	-0.226792	0.336278	-0.31182	0.180777	-0.169367	0.475323	-0.176751	0.455996	-0.173401	0.464714	0.0557499	0.815413	-0.131328	0.581017	0.0885348	0.710507	0.721365	0.000331155	0.0214477	0.928485	0.0568123	0.811955
Com_127_pos	green	Hippuric acid	Benzenoids	Benzene and substituted derivatives	Benzoic acids and derivatives	Hippuric acids	-0.0416119	0.861719	0.128222	0.59007	0.0100771	0.966367	-0.0163312	0.945517	-0.0987002	0.67888	-0.0857955	0.71911	-0.245686	0.296435	-0.255399	0.277132	-0.294948	0.206795	-0.106586	0.654694	-0.150657	0.526075	-0.127222	0.592996	-0.113604	0.633442	-0.137849	0.562209	0.311179	0.181722	0.968385	2.67e-12	0.139442	0.557656	-0.135796	0.568102
Com_12923_pos	green	2-(acetylamino)-3-(1H-indol-3-yl)propanoic acid					0.234928	0.318752	0.239737	0.308656	0.123754	0.603193	0.189825	0.422791	0.414414	0.0692677	0.334133	0.149913	-0.366645	0.111822	-0.317879	0.172001	-0.0786911	0.741574	0.195396	0.409046	0.0580851	0.807817	0.410746	0.0720201	-0.115655	0.627282	-0.20699	0.381236	0.0841087	0.724425	0.640994	0.0023232	0.155772	0.511953	-0.188905	0.425084
Com_1352_neg	green	N-Isobutyrylglycine	Organic acids and derivatives	Carboxylic acids and derivatives	Amino acids, peptides, and analogues	N-acyl-alpha amino acids	0.0200337	0.933189	0.17764	0.453696	-0.00825712	0.972439	0.0524082	0.826311	-0.0476769	0.841792	0.017071	0.943053	-0.335933	0.147594	-0.229781	0.329775	-0.0339761	0.88692	0.230614	0.327975	-0.114232	0.631552	-0.0265929	0.911388	-0.147807	0.53402	-0.139796	0.556645	0.229973	0.329359	0.844922	2.77e-06	0.278966	0.233626	-0.168598	0.477358
Com_1373_neg	green	2-Hydroxyhippuric acid	Benzenoids	Benzene and substituted derivatives	Benzoic acids and derivatives	Hippuric acids	-0.0757258	0.751011	0.0969586	0.684263	-0.0127125	0.957578	-0.0491834	0.836856	-0.10231	0.667769	-0.104036	0.662479	-0.23745	0.313433	-0.237897	0.312496	-0.318484	0.171141	-0.17553	0.459164	-0.149116	0.530362	-0.14406	0.544551	-0.117045	0.623121	-0.0985335	0.679394	0.377545	0.100774	0.916728	1.35e-08	0.137807	0.56233	-0.135179	0.569878
Com_1380_pos	green	o-Cresol	Benzenoids	Phenols	Cresols	Ortho cresols	-0.0462477	0.84648	0.128543	0.589131	0.00723043	0.975865	-0.0195614	0.934761	-0.0830461	0.727779	-0.0578351	0.80863	-0.231903	0.325204	-0.239452	0.309248	-0.279001	0.233564	-0.10893	0.647565	-0.130101	0.584587	-0.111048	0.64115	-0.101964	0.668832	-0.117587	0.621503	0.287245	0.21946	0.964456	7.56e-12	0.116631	0.624359	-0.120751	0.61208
Com_1384_pos	green	13-HPODE	Lipids and lipid-like molecules	Fatty Acyls	Lineolic acids and derivatives	Lineolic acids and derivatives	0.0853961	0.720368	0.115403	0.628037	0.108709	0.648236	0.0494629	0.835942	0.0477303	0.841617	0.158744	0.503833	-0.3189	0.170552	-0.224275	0.341812	0.010858	0.963762	0.196205	0.40707	0.0703814	0.768106	0.094165	0.692929	-0.177385	0.454354	-0.0418658	0.860883	0.122628	0.606521	0.82539	7.46e-06	0.256338	0.275308	-0.155268	0.513336
Com_1432_neg	green	Dodecanedioic acid	Lipids and lipid-like molecules	Fatty Acyls	Fatty acids and conjugates	Medium-chain fatty acids	-0.163562	0.490801	-0.0936401	0.694562	-0.0456188	0.848545	-0.13836	0.560746	-0.133091	0.575907	-0.231023	0.327094	-0.425736	0.0612686	-0.348181	0.132482	-0.414922	0.0688928	-0.286473	0.220756	-0.226659	0.336568	-0.173288	0.465009	-0.173617	0.464149	0.108402	0.649169	0.638628	0.00244021	0.725505	0.000294319	0.471822	0.0357015	-0.140601	0.554354
Com_14720_pos	green	geranyl pp	Lipids and lipid-like molecules	Prenol lipids	Isoprenoid phosphates	Isoprenoid phosphates	-0.0103405	0.965488	0.082266	0.730244	0.0323104	0.892432	-0.0533757	0.823153	-0.106775	0.654116	-0.120259	0.613542	-0.20593	0.383733	-0.245156	0.297513	-0.307769	0.18681	-0.0788436	0.74109	-0.170905	0.471264	-0.120555	0.612661	-0.190505	0.421101	-0.143782	0.545334	0.271731	0.24648	0.879977	3.15e-07	0.220526	0.350153	-0.178962	0.450287
Com_148_pos	green	Phenylacetylglycine	Organic acids and derivatives	Carboxylic acids and derivatives	Amino acids, peptides, and analogues	N-acyl-alpha amino acids	0.122018	0.608324	0.245678	0.296453	0.0881153	0.711822	0.118689	0.618215	0.00378716	0.987357	0.0476353	0.841929	-0.286437	0.220817	-0.258736	0.270684	-0.153072	0.519384	0.171361	0.470065	-0.102015	0.668675	0.0141944	0.952638	-0.228321	0.332941	-0.233016	0.32282	0.103322	0.664667	0.927536	4.01e-09	0.183956	0.437533	-0.123408	0.604214
Com_1483_pos	green	Dibutyl sebacate	Lipids and lipid-like molecules	Fatty Acyls	Fatty acid esters	Fatty acid esters	0.150707	0.525935	0.22116	0.348733	0.158312	0.505009	0.134574	0.571622	-0.0595738	0.802983	0.0904044	0.704654	-0.255366	0.277196	-0.193038	0.414834	0.019316	0.935578	0.247416	0.292939	0.040092	0.866726	0.00171612	0.994271	-0.164817	0.487435	-0.141834	0.550851	0.0835748	0.726109	0.806811	1.72e-05	0.0766127	0.748185	-0.0727049	0.760661
Com_15180_pos	green	4-decyl-3-hydroxy-5-oxooxolane-2,3-dicarboxylic acid					-0.253058	0.28171	-0.196651	0.405982	-0.240294	0.307499	-0.270238	0.249188	-0.111017	0.641245	0.0207941	0.930659	0.221798	0.347309	0.201081	0.395274	0.0931396	0.69612	-0.0173469	0.942134	-0.0561141	0.814227	-0.108392	0.6492	-0.161978	0.495066	0.271867	0.246236	0.277992	0.235331	0.729971	0.00025856	0.084578	0.722945	-0.289848	0.215124
Com_1544_pos	green	(±)13-HpODE					0.124597	0.600708	0.186305	0.431601	0.122887	0.605755	0.0962829	0.686356	-0.0147828	0.950677	0.116482	0.624804	-0.29497	0.206759	-0.194373	0.411551	0.057551	0.809553	0.291002	0.21322	0.0438042	0.854506	0.0430805	0.856886	-0.178488	0.451508	-0.102734	0.666467	0.0918597	0.700109	0.808841	1.58e-05	0.216138	0.360064	-0.123986	0.60251
Com_1604_pos	green	PC (18:2/18:3)	Lipids and lipid-like molecules	Glycerophospholipids	Glycerophosphocholines	Phosphocholines	-0.0879349	0.712388	0.183027	0.439892	-0.134926	0.570607	0.124306	0.601565	-0.135383	0.56929	-0.202652	0.391515	-0.0280309	0.906615	-0.218516	0.354672	-0.0733321	0.758654	0.0917585	0.700425	-0.28632	0.221014	-0.15406	0.51666	0.0327213	0.891072	-0.221683	0.347565	0.222563	0.345606	0.392142	0.0872532	-0.13291	0.576431	0.345588	0.135586
Com_16290_pos	green	Boldione	Lipids and lipid-like molecules	Steroids and steroid derivatives	Androstane steroids	Androgens and derivatives	-0.112982	0.635313	-0.143051	0.547403	-0.195123	0.409713	-0.161242	0.497055	-0.0695157	0.770884	0.124646	0.600564	0.0527025	0.82535	0.288951	0.216611	0.348396	0.132227	0.442367	0.0508115	0.00348309	0.988372	0.0353251	0.88246	-0.140111	0.55575	0.215035	0.36258	0.179126	0.449865	0.260852	0.266645	-0.00472474	0.984228	-0.116321	0.625286
Com_1819_pos	green	Quinoline	Organoheterocyclic compounds	Quinolines and derivatives	Not available	Quinolines and derivatives	0.0143626	0.952077	0.23011	0.329062	0.0379039	0.873942	0.0126736	0.957708	-0.114553	0.630588	-0.0940664	0.693236	-0.19738	0.404209	-0.236886	0.314618	-0.312552	0.179701	-0.118531	0.618686	-0.169177	0.475826	-0.15332	0.5187	-0.1108	0.6419	-0.157143	0.508198	0.137558	0.563043	0.902505	5.28e-08	0.0705034	0.767714	-0.0912317	0.702069
Com_1892_pos	green	Indole-3-acetic acid	Organoheterocyclic compounds	Indoles and derivatives	Indolyl carboxylic acids and derivatives	Indole-3-acetic acid derivatives	0.133838	0.573745	0.363426	0.115245	0.153482	0.518252	0.101972	0.668806	-0.134788	0.571005	-0.182758	0.440576	-0.252487	0.282834	-0.338494	0.144339	-0.462238	0.0401719	-0.205574	0.384575	-0.231014	0.327114	-0.204012	0.388275	-0.155878	0.511663	-0.262317	0.263871	0.0782996	0.742818	0.785873	4.01e-05	0.187675	0.42816	-0.0713783	0.764909
Com_2028_neg	green	Catechol	Benzenoids	Phenols	Benzenediols	Catechols	-0.0737514	0.757314	0.111592	0.639506	-0.0216306	0.927877	-0.031704	0.89444	-0.0885774	0.710373	-0.0553717	0.816645	-0.207291	0.380528	-0.193089	0.414708	-0.256588	0.274823	-0.116042	0.626121	-0.120978	0.611407	-0.120838	0.611823	-0.110576	0.642578	-0.0924339	0.698318	0.322391	0.165659	0.930845	2.67e-09	0.076197	0.749509	-0.0931316	0.696145
Com_2051_neg	green	3-Methyladipic acid	Lipids and lipid-like molecules	Fatty Acyls	Fatty acids and conjugates	Medium-chain fatty acids	0.0254075	0.915324	0.054133	0.820682	0.0978832	0.681403	0.0350603	0.883335	0.228838	0.331818	0.183923	0.437618	-0.527427	0.0168555	-0.434186	0.0557697	-0.15861	0.504198	-0.0793429	0.739505	0.0927599	0.697302	0.230165	0.328945	-0.0313549	0.895596	0.0491308	0.837029	0.569124	0.00881984	0.771251	6.86e-05	0.278909	0.233726	-0.171295	0.470238
Com_2088_neg	green	FAHFA (4:0/18:0)	Lipids and lipid-like molecules	Fatty Acyls	Fatty acids and conjugates	Fatty acids	-0.0784169	0.742445	0.153643	0.517809	-0.0289302	0.903633	-0.0435142	0.85546	-0.0711397	0.765674	0.028516	0.905006	-0.171877	0.468707	-0.121534	0.609759	-0.162346	0.494075	-0.135211	0.569785	-0.0319287	0.893696	-0.0911483	0.702329	0.0504636	0.832667	0.0725342	0.761207	0.186414	0.431326	0.809177	1.56e-05	-0.168647	0.477229	0.037553	0.875101
Com_2182_neg	green	8(S),15(S)-DiHETE	Lipids and lipid-like molecules	Fatty Acyls	Eicosanoids	Hydroxyeicosatetraenoic acids	-0.0709551	0.766265	0.00441084	0.985275	-0.150003	0.527892	-0.115517	0.627695	-0.151465	0.52383	0.0702044	0.768674	-0.0077428	0.974155	0.208446	0.37782	0.271819	0.246321	0.3424	0.139472	-0.053318	0.823341	-0.0692622	0.771699	-0.224484	0.34135	0.308948	0.18504	0.109411	0.646106	0.525811	0.0172569	0.0580253	0.808011	-0.050063	0.833977
Com_2236_neg	green	Glu-Thr	Organic acids and derivatives	Carboxylic acids and derivatives	Amino acids, peptides, and analogues	Dipeptides	-0.069488	0.770973	-0.16882	0.476772	0.00427351	0.985734	-0.104658	0.660576	-0.0175415	0.941486	0.144758	0.542582	-0.0193195	0.935567	0.218864	0.353888	0.267395	0.254397	-0.15428	0.516053	0.362857	0.115857	0.00966569	0.967739	0.145938	0.539259	0.342768	0.13902	0.265442	0.258015	-0.349466	0.130962	-0.473268	0.0350624	0.05905	0.804683
Com_2344_neg	green	Capryloylglycine	Organic acids and derivatives	Carboxylic acids and derivatives	Amino acids, peptides, and analogues	N-acyl-alpha amino acids	0.174215	0.462588	0.239855	0.308411	0.114918	0.629494	0.207733	0.379491	0.193598	0.413454	0.245303	0.297215	-0.375341	0.102942	-0.280294	0.231314	0.0584243	0.806715	0.334507	0.149428	0.0537273	0.822006	0.235116	0.318353	-0.103283	0.664784	-0.216601	0.359009	-0.0346734	0.884614	0.598922	0.005265	0.195104	0.409761	-0.12016	0.613837
Com_240_neg	green	3-Oxo-7alpha,12alpha-hydroxy-5beta-cholanoic acid	Lipids and lipid-like molecules	Steroids and steroid derivatives	Bile acids, alcohols and derivatives	Dihydroxy bile acids, alcohols and derivatives	-0.101203	0.671169	-0.164866	0.487302	-0.0966051	0.685358	-0.170134	0.473297	-0.15712	0.508263	-0.0825615	0.72931	-0.0635713	0.790037	0.247078	0.293621	-0.195914	0.40778	0.00943633	0.968505	-0.159192	0.502615	-0.158583	0.504271	-0.219316	0.352869	-0.0240893	0.919703	0.0385649	0.871761	0.177554	0.453919	0.160981	0.497762	-0.149611	0.528983
Com_2416_neg	green	Tetradecanedioic acid	Lipids and lipid-like molecules	Fatty Acyls	Fatty acids and conjugates	Long-chain fatty acids	0.0270572	0.909846	0.097277	0.683278	0.0415188	0.862026	0.0208797	0.930375	-0.0673744	0.777769	0.0683	0.774791	-0.288424	0.217489	-0.0860269	0.718383	0.208334	0.378083	0.249984	0.287794	0.0605342	0.799868	0.00459244	0.984669	-0.00148336	0.995048	0.207823	0.37928	0.243972	0.299926	0.314766	0.176473	0.177982	0.452812	0.0461442	0.84682
Com_2420_neg	green	LPE 16:2	Lipids and lipid-like molecules	Glycerophospholipids	Glycerophosphoethanolamines	1-acyl-sn-glycero-3-phosphoethanolamines	0.138984	0.558965	0.191774	0.417954	0.191739	0.41804	-0.0141121	0.952912	-0.290473	0.214092	-0.283766	0.225342	0.481733	0.0314964	0.141857	0.550784	0.029303	0.902396	-0.164539	0.488179	0.0572696	0.810468	-0.301792	0.195958	0.120365	0.613226	-0.131982	0.579119	-0.32898	0.156689	-0.316316	0.174236	-0.3451	0.136176	0.0824877	0.729543
Com_2497_neg	green	3-(4-chlorophenyl)-5-methyl-2,5-dihydro-1,2,4-oxadiazole					-0.417074	0.0673217	-0.295027	0.206668	-0.230742	0.327699	-0.361101	0.117763	-0.15324	0.518921	-0.132895	0.576474	-0.161312	0.496866	-0.0724118	0.761598	-0.193006	0.414911	-0.354778	0.124813	-0.0887678	0.709777	-0.16679	0.482165	0.110603	0.642496	0.375752	0.102534	0.807484	1.68e-05	0.659284	0.00156697	0.169567	0.474795	-0.100539	0.673213
Com_2501_neg	green	N1-(4-chlorophenyl)-2-cyano-4,4-dimethyl-3-oxopentanamide					-0.126823	0.594167	0.0488837	0.837838	-0.0631891	0.791273	-0.0902859	0.705024	-0.0812377	0.733498	-0.0565365	0.812853	-0.177334	0.454487	-0.153142	0.519192	-0.242108	0.30375	-0.156943	0.508746	-0.0952852	0.68945	-0.116291	0.625376	-0.0862053	0.717821	-0.0433954	0.85585	0.391	0.0882599	0.862852	9.81e-07	0.0282339	0.905942	-0.110205	0.643702
Com_2530_pos	green	Isoquinoline	Organoheterocyclic compounds	Isoquinolines and derivatives	Not available	Isoquinolines and derivatives	0.107054	0.653266	0.32977	0.155637	0.124083	0.602224	0.0727485	0.760521	-0.127247	0.592923	-0.146499	0.537686	-0.222096	0.346645	-0.29357	0.209023	-0.405034	0.0764671	-0.180361	0.446696	-0.202187	0.392625	-0.187655	0.428211	-0.144688	0.542779	-0.22292	0.344812	0.0778631	0.744206	0.807168	1.7e-05	0.153032	0.519495	-0.0900922	0.70563
Com_2645_neg	green	N-Acetyl-DL-phenylalanine	Organic acids and derivatives	Carboxylic acids and derivatives	Amino acids, peptides, and analogues	Phenylalanine and derivatives	-0.0612859	0.797432	0.118406	0.619056	-0.0240261	0.919913	-0.0355374	0.881758	-0.0467233	0.844919	0.00472646	0.984222	-0.265382	0.258127	-0.21181	0.369995	-0.182693	0.44074	-0.0260318	0.91325	-0.0892608	0.708232	-0.0615189	0.796677	-0.0982266	0.680342	-0.0697442	0.770151	0.304707	0.191459	0.961873	1.41e-11	0.144446	0.543459	-0.149231	0.530042
Com_2660_pos	green	FLK					-0.493361	0.0270685	-0.239337	0.309489	-0.503451	0.0236373	-0.50675	0.0225933	-0.119757	0.615035	-0.0423928	0.859149	0.386285	0.0925071	0.448546	0.0472955	0.0950978	0.690032	0.0152989	0.948957	-0.172539	0.466971	-0.130533	0.583329	-0.025327	0.915591	0.378215	0.100123	0.0909983	0.702798	0.628699	0.00298619	-0.104627	0.660672	-0.0192391	0.935834
Com_267_neg	green	4-oxo-4-(4-toluidino)but-2-enoic acid					-0.113483	0.633806	0.0674295	0.777592	-0.111151	0.640839	-0.107711	0.651268	-0.112289	0.637404	-0.0739613	0.756643	-0.216354	0.359572	-0.0893356	0.707998	-0.174013	0.463114	0.0654867	0.783852	-0.193343	0.414083	-0.12821	0.590103	-0.226561	0.336783	-0.0840098	0.724737	0.196421	0.406544	0.887191	1.85e-07	0.286292	0.221061	-0.163837	0.490062
Com_2728_pos	green	ethyl 2-amino-2-phenylacetate hydrochloride					-0.177972	0.452839	-0.128586	0.589005	-0.0613169	0.797332	-0.161915	0.495238	-0.0885224	0.710546	-0.142204	0.5498	-0.262637	0.263268	-0.283956	0.225019	-0.296395	0.204471	-0.254343	0.279192	-0.144805	0.54245	-0.102247	0.667962	-0.00813961	0.972831	0.151224	0.524501	0.730394	0.000255374	0.778969	5.19e-05	0.299316	0.199833	-0.278633	0.234207
Com_2788_neg	green	N-Tigloylglycine	Organic acids and derivatives	Carboxylic acids and derivatives	Amino acids, peptides, and analogues	N-acyl-alpha amino acids	0.0825488	0.72935	0.200345	0.397043	0.0484555	0.83924	0.100769	0.672504	0.0333247	0.889075	0.0967171	0.685011	-0.326432	0.160116	-0.240185	0.307725	-0.00777126	0.97406	0.288508	0.217349	-0.0530383	0.824254	0.0708447	0.766619	-0.110101	0.644015	-0.184064	0.437261	0.101853	0.669172	0.818488	1.03e-05	0.216303	0.359688	-0.147194	0.535735
Com_2797_pos	green	3-(propan-2-yl)-octahydropyrrolo[1,2-a]pyrazine-1,4-dione					-0.201659	0.393889	-0.145533	0.540399	-0.0816808	0.732095	-0.177469	0.454137	-0.118663	0.618291	-0.172204	0.46785	-0.24531	0.2972	-0.267432	0.254328	-0.312678	0.179516	-0.273653	0.243022	-0.175392	0.459523	-0.136118	0.567177	-0.00218291	0.992713	0.160901	0.497977	0.732598	0.000239318	0.774074	6.2e-05	0.309419	0.184337	-0.276114	0.238641
Com_2885_pos	green	PC (19:1/19:2)	Lipids and lipid-like molecules	Glycerophospholipids	Glycerophosphocholines	Phosphocholines	0.267708	0.25382	0.361209	0.117645	0.196982	0.405178	0.177551	0.453925	-0.0617239	0.796013	-0.0654009	0.784129	-0.244273	0.299311	-0.245151	0.297522	-0.207109	0.380956	0.00257691	0.991397	-0.0325744	0.891558	-0.0906187	0.703984	-0.252859	0.282102	-0.361349	0.117493	0.242013	0.303945	0.62624	0.00313606	-0.118479	0.618839	-0.314899	0.17628
Com_292_neg	green	3-Indoxyl sulphate	Organic acids and derivatives	Organic sulfuric acids and derivatives	Arylsulfates	Arylsulfates	0.0117742	0.960707	0.190951	0.419993	0.00432128	0.985574	0.0620219	0.795049	0.0711888	0.765516	0.0744558	0.755064	-0.254813	0.278273	-0.245423	0.296971	-0.214104	0.364711	0.0278502	0.907215	-0.0895865	0.707212	0.0443265	0.852789	-0.0900449	0.705778	-0.204746	0.386535	0.12044	0.613003	0.939147	8.7e-10	0.0351055	0.883185	-0.0739697	0.756616
Com_3017_pos	green	SM (d15:3/23:0)	Lipids and lipid-like molecules	Sphingolipids	Phosphosphingolipids	Phosphosphingolipids	-0.0499456	0.834361	-0.161854	0.495403	0.0543032	0.820127	-0.028172	0.906147	-0.00349133	0.988345	-0.0661112	0.781839	-0.177201	0.45483	-0.263601	0.261455	-0.208912	0.376731	-0.0743102	0.755529	-0.073902	0.756833	0.0161402	0.946154	-0.0396011	0.868344	-0.0562032	0.813937	0.329055	0.156588	0.277536	0.236131	0.314461	0.176915	-0.109549	0.645688
Com_3331_neg	green	Aldosterone	Lipids and lipid-like molecules	Steroids and steroid derivatives	Hydroxysteroids	21-hydroxysteroids	0.0304339	0.898648	0.0347904	0.884227	0.0866742	0.716347	-0.0243006	0.919001	-0.152365	0.521337	-0.269499	0.250536	-0.336487	0.146885	-0.336815	0.146467	-0.46451	0.0390751	-0.20861	0.377436	-0.219774	0.35184	-0.205603	0.384506	-0.264671	0.259452	-0.173977	0.463209	0.427562	0.0600471	0.570252	0.00865671	0.419699	0.0654416	-0.249229	0.289302
Com_3761_neg	green	3-(2,4-dichlorophenyl)pentanedioic acid					0.0959576	0.687364	0.224712	0.340847	0.148308	0.53262	0.0978884	0.681387	0.00950109	0.968289	-0.0781654	0.743245	-0.361647	0.117168	-0.39249	0.0869486	-0.396892	0.083156	-0.0907231	0.703658	-0.158303	0.505034	-0.01881	0.937263	-0.189957	0.422462	-0.244864	0.298107	0.184767	0.435481	0.855688	1.51e-06	0.334429	0.149529	-0.0486358	0.83865
Com_3789_pos	green	Diosgenin	Lipids and lipid-like molecules	Prenol lipids	Triterpenoids	Triterpenoids	0.0972325	0.683416	-0.0591172	0.804465	0.136334	0.566555	0.0286543	0.904547	-0.0812425	0.733482	0.0243351	0.918886	-0.142106	0.550079	-0.111666	0.639282	0.0335389	0.888366	0.175963	0.458038	0.0496885	0.835203	-0.0133344	0.955504	-0.255924	0.27611	-0.0114491	0.961791	0.255259	0.277404	0.321974	0.166239	0.299432	0.199651	-0.210773	0.372397
Com_3814_neg	green	N'1-(2-chlorobenzoyl)-2-[(2-methyl-1H-indol-3-yl)thio]ethanohydrazide					-0.0933163	0.69557	0.0823586	0.729951	-0.0268776	0.910443	-0.0661457	0.781728	-0.10556	0.657821	-0.0866375	0.716462	-0.199182	0.399847	-0.199618	0.398794	-0.284162	0.224667	-0.145813	0.539611	-0.133828	0.573776	-0.138517	0.560297	-0.110272	0.643498	-0.0930104	0.696522	0.336335	0.14708	0.945102	3.52e-10	0.103244	0.664903	-0.119954	0.61445
Com_3890_neg	green	L-Adrenaline	Benzenoids	Phenols	Benzenediols	Catechols	-0.151066	0.524939	0.0129965	0.956631	-0.00245672	0.991798	-0.0358505	0.880723	-0.0700798	0.769073	-0.0549675	0.817962	-0.248777	0.290205	-0.296789	0.203841	-0.300197	0.198449	-0.193053	0.414796	-0.124676	0.600475	-0.0772452	0.746171	0.101894	0.669046	0.0226013	0.924649	0.480948	0.0318149	0.907543	3.34e-08	0.182441	0.441382	-0.00341782	0.98859
Com_3964_pos	green	3-Methylcrotonylglycine	Organic acids and derivatives	Carboxylic acids and derivatives	Amino acids, peptides, and analogues	N-acyl-alpha amino acids	-0.138663	0.559881	-0.0302773	0.899167	-0.177261	0.454676	-0.151084	0.524887	-0.0259548	0.913506	0.0442809	0.852939	-0.0427036	0.858126	0.0371928	0.87629	0.12339	0.604268	0.312785	0.17936	-0.101613	0.669907	0.0255467	0.914861	-0.0967347	0.684957	0.0295141	0.901697	0.0896408	0.707042	0.696283	0.000649225	0.180956	0.445172	-0.157776	0.506472
Com_4143_neg	green	FAHFA (5:0/16:0)	Lipids and lipid-like molecules	Fatty Acyls	Fatty acids and conjugates	Fatty acids	0.0806663	0.735307	0.34091	0.141315	0.138705	0.559762	0.153686	0.517691	-0.135421	0.569181	-0.127138	0.593243	-0.169439	0.475132	-0.192766	0.415503	-0.332838	0.151596	-0.169291	0.475524	-0.172283	0.467642	-0.168141	0.478571	-0.0255707	0.914782	-0.0852013	0.720981	0.122045	0.608244	0.640547	0.00234492	0.0914091	0.701515	0.179865	0.447967
Com_4234_pos	green	1,3-dipyridin-3-ylpropane-1,3-dione					0.0646002	0.786713	0.163759	0.490271	0.117266	0.622461	0.0793525	0.739474	-0.0826757	0.728949	-0.103735	0.6634	-0.325644	0.161187	-0.378037	0.100295	-0.333813	0.150327	-0.0840886	0.724488	-0.164803	0.487471	-0.0964136	0.685951	-0.170562	0.472168	-0.177052	0.455217	0.282207	0.228011	0.891317	1.35e-07	0.242926	0.302068	-0.0948659	0.690752
Com_4296_neg	green	3-[4-methyl-1-(2-methylpropanoyl)-3-oxocyclohexyl]butanoic acid					-0.136424	0.566298	0.0326019	0.891467	-0.0462856	0.846356	-0.119304	0.616383	-0.136334	0.566554	-0.147324	0.535373	-0.258615	0.270917	-0.238602	0.311021	-0.324699	0.162477	-0.220238	0.350797	-0.169703	0.474435	-0.1801	0.447364	-0.121716	0.609219	-0.0148738	0.950373	0.471107	0.0360213	0.899316	6.97e-08	0.268922	0.251591	-0.169278	0.475559
Com_4468_neg	green	16-Hydroxyhexadecanoic acid	Lipids and lipid-like molecules	Fatty Acyls	Fatty acids and conjugates	Long-chain fatty acids	0.167531	0.480192	0.407009	0.0749068	0.236824	0.314747	0.199089	0.40007	-0.106824	0.653968	-0.0859025	0.718774	-0.215639	0.3612	-0.261602	0.265222	-0.325372	0.161559	-0.237119	0.314128	-0.0843448	0.72368	-0.132105	0.578761	0.045585	0.848655	-0.0566161	0.812594	0.0367012	0.877913	0.532567	0.0156284	-0.0491553	0.836948	0.212861	0.367568
Com_4507_neg	green	(±)9(10)-DiHOME					0.0388093	0.870955	0.154251	0.516134	0.0316198	0.894719	0.0343709	0.885614	-0.0373525	0.875763	0.0746014	0.754599	0.0439815	0.853923	0.219281	0.352948	-0.0218298	0.927214	0.0919812	0.69973	0.0452712	0.849686	-0.019942	0.933495	-0.17866	0.451064	0.0145395	0.951487	-0.0205289	0.931542	0.540165	0.0139468	-0.266721	0.255642	0.165041	0.486835
Com_4507_pos	green	(11E,15Z)-9,10,13-trihydroxyoctadeca-11,15-dienoic acid					-0.0774977	0.745368	0.128312	0.589807	-0.0365044	0.878563	-0.00782683	0.973875	-0.0075919	0.974659	0.0523283	0.826572	-0.187791	0.427871	-0.144361	0.5437	-0.177773	0.453352	-0.0618799	0.795508	-0.0616649	0.796205	-0.0229274	0.923565	-0.0411777	0.863149	-0.0165435	0.94481	0.258651	0.270847	0.910158	2.6e-08	-0.0329701	0.890248	-0.00684454	0.977153
Com_4656_pos	green	Methyldopa	Phenylpropanoids and polyketides	Phenylpropanoic acids	Not available	Phenylpropanoic acids	0.0899323	0.70613	0.045682	0.848337	0.192118	0.417104	0.0473175	0.842971	0.315635	0.175216	0.378735	0.099618	-0.407447	0.0745645	-0.344392	0.137034	0.0465633	0.845445	0.0655889	0.783523	0.300059	0.198665	0.383396	0.095183	0.155019	0.51402	0.0865127	0.716855	0.253265	0.281303	0.66567	0.00135736	0.113246	0.63452	-0.125367	0.598442
Com_4877_pos	green	dUMP	Nucleosides, nucleotides, and analogues	Pyrimidine nucleotides	Pyrimidine deoxyribonucleotides	Pyrimidine 2'-deoxyribonucleoside monophosphates	0.137166	0.564167	0.0942085	0.692794	0.155824	0.511811	0.00434177	0.985506	-0.232793	0.323297	-0.126074	0.596363	-0.183971	0.437496	-0.1632	0.491774	-0.0166989	0.944293	0.0441791	0.853274	-0.0318004	0.894121	-0.181838	0.442918	-0.228686	0.332147	-0.12039	0.613151	0.352067	0.127925	0.429945	0.0584808	0.329324	0.156231	-0.435249	0.0551056
Com_4951_pos	green	1-Methylguanine	Organoheterocyclic compounds	Imidazopyrimidines	Purines and purine derivatives	6-oxopurines	-0.3782	0.100136	-0.14261	0.548651	-0.3541	0.125585	-0.369152	0.109207	-0.119433	0.615998	-0.0206934	0.930994	0.148916	0.530922	0.160888	0.498014	0.0683982	0.774476	-0.0145813	0.951348	-0.14362	0.545793	-0.108159	0.649905	0.132829	0.576664	0.404729	0.0767105	0.267538	0.254134	0.785713	4.03e-05	-0.0491497	0.836967	-0.0753976	0.752058
Com_5050_pos	green	5,6-dimethoxy-2-(2-methoxyphenyl)-4H-chromen-4-one					-0.151271	0.52437	0.00527334	0.982396	-0.0377108	0.87458	-0.0610605	0.798162	0.00136707	0.995436	-0.010198	0.965964	-0.313732	0.177975	-0.29551	0.20589	-0.299011	0.200314	-0.187577	0.428406	-0.105428	0.658224	-0.0263476	0.912202	-0.0684441	0.774328	0.0184396	0.938496	0.403171	0.0779616	0.952356	1.01e-10	0.215075	0.36249	0.00288022	0.990385
Com_5198_pos	green	3-phenyl-5-(trifluoromethyl)-4,5-dihydro-1H-pyrazol-5-ol					-0.0366191	0.878184	0.11937	0.616184	0.0120371	0.95983	-0.0444464	0.852395	-0.144516	0.543263	-0.182084	0.442292	-0.28659	0.220558	-0.307939	0.186554	-0.399694	0.0808075	-0.194816	0.410466	-0.231588	0.32588	-0.196869	0.405453	-0.164359	0.488662	-0.13892	0.559147	0.31049	0.182743	0.904936	4.25e-08	0.28919	0.216214	-0.196856	0.405485
Com_5279_pos	green	15-epi Cloprostenol	Lipids and lipid-like molecules	Fatty Acyls	Eicosanoids	Prostaglandins and related compounds	-0.0351055	0.883186	0.162348	0.494069	-0.0216915	0.927674	-0.00653311	0.978192	-0.0778892	0.744123	-0.0118181	0.96056	-0.136416	0.566318	-0.142173	0.549889	-0.207199	0.380745	-0.053394	0.823093	-0.110267	0.643515	-0.10273	0.66648	-0.0913413	0.701727	-0.108515	0.648824	0.142506	0.548945	0.912671	2.04e-08	-0.0620547	0.794942	-0.0645542	0.786862
Com_5337_pos	green	12-oxo Phytodienoic Acid	Lipids and lipid-like molecules	Fatty Acyls	Eicosanoids	Prostaglandins and related compounds	-0.0902011	0.70529	0.1043	0.661671	-0.0544521	0.819642	-0.0302847	0.899142	0.00797805	0.97337	0.0707361	0.766968	-0.173871	0.463485	-0.135655	0.568507	-0.162955	0.492433	-0.060755	0.799152	-0.0553977	0.81656	-0.00619912	0.979307	-0.0203984	0.931976	-0.00117596	0.996074	0.232205	0.324556	0.915306	1.56e-08	-0.0438321	0.854415	-0.0400426	0.866889
Com_5351_neg	green	N-Phenylacetylglutamine	Organic acids and derivatives	Carboxylic acids and derivatives	Amino acids, peptides, and analogues	N-acyl-alpha amino acids	0.0215427	0.928169	0.174272	0.462438	0.0278582	0.907188	0.0243585	0.918809	-0.0727115	0.760639	-0.0042087	0.98595	-0.256723	0.274562	-0.212735	0.36786	-0.191554	0.418499	0.0433522	0.855992	-0.116165	0.625753	-0.0773483	0.745843	-0.180752	0.445695	-0.127936	0.590906	0.211776	0.370074	0.975557	2.71e-13	0.154277	0.516062	-0.142912	0.547795
Com_5404_neg	green	3-Chloro-L-tyrosine	Organic acids and derivatives	Carboxylic acids and derivatives	Amino acids, peptides, and analogues	Tyrosine and derivatives	-0.0336529	0.887989	0.0920324	0.69957	0.0614859	0.796784	0.00518826	0.98268	-0.157463	0.507325	-0.257334	0.273382	-0.385089	0.0936082	-0.421203	0.0643829	-0.463191	0.0397091	-0.275934	0.238958	-0.241953	0.304068	-0.211212	0.37138	-0.0994314	0.676624	-0.157764	0.506503	0.576298	0.00782343	0.827828	6.64e-06	0.338699	0.144081	-0.189365	0.423937
Com_5413_neg	green	N6-(2-furylmethyl)-9H-purin-6-amine					-0.181685	0.443311	-0.0372299	0.876167	-0.205125	0.385635	-0.238673	0.310872	0.26067	0.26699	0.280043	0.231751	-0.150935	0.525301	0.0578792	0.808486	-0.0241394	0.919536	0.0717178	0.763821	0.0306643	0.897884	0.24215	0.303663	-0.0536845	0.822145	0.160065	0.500242	0.076028	0.750048	0.719602	0.000347991	0.123567	0.603746	-0.165393	0.485893
Com_5711_neg	green	N-Acetyl-D-tryptophan	Organic acids and derivatives	Carboxylic acids and derivatives	Amino acids, peptides, and analogues	N-acyl-alpha amino acids	0.0281418	0.906247	0.174652	0.461447	-0.00482675	0.983887	-0.056814	0.81195	-0.108992	0.647378	-0.0891792	0.708488	-0.157692	0.506699	-0.117873	0.620648	-0.138745	0.559646	0.0477217	0.841645	-0.190478	0.421166	-0.115132	0.628851	-0.103378	0.664493	-0.028053	0.906542	0.218314	0.35513	0.715922	0.000385498	0.296985	0.203528	-0.228418	0.33273
Com_5854_pos	green	D-Phenylalanine	Organic acids and derivatives	Carboxylic acids and derivatives	Amino acids, peptides, and analogues	Phenylalanine and derivatives	-0.167815	0.479437	-0.0184443	0.93848	-0.112234	0.637569	-0.000401595	0.998659	0.158571	0.504304	0.0596404	0.802767	-0.49005	0.0282757	-0.407662	0.0743961	-0.255365	0.277198	-0.100032	0.674772	-0.154184	0.516319	0.16104	0.497601	0.118575	0.618554	0.181153	0.44467	0.530887	0.0160212	0.584275	0.00682561	0.194354	0.411597	0.162488	0.493693
Com_5980_pos	green	2-{[3-(2,3,4,5,6-pentamethylphenyl)prop-2-ynyl]oxy}tetrahydro-2H-pyran					0.141228	0.552569	-0.0755894	0.751446	0.161673	0.495889	-0.017178	0.942697	-0.0424181	0.859065	0.221194	0.348659	-0.132736	0.576932	0.245336	0.297147	0.299915	0.198891	0.361174	0.117683	0.298043	0.201846	0.0547047	0.818818	-0.523891	0.0177436	0.1251	0.599228	0.324326	0.162989	0.184883	0.435187	0.356084	0.123333	-0.262074	0.26433
Com_6263_pos	green	(2,6-dimethylmorpholino)(1-methyl-5-nitro-1H-pyrazol-4-yl)methanone					0.0400679	0.866805	0.146666	0.537216	0.073534	0.758009	0.137264	0.563885	-0.0707768	0.766837	-0.0328696	0.890581	-0.195093	0.409787	-0.240234	0.307623	-0.201095	0.39524	0.0564954	0.812986	-0.131258	0.581219	-0.0589855	0.804893	-0.0902468	0.705147	-0.17809	0.452535	0.0904832	0.704407	0.760699	9.86e-05	-0.00226072	0.992453	0.148429	0.532281
Com_638_neg	green	4-chloro-1H-indazol-3-amine					-0.0323584	0.892274	-0.00442746	0.98522	-0.00137757	0.995401	0.0374285	0.875511	0.569407	0.00877861	0.479926	0.0322327	-0.313725	0.177986	-0.223761	0.342948	-0.116056	0.626081	-0.0323575	0.892276	0.248952	0.289856	0.550838	0.0118338	0.0903486	0.704828	-0.0840358	0.724655	0.255416	0.277098	0.669397	0.0012463	-0.152955	0.519707	-0.0411768	0.863152
Com_6412_neg	green	Asaraldehyde	Benzenoids	Benzene and substituted derivatives	Benzoyl derivatives	Benzoyl derivatives	-0.132219	0.57843	-0.187074	0.429666	-0.0420259	0.860356	-0.145742	0.53981	-0.111258	0.640516	-0.137792	0.562371	-0.0765033	0.748533	-0.113813	0.632813	-0.180805	0.44556	-0.0733659	0.758546	-0.122351	0.60734	-0.0874905	0.713783	-0.072527	0.76123	0.0473512	0.84286	0.220289	0.350685	0.373006	0.105274	0.181745	0.443157	-0.0656021	0.78348
Com_6533_pos	green	4-morpholinobenzoic acid					-0.0443021	0.85287	0.123043	0.605292	-0.00792236	0.973556	-0.0346168	0.884801	-0.0413219	0.862674	-0.00222449	0.992574	-0.262706	0.263138	-0.237965	0.312352	-0.194443	0.41138	-0.00396822	0.986753	-0.103617	0.663762	-0.0520879	0.827357	-0.096254	0.686446	-0.103873	0.662979	0.228972	0.331528	0.977348	1.37e-13	0.187669	0.428176	-0.159059	0.502975
Com_6592_pos	green	7α-Hydroxytestosterone	Lipids and lipid-like molecules	Steroids and steroid derivatives	Androstane steroids	Androgens and derivatives	-0.00818105	0.972693	-0.195963	0.407661	0.0370411	0.876791	-0.122542	0.606772	-0.0656511	0.783322	0.128327	0.589763	-0.231949	0.325104	0.161195	0.497181	0.203781	0.388824	0.198088	0.402492	0.202215	0.392557	0.0146237	0.951207	-0.390419	0.0887755	0.250621	0.286528	0.650585	0.00189571	0.172773	0.466357	0.339002	0.1437	-0.293771	0.208698
Com_6709_pos	green	N2-Methylguanosine	Nucleosides, nucleotides, and analogues	Purine nucleosides	Not available	Purine nucleosides	-0.118841	0.61776	0.164838	0.487377	-0.0550978	0.817537	-0.0502084	0.833501	-0.173873	0.46348	-0.120729	0.612145	-0.160747	0.498394	-0.273015	0.244167	-0.173506	0.464438	-0.16508	0.486729	-0.182819	0.440421	-0.178096	0.452518	0.355997	0.12343	0.0753903	0.752081	0.163409	0.491212	0.824283	7.86e-06	-0.094835	0.690848	-0.0448031	0.851223
Com_6725_pos	green	7-Methylguanosine	Nucleosides, nucleotides, and analogues	Purine nucleosides	Not available	Purine nucleosides	-0.0955964	0.688484	0.189934	0.42252	-0.100255	0.674086	-0.0444858	0.852266	-0.195677	0.40836	-0.0597376	0.802452	-0.185099	0.434641	-0.149988	0.527935	-0.00862357	0.971216	0.0911669	0.702271	-0.196844	0.405514	-0.163093	0.492064	0.250541	0.286686	0.161297	0.496907	0.187599	0.428352	0.851203	1.95e-06	-0.0396148	0.868299	0.0159598	0.946755
Com_676_neg	green	N-Isovalerylglycine	Organic acids and derivatives	Carboxylic acids and derivatives	Amino acids, peptides, and analogues	N-acyl-alpha amino acids	-0.0170751	0.94304	0.0899453	0.70609	0.0182915	0.938989	0.00516155	0.98277	0.0303811	0.898823	0.0203525	0.932129	-0.407846	0.0742532	-0.326477	0.160056	-0.19	0.422354	0.0525998	0.825685	-0.0818562	0.73154	0.0303426	0.89895	-0.15596	0.511438	-0.144313	0.543835	0.424759	0.0619299	0.923769	6.25e-09	0.321799	0.166482	-0.202488	0.391905
Com_691_pos	green	Creatinine	Organic acids and derivatives	Carboxylic acids and derivatives	Amino acids, peptides, and analogues	Alpha amino acids and derivatives	-0.0518763	0.828048	-0.00935997	0.968759	-0.00579753	0.980647	-0.0077228	0.974222	0.161312	0.496865	0.147054	0.536128	-0.0821152	0.730721	-0.242846	0.302233	0.0122934	0.958975	0.0888938	0.709382	0.0287085	0.904368	0.202621	0.391588	0.0670106	0.778941	0.0216124	0.927937	0.245139	0.297547	0.763977	8.83e-05	0.0825136	0.729461	-0.0914361	0.701431
Com_6968_neg	green	tetranor-PGDM	Organic acids and derivatives	Keto acids and derivatives	Medium-chain keto acids and derivatives	Medium-chain keto acids and derivatives	0.0132949	0.955636	0.159984	0.500463	-0.00158602	0.994705	0.0285351	0.904943	-0.0576499	0.809232	0.00319535	0.989333	-0.274603	0.241325	-0.187144	0.429493	-0.103296	0.664746	0.181173	0.444618	-0.131815	0.579602	-0.0330195	0.890085	-0.214905	0.362876	-0.0967617	0.684873	0.267225	0.25471	0.926921	4.32e-09	0.215899	0.360608	-0.0975318	0.68249
Com_729_neg	green	Uric acid	Organoheterocyclic compounds	Imidazopyrimidines	Purines and purine derivatives	Xanthines	-0.394998	0.0847722	-0.0886401	0.710177	-0.354222	0.125446	-0.365264	0.11328	-0.180558	0.446191	-0.100448	0.673491	0.138668	0.559865	0.253819	0.280218	-0.106171	0.655958	-0.107461	0.652028	-0.211833	0.369942	-0.196702	0.40586	0.0390056	0.870308	0.293455	0.20921	0.250881	0.286011	0.77167	6.75e-05	-0.103999	0.662591	0.0333967	0.888837
Com_7328_pos	green	P-Aminohippuric Acid	Benzenoids	Benzene and substituted derivatives	Benzoic acids and derivatives	Hippuric acids	0.0489973	0.837466	0.0764505	0.748702	0.198183	0.402262	0.0101386	0.966162	0.0420104	0.860407	0.230088	0.32911	-0.301069	0.197084	-0.24721	0.293354	0.00427749	0.98572	-0.0244656	0.918453	0.270875	0.248031	0.0935191	0.694939	-0.0220899	0.92635	0.0482236	0.840001	0.267519	0.254167	0.885749	2.07e-07	0.0593978	0.803554	-0.148473	0.532158
Com_7507_neg	green	19(R)-hydroxy Prostaglandin A2	Lipids and lipid-like molecules	Fatty Acyls	Eicosanoids	Prostaglandins and related compounds	0.146193	0.538543	0.157087	0.508353	0.106548	0.65481	0.0886711	0.71008	-0.0182058	0.939274	0.13352	0.574666	-0.288369	0.21758	-0.124609	0.600674	0.156375	0.5103	0.385122	0.093578	0.0613735	0.797148	0.058982	0.804904	-0.225638	0.338809	-0.0609531	0.79851	0.0823503	0.729978	0.666472	0.00133279	0.219215	0.353097	-0.157685	0.506719
Com_7693_pos	green	2-(Dimethylamino)Guanosine	None	None	None	None	-0.401419	0.0793856	-0.112529	0.63668	-0.324022	0.163406	-0.380938	0.0975032	-0.211838	0.369929	-0.119958	0.614437	0.0956553	0.688302	0.0504283	0.832782	0.0370695	0.876697	-0.0531131	0.824009	-0.195513	0.408759	-0.177237	0.454738	0.300762	0.197564	0.38871	0.0903044	0.320935	0.167688	0.774356	6.14e-05	0.0113868	0.961999	-0.0539338	0.821332
Com_7834_pos	green	2-[5-(2-hydroxypropyl)oxolan-2-yl]propanoic acid					-0.395321	0.0844951	-0.247588	0.292593	-0.207544	0.379933	-0.321179	0.167347	-0.0962781	0.686371	-0.173293	0.464997	-0.292992	0.209964	-0.255212	0.277496	-0.363574	0.115085	-0.463632	0.0394962	-0.196122	0.407272	-0.133684	0.574191	0.176343	0.457053	0.390857	0.0883872	0.68171	0.000932117	0.694974	0.000671216	0.252522	0.282766	-0.00990086	0.966955
Com_82_pos	green	PC (17:0/17:1)	Lipids and lipid-like molecules	Glycerophospholipids	Glycerophosphocholines	Phosphocholines	-0.00053847	0.998202	0.157569	0.507036	-0.084893	0.721952	0.1192	0.616693	0.037836	0.874166	-0.0348208	0.884127	-0.308357	0.185925	-0.23687	0.314651	-0.277993	0.235328	-0.0256375	0.91456	-0.198369	0.401813	-0.0159124	0.946913	-0.124848	0.599969	-0.237966	0.31235	0.366701	0.111762	0.563003	0.00974946	-0.191077	0.419681	-0.0380378	0.8735
Com_8377_pos	green	1-Methyladenosine	Nucleosides, nucleotides, and analogues	Purine nucleosides	Not available	Purine nucleosides	0.0252101	0.915979	0.166404	0.483192	0.0443943	0.852567	0.0121896	0.959321	0.0112601	0.962421	0.255952	0.276056	0.0130884	0.956325	-0.00276772	0.99076	0.25836	0.271406	0.152267	0.521611	0.224803	0.340646	0.0670333	0.778868	0.108967	0.647454	0.13609	0.567257	0.000761699	0.997457	0.726582	0.000285333	-0.30377	0.192897	-0.0349945	0.883552
Com_8472_pos	green	2-(3,4-dihydroxyphenyl)acetamide					-0.30219	0.19534	-0.0866263	0.716497	-0.22624	0.337486	-0.250684	0.286401	-0.105355	0.658446	-0.0482181	0.840019	-0.177571	0.453873	-0.145651	0.540068	-0.180462	0.446438	-0.217032	0.358031	-0.175149	0.460154	-0.121617	0.609513	0.121479	0.609921	0.296724	0.203945	0.388466	0.0905246	0.901762	5.64e-08	0.0550665	0.817639	-0.0623779	0.793896
Com_8816_pos	green	α-Hydroxyhippuric acid	Benzenoids	Benzene and substituted derivatives	Benzoic acids and derivatives	Hippuric acids	-0.0774455	0.745534	0.0856648	0.719522	-0.0154633	0.948409	-0.0499966	0.834195	-0.0869659	0.71543	-0.0725589	0.761128	-0.224375	0.341591	-0.221968	0.346929	-0.284462	0.224157	-0.151114	0.524805	-0.124467	0.601091	-0.121817	0.608919	-0.114034	0.632147	-0.0883295	0.71115	0.366963	0.111487	0.9298	3.04e-09	0.11574	0.627027	-0.135211	0.569785
Com_9012_pos	green	Nicotinuric Acid	Organic acids and derivatives	Carboxylic acids and derivatives	Amino acids, peptides, and analogues	N-acyl-alpha amino acids	-0.471119	0.0360157	-0.250495	0.286778	-0.383824	0.094783	-0.451731	0.045558	-0.106078	0.65624	0.00260324	0.991309	0.0593503	0.803708	0.0986548	0.67902	0.0233302	0.922226	-0.191252	0.419247	-0.106009	0.656451	-0.0967913	0.684781	0.331868	0.152865	0.557895	0.010585	0.295821	0.20539	0.68142	0.000938652	-0.0895328	0.70738	-0.0538187	0.821707
Com_9103_pos	green	17beta-Trenbolone					-0.022047	0.926492	-0.108088	0.650121	-0.0166063	0.944601	-0.085412	0.720318	-0.164324	0.488754	-0.0649925	0.785447	-0.149055	0.530533	0.0372361	0.876147	-0.104286	0.661713	0.0898222	0.706475	-0.12703	0.593558	-0.127105	0.593338	-0.140974	0.553294	0.019116	0.936244	0.115484	0.627795	0.296646	0.20407	0.19769	0.403458	-0.194082	0.412266
Com_9717_pos	green	PC (18:1/18:2)	Lipids and lipid-like molecules	Glycerophospholipids	Glycerophosphocholines	Phosphocholines	-0.121129	0.610959	0.140364	0.555027	-0.0827538	0.728702	0.0140071	0.953262	-0.115641	0.627323	-0.166617	0.482624	-0.18209	0.442276	-0.300376	0.198168	-0.291558	0.212307	-0.171134	0.470662	-0.243531	0.300829	-0.164666	0.487838	-0.0843979	0.723513	-0.124494	0.601012	0.366486	0.111988	0.708818	0.000467707	0.0559952	0.814615	0.158363	0.50487
Com_1008_pos	greenyellow	Valproic acid	Lipids and lipid-like molecules	Fatty Acyls	Fatty acids and conjugates	Methyl-branched fatty acids	-0.522418	0.0181245	-0.354734	0.124862	-0.440921	0.0516625	-0.514979	0.0201488	-0.289935	0.21498	-0.260691	0.266951	0.0927709	0.697268	0.282746	0.227087	-0.152254	0.521647	-0.240148	0.307801	-0.311978	0.180544	-0.322229	0.165884	0.092504	0.6981	0.410722	0.0720381	0.641784	0.0022852	0.23	0.3293	0.288086	0.218052	-0.213593	0.365885
Com_10088_pos	greenyellow	5-Hydroxyindole	Organoheterocyclic compounds	Indoles and derivatives	Hydroxyindoles	Hydroxyindoles	0.222036	0.34678	0.27786	0.235563	0.278853	0.233823	0.170195	0.473136	-0.102099	0.668416	-0.181871	0.442834	-0.283513	0.225774	-0.421103	0.0644528	-0.392684	0.0867783	-0.168445	0.477765	-0.173801	0.463668	-0.131204	0.581377	-0.160607	0.498775	-0.277867	0.235549	0.211109	0.371619	0.449306	0.0468767	0.47467	0.0344508	-0.150127	0.527547
Com_106_neg	greenyellow	Lysopa 18:0	Lipids and lipid-like molecules	Glycerophospholipids	Glycerophosphates	Monoalkylglycerophosphates	-0.0266699	0.911132	-0.131504	0.580506	0.0514635	0.829397	-0.0156858	0.947668	-0.0991178	0.677591	-0.178381	0.451784	-0.183276	0.439259	-0.203784	0.388818	-0.264571	0.259639	-0.114057	0.632079	-0.184633	0.435819	-0.150014	0.527862	-0.191056	0.419732	-0.106173	0.65595	0.0683406	0.774661	0.0161246	0.946206	0.819395	9.88e-06	-0.228967	0.331539
Com_11087_pos	greenyellow	5-ethoxy-2-[(2,3,4,5,6-pentafluorobenzyl)thio]-1H-benzo[d]imidazole					-0.0939656	0.69355	-0.181106	0.444788	-0.108545	0.648734	-0.0936795	0.694439	-0.0284332	0.905281	0.119019	0.617229	-0.0427882	0.857848	0.213842	0.365312	0.0302088	0.899394	0.0706651	0.767195	-0.0573661	0.810154	-0.0383017	0.87263	-0.291713	0.212052	0.162134	0.494647	0.295382	0.206095	0.071836	0.763442	0.537515	0.0145159	-0.251209	0.285361
Com_11297_pos	greenyellow	Ribulose-5-phosphate	Organic oxygen compounds	Organooxygen compounds	Carbohydrates and carbohydrate conjugates	Pentose phosphates	-0.131176	0.581459	-0.0685974	0.773835	-0.0154194	0.948555	-0.100116	0.674514	-0.0965024	0.685676	-0.198307	0.401963	-0.231641	0.325766	-0.212719	0.367897	-0.216797	0.358566	-0.129293	0.586942	-0.148827	0.531169	-0.128259	0.58996	-0.0406298	0.864954	-0.0273085	0.909012	0.149509	0.529267	0.257486	0.273089	0.548663	0.0122419	-0.0242755	0.919084
Com_1134_pos	greenyellow	N-Acetylneuraminic acid	Organic oxygen compounds	Organooxygen compounds	Carbohydrates and carbohydrate conjugates	N-acylneuraminic acids	-0.266135	0.256726	-0.365049	0.11351	-0.238766	0.310678	-0.196543	0.406246	-0.0195468	0.93481	0.0289491	0.90357	-0.173847	0.463548	0.245363	0.297092	-0.0624628	0.793622	-0.0233496	0.922161	-0.149991	0.527924	-0.0469804	0.844076	-0.37317	0.105109	0.224472	0.341376	0.385031	0.0936617	-0.0272573	0.909182	0.722619	0.000319606	-0.102984	0.665702
Com_1253_neg	greenyellow	3-amino-1H-pyrazolo[4,3-c]pyridine-4,6-diol					-0.112488	0.636803	-0.10278	0.666326	0.0891759	0.708498	-0.0961813	0.686671	-0.221193	0.348661	-0.294834	0.206979	-0.1043	0.661671	-0.0700674	0.769113	-0.207159	0.380838	-0.209988	0.374222	-0.0746474	0.754452	-0.226707	0.336463	-0.237202	0.313952	0.0788055	0.741211	0.689168	0.000776563	0.0228856	0.923704	0.672705	0.00115423	0.0111858	0.962669
Com_1259_neg	greenyellow	LPA 18:1	Lipids and lipid-like molecules	Glycerophospholipids	Glycerophosphates	1,2-diacylglycerol-3-phosphates	0.0699091	0.769621	-0.0229103	0.923622	0.0942511	0.692662	0.0514979	0.829285	-0.148403	0.532354	-0.173753	0.463793	-0.113699	0.633154	-0.174574	0.461652	-0.184614	0.435866	0.0319428	0.89365	-0.208492	0.377713	-0.178968	0.450271	-0.271014	0.247778	-0.176583	0.45643	-0.0199662	0.933414	0.0511195	0.830522	0.85313	1.75e-06	-0.285561	0.222294
Com_13051_pos	greenyellow	cAMP	Nucleosides, nucleotides, and analogues	Purine nucleotides	Cyclic purine nucleotides	3',5'-cyclic purine nucleotides	0.144783	0.542509	-0.111957	0.638405	0.317116	0.17309	0.0646401	0.786584	-0.0655273	0.783721	0.0589541	0.804994	-0.0974968	0.682598	-0.152487	0.521	0.0651546	0.784924	-0.00261362	0.991275	0.219348	0.352798	-0.00876599	0.970741	-0.244135	0.299593	-0.0262169	0.912636	0.328145	0.157807	0.106898	0.653743	0.692097	0.000721797	-0.333589	0.150618
Com_132_neg	greenyellow	LPA 22:4	Lipids and lipid-like molecules	Glycerophospholipids	Glycerophosphates	1,2-diacylglycerol-3-phosphates	0.00787689	0.973708	-0.137949	0.561924	0.0867077	0.716242	0.00503757	0.983183	-0.0834668	0.72645	-0.147602	0.534594	-0.174703	0.461315	-0.205676	0.384333	-0.247045	0.293687	-0.105323	0.658545	-0.141975	0.550451	-0.130194	0.584315	-0.212952	0.367358	-0.120437	0.613013	0.0524009	0.826335	-0.0128862	0.956999	0.809966	1.51e-05	-0.259622	0.268988
Com_13220_pos	greenyellow	2,6-Di-tert-butyl-1,4-benzoquinone	Lipids and lipid-like molecules	Prenol lipids	Monoterpenoids	Monocyclic monoterpenoids	-0.155444	0.512853	-0.23955	0.309045	-0.133011	0.576138	-0.19901	0.40026	-0.129966	0.584978	-0.0404308	0.865609	-0.144007	0.5447	-0.0171861	0.94267	-0.0226453	0.924503	0.0321066	0.893107	-0.148024	0.533412	-0.112133	0.637872	-0.178481	0.451526	0.28266	0.227233	0.162555	0.493512	0.24437	0.299113	0.653245	0.00178961	-0.333301	0.150992
Com_13671_pos	greenyellow	N-[methyl(oxo)phenyl-lambda~6~-sulfanylidene]-N'-phenylurea					-0.162262	0.494302	-0.185786	0.432908	-0.1849	0.435145	-0.207492	0.380056	-0.145192	0.54136	-0.0264013	0.912024	0.0359674	0.880337	0.35115	0.12899	-0.0656534	0.783315	0.0228154	0.923937	-0.179278	0.449476	-0.175405	0.459488	-0.351426	0.128669	0.152009	0.522324	0.237948	0.312388	0.0576419	0.809257	0.558495	0.010484	-0.244134	0.299595
Com_1462_neg	greenyellow	LPS 20:3	Lipids and lipid-like molecules	Glycerophospholipids	Glycerophosphoserines	Phosphatidylserines	0.173286	0.465015	0.101323	0.670801	0.171465	0.46979	0.111434	0.639984	-0.124912	0.599781	-0.133877	0.573633	0.0102787	0.965695	-0.109728	0.645147	-0.208381	0.377972	-0.0546573	0.818973	-0.186567	0.430942	-0.161403	0.496619	-0.187943	0.427489	-0.15908	0.502919	-0.120711	0.612199	-0.0884928	0.710638	0.633592	0.00270567	-0.197362	0.404254
Com_14724_pos	greenyellow	N-(cyclopropylmethyl)-N'-phenylurea					-0.508848	0.0219489	-0.362921	0.115789	-0.423249	0.0629631	-0.48829	0.0289349	-0.253416	0.281007	-0.256	0.275964	0.113673	0.633235	0.318983	0.170434	-0.16171	0.495791	-0.20145	0.39439	-0.299405	0.199693	-0.290199	0.214544	0.0618799	0.795508	0.310621	0.182549	0.611566	0.00416626	0.160411	0.499305	0.328079	0.157896	-0.202058	0.392934
Com_14988_pos	greenyellow	GRH					-0.158038	0.505757	-0.193575	0.413511	-0.0265385	0.911568	-0.122381	0.607251	-0.141837	0.550842	-0.321952	0.166269	-0.304813	0.191297	-0.34304	0.138686	-0.393356	0.0861926	-0.254776	0.278345	-0.255405	0.277119	-0.19115	0.419498	-0.101331	0.670777	-0.111711	0.639146	0.36848	0.109903	0.235243	0.318086	0.713735	0.00040938	-0.256205	0.275565
Com_15721_pos	greenyellow	(+/-)-CP 47,497-C7-Hydroxy metabolite	Benzenoids	Benzene and substituted derivatives	Cyclohexylphenols	Cyclohexylphenols	-0.200045	0.397765	-0.339269	0.143364	-0.121847	0.608832	-0.243202	0.301502	-0.0512024	0.830251	0.0653391	0.784328	0.167763	0.479575	0.134875	0.570754	0.338364	0.144503	0.211994	0.369569	0.0685306	0.77405	0.0195398	0.934833	0.021455	0.928461	0.283065	0.22654	0.125845	0.597036	0.107851	0.650842	0.590691	0.006101	-0.27668	0.237639
Com_1586_neg	greenyellow	Arachidic Acid	Lipids and lipid-like molecules	Fatty Acyls	Fatty acids and conjugates	Long-chain fatty acids	0.103768	0.663299	0.00723886	0.975837	0.349483	0.130942	-0.0365426	0.878437	-0.199107	0.400026	-0.110364	0.643219	-0.0297841	0.900801	-0.0400453	0.86688	-0.0115053	0.961603	-0.168209	0.478392	0.281799	0.228714	-0.16993	0.473835	-0.282833	0.226937	0.00929084	0.96899	0.512349	0.020906	0.0379933	0.873647	0.48261	0.0311439	-0.108305	0.649464
Com_1594_pos	greenyellow	4-hydroxy-6,7-diphenyl-5,6-dihydro-2H-pyrano[3,2-c]pyridine-2,5-dione					-0.252323	0.283158	-0.307315	0.187494	-0.241225	0.305571	-0.191471	0.418703	0.0155908	0.947984	0.069972	0.769419	-0.225787	0.338482	0.249446	0.288869	-0.0245707	0.918103	0.0309441	0.896957	-0.12525	0.598784	-0.00290373	0.990306	-0.365293	0.11325	0.262048	0.264379	0.340731	0.141538	-0.022051	0.926479	0.677203	0.00103828	-0.015933	0.946844
Com_16487_pos	greenyellow	XLR11 N-(2-fluoropentyl) isomer	Organoheterocyclic compounds	Indoles and derivatives	N-alkylindoles	N-alkylindoles	-0.427914	0.0598139	-0.41249	0.0707013	-0.308536	0.185657	-0.404312	0.077044	-0.182643	0.440868	-0.342232	0.139678	-0.0646424	0.786577	-0.033856	0.887317	-0.283428	0.225919	-0.339908	0.142564	-0.302291	0.195183	-0.248433	0.290894	-0.0798723	0.737825	0.230896	0.327367	0.301672	0.196144	0.0347416	0.884389	0.611167	0.00419776	-0.124689	0.600437
Com_16810_pos	greenyellow	Dihexylamine					-0.188736	0.425505	-0.227978	0.333688	-0.086602	0.716574	-0.194295	0.411743	-0.118377	0.619143	-0.238882	0.310436	-0.279498	0.232698	-0.216468	0.359312	-0.164955	0.487064	-0.0789795	0.740658	-0.186449	0.431237	-0.125673	0.597541	-0.132788	0.576783	0.0722005	0.762275	0.487205	0.029347	0.195791	0.408081	0.763542	8.96e-05	-0.205716	0.384239
Com_1733_pos	greenyellow	Glycoursodeoxycholic acid	Lipids and lipid-like molecules	Steroids and steroid derivatives	Bile acids, alcohols and derivatives	Glycinated bile acids and derivatives	0.139612	0.557172	0.161976	0.495071	0.188109	0.427073	0.0341669	0.886289	-0.133341	0.575182	-0.262067	0.264344	-0.271338	0.247192	-0.283193	0.226321	-0.295379	0.2061	-0.071023	0.766048	-0.186362	0.431456	-0.158846	0.503554	-0.229296	0.330824	-0.199403	0.399311	0.0507921	0.831592	0.193756	0.413067	0.680243	0.000965613	-0.136028	0.567435
Com_1763_neg	greenyellow	Thromboxane B3	Lipids and lipid-like molecules	Fatty Acyls	Eicosanoids	Thromboxanes	0.413293	0.0701001	0.165158	0.486521	0.546307	0.0126968	0.281773	0.228758	-0.0961889	0.686647	-0.0982928	0.680138	-0.385886	0.0928734	-0.449711	0.0466545	-0.31553	0.175368	-0.185296	0.434142	0.152965	0.51968	-0.085832	0.718996	-0.276607	0.237769	-0.286343	0.220974	0.127214	0.59302	0.247893	0.291979	0.338848	0.143894	-0.224414	0.341504
Com_1771_pos	greenyellow	Clinafloxacin	Organoheterocyclic compounds	Quinolines and derivatives	Quinoline carboxylic acids	Quinoline carboxylic acids	0.0180353	0.939842	-0.0325357	0.891686	0.101098	0.671491	0.0711557	0.765622	-0.171384	0.470003	-0.297974	0.201956	-0.262458	0.263606	-0.387537	0.091365	-0.424722	0.0619555	-0.182786	0.440505	-0.324488	0.162767	-0.228658	0.332209	-0.172534	0.466984	-0.300721	0.197628	0.0936188	0.694629	0.0546663	0.818944	0.843941	2.92e-06	-0.170176	0.473186
Com_2467_neg	greenyellow	Naringenin	Phenylpropanoids and polyketides	Flavonoids	Flavans	Flavanones	-0.156268	0.510594	-0.122479	0.60696	-0.0671934	0.778352	-0.132275	0.57827	-0.0716947	0.763895	-0.16621	0.483711	-0.165837	0.484705	-0.149373	0.529648	-0.162005	0.494995	-0.113538	0.633641	-0.140896	0.553514	-0.104213	0.661937	-0.062907	0.792185	-0.0327901	0.890844	0.0866532	0.716413	0.162209	0.494443	0.542428	0.0134752	-0.116459	0.624873
Com_2619_pos	greenyellow	5-[(dimethylamino)methylidene]-3-phenyl-1,3-thiazolane-2,4-dione					-0.223793	0.342876	-0.27896	0.233636	-0.169794	0.474194	-0.196279	0.40689	-0.163192	0.491797	-0.145578	0.540273	0.146359	0.538079	0.221396	0.348207	-0.045569	0.848708	-0.0535788	0.82249	-0.156902	0.508859	-0.180475	0.446405	-0.256692	0.274622	0.136574	0.565866	0.520388	0.01866	-0.0136074	0.954594	0.529152	0.0164353	-0.208983	0.376564
Com_2661_neg	greenyellow	Androsterone	Lipids and lipid-like molecules	Steroids and steroid derivatives	Androstane steroids	Androgens and derivatives	0.125066	0.599327	0.0672945	0.778027	0.0689148	0.772815	0.183783	0.437971	0.393436	0.0861228	0.0777303	0.744628	0.0434745	0.85559	-0.350576	0.12966	-0.278619	0.234232	-0.209198	0.376063	-0.0292348	0.902623	0.31732	0.172799	0.333941	0.150161	-0.251081	0.285615	-0.323899	0.163576	-0.109869	0.644718	-0.442999	0.0504427	0.129225	0.587139
Com_284_pos	greenyellow	Rotenone	Phenylpropanoids and polyketides	Isoflavonoids	Rotenoids	Rotenones	0.0917495	0.700453	0.0238778	0.920406	0.156886	0.508903	0.169983	0.473695	-0.0320335	0.893349	-0.00583576	0.980519	-0.0617553	0.795912	-0.111031	0.641201	-0.17515	0.460151	-0.0807245	0.735123	-0.0851078	0.721276	-0.0605715	0.799747	-0.101905	0.669012	-0.0525857	0.825731	0.00977062	0.967389	-0.112317	0.63732	0.571288	0.00850901	0.00210595	0.992969
Com_370_pos	greenyellow	Glycocholic acid	Lipids and lipid-like molecules	Steroids and steroid derivatives	Bile acids, alcohols and derivatives	Glycinated bile acids and derivatives	0.277882	0.235524	0.230226	0.328813	0.251219	0.28534	0.110466	0.642911	-0.132812	0.576714	-0.240321	0.307443	-0.209652	0.375003	-0.251342	0.285097	-0.268489	0.252384	-0.0347512	0.884357	-0.158527	0.504423	-0.14849	0.532111	-0.232406	0.324124	-0.210719	0.372522	-0.0161513	0.946117	0.0304168	0.898704	0.429382	0.058848	-0.175228	0.459949
Com_373_neg	greenyellow	Glycodeoxycholic Acid (hydrate)					0.138981	0.558971	0.164131	0.489273	0.20115	0.395108	0.0467443	0.844851	-0.146569	0.537487	-0.278537	0.234376	-0.301164	0.196936	-0.299301	0.199857	-0.317704	0.17225	-0.0801501	0.736944	-0.190869	0.420196	-0.171564	0.46953	-0.240325	0.307434	-0.199745	0.398488	0.0909245	0.703028	0.198822	0.400715	0.706382	0.000499121	-0.112088	0.638009
Com_4101_pos	greenyellow	3,6-bis[(1H-indol-3-yl)methyl]piperazine-2,5-dione					0.0758409	0.750645	0.0189471	0.936806	0.133517	0.574673	0.15523	0.51344	-0.0447356	0.851445	-0.0235317	0.921556	-0.010747	0.964133	-0.0938111	0.69403	-0.157599	0.506953	-0.0642327	0.7879	-0.103106	0.665329	-0.0728365	0.760239	-0.0816685	0.732134	-0.0591502	0.804358	-0.0134755	0.955034	-0.120768	0.612031	0.551764	0.0116635	-0.000408342	0.998637
Com_451_neg	greenyellow	Glycochenodeoxycholic Acid (sodium salt)					0.105047	0.659389	0.036053	0.880054	0.12785	0.591158	-0.0630112	0.791848	-0.19705	0.405012	-0.349343	0.131107	-0.165748	0.484944	-0.11654	0.624631	-0.35409	0.125598	-0.121572	0.609645	-0.218532	0.354637	-0.228833	0.33183	-0.321594	0.166768	-0.102849	0.666114	0.141526	0.551724	0.000350967	0.998828	0.538407	0.0143223	-0.174366	0.462194
Com_456_neg	greenyellow	(2-anilino-4-methyl-1,3-thiazol-5-yl)(4-methoxyphenyl)methanone					-0.176378	0.456963	-0.218064	0.355693	0.0143287	0.95219	-0.142882	0.547879	-0.252167	0.283466	-0.305723	0.189909	-0.225	0.340212	-0.259071	0.270043	-0.354133	0.125548	-0.278005	0.235307	-0.223456	0.343624	-0.280465	0.231018	-0.209128	0.376226	-0.0835485	0.726192	0.458971	0.0417906	0.198172	0.402288	0.869887	6.27e-07	-0.20493	0.386098
Com_4770_pos	greenyellow	2-phenyl[1,3]oxazolo[4,5-c]quinolin-4(5H)-one					-0.0866575	0.716399	-0.04994	0.83438	-0.0609037	0.79867	-0.100449	0.673487	-0.11471	0.630117	-0.212521	0.368352	-0.0924295	0.698332	-0.167203	0.481065	-0.185024	0.43483	-0.108222	0.649716	-0.219527	0.352394	-0.147033	0.536187	-0.0655915	0.783514	-0.116519	0.624694	-0.0517207	0.828557	0.0504289	0.83278	0.45437	0.0441557	-0.231751	0.32553
Com_4859_neg	greenyellow	Mag (18:1)	Lipids and lipid-like molecules	Fatty Acyls	Lineolic acids and derivatives	Lineolic acids and derivatives	-0.00531339	0.982263	0.0607328	0.799224	0.228726	0.332061	-0.101064	0.671597	-0.260086	0.268103	-0.425073	0.061717	0.261026	0.266315	-0.0895141	0.707439	-0.222147	0.346531	-0.2193	0.352906	-0.0397011	0.868014	-0.274636	0.241266	-0.186044	0.432256	-0.130108	0.584565	0.220796	0.349547	-0.0671697	0.778428	0.582082	0.00708888	0.132576	0.577397
Com_5521_pos	greenyellow	Guanosine monophosphate	Nucleosides, nucleotides, and analogues	Purine nucleotides	Purine ribonucleotides	Purine ribonucleoside monophosphates	0.122486	0.606938	-0.0627675	0.792636	0.264755	0.259296	0.0521498	0.827155	0.172923	0.465964	0.13115	0.581535	-0.245986	0.295828	-0.405432	0.076151	-0.132018	0.579015	-0.0815448	0.732526	0.172943	0.465912	0.18641	0.431336	-0.165774	0.484875	-0.241337	0.30534	0.131466	0.580615	0.154743	0.514779	0.657672	0.00162399	-0.290005	0.214864
Com_5525_neg	greenyellow	3-benzyl-1-butyl-4-hydroxy-1,2-dihydroquinolin-2-one					-0.529613	0.0163246	-0.49077	0.0280096	-0.439834	0.0523093	-0.560376	0.0101723	-0.29878	0.20068	-0.332558	0.151961	0.423337	0.0629025	0.426744	0.0605918	-0.234527	0.319602	-0.360001	0.118969	-0.337613	0.145453	-0.381504	0.096966	-0.278041	0.235245	0.363906	0.114729	0.307035	0.187917	0.0393441	0.869191	0.503366	0.0236644	-0.228857	0.331777
Com_5676_pos	greenyellow	N-(2-quinolinyl)-N'-[4-(trifluoromethoxy)phenyl]urea					-0.138094	0.561507	-0.169929	0.473837	-0.00972165	0.967553	-0.104441	0.661239	-0.0931965	0.695943	-0.183428	0.438872	-0.183695	0.438194	-0.275229	0.240211	-0.307489	0.187233	-0.184572	0.435974	-0.229241	0.330943	-0.122883	0.605766	-0.105658	0.657522	-0.11707	0.623046	0.190906	0.420105	0.146359	0.538079	0.8457	2.65e-06	-0.175952	0.458067
Com_5851_neg	greenyellow	Gentisic acid	Benzenoids	Benzene and substituted derivatives	Benzoic acids and derivatives	Hydroxybenzoic acid derivatives	0.00173209	0.994218	-0.0483462	0.839599	0.107665	0.651408	-0.0603935	0.800324	-0.168086	0.478718	-0.361172	0.117686	-0.365788	0.112725	-0.413183	0.070182	-0.541895	0.0135851	-0.271385	0.247106	-0.295807	0.205413	-0.226584	0.336734	-0.27087	0.248039	-0.175722	0.458663	0.444023	0.0498501	0.413434	0.0699954	0.771252	6.86e-05	-0.270814	0.248141
Com_6125_pos	greenyellow	3-phenyl-5-[3-(trifluoromethyl)-1H-pyrazol-1-yl]-1,2,4-thiadiazole					-0.178972	0.450263	-0.161188	0.497201	-0.10334	0.664609	-0.12767	0.591685	-0.190563	0.420957	-0.0848992	0.721933	-0.105066	0.659329	0.100343	0.673815	-0.109276	0.646515	-0.0910481	0.702642	-0.174711	0.461294	-0.202662	0.39149	-0.258193	0.271728	0.265098	0.258654	0.507897	0.0222392	0.143221	0.546922	0.676183	0.00106366	-0.0801811	0.736846
Com_6627_neg	greenyellow	2-(1H-indol-3-yl)-3-[4-(trifluoromethyl)phenyl]acrylonitrile					-0.098769	0.678667	-0.146944	0.536437	0.174863	0.460897	-0.250212	0.287341	-0.285471	0.222447	-0.160107	0.500128	-0.0776257	0.744961	-0.00871311	0.970917	-0.0114209	0.961885	-0.195717	0.408262	0.193001	0.414925	-0.254796	0.278306	-0.271218	0.247409	0.164203	0.489081	0.327725	0.158371	0.295507	0.205895	0.63781	0.00248176	-0.183039	0.439861
Com_670_neg	greenyellow	N-Glycolylneuraminic acid					-0.170756	0.471656	-0.192062	0.417243	-0.00508684	0.983019	-0.14181	0.550917	-0.131615	0.580183	-0.224417	0.341498	-0.248891	0.289978	-0.300459	0.198038	-0.31358	0.178198	-0.222121	0.34659	-0.181081	0.444853	-0.155174	0.513594	-0.124666	0.600505	-0.123577	0.603717	0.385597	0.0931392	0.133553	0.574569	0.79845	2.44e-05	-0.185341	0.43403
Com_671_neg	greenyellow	Prostaglandin D2	Lipids and lipid-like molecules	Fatty Acyls	Eicosanoids	Prostaglandins and related compounds	0.338927	0.143794	0.0930812	0.696302	0.320186	0.168738	0.218877	0.353859	-0.00662688	0.977879	-0.0887073	0.709966	-0.402416	0.0785727	-0.40398	0.0773098	-0.263844	0.260999	0.0606956	0.799345	-0.0262975	0.912368	-0.00278002	0.990719	-0.34678	0.134153	-0.316804	0.173537	0.0673137	0.777965	0.152919	0.519806	0.402471	0.0785281	-0.305252	0.190626
Com_6967_neg	greenyellow	PEtOH (18:0-22:5)					0.358389	0.120751	0.292041	0.211516	0.371997	0.106293	0.177254	0.454693	-0.0858111	0.719061	-0.0755944	0.75143	-0.0875632	0.713555	-0.202043	0.392969	-0.076642	0.748092	-0.0209837	0.930029	0.0617301	0.795993	-0.076056	0.749959	-0.136312	0.566618	-0.23005	0.329194	-0.195431	0.408959	-0.0304928	0.898453	0.279578	0.232558	-0.15765	0.506815
Com_7092_neg	greenyellow	Glycolithocholic acid	Lipids and lipid-like molecules	Steroids and steroid derivatives	Bile acids, alcohols and derivatives	Glycinated bile acids and derivatives	0.26535	0.258187	0.226033	0.33794	0.270706	0.248338	0.132955	0.5763	-0.183272	0.439269	-0.304036	0.192488	-0.258308	0.271506	-0.308564	0.185615	-0.354727	0.12487	-0.0795325	0.738903	-0.226546	0.336816	-0.210835	0.372253	-0.243995	0.299879	-0.26721	0.254738	0.0795452	0.738862	0.0535757	0.8225	0.616224	0.00381272	-0.205565	0.384595
Com_7260_neg	greenyellow	2-Methylbutyl beta-D-glucopyranoside					0.0384232	0.872229	0.0654158	0.784081	0.14108	0.552991	0.140269	0.555299	-0.0686075	0.773803	-0.286966	0.219927	-0.43993	0.0522516	-0.454086	0.044305	-0.517394	0.0194727	-0.201664	0.393878	-0.268911	0.251611	-0.140241	0.555377	-0.209837	0.374574	-0.246268	0.295258	0.293014	0.209928	0.355595	0.123885	0.582966	0.00698181	0.16908	0.476082
Com_7973_pos	greenyellow	4-methoxy-6-(prop-2-en-1-yl)-2H-1,3-benzodioxole					0.0933332	0.695517	0.045215	0.849871	0.161347	0.496772	0.180295	0.446864	-0.042426	0.859039	-0.0150349	0.949837	-0.0785062	0.742162	-0.110987	0.641335	-0.178807	0.450686	-0.0719816	0.762976	-0.0908476	0.703269	-0.0674641	0.777481	-0.100868	0.6722	-0.0497627	0.83496	0.0334342	0.888713	-0.0996439	0.675969	0.563974	0.00959699	0.0381155	0.873244
Com_8731_pos	greenyellow	Anacardic acid	Benzenoids	Benzene and substituted derivatives	Benzoic acids and derivatives	Salicylic acids	-0.201478	0.394322	-0.253408	0.281024	-0.18443	0.436333	-0.175687	0.458756	-0.138423	0.560568	0.0414829	0.862144	-0.0608869	0.798725	0.231833	0.325353	0.0709906	0.766152	0.0253621	0.915474	-0.0944996	0.69189	-0.133097	0.575888	-0.2769	0.237251	0.352512	0.12741	0.509121	0.0218662	0.110819	0.641843	0.552503	0.011529	-0.199753	0.398467
Com_8987_pos	greenyellow	1,6-dihydroxy-3-methoxy-8-methyl-9H-xanthen-9-one					-0.159949	0.500558	-0.127406	0.592457	-0.0728606	0.760162	-0.140399	0.554928	-0.0687598	0.773313	-0.16492	0.487157	-0.160305	0.499592	-0.137915	0.562022	-0.161064	0.497537	-0.111979	0.638339	-0.140707	0.554053	-0.102538	0.667069	-0.0755203	0.751667	-0.0270083	0.910009	0.0886012	0.710299	0.160575	0.498861	0.546399	0.0126787	-0.115142	0.628821
Com_9143_pos	greenyellow	thiamine phosphate	Organoheterocyclic compounds	Diazines	Pyrimidines and pyrimidine derivatives	Thiamine phosphates	-0.109388	0.646178	-0.146186	0.538564	-0.00865193	0.971122	-0.127808	0.59128	-0.0965868	0.685415	-0.256101	0.275767	-0.264687	0.259422	-0.238216	0.311828	-0.301202	0.196876	-0.179376	0.449224	-0.18794	0.427495	-0.148185	0.532962	-0.168714	0.477052	-0.0768128	0.747548	0.231898	0.325214	0.143226	0.546905	0.722936	0.000316743	-0.195579	0.408599
Com_1037_neg	grey	13,14-dihydro-15-keto-tetranor Prostaglandin D2	Organic oxygen compounds	Organooxygen compounds	Alcohols and polyols	Cyclopentanols	0.232757	0.323373	0.147757	0.534159	0.0962413	0.686485	0.295134	0.206496	-0.0730301	0.75962	-0.0661557	0.781695	0.0243623	0.918796	-0.0514429	0.829465	-0.0390378	0.870201	-0.102142	0.668284	-0.120563	0.612639	-0.112441	0.636944	0.0500582	0.833993	-0.114186	0.63169	-0.112802	0.635858	-0.112938	0.635447	-0.258801	0.27056	-0.176092	0.457703
Com_2991_neg	grey	L-Ascorbic acid 2-sulfate	Organoheterocyclic compounds	Dihydrofurans	Furanones	Butenolides	0.165993	0.48429	0.344484	0.136923	0.261588	0.26525	0.282034	0.228308	0.00241498	0.991938	-0.0891285	0.708646	-0.219427	0.352619	-0.197394	0.404176	-0.277009	0.237059	-0.144819	0.54241	-0.0178208	0.940556	-0.010512	0.964916	-0.0095829	0.968016	-0.0700156	0.769279	0.106597	0.65466	0.0799799	0.737483	-0.0102618	0.965751	0.544914	0.0129719
Com_3580_pos	grey	QLK					-0.15505	0.513934	-0.011125	0.962872	-0.0485018	0.839089	0.162603	0.493382	-0.107511	0.651878	-0.161548	0.496228	0.0585535	0.806295	-0.0789771	0.740666	-0.133791	0.573881	-0.179177	0.449736	-0.153872	0.517176	-0.146815	0.536799	0.199196	0.399811	0.0376627	0.874739	-0.0332543	0.889308	-0.157294	0.507786	-0.213096	0.367027	0.861333	1.08e-06
Com_447_pos	grey	LPE 18:0	Lipids and lipid-like molecules	Glycerophospholipids	Glycerophosphoethanolamines	1-acyl-sn-glycero-3-phosphoethanolamines	0.0775786	0.745111	0.325121	0.161901	0.131153	0.581526	0.227004	0.335814	0.0361892	0.879604	-0.0462672	0.846416	0.012372	0.958713	-0.0119422	0.960147	-0.120234	0.613615	-0.0647784	0.786138	-0.0239711	0.920096	0.0301594	0.899558	0.334099	0.149956	-0.0290694	0.903171	-0.186797	0.430363	-0.131986	0.579106	-0.325309	0.161644	0.650604	0.00189494
Com_5774_pos	grey	WLH					-0.239645	0.308848	-0.102177	0.668176	-0.140404	0.554915	0.0546637	0.818952	-0.101536	0.670146	-0.163395	0.49125	0.16786	0.479316	0.00795739	0.973439	-0.0807676	0.734987	-0.157401	0.507494	-0.151812	0.522868	-0.137781	0.562405	0.169772	0.474252	0.0690315	0.77244	-0.0331052	0.889801	-0.137617	0.562875	-0.24139	0.30523	0.811416	1.41e-05
Com_6056_pos	grey	6,7,8-trimethoxy-2-(2-phenoxy-3-pyridyl)-4H-3,1-benzoxazin-4-one					-0.111336	0.640279	-0.265654	0.25762	-0.139903	0.55634	-0.171748	0.469048	-0.0913803	0.701605	-0.220451	0.35032	-0.0888542	0.709506	-0.012056	0.959767	-0.221526	0.347917	-0.144014	0.54468	-0.158222	0.505254	-0.133323	0.575234	-0.1652	0.48641	0.0902763	0.705055	0.138806	0.559472	-0.120577	0.612597	0.0373704	0.875703	-0.148051	0.533337
Com_6176_pos	grey	5-[(8Z,11Z)-pentadeca-8,11-dien-1-yl]benzene-1,3-diol					-0.0300456	0.899935	0.0579878	0.808133	-0.126455	0.595244	0.0434209	0.855767	-0.0304988	0.898433	0.035964	0.880348	0.233314	0.322183	-0.0230582	0.92313	0.204028	0.388238	0.184746	0.435533	-0.149404	0.529559	0.0191594	0.936099	0.220813	0.349509	0.0128333	0.957175	-0.3505	0.129749	-0.0928418	0.697047	-0.0376051	0.874929	0.00886355	0.970415
Com_10468_pos	magenta	NSI-189	Organoheterocyclic compounds	Pyridines and derivatives	Pyridinecarboxylic acids and derivatives	Pyridinecarboxylic acids and derivatives	-0.387752	0.0911701	-0.292775	0.210317	-0.377809	0.100517	-0.394132	0.0855193	-0.262716	0.26312	-0.379897	0.0984989	0.77785	5.41e-05	0.383741	0.0948607	-0.0835025	0.726338	-0.109565	0.645639	-0.379913	0.0984828	-0.305138	0.1908	0.0621665	0.79458	-0.0243303	0.918902	-0.359388	0.119644	-0.224627	0.341034	0.106916	0.653688	-0.0713281	0.76507
Com_10575_pos	magenta	morphine-d3					-0.0997796	0.67555	0.0361539	0.879721	-0.160935	0.497886	-0.177099	0.455096	-0.351447	0.128644	-0.269663	0.250235	0.573416	0.00821206	0.507732	0.0222898	0.187433	0.428767	0.174731	0.461243	-0.116796	0.623865	-0.358607	0.120509	-0.237936	0.312414	0.0750952	0.753023	-0.332453	0.152099	-0.202674	0.391461	-0.245028	0.297773	0.260683	0.266967
Com_115_pos	magenta	2,4-dihydroxyheptadec-16-en-1-yl acetate					-0.280229	0.231427	-0.201809	0.39353	-0.401182	0.0795801	-0.355633	0.123843	-0.147292	0.535461	-0.209313	0.375794	0.905024	4.21e-08	0.631694	0.00281173	0.254295	0.279286	0.258746	0.270665	-0.219887	0.351585	-0.143175	0.547051	-0.182932	0.440132	0.0405272	0.865292	-0.345408	0.135804	-0.0959839	0.687283	-0.139746	0.556789	-0.0276603	0.907845
Com_11536_pos	magenta	DPK					-0.622987	0.00334393	-0.53967	0.0140518	-0.593538	0.00580031	-0.657903	0.00161572	-0.228094	0.333435	-0.310977	0.182021	0.817624	1.07e-05	0.686878	0.000821798	0.0356452	0.881402	-0.149339	0.529741	-0.271955	0.246075	-0.274832	0.240916	-0.235342	0.317876	0.423892	0.0625216	0.161032	0.497624	-0.0174404	0.941823	0.0631407	0.791429	-0.0190483	0.936469
Com_11683_pos	magenta	ACar 21:3	Lipids and lipid-like molecules	Fatty Acyls	Fatty acid esters	Acyl carnitines	0.0506225	0.832147	0.336566	0.146785	-0.20544	0.384892	-0.0526413	0.82555	-0.18195	0.442633	-0.27407	0.242276	0.572403	0.0083523	0.312053	0.180433	0.109761	0.645046	0.283336	0.226077	-0.349962	0.13038	-0.190823	0.42031	0.0568312	0.811894	-0.125684	0.597509	-0.482404	0.0312263	-0.120183	0.613767	-0.475648	0.0340294	0.100682	0.672772
Com_11737_pos	magenta	TPH					-0.507432	0.0223824	-0.47647	0.0336784	-0.526368	0.0171176	-0.625572	0.00317782	-0.076579	0.748292	-0.124309	0.601557	0.898837	7.26e-08	0.797483	2.54e-05	0.281068	0.229975	0.0352039	0.88286	-0.0565964	0.812658	-0.0816408	0.732222	-0.182639	0.440877	0.420467	0.0648991	-0.0593311	0.803771	-0.208372	0.377992	-0.140651	0.554211	-0.0334474	0.888669
Com_12196_pos	magenta	ACar 24:6	Lipids and lipid-like molecules	Fatty Acyls	Fatty acid esters	Acyl carnitines	-0.395085	0.0846979	-0.167197	0.48108	-0.380032	0.0983694	-0.337991	0.144974	-0.287025	0.219828	-0.45919	0.041681	0.785679	4.04e-05	0.29594	0.2052	-0.056663	0.812441	-0.192986	0.414962	-0.380003	0.098397	-0.332362	0.152218	0.496993	0.0257907	0.0129912	0.956649	-0.287004	0.219864	-0.278826	0.233871	-0.342936	0.138813	0.0883572	0.711064
Com_12612_pos	magenta	TLH					-0.0667123	0.779902	-0.220749	0.349653	-0.0793946	0.739341	-0.132618	0.577275	-0.026232	0.912586	0.161007	0.497692	0.62032	0.00352267	0.476116	0.033829	0.561992	0.00991055	0.308796	0.185267	0.236139	0.316192	0.0368296	0.877489	-0.178618	0.451173	0.205957	0.383669	-0.223636	0.343226	-0.30014	0.198538	0.133563	0.57454	-0.131493	0.580537
Com_1264_pos	magenta	4'-methyl Acetyl fentanyl-d5					-0.594615	0.00568982	-0.455321	0.0436585	-0.57522	0.00796699	-0.586362	0.00658252	-0.127767	0.591401	-0.130368	0.583808	0.842642	3.13e-06	0.687249	0.000814325	0.281141	0.229849	-7.01e-05	0.999766	-0.145894	0.539385	-0.112161	0.63779	0.341472	0.140617	0.452653	0.0450643	-0.236039	0.316402	-0.309108	0.1848	-0.302939	0.19418	0.133158	0.575713
Com_12863_pos	magenta	LPC 12:0	Lipids and lipid-like molecules	Glycerophospholipids	Glycerophosphocholines	Phosphocholines	-0.384584	0.0940762	-0.197696	0.403444	-0.356388	0.12299	-0.312309	0.180057	-0.141982	0.55043	-0.199013	0.400255	0.646453	0.00207099	0.322178	0.165955	0.220736	0.349682	-0.055678	0.815647	-0.143593	0.545869	-0.127946	0.590875	0.739489	0.000194541	0.266264	0.256489	-0.27231	0.245435	-0.327457	0.158732	-0.495765	0.0262172	0.195178	0.40958
Com_1318_pos	magenta	All-Trans-13,14-Dihydroretinol					-0.251455	0.284874	-0.174666	0.461413	-0.38887	0.0901609	-0.325924	0.160807	-0.211699	0.37025	-0.212685	0.367974	0.81622	1.14e-05	0.657412	0.00163336	0.321809	0.166467	0.359749	0.119246	-0.229853	0.329618	-0.177956	0.45288	-0.241271	0.305476	0.103067	0.665446	-0.265799	0.257351	-0.103227	0.664957	-0.080695	0.735217	0.00925862	0.969097
Com_13470_pos	magenta	2-{[2-(4-methylpiperazino)phenyl]methylene}hydrazine-1-carbothioamide					-0.220433	0.35036	-0.203256	0.390073	-0.302324	0.195131	-0.325685	0.161131	-0.0554873	0.816268	-0.0859108	0.718748	0.876423	4.04e-07	0.652949	0.00180113	0.407539	0.0744926	0.304301	0.192082	0.0183056	0.938942	-0.022478	0.925059	-0.155915	0.51156	0.0939404	0.693628	-0.282789	0.227012	-0.225011	0.340187	-0.300532	0.197924	0.025102	0.916338
Com_1371_neg	magenta	Lysope 16:0	Lipids and lipid-like molecules	Glycerophospholipids	Glycerophosphoethanolamines	1-(1Z-alkenyl)-glycero-3-phosphoethanolamines	-0.360309	0.11863	-0.171585	0.469476	-0.41715	0.0672666	-0.313017	0.17902	0.00987591	0.967038	-0.114202	0.631643	0.628577	0.00299347	0.402667	0.0783693	0.0800744	0.737184	-0.174641	0.461476	-0.167013	0.481569	-0.0393005	0.869335	0.4578	0.0423832	0.249168	0.289424	-0.34587	0.135246	-0.472012	0.0356173	-0.590732	0.00609658	0.25688	0.274259
Com_13911_pos	magenta	N-cyclohexyl-2-[(5,8-dimethylquinolin-4-yl)oxy]-N-phenylacetamide					-0.376042	0.102248	-0.290032	0.214819	-0.362709	0.116017	-0.371872	0.10642	-0.263112	0.262374	-0.382751	0.0957879	0.763181	9.07e-05	0.341073	0.141113	-0.077942	0.743955	-0.111667	0.63928	-0.379638	0.0987474	-0.299819	0.199042	0.0852131	0.720944	-0.0225245	0.924904	-0.367832	0.110578	-0.226669	0.336546	0.100008	0.674847	-0.0538867	0.821485
Com_14324_pos	magenta	11-Oxoetiocholanolone	Lipids and lipid-like molecules	Steroids and steroid derivatives	Androstane steroids	Androgens and derivatives	-0.521162	0.0184543	-0.386313	0.0924816	-0.491751	0.0276501	-0.419203	0.0657936	-0.347784	0.132954	-0.551173	0.0117721	0.785361	4.09e-05	0.391772	0.0875782	-0.188184	0.426887	-0.249886	0.287991	-0.531914	0.0157802	-0.431694	0.057351	0.179298	0.449422	0.0368887	0.877294	-0.203933	0.388464	-0.236715	0.314978	0.0609408	0.79855	0.0543586	0.819947
Com_14483_pos	magenta	Ethyl oleate	Lipids and lipid-like molecules	Fatty Acyls	Fatty acid esters	Fatty acid esters	-0.429638	0.0586805	-0.334029	0.150047	-0.398467	0.0818301	-0.468352	0.0372731	-0.0830536	0.727755	-0.257668	0.272737	0.892776	1.2e-07	0.530513	0.0161098	0.172854	0.466146	-0.00369298	0.987672	-0.107498	0.651915	-0.0907728	0.703502	-0.067009	0.778946	0.169088	0.476062	-0.0714059	0.76482	-0.203041	0.390587	-0.113717	0.633102	0.139406	0.557759
Com_1575_pos	magenta	Monolaurin					-0.562607	0.00981235	-0.503825	0.023517	-0.588334	0.00635944	-0.595351	0.00561527	-0.105111	0.659192	-0.188254	0.426711	0.955727	5.28e-11	0.779114	5.16e-05	0.224824	0.3406	0.0038924	0.987006	-0.164859	0.487322	-0.125022	0.599457	-0.0521308	0.827217	0.319167	0.170174	-0.170561	0.47217	-0.272457	0.24517	-0.208583	0.377499	0.0183439	0.938814
Com_1812_pos	magenta	Lysops 22:6	Lipids and lipid-like molecules	Glycerophospholipids	Glycerophosphoethanolamines	2-acyl-sn-glycero-3-phosphoethanolamines	-0.313092	0.17891	-0.252537	0.282737	-0.252973	0.281877	-0.263935	0.260828	-0.284076	0.224813	-0.409765	0.0727697	0.616243	0.00381132	0.140007	0.556044	-0.180086	0.447401	-0.159072	0.502941	-0.374847	0.103431	-0.328163	0.157783	0.0650848	0.785149	-0.0541767	0.82054	-0.118539	0.618661	0.0165423	0.944814	0.225088	0.340018	-0.12603	0.596494
Com_1866_pos	magenta	N-Acetyl-aspartic acid	Organic acids and derivatives	Carboxylic acids and derivatives	Amino acids, peptides, and analogues	Aspartic acid and derivatives	-0.351275	0.128845	-0.320155	0.168781	-0.34142	0.140683	-0.447453	0.0479034	-0.0312684	0.895883	-0.186372	0.431431	0.896479	8.86e-08	0.56962	0.00874776	0.190968	0.419949	0.053248	0.823569	-0.0419343	0.860658	-0.0392666	0.869447	-0.143965	0.544818	0.131668	0.58003	-0.101724	0.669567	-0.137944	0.561937	-0.116459	0.624874	0.00696116	0.976763
Com_1879_pos	magenta	Υ-Glutamylcysteine	Organic acids and derivatives	Carboxylic acids and derivatives	Amino acids, peptides, and analogues	N-acyl-alpha amino acids	-0.320211	0.168703	-0.254483	0.278918	-0.262043	0.26439	-0.426654	0.060652	-0.209152	0.376171	-0.26603	0.256921	0.941124	6.51e-10	0.530903	0.0160174	0.205116	0.385658	-0.0742595	0.755691	-0.0259189	0.913625	-0.211872	0.369851	0.0220559	0.926462	0.140641	0.554239	-0.238684	0.310848	-0.280174	0.231522	-0.19712	0.404841	0.00135185	0.995487
Com_2059_pos	magenta	2-Arachidonoyl glycerol	Lipids and lipid-like molecules	Endocannabinoids	Not available	Endocannabinoids	-0.458244	0.0421578	-0.224883	0.34047	-0.500994	0.0244391	-0.48287	0.03104	-0.317208	0.172959	-0.436558	0.0542955	0.768694	7.5e-05	0.470257	0.0364037	0.0674421	0.777552	-0.0466128	0.845282	-0.411606	0.0713673	-0.334088	0.149971	0.204785	0.386442	0.216354	0.359571	-0.230745	0.327693	-0.208162	0.378485	-0.154526	0.515376	0.158658	0.504067
Com_2130_pos	magenta	ACar 18:3	Lipids and lipid-like molecules	Fatty Acyls	Fatty acid esters	Acyl carnitines	-0.161591	0.496112	0.0440695	0.853634	-0.218695	0.354268	-0.21717	0.357718	0.00130512	0.995643	-0.249091	0.289578	0.601902	0.00498676	0.102228	0.66802	-0.0879623	0.712302	-0.0157521	0.947447	-0.303514	0.193292	-0.0321832	0.892853	0.350274	0.130013	-0.16607	0.484085	-0.362377	0.116376	-0.0467207	0.844928	-0.12082	0.611876	-0.00878675	0.970672
Com_215_neg	magenta	N-Acetylaspartic acid	Organic acids and derivatives	Carboxylic acids and derivatives	Amino acids, peptides, and analogues	Aspartic acid and derivatives	-0.343199	0.13849	-0.318326	0.171367	-0.337038	0.146183	-0.442787	0.0505661	-0.01914	0.936164	-0.176144	0.457569	0.897839	7.9e-08	0.572587	0.00832668	0.193586	0.413486	0.0571438	0.810877	-0.0344179	0.885459	-0.0276255	0.90796	-0.145973	0.539162	0.125177	0.599	-0.116359	0.625174	-0.15418	0.516328	-0.121637	0.609453	0.00320499	0.989301
Com_2237_pos	magenta	D-Fructose 6-phosphate					-0.147903	0.533751	-0.274842	0.240899	-0.0214487	0.928482	-0.238518	0.311197	-0.177726	0.453474	-0.0201361	0.932849	0.721117	0.00033348	0.422157	0.0637178	0.420111	0.0651506	-0.0331806	0.889552	0.307489	0.187232	-0.124447	0.60115	-0.040379	0.86578	0.171921	0.468592	-0.251533	0.284719	-0.318162	0.171599	-0.179807	0.448116	-0.0774483	0.745525
Com_2326_pos	magenta	ACar 20:3	Lipids and lipid-like molecules	Fatty Acyls	Fatty acid esters	Acyl carnitines	-0.405949	0.0757415	-0.130577	0.583199	-0.459949	0.0413012	-0.422716	0.0633305	-0.342547	0.139291	-0.513673	0.0205219	0.760954	9.78e-05	0.499304	0.0250031	-0.131746	0.579805	-0.122916	0.605669	-0.491007	0.0279227	-0.399869	0.0806626	0.0870792	0.715075	0.0612865	0.79743	-0.292035	0.211526	-0.138391	0.56066	-0.230928	0.327298	0.220739	0.349675
Com_256_pos	magenta	2,3-dihydroxypropyl 12-methyltridecanoate					-0.515946	0.0198757	-0.45833	0.0421145	-0.55742	0.0106655	-0.532572	0.0156272	-0.0670732	0.778739	-0.186011	0.432342	0.956038	4.96e-11	0.739697	0.000193308	0.142051	0.550233	-0.0097254	0.96754	-0.205223	0.385405	-0.107093	0.653148	-0.0723378	0.761836	0.201394	0.394524	-0.297384	0.202893	-0.29049	0.214064	-0.198173	0.402286	0.0733095	0.758727
Com_2662_pos	magenta	ACar 22:6	Lipids and lipid-like molecules	Fatty Acyls	Fatty acid esters	Acyl carnitines	-0.449606	0.0467118	-0.265536	0.257841	-0.377138	0.101172	-0.464421	0.0391175	-0.298194	0.201606	-0.527253	0.0168984	0.80909	1.56e-05	0.258227	0.271661	-0.120929	0.611551	-0.190776	0.420427	-0.402861	0.0782123	-0.332022	0.152664	0.303845	0.192783	-0.00690275	0.976958	-0.214939	0.362798	-0.1333	0.575301	0.00513833	0.982847	0.0178584	0.940431
Com_2690_neg	magenta	gamma-Glutamylcysteine	Organic acids and derivatives	Carboxylic acids and derivatives	Amino acids, peptides, and analogues	N-acyl-alpha amino acids	-0.312736	0.17943	-0.248436	0.290889	-0.241338	0.305337	-0.40604	0.0756693	-0.245547	0.296719	-0.274629	0.241278	0.908007	3.2e-08	0.514234	0.0203608	0.179837	0.448039	-0.135753	0.568224	-0.0282898	0.905757	-0.253081	0.281665	0.0838466	0.725251	0.139694	0.556939	-0.268197	0.252921	-0.344039	0.137464	-0.217457	0.357069	-0.00612796	0.979544
Com_2768_pos	magenta	LPE 20:1	Lipids and lipid-like molecules	Glycerophospholipids	Glycerophosphoethanolamines	1-acyl-sn-glycero-3-phosphoethanolamines	-0.132973	0.576247	0.141397	0.55209	-0.139614	0.557165	0.0298992	0.90042	-0.129687	0.585792	-0.272485	0.24512	0.413583	0.0698838	0.246305	0.295182	-0.176402	0.456901	-0.139586	0.557244	-0.290922	0.213352	-0.178455	0.451592	0.326269	0.160337	-0.071964	0.763032	-0.356229	0.123169	-0.288183	0.217891	-0.394368	0.0853157	0.547973	0.0123738
Com_2814_pos	magenta	Tetrahydrocorticosterone	Lipids and lipid-like molecules	Steroids and steroid derivatives	Hydroxysteroids	21-hydroxysteroids	-0.54849	0.0122749	-0.320044	0.168938	-0.528831	0.016513	-0.453903	0.0444014	-0.258709	0.270736	-0.335873	0.147671	0.609851	0.00430307	0.451997	0.0454151	0.0148314	0.950515	-0.0958052	0.687837	-0.363313	0.115366	-0.279215	0.233191	0.491803	0.0276315	0.119694	0.615222	-0.162414	0.493892	-0.273281	0.243689	-0.245401	0.297014	0.110124	0.643945
Com_308_neg	magenta	LPE 22:6	Lipids and lipid-like molecules	Glycerophospholipids	Glycerophosphoethanolamines	1-acyl-sn-glycero-3-phosphoethanolamines	-0.404671	0.0767569	-0.273882	0.242611	-0.405304	0.0762525	-0.439413	0.0525612	-0.13449	0.571863	-0.328802	0.156927	0.87896	3.39e-07	0.530622	0.0160839	-0.0371318	0.876491	-0.168797	0.476833	-0.245242	0.297338	-0.197448	0.404045	0.18805	0.427222	0.0906514	0.703882	-0.238369	0.311508	-0.294553	0.207433	-0.336989	0.146246	0.0623664	0.793934
Com_3170_pos	magenta	ACar 13:0	Lipids and lipid-like molecules	Fatty Acyls	Fatty acid esters	Acyl carnitines	-0.703909	0.000532832	-0.585315	0.00670356	-0.575551	0.00792273	-0.679819	0.000975475	-0.210881	0.372147	-0.361049	0.11782	0.809566	1.53e-05	0.434959	0.0552864	0.0228924	0.923681	-0.266906	0.2553	-0.269185	0.25111	-0.225994	0.338026	0.34404	0.137463	0.453092	0.0448309	0.22421	0.341955	-0.00611165	0.979598	-0.068434	0.774361	-0.0241706	0.919433
Com_320_neg	magenta	(±)10(11)-EpDPA					-0.569751	0.00872887	-0.453059	0.0448484	-0.626821	0.0031001	-0.611758	0.00415119	-0.210923	0.37205	-0.342783	0.139001	0.91863	1.1e-08	0.765306	8.43e-05	0.0568669	0.811778	-0.0483732	0.83951	-0.348492	0.132113	-0.258132	0.271844	-0.136239	0.566828	0.285479	0.222433	-0.143676	0.545634	-0.285804	0.221884	-0.108716	0.648216	0.0454342	0.849151
Com_321_pos	magenta	4-(4-chlorophenoxy)-3,5-dimethyl-1H-pyrazole					-0.243737	0.300407	-0.305919	0.189611	-0.287823	0.218492	-0.252393	0.283021	-0.159045	0.503014	-0.209137	0.376205	0.532383	0.015671	0.405861	0.0758112	0.175136	0.460187	0.164334	0.488729	-0.172959	0.465869	-0.15031	0.52704	-0.260498	0.267318	0.075441	0.75192	0.285099	0.223075	-0.173023	0.465703	0.251824	0.284144	-0.243696	0.300489
Com_3246_pos	magenta	LPE 16:1	Lipids and lipid-like molecules	Glycerophospholipids	Glycerophosphoethanolamines	1-acyl-sn-glycero-3-phosphoethanolamines	-0.0417063	0.861408	-0.0375585	0.875082	0.0558537	0.815075	-0.117432	0.621965	0.014302	0.952279	0.0828525	0.72839	0.559192	0.0103675	0.249563	0.288635	0.231188	0.32674	-0.214534	0.363726	0.289121	0.216329	0.0157052	0.947603	0.234565	0.319522	0.208208	0.378378	-0.476174	0.0338044	-0.382717	0.0958201	-0.437306	0.0538375	0.226494	0.336929
Com_3248_pos	magenta	Cholecalciferol	Lipids and lipid-like molecules	Steroids and steroid derivatives	Vitamin D and derivatives	Vitamin D and derivatives	-0.343931	0.137597	-0.467445	0.0376926	-0.357516	0.121724	-0.461599	0.0404848	0.445704	0.0488889	0.322178	0.165955	0.693599	0.000694995	0.58009	0.00733522	0.327358	0.158865	0.0413234	0.862669	0.293585	0.208999	0.442822	0.0505462	-0.128601	0.58896	0.357742	0.121472	-0.0979807	0.681102	-0.208506	0.37768	-0.252049	0.2837	-0.0351813	0.882935
Com_3395_pos	magenta	(2E,4E)-N-[2-(4-hydroxyphenyl)ethyl]dodeca-2,4-dienamide					0.0713913	0.764867	-0.00170794	0.994298	-0.0158754	0.947036	-0.00881558	0.970576	0.288219	0.21783	0.37559	0.102695	-0.374382	0.103895	0.0350004	0.883533	0.0577853	0.808791	0.0695805	0.770676	0.174365	0.462196	0.311711	0.180938	-0.0862086	0.717811	0.315039	0.176077	-0.12976	0.58558	-0.000949517	0.99683	-0.109065	0.647156	0.0311743	0.896195
Com_4036_pos	magenta	L-Cysteinesulfinic acid	Organic acids and derivatives	Carboxylic acids and derivatives	Amino acids, peptides, and analogues	L-alpha-amino acids	-0.324909	0.162191	-0.192384	0.416445	-0.297359	0.202933	-0.207319	0.380463	-0.18618	0.431916	-0.242062	0.303844	0.478823	0.0326888	0.135484	0.568999	0.10844	0.649053	-0.181047	0.444939	-0.17163	0.469357	-0.193313	0.414157	0.333319	0.150969	0.149027	0.530613	-0.12973	0.585666	-0.302634	0.194651	-0.318963	0.170463	0.273205	0.243826
Com_409_pos	magenta	PC (14:0e/2:0)	Lipids and lipid-like molecules	Glycerophospholipids	Glycerophosphocholines	Phosphocholines	-0.0495243	0.83574	0.181879	0.442815	-0.210187	0.373759	0.0392035	0.869655	0.0714828	0.764574	-0.0779846	0.743819	0.585958	0.00662905	0.332329	0.152261	0.13536	0.569356	0.237742	0.312821	-0.179823	0.448076	0.0487257	0.838355	0.27291	0.244355	-0.184912	0.435114	-0.653361	0.00178508	-0.353872	0.125847	-0.599362	0.00522312	0.457681	0.0424436
Com_418_pos	magenta	ACar 20:4	Lipids and lipid-like molecules	Fatty Acyls	Fatty acid esters	Acyl carnitines	0.1275	0.592181	0.0841729	0.724222	0.231111	0.326904	-0.0234371	0.92187	-0.0949767	0.690408	-0.157395	0.50751	0.461728	0.0404216	-0.0796768	0.738445	0.0800786	0.737171	-0.00424706	0.985822	0.117252	0.622501	-0.0583719	0.806885	0.148607	0.531785	-0.3155	0.175411	-0.424002	0.0624463	-0.148112	0.533167	0.0430883	0.85686	-0.13764	0.562808
Com_4552_pos	magenta	Cortisone	Lipids and lipid-like molecules	Steroids and steroid derivatives	Hydroxysteroids	21-hydroxysteroids	-0.428479	0.0594405	-0.418153	0.0665439	-0.38141	0.0970547	-0.521615	0.0183348	0.106435	0.655152	0.00807262	0.973054	0.801543	2.15e-05	0.636752	0.00253644	0.278864	0.233805	0.0233959	0.922008	0.121999	0.60838	0.113026	0.635181	0.0866899	0.716298	0.165449	0.485743	-0.25129	0.285201	-0.298232	0.201546	-0.260417	0.267473	0.0660213	0.782129
Com_4955_neg	magenta	s7p	Organic oxygen compounds	Organooxygen compounds	Carbohydrates and carbohydrate conjugates	C-glycosyl compounds	-0.355613	0.123865	-0.409907	0.072661	-0.267747	0.253748	-0.461899	0.0403378	-0.184009	0.437399	-0.113475	0.63383	0.862473	1e-06	0.595221	0.00562838	0.34854	0.132056	-0.0268388	0.910571	0.124869	0.599908	-0.152823	0.520071	-0.132718	0.576987	0.266527	0.256	-0.121344	0.610321	-0.195565	0.408634	-0.106351	0.655409	-0.115376	0.62812
Com_499_neg	magenta	LPG 22:6	Lipids and lipid-like molecules	Glycerophospholipids	Glycerophosphoglycerols	Phosphatidylglycerols	-0.465698	0.0385108	-0.34828	0.132364	-0.459367	0.0415919	-0.464812	0.0389309	-0.217471	0.357035	-0.32286	0.165009	0.905417	4.06e-08	0.555923	0.0109227	0.168929	0.476482	-0.0514201	0.829539	-0.23095	0.327252	-0.229308	0.330799	0.278831	0.233862	0.311254	0.181612	-0.153141	0.519194	-0.298471	0.201168	-0.294439	0.207617	0.101582	0.670005
Com_5097_pos	magenta	ACar 15:1	Lipids and lipid-like molecules	Fatty Acyls	Fatty acid esters	Acyl carnitines	-0.21682	0.358512	-0.00373499	0.987531	-0.354701	0.1249	-0.182553	0.441098	-0.0537517	0.821926	-0.128309	0.589815	0.602616	0.00492191	0.180101	0.447361	0.240667	0.306726	0.187796	0.427856	-0.269508	0.250519	-0.0184389	0.938498	0.507972	0.0222163	0.0756418	0.751279	-0.422533	0.0634571	-0.18746	0.428698	-0.433944	0.055922	0.0503171	0.833146
Com_5098_pos	magenta	2-(2-acetyl-3,5-dihydroxyphenyl)acetic acid					-0.154209	0.51625	-0.284163	0.224665	-0.029601	0.901408	-0.243214	0.301476	-0.179891	0.447901	-0.0105057	0.964937	0.703894	0.00053304	0.402342	0.0786327	0.421078	0.0644703	-0.0156379	0.947827	0.299852	0.19899	-0.121915	0.608629	-0.0683346	0.77468	0.169452	0.475098	-0.239075	0.310033	-0.247566	0.292637	-0.152191	0.521819	-0.110176	0.643788
Com_5172_pos	magenta	SM (d14:0/12:1)	Lipids and lipid-like molecules	Sphingolipids	Phosphosphingolipids	Phosphosphingolipids	-0.585374	0.00669677	-0.515832	0.0199079	-0.574286	0.00809313	-0.665319	0.00136823	-0.0988234	0.678499	-0.147021	0.536219	0.877186	3.83e-07	0.819335	9.9e-06	0.252453	0.282903	-0.0136733	0.954375	-0.0937213	0.69431	-0.103585	0.663859	0.100698	0.672721	0.460203	0.0411746	-0.0848899	0.721962	-0.245808	0.296189	-0.236749	0.314906	0.00737693	0.975376
Com_5546_pos	magenta	L-cysteine	Organic acids and derivatives	Carboxylic acids and derivatives	Amino acids, peptides, and analogues	Cysteine and derivatives	-0.548565	0.0122605	-0.377875	0.100453	-0.494555	0.026643	-0.589587	0.00622094	-0.0900277	0.705832	-0.170981	0.471065	0.770988	6.92e-05	0.484922	0.0302294	0.220682	0.349803	-0.131835	0.579545	-0.0881118	0.711833	-0.0803433	0.736331	0.443187	0.0503338	0.531084	0.0159748	-0.0216478	0.92782	-0.101486	0.6703	-0.406591	0.0752353	0.0951168	0.689973
Com_581_pos	magenta	1,4-dihydroxyheptadec-16-en-2-yl acetate					-0.305971	0.189531	-0.232872	0.323128	-0.429688	0.0586483	-0.388572	0.0904291	-0.149205	0.530114	-0.202865	0.391006	0.888298	1.7e-07	0.697234	0.000633634	0.242994	0.301928	0.263272	0.262073	-0.224251	0.341865	-0.149438	0.529465	-0.222499	0.345748	0.043668	0.854954	-0.339931	0.142535	-0.119117	0.616938	-0.121239	0.610632	-0.0339911	0.88687
Com_588_pos	magenta	1,2-dihydroxyheptadec-16-yn-4-yl acetate					-0.446801	0.0482691	-0.199551	0.398956	-0.461773	0.0403996	-0.290859	0.213455	-0.171118	0.470704	-0.189083	0.42464	0.565115	0.00942008	0.224331	0.341687	0.176535	0.456554	-0.0376265	0.874858	-0.287059	0.219771	-0.151395	0.524026	0.647488	0.0020259	0.302343	0.195102	-0.229544	0.330286	-0.191687	0.418169	-0.441143	0.0515312	0.191788	0.417918
Com_596_pos	magenta	Valeryl fentanyl-d5					-0.556895	0.0107551	-0.302394	0.195023	-0.594099	0.00574254	-0.448654	0.047236	-0.200776	0.396007	-0.266204	0.256599	0.759047	0.000104247	0.455388	0.0436238	0.20165	0.39391	-0.000485076	0.998381	-0.34249	0.139361	-0.196968	0.405211	0.44261	0.0506694	0.314157	0.177357	-0.288185	0.217886	-0.323207	0.16453	-0.334191	0.149837	0.226825	0.336205
Com_647_neg	magenta	Glu-Gln	Organic acids and derivatives	Carboxylic acids and derivatives	Amino acids, peptides, and analogues	Dipeptides	-0.201571	0.3941	-0.145226	0.541264	-0.162113	0.494703	-0.304565	0.191677	-0.364843	0.113729	-0.507762	0.0222807	0.59031	0.00614215	0.272091	0.24583	-0.0422669	0.859563	-0.000622364	0.997922	-0.268952	0.251537	-0.376156	0.102136	-0.172432	0.467252	-0.107615	0.651561	0.262624	0.263292	-0.0526395	0.825556	0.258278	0.271563	-0.218561	0.354571
Com_6757_pos	magenta	EPK					-0.50278	0.023854	-0.483	0.030988	-0.525698	0.0172851	-0.515976	0.0198674	-0.233506	0.321775	-0.274371	0.241738	0.854904	1.58e-06	0.636494	0.00254991	0.148796	0.531257	0.00490855	0.983614	-0.275233	0.240203	-0.255552	0.276833	-0.192282	0.416699	0.249289	0.289181	-0.0504772	0.832622	-0.194799	0.410507	0.125907	0.596853	-0.143663	0.545671
Com_6866_pos	magenta	WLK					-0.378874	0.0994841	-0.40238	0.0786018	-0.356479	0.122887	-0.417002	0.067374	-0.255845	0.276264	-0.302817	0.194368	0.775155	5.96e-05	0.50389	0.0234961	0.0726291	0.760903	-0.00766559	0.974413	-0.222882	0.344897	-0.275665	0.239435	-0.249303	0.289154	0.112162	0.637785	-0.0492755	0.836555	-0.131193	0.581409	0.226906	0.336027	-0.175362	0.4596
Com_7109_pos	magenta	Ala-Leu	Organic acids and derivatives	Carboxylic acids and derivatives	Amino acids, peptides, and analogues	Dipeptides	-0.458256	0.0421516	-0.410814	0.0719678	-0.55299	0.011441	-0.568578	0.00889974	-0.0904	0.704667	-0.114017	0.6322	0.872825	5.16e-07	0.882923	2.55e-07	0.326643	0.159831	0.203377	0.389787	-0.110612	0.642468	-0.0896764	0.706931	-0.243061	0.301791	0.305196	0.190711	-0.117095	0.622972	-0.219386	0.352712	-0.166489	0.482966	-0.0534721	0.822838
Com_718_neg	magenta	LPC 14:0	Lipids and lipid-like molecules	Glycerophospholipids	Glycerophosphocholines	Phosphocholines	-0.365818	0.112694	-0.179341	0.449314	-0.420605	0.0648022	-0.315722	0.175091	0.00933686	0.968836	-0.111811	0.638847	0.614206	0.00396274	0.401989	0.0789207	0.0686497	0.773667	-0.188778	0.425402	-0.168132	0.478594	-0.0420943	0.860131	0.458267	0.0421464	0.25661	0.274782	-0.34225	0.139657	-0.471468	0.0358596	-0.597866	0.0053667	0.260472	0.267367
Com_7241_neg	magenta	PMeOH (22:3-22:6)					-0.349068	0.131432	-0.194078	0.412275	-0.350392	0.129875	-0.312502	0.179774	-0.204777	0.38646	-0.370877	0.107434	0.919581	9.95e-09	0.427596	0.0600249	0.034284	0.885902	-0.0340621	0.886636	-0.280223	0.231438	-0.238325	0.3116	0.098798	0.678578	-0.0277944	0.9074	-0.29946	0.199607	-0.152279	0.521575	-0.265007	0.258824	0.169689	0.474472
Com_731_neg	magenta	LPC 22:6	Lipids and lipid-like molecules	Glycerophospholipids	Glycerophosphocholines	Phosphocholines	-0.302605	0.194696	-0.19986	0.39821	-0.377752	0.100573	-0.304765	0.191371	-0.136164	0.567044	-0.275181	0.240296	0.920731	8.78e-09	0.516518	0.0197158	0.141576	0.551583	0.0214384	0.928516	-0.226221	0.337528	-0.171002	0.47101	0.116755	0.623989	-0.00903887	0.969831	-0.382466	0.0960562	-0.357949	0.121241	-0.348551	0.132043	0.0532885	0.823437
Com_759_pos	magenta	Decanoylcarnitine	Lipids and lipid-like molecules	Fatty Acyls	Fatty acid esters	Acyl carnitines	-0.631415	0.00282761	-0.395191	0.0846065	-0.56504	0.00943163	-0.523561	0.0178284	-0.173901	0.463406	-0.202319	0.392309	0.605038	0.00470701	0.317598	0.172401	0.186398	0.431366	-0.174849	0.460934	-0.219453	0.352561	-0.162112	0.494707	0.670326	0.00121982	0.479018	0.0326076	-0.101593	0.66997	-0.190362	0.421455	-0.350439	0.129821	0.194345	0.41162
Com_7820_pos	magenta	L-Tryptophan	Organoheterocyclic compounds	Indoles and derivatives	Indolyl carboxylic acids and derivatives	Indolyl carboxylic acids and derivatives	-0.473475	0.0349717	-0.418547	0.0662617	-0.460959	0.0407999	-0.566416	0.00922176	-0.0751247	0.752929	-0.132008	0.579044	0.873886	4.81e-07	0.630419	0.00288496	0.325479	0.161413	0.0363246	0.879157	-0.0319855	0.893508	-0.0563999	0.813297	0.0122013	0.959283	0.463199	0.0397053	0.00604176	0.979832	-0.124369	0.601381	-0.168555	0.477475	0.00165583	0.994472
Com_7988_neg	magenta	PEtOH (19:1-18:2)					-0.0913022	0.701849	-0.130459	0.583543	-0.152633	0.520597	-0.169198	0.47577	-0.174591	0.461608	-0.24055	0.306968	0.408751	0.0735505	0.161981	0.495058	-0.127866	0.591111	0.0621672	0.794578	-0.306451	0.188802	-0.190933	0.420037	-0.256243	0.275491	-0.209926	0.374366	-0.24434	0.299174	0.106139	0.656055	0.259241	0.269717	-0.274288	0.241887
Com_835_neg	magenta	N-Acetyl-1-aspartylglutamic acid	Organic acids and derivatives	Carboxylic acids and derivatives	Amino acids, peptides, and analogues	Dipeptides	-0.509155	0.0218557	-0.44996	0.0465179	-0.492651	0.0273238	-0.596085	0.00554183	-0.0848773	0.722002	-0.186995	0.429866	0.917104	1.3e-08	0.716612	0.000378215	0.214591	0.363595	-0.0200721	0.933062	-0.0842784	0.723889	-0.0937536	0.694209	-0.10299	0.665683	0.373467	0.10481	-0.0360017	0.880224	-0.190889	0.420147	-0.143097	0.547272	0.0367781	0.877659
Com_904_pos	magenta	4-oxododecanedioic acid					-0.507764	0.0222801	-0.340374	0.141982	-0.458232	0.0421639	-0.324616	0.162591	-0.169727	0.474372	-0.229293	0.33083	0.455509	0.0435607	0.236091	0.316291	0.00891814	0.970233	-0.194148	0.412104	-0.242247	0.303464	-0.191584	0.418424	0.406543	0.0752735	0.0828492	0.728401	-0.20761	0.379778	-0.242822	0.302281	-0.378999	0.0993632	0.249657	0.288447
Com_917_pos	magenta	gamma-Glutamylglutamine	Organic acids and derivatives	Carboxylic acids and derivatives	Amino acids, peptides, and analogues	Dipeptides	-0.000783743	0.997384	-0.0164312	0.945184	0.0106595	0.964424	-0.154596	0.515182	-0.301413	0.196548	-0.27951	0.232677	0.554685	0.011139	0.301108	0.197024	0.161403	0.496619	0.187761	0.427944	-0.0353304	0.882442	-0.271108	0.247608	-0.267101	0.25494	-0.200433	0.39683	0.0928881	0.696903	0.0299803	0.900151	0.152026	0.522277	-0.31173	0.180908
Com_920_neg	magenta	LPI 22:6	Lipids and lipid-like molecules	Glycerophospholipids	Glycerophosphoinositols	Phosphatidylinositols	-0.211967	0.369632	-0.262911	0.262752	-0.251422	0.284938	-0.346734	0.134208	0.0744239	0.755166	0.0753651	0.752162	0.854661	1.6e-06	0.710428	0.000447879	0.415438	0.0685134	0.217753	0.356398	0.18631	0.431588	0.0983012	0.680112	-0.137287	0.563821	0.172248	0.467734	-0.341127	0.141045	-0.300851	0.197425	-0.330167	0.155109	0.0212953	0.928992
Com_9290_pos	magenta	19-Nortestosterone	Lipids and lipid-like molecules	Steroids and steroid derivatives	Estrane steroids	Estrogens and derivatives	-0.389233	0.0898343	-0.462746	0.0399246	-0.408594	0.0736724	-0.525642	0.0172992	0.111473	0.639867	0.145069	0.541704	0.849356	2.17e-06	0.749901	0.000140531	0.516435	0.0197389	0.183221	0.439398	0.227016	0.335787	0.157067	0.508406	-0.0594383	0.803423	0.369693	0.108648	-0.23284	0.323197	-0.308952	0.185034	-0.337902	0.145087	-0.0662194	0.78149
Com_9506_pos	magenta	Cyclopentyl fentanyl-d5					-0.603967	0.00480103	-0.516547	0.0197078	-0.462439	0.0400737	-0.631522	0.00282154	-0.282984	0.226678	-0.468522	0.037195	0.733048	0.000236146	0.430154	0.0583445	-0.0731403	0.759268	-0.214437	0.363948	-0.316268	0.174305	-0.306936	0.188068	0.249761	0.288238	0.198012	0.402676	0.158803	0.503671	-0.0556145	0.815854	0.197406	0.404148	-0.148613	0.531768
Com_9619_pos	magenta	nor-6α-Οxycodol	Benzenoids	Phenanthrenes and derivatives	Not available	Phenanthrenes and derivatives	-0.120537	0.612715	-0.146095	0.538819	-0.164234	0.488997	-0.264793	0.259224	-0.203612	0.389226	-0.110186	0.643758	0.804187	1.93e-05	0.662715	0.00145122	0.479135	0.0325591	0.307465	0.187267	0.124616	0.600653	-0.149586	0.529054	-0.115753	0.62699	0.108661	0.648381	-0.323666	0.163896	-0.310011	0.183455	-0.337901	0.145088	-0.0106788	0.96436
Com_9828_pos	magenta	diethyl 2-{[2-(2-thienylcarbonyl)hydrazino]methylidene}malonate					-0.497196	0.0257207	-0.528223	0.0166604	-0.479726	0.0323149	-0.633494	0.00271103	-0.119812	0.614872	-0.0422445	0.859637	0.835087	4.63e-06	0.845663	2.66e-06	0.36185	0.116948	0.0280281	0.906625	0.0604481	0.800147	-0.0975713	0.682367	-0.226561	0.336782	0.505963	0.0228391	-0.0536441	0.822277	-0.206297	0.382866	-0.159429	0.50197	-0.0712162	0.765428
Com_9844_pos	magenta	ACar 19:3	Lipids and lipid-like molecules	Fatty Acyls	Fatty acid esters	Acyl carnitines	-0.196144	0.407219	-0.0141043	0.952938	-0.306404	0.188873	-0.347497	0.133296	-0.258824	0.270516	-0.428435	0.0594693	0.662877	0.00144595	0.380147	0.0982593	-0.0268661	0.910481	0.120942	0.611514	-0.396918	0.0831347	-0.27271	0.244714	-0.171188	0.470518	-0.0516277	0.828861	-0.27064	0.248456	-0.0323537	0.892289	0.00982209	0.967218	-0.0094246	0.968544
Com_10285_pos	pink	N-(2,5-diethoxy-4-morpholinophenyl)acetamide					-0.0196204	0.934565	-0.277759	0.23574	-0.0584628	0.80659	-0.0325528	0.89163	0.967126	3.78e-12	0.827216	6.84e-06	-0.0830826	0.727663	0.00513478	0.982859	0.196922	0.405324	0.0430831	0.856878	0.559085	0.0103854	0.958759	2.82e-11	-0.0358923	0.880585	0.110578	0.642572	0.00759648	0.974643	-0.0528706	0.824801	-0.235243	0.318084	-0.0686711	0.773598
Com_11260_pos	pink	KQH					0.130878	0.582324	-0.151111	0.524813	0.09805	0.680888	0.0856337	0.71962	0.811345	1.42e-05	0.646058	0.00208845	-0.354701	0.1249	-0.190686	0.420649	0.0700878	0.769047	0.124037	0.602357	0.439317	0.0526187	0.796737	2.62e-05	-0.180603	0.446077	-0.119485	0.615845	-0.0168848	0.943673	-0.00457154	0.984739	0.221236	0.348563	-0.199855	0.398221
Com_11465_pos	pink	1-O-(3,4,5-Trimethoxybenzoyl)-beta-L-galactopyranose					0.117836	0.620759	-0.123511	0.603909	0.00591525	0.980254	0.11698	0.623315	0.995726	4.45e-20	0.824861	7.65e-06	-0.1683	0.478149	-0.0750093	0.753297	0.142227	0.549735	0.159587	0.501539	0.480146	0.0321425	0.976813	1.69e-13	-0.0880015	0.712179	-0.0786522	0.741698	-0.118517	0.618725	-0.0161104	0.946253	-0.193608	0.41343	-0.0764439	0.748723
Com_1183_pos	pink	ACar 15:0	Lipids and lipid-like molecules	Fatty Acyls	Fatty acid esters	Acyl carnitines	0.388461	0.0905295	0.39277	0.0867034	0.264279	0.260184	0.395581	0.0842729	0.62798	0.00302938	0.528847	0.0165091	-0.214626	0.363516	-0.377884	0.100443	0.112552	0.636609	0.273485	0.243323	0.287008	0.219857	0.660644	0.00152021	0.251593	0.284601	-0.278349	0.234705	-0.395616	0.0842428	0.0858259	0.719015	-0.358258	0.120896	0.0933465	0.695476
Com_11834_pos	pink	Pyrithioxin	Organoheterocyclic compounds	Pyridines and derivatives	Methylpyridines	Methylpyridines	0.150646	0.526104	-0.134597	0.571554	0.18097	0.445138	0.130023	0.584815	0.934604	1.64e-09	0.809778	1.52e-05	-0.12099	0.611371	-0.183237	0.439357	0.212547	0.368293	0.0457907	0.84798	0.67209	0.00117089	0.955194	5.87e-11	0.134184	0.572747	-0.0591554	0.804341	-0.117381	0.622117	-0.0912653	0.701964	-0.244285	0.299288	-0.0653564	0.784273
Com_11869_pos	pink	NNK	Organic oxygen compounds	Organooxygen compounds	Carbonyl compounds	Aryl alkyl ketones	0.0309671	0.896881	-0.193019	0.41488	-0.0423456	0.859304	0.060833	0.7989	0.923142	6.71e-09	0.754704	0.000120323	-0.0870423	0.71519	-0.138003	0.561769	0.234249	0.320194	0.1212	0.61075	0.447139	0.0480791	0.933093	2e-09	0.125326	0.598561	0.0719909	0.762946	-0.0321492	0.892966	-0.0741196	0.756138	-0.169761	0.474282	-0.0546636	0.818952
Com_12210_pos	pink	delta9-THC-d9					0.424195	0.0623145	0.178168	0.452333	0.21539	0.361769	0.30948	0.184246	0.631666	0.00281335	0.705785	0.000507089	-0.123525	0.603868	-0.0312302	0.89601	0.450167	0.0464051	0.533764	0.0153532	0.47718	0.0333773	0.699208	0.000602266	-0.226448	0.337029	-0.277888	0.235512	-0.437284	0.053851	-0.151283	0.524336	-0.137685	0.56268	-0.24083	0.306389
Com_1358_pos	pink	methyl 1-isopropyl-1H-1,2,3-benzotriazole-5-carboxylate					0.223745	0.342985	-0.0861374	0.718035	0.202208	0.392575	0.182856	0.440326	0.975641	2.63e-13	0.858651	1.27e-06	-0.222638	0.345438	-0.148406	0.532344	0.175491	0.459265	0.0906767	0.703803	0.673619	0.00112983	0.977199	1.46e-13	-0.0620756	0.794875	-0.110494	0.642827	-0.12404	0.60235	-0.0949165	0.690595	-0.208662	0.377315	-0.0701698	0.768785
Com_13586_pos	pink	2-ethoxy-6-({[5-(methylthio)-1,3,4-thiadiazol-2-yl]imino}methyl)phenol					0.0899975	0.705926	-0.160405	0.499321	0.00474988	0.984144	0.0921436	0.699223	0.998595	2.02e-24	0.809077	1.56e-05	-0.157273	0.507845	-0.0826052	0.729172	0.105749	0.657246	0.0924715	0.698201	0.485138	0.0301448	0.973258	6.03e-13	-0.064588	0.786753	-0.0592045	0.804182	-0.107555	0.651742	-0.0510987	0.83059	-0.188746	0.42548	-0.0589485	0.805012
Com_13704_pos	pink	1-Methylnicotinamide	Organoheterocyclic compounds	Pyridines and derivatives	Pyridinecarboxylic acids and derivatives	Nicotinamides	0.183548	0.438569	0.0275055	0.908359	-0.00211474	0.99294	0.20282	0.391114	0.862643	9.93e-07	0.776804	5.62e-05	-0.308157	0.186227	-0.11442	0.630989	0.266767	0.255556	0.403957	0.0773283	0.371237	0.107065	0.894975	1e-07	-0.115694	0.627166	-0.010797	0.963966	-0.0310138	0.896726	0.0946762	0.691341	-0.126524	0.595044	-0.0215364	0.92819
Com_1392_neg	pink	N-Acetyl-Dl-glutamic acid	Organic acids and derivatives	Carboxylic acids and derivatives	Amino acids, peptides, and analogues	Glutamic acid and derivatives	0.17637	0.456982	-0.0537767	0.821844	0.136767	0.56531	0.208268	0.378237	0.950803	1.34e-10	0.73788	0.000204299	-0.330428	0.154764	-0.271707	0.246524	0.0395696	0.868448	0.0946486	0.691427	0.481937	0.0314141	0.940319	7.34e-10	0.0313809	0.89551	-0.140005	0.556052	0.0373049	0.87592	0.00417779	0.986053	-0.128574	0.589039	-0.00294925	0.990154
Com_15031_pos	pink	ethyl 1-(4-acetyl-2-aminophenyl)piperidine-4-carboxylate					0.025486	0.915063	-0.219559	0.352322	-0.0493934	0.836169	0.0294066	0.902053	0.991799	1.55e-17	0.810715	1.46e-05	-0.133143	0.575756	-0.0420894	0.860147	0.133146	0.575747	0.0733925	0.758461	0.489112	0.0286255	0.969387	2.01e-12	-0.0377649	0.874401	0.0208662	0.93042	-0.0616713	0.796184	-0.0541757	0.820543	-0.202385	0.392153	-0.0606466	0.799504
Com_154_neg	pink	LPG 18:1	Lipids and lipid-like molecules	Glycerophospholipids	Glycerophosphoglycerols	Phosphatidylglycerols	0.526908	0.0169837	0.271361	0.247149	0.306755	0.188342	0.412316	0.0708317	0.710445	0.000447667	0.837377	4.12e-06	-0.161052	0.497568	0.0167534	0.944111	0.632585	0.00276153	0.707344	0.000486512	0.656909	0.0016516	0.806809	1.72e-05	-0.252305	0.283193	-0.239943	0.308227	-0.389178	0.0898844	-0.155905	0.511589	-0.251492	0.2848	-0.147191	0.535743
Com_15583_pos	pink	5-chloro-2,8-dimethyl-4-[(3-nitro-2-pyridyl)oxy]quinoline					0.0776615	0.744847	-0.0583071	0.807096	-0.0605382	0.799855	0.147006	0.536263	0.707418	0.000485554	0.608476	0.00441548	-0.186983	0.429896	-0.198307	0.401961	0.145219	0.541282	0.245276	0.297269	0.200834	0.395868	0.731301	0.000248662	-0.0327511	0.890973	-0.0474042	0.842686	-0.143541	0.546016	0.143155	0.547107	-0.0557028	0.815566	-0.0120687	0.959725
Com_15880_pos	pink	Avocadyne 1-acetate	Lipids and lipid-like molecules	Fatty Acyls	Fatty alcohols	Long-chain fatty alcohols	0.256502	0.274991	0.0422003	0.859782	0.12733	0.592679	0.258484	0.271168	0.937781	1.06e-09	0.727221	0.000280114	-0.187607	0.42833	-0.227655	0.334393	0.0978883	0.681387	0.170845	0.471422	0.429236	0.0589434	0.928101	3.75e-09	0.0335736	0.888252	-0.216515	0.359206	-0.178984	0.450232	-0.0899597	0.706045	-0.29846	0.201186	-0.0519555	0.82779
Com_16_neg	pink	8Z,11Z,14Z-Eicosatrienoic acid	Lipids and lipid-like molecules	Fatty Acyls	Fatty acids and conjugates	Long-chain fatty acids	-0.193966	0.41255	-0.00862381	0.971215	-0.218936	0.353725	-0.151232	0.524476	-0.473951	0.0347634	-0.423393	0.062864	0.140407	0.554904	0.32043	0.168396	-0.216169	0.359993	-0.203714	0.388984	-0.412852	0.0704299	-0.518822	0.0190815	0.0572117	0.810656	0.211775	0.370076	-0.247001	0.293775	-0.214504	0.363794	-0.161521	0.496301	0.358302	0.120848
Com_1637_pos	pink	alpha-Ketoglutaric acid	Organic acids and derivatives	Keto acids and derivatives	Gamma-keto acids and derivatives	Gamma-keto acids and derivatives	0.183765	0.438017	-0.0984579	0.679628	0.141413	0.552046	0.165382	0.485922	0.968392	2.67e-12	0.787261	3.8e-05	-0.267752	0.253738	-0.176431	0.456825	0.0771119	0.746596	0.0678885	0.776115	0.551447	0.0117215	0.953694	7.86e-11	-0.100193	0.674277	-0.121296	0.610465	0.00792667	0.973541	-0.0365695	0.878348	-0.133308	0.575279	-0.0587548	0.805641
Com_1795_neg	pink	Vitamin A	Lipids and lipid-like molecules	Prenol lipids	Retinoids	Retinoids	0.12045	0.612975	0.421958	0.0638561	0.0461608	0.846765	0.210997	0.371877	-0.70964	0.000457489	-0.681571	0.000935242	-0.0609807	0.798421	-0.278332	0.234735	-0.165146	0.486553	0.06479	0.786101	-0.583176	0.00695659	-0.703342	0.000540827	-0.0520143	0.827598	-0.177398	0.454322	0.0755763	0.751488	0.146064	0.538906	0.204368	0.38743	0.194353	0.4116
Com_206_pos	pink	5α-Pregnan-3,20-dione	Lipids and lipid-like molecules	Steroids and steroid derivatives	Pregnane steroids	Gluco/mineralocorticoids, progestogins and derivatives	-0.229579	0.330212	-0.331726	0.153051	-0.249186	0.289388	-0.231448	0.326179	0.632219	0.00278205	0.358479	0.120651	-0.111539	0.639668	-0.0546542	0.818983	-0.244965	0.297901	-0.288389	0.217547	0.0557595	0.815382	0.558401	0.0104997	0.0827134	0.72883	0.212912	0.367452	-0.062864	0.792324	0.0293552	0.902223	-0.0248156	0.91729	0.000502439	0.998323
Com_2164_pos	pink	7-Ketocholesterol	Lipids and lipid-like molecules	Steroids and steroid derivatives	Cholestane steroids	Cholesterols and derivatives	0.245639	0.296532	-0.0976083	0.682253	0.241306	0.305404	0.154661	0.515005	0.926437	4.58e-09	0.855826	1.5e-06	-0.0946705	0.691359	-0.0447383	0.851437	0.282145	0.228117	0.14508	0.541675	0.759803	0.000101647	0.946814	2.66e-10	-0.138667	0.55987	-0.100277	0.674017	-0.181362	0.444135	-0.134683	0.571306	-0.219025	0.353525	-0.0947818	0.691013
Com_217_neg	pink	Lysopa 16:0	Lipids and lipid-like molecules	Glycerophospholipids	Glycerophosphates	1-acylglycerol-3-phosphates	0.405873	0.0758014	0.0384552	0.872123	0.424785	0.0619122	0.313328	0.178565	0.845679	2.65e-06	0.872989	5.11e-07	-0.304165	0.192291	-0.175727	0.45865	0.345218	0.136033	0.243022	0.301871	0.838361	3.92e-06	0.901558	5.74e-08	-0.171349	0.470095	-0.171399	0.469964	-0.128027	0.59064	-0.102889	0.665994	-0.0959443	0.687405	-0.113352	0.634201
Com_2274_pos	pink	Carbaprostacyclin	Lipids and lipid-like molecules	Fatty Acyls	Eicosanoids	Prostaglandins and related compounds	0.239202	0.309768	-0.100246	0.674115	0.186616	0.430818	0.153922	0.51704	0.914704	1.66e-08	0.860973	1.1e-06	-0.0625228	0.793428	0.0259485	0.913527	0.31392	0.177702	0.190155	0.421969	0.723208	0.000314303	0.928345	3.64e-09	-0.186986	0.429889	-0.0706265	0.767319	-0.244215	0.29943	-0.211107	0.371622	-0.279995	0.231833	-0.0497136	0.835121
Com_2401_pos	pink	Proline-hydroxyproline	Organic acids and derivatives	Carboxylic acids and derivatives	Amino acids, peptides, and analogues	Dipeptides	-0.202664	0.391485	-0.258011	0.272078	-0.38129	0.0971691	-0.103316	0.664685	0.51844	0.0191855	0.528589	0.0165715	0.243337	0.301226	0.356443	0.122928	0.501317	0.0243325	0.356351	0.123032	0.171859	0.468756	0.568098	0.00897039	0.271186	0.247466	0.410224	0.0724181	-0.105018	0.659477	-0.15265	0.52055	-0.497053	0.0257702	0.141741	0.551115
Com_2454_neg	pink	2-(4-oxo-4H-chromen-3-yl)-2,3,4,5-tetrahydro-1,5-benzothiazepin-4-one					0.15572	0.512095	-0.0901536	0.705438	-0.0217233	0.927568	0.159874	0.50076	0.946119	2.99e-10	0.882787	2.57e-07	-0.156808	0.509115	-0.01776	0.940759	0.333623	0.150574	0.338524	0.144302	0.484522	0.0303862	0.964256	7.94e-12	-0.112294	0.637389	-0.0049675	0.983417	-0.184061	0.437267	-0.073669	0.757577	-0.204814	0.386373	-0.10968	0.64529
Com_2470_pos	pink	Adenosine	Nucleosides, nucleotides, and analogues	Purine nucleosides	Not available	Purine nucleosides	0.309718	0.18389	-0.0298165	0.900694	0.385767	0.0929829	0.297994	0.201924	0.756282	0.000114251	0.711989	0.000429344	-0.372172	0.106116	-0.395652	0.0842123	0.0636514	0.789778	-0.0131921	0.955979	0.595239	0.00562659	0.767134	7.92e-05	-0.0746649	0.754396	-0.146807	0.536822	0.0330799	0.889885	-0.0296934	0.901102	0.246084	0.29563	-0.160059	0.50026
Com_2478_pos	pink	2,4-dichloro-N-{2-[(2-furylmethyl)amino]-1-methyl-2-oxoethyl}benzamide					0.105795	0.657106	-0.143307	0.546678	0.02291	0.923622	0.114074	0.632027	0.998839	3.61e-25	0.799757	2.32e-05	-0.174362	0.462205	-0.114965	0.629352	0.090184	0.705343	0.0838667	0.725188	0.479981	0.0322103	0.972893	6.8e-13	-0.0369838	0.87698	-0.0818716	0.731492	-0.115514	0.627704	-0.0593292	0.803777	-0.195896	0.407824	-0.0512936	0.829953
Com_2629_pos	pink	Hydroxyprogesterone caproate	Lipids and lipid-like molecules	Steroids and steroid derivatives	Pregnane steroids	Gluco/mineralocorticoids, progestogins and derivatives	0.362928	0.115781	-0.00192446	0.993575	0.369336	0.109016	0.262305	0.263893	0.877184	3.83e-07	0.895016	1e-07	-0.226149	0.337686	-0.113168	0.634754	0.342886	0.138875	0.193958	0.41257	0.844155	2.88e-06	0.920684	8.82e-09	-0.142101	0.550093	-0.129131	0.587415	-0.197289	0.404431	-0.128987	0.587833	-0.220016	0.351297	-0.100654	0.672859
Com_8566_pos	pink	Estradiol	Lipids and lipid-like molecules	Steroids and steroid derivatives	Estrane steroids	Estrogens and derivatives	0.293198	0.209628	-0.0531521	0.823882	0.300072	0.198645	0.212117	0.369286	0.919562	9.97e-09	0.891411	1.34e-07	-0.219958	0.351427	-0.114292	0.631373	0.2792	0.233218	0.128734	0.588574	0.797229	2.57e-05	0.946538	2.79e-10	-0.106611	0.654615	-0.0964761	0.685758	-0.161657	0.495932	-0.117396	0.622073	-0.228887	0.331712	-0.0866163	0.716529
Com_2678_pos	pink	Dihydrothymine	Organoheterocyclic compounds	Diazines	Pyrimidines and pyrimidine derivatives	Hydropyrimidines	0.146174	0.538598	-0.124081	0.602228	0.100281	0.674007	0.0906718	0.703818	0.902386	5.34e-08	0.760284	0.000100023	-0.0477388	0.841589	-0.0613808	0.797125	0.258963	0.270249	0.200762	0.39604	0.575973	0.0078665	0.924062	6.04e-09	-0.108912	0.64762	-0.0464961	0.845665	-0.0373806	0.87567	0.0533851	0.823122	-0.152939	0.519751	-0.0897686	0.706643
Com_2849_pos	pink	Cyclocytidine	Organic oxygen compounds	Organooxygen compounds	Ethers	Alkyl aryl ethers	0.174217	0.462582	-0.0606372	0.799534	0.0147553	0.950768	0.166572	0.482745	0.969609	1.88e-12	0.860687	1.12e-06	-0.222322	0.346143	-0.0797754	0.738132	0.261662	0.265109	0.284724	0.223712	0.494086	0.0268093	0.976617	1.82e-13	-0.106904	0.653726	-0.0398612	0.867487	-0.103957	0.662721	-0.027472	0.90847	-0.226201	0.337573	-0.0729807	0.759778
Com_2979_pos	pink	methyl isoquinoline-3-carboxylate					-0.196305	0.406825	-0.1017	0.669642	-0.216461	0.359328	-0.0989553	0.678092	-0.447146	0.0480754	-0.308514	0.18569	0.116513	0.624713	0.0232262	0.922572	0.244249	0.299361	-0.0105386	0.964828	-0.266959	0.255201	-0.393102	0.0864132	0.219818	0.351742	0.412292	0.0708502	0.194866	0.410344	-0.220016	0.351297	0.0919172	0.699929	0.0584934	0.80649
Com_30_pos	pink	Progesterone	Lipids and lipid-like molecules	Steroids and steroid derivatives	Pregnane steroids	Gluco/mineralocorticoids, progestogins and derivatives	0.131788	0.579682	-0.125842	0.597045	0.0447036	0.85155	0.13034	0.583891	1	0	0.819178	9.98e-06	-0.188254	0.42671	-0.107072	0.653213	0.11123	0.640602	0.106053	0.656318	0.505788	0.0228941	0.977695	1.2e-13	-0.0636931	0.789643	-0.0894811	0.707542	-0.12922	0.587154	-0.0627944	0.792549	-0.198626	0.401189	-0.0570554	0.811164
Com_3375_pos	pink	Neopterin	Organoheterocyclic compounds	Pteridines and derivatives	Pterins and derivatives	Biopterins and derivatives	0.164235	0.488994	-0.143561	0.54596	0.240765	0.306523	0.163163	0.491873	0.890253	1.46e-07	0.742253	0.000178715	-0.170056	0.473502	-0.289854	0.215115	0.139715	0.556876	-0.0452462	0.849768	0.660293	0.00153218	0.905681	3.97e-08	0.206381	0.382669	-0.0574968	0.809729	-0.045361	0.849391	-0.085752	0.719247	-0.204719	0.386599	-0.0395203	0.86861
Com_3670_pos	pink	mesaconic acid	Lipids and lipid-like molecules	Fatty Acyls	Fatty acids and conjugates	Methyl-branched fatty acids	-0.0129624	0.956745	-0.248461	0.290839	-0.0064879	0.978343	0.00684991	0.977135	0.914594	1.68e-08	0.838384	3.91e-06	-0.181027	0.444992	-0.100599	0.673027	0.269087	0.251288	0.0554475	0.816398	0.613636	0.00400597	0.938586	9.43e-10	0.0898915	0.706258	0.172002	0.468379	0.084141	0.724323	0.0318701	0.89389	-0.258543	0.271055	-0.00851562	0.971576
Com_4579_pos	pink	L-Saccharopine	Organic acids and derivatives	Carboxylic acids and derivatives	Amino acids, peptides, and analogues	Glutamic acid and derivatives	0.237737	0.312832	-0.0415211	0.862018	0.200286	0.397184	0.206716	0.38188	0.970026	1.66e-12	0.872463	5.29e-07	-0.225052	0.340097	-0.165523	0.485545	0.220969	0.349161	0.15834	0.504932	0.664203	0.00140328	0.985357	2.79e-15	-0.0148711	0.950382	-0.110086	0.644062	-0.139293	0.558081	-0.0295979	0.901419	-0.225795	0.338464	-0.0661335	0.781767
Com_4747_pos	pink	methyl 2-(acetylamino)-4,5-dimethoxybenzoate					0.233461	0.321871	-0.056923	0.811595	0.268967	0.251508	0.279873	0.232045	0.581653	0.00714139	0.623237	0.00332752	-0.245218	0.297386	-0.234029	0.320661	0.213429	0.366262	0.0807446	0.735059	0.53197	0.0157671	0.634146	0.00267531	-0.0136825	0.954344	-0.0719514	0.763073	-0.0470378	0.843888	-0.139716	0.556873	-0.073461	0.758242	-0.106341	0.655438
Com_4756_pos	pink	Docosanamide	Lipids and lipid-like molecules	Fatty Acyls	Fatty amides	Fatty amides	0.178832	0.450623	-0.0972917	0.683232	0.00107433	0.996413	0.11314	0.634839	0.718519	0.000358692	0.875833	4.21e-07	-0.132382	0.57796	0.139255	0.55819	0.67365	0.00112899	0.550492	0.0118981	0.579539	0.00740463	0.822143	8.7e-06	-0.100442	0.67351	0.238597	0.311032	-0.103213	0.664999	-0.126167	0.59609	-0.155561	0.512531	-0.204037	0.388216
Com_4762_pos	pink	4-(3,4-dihydro-2H-1,5-benzodioxepin-7-ylamino)-4-oxobutanoic acid					0.212807	0.367694	-0.0177217	0.940886	0.0242777	0.919077	0.204275	0.387652	0.963146	1.04e-11	0.83833	3.92e-06	-0.189943	0.422496	-0.0583047	0.807104	0.264689	0.259418	0.357776	0.121433	0.460124	0.0412137	0.96954	1.92e-12	-0.123981	0.602523	-0.134721	0.571196	-0.186311	0.431586	-0.0447163	0.851508	-0.213403	0.366321	-0.0966993	0.685066
Com_4853_pos	pink	(1E)-5-hydroxy-1,7-diphenylhept-1-en-3-one					0.376945	0.101361	0.0861034	0.718142	0.236298	0.315857	0.226773	0.336318	0.737479	0.000206794	0.87683	3.93e-07	-0.0369769	0.877002	0.131725	0.579864	0.678072	0.00101706	0.585025	0.0067375	0.769765	7.22e-05	0.838134	3.96e-06	-0.225773	0.338512	-0.0568496	0.811834	-0.309893	0.183631	-0.142486	0.549001	-0.288521	0.217328	-0.160462	0.499166
Com_5046_pos	pink	4-chlorophenyl 5-methyl-2-phenyl-2H-1,2,3-triazole-4-carboxylate					0.11039	0.64314	-0.116422	0.624986	-0.0273643	0.908827	0.135911	0.567771	0.967587	3.33e-12	0.809024	1.57e-05	-0.145964	0.539186	-0.0920841	0.699409	0.17145	0.46983	0.220146	0.351004	0.41878	0.0660951	0.961043	1.7e-11	-0.0682641	0.774907	-0.0998085	0.675461	-0.178492	0.451499	-0.0258126	0.913978	-0.177518	0.454012	-0.0701938	0.768708
Com_507_pos	pink	D-Xylonic Acid	Organic oxygen compounds	Organooxygen compounds	Carbohydrates and carbohydrate conjugates	Sugar acids and derivatives	0.324107	0.16329	-0.0124409	0.958484	0.323088	0.164695	0.269292	0.250913	0.926356	4.62e-09	0.871532	5.63e-07	-0.222458	0.345839	-0.165149	0.486546	0.231626	0.325798	0.110786	0.641943	0.763974	8.83e-05	0.94102	6.62e-10	-0.080645	0.735375	-0.162503	0.493651	-0.214548	0.363693	-0.132336	0.578093	-0.256616	0.274768	-0.0376578	0.874755
Com_5125_neg	pink	Indole-3-pyruvic acid	Organoheterocyclic compounds	Indoles and derivatives	Indolyl carboxylic acids and derivatives	Indolyl carboxylic acids and derivatives	-0.0448296	0.851136	-0.380116	0.0982887	-0.0367099	0.877884	-0.0398551	0.867507	0.675891	0.00107104	0.635881	0.00258214	-0.308797	0.185267	-0.177689	0.45357	0.161145	0.497317	-0.0156803	0.947686	0.432284	0.0569735	0.706827	0.000493258	0.0441168	0.853479	0.287957	0.218268	0.401646	0.0792005	0.00914168	0.969488	-0.0328322	0.890705	-0.284472	0.22414
Com_5262_pos	pink	methyl 2-[(2-acetyl-3-oxo-1-butenyl)amino]acetate					0.177688	0.453572	-0.0470314	0.843909	0.0372834	0.87599	0.189721	0.42305	0.973925	4.81e-13	0.831326	5.59e-06	-0.214337	0.364178	-0.120092	0.614037	0.224298	0.34176	0.281982	0.228398	0.475672	0.034019	0.981544	2.21e-14	-0.0214143	0.928596	-0.105083	0.659279	-0.158649	0.504091	-0.0323455	0.892316	-0.220046	0.351228	-0.0488848	0.837834
Com_5270_pos	pink	Boc-beta-cyano-L-alanine	Organic acids and derivatives	Carboxylic acids and derivatives	Amino acids, peptides, and analogues	Alpha amino acids and derivatives	0.0767114	0.747871	-0.121424	0.610084	0.0222452	0.925833	0.0827923	0.728581	0.795314	2.77e-05	0.784251	4.26e-05	-0.0512082	0.830232	0.0289758	0.903481	0.45674	0.0429253	0.318034	0.171781	0.562702	0.00979729	0.867458	7.34e-07	0.269201	0.25108	0.088656	0.710127	-0.0888946	0.709379	-0.111091	0.64102	-0.293391	0.209315	-0.0612745	0.797469
Com_5482_pos	pink	ethyl 5-(3-{[(3,5-dichloroanilino)carbonyl]oxy}prop-1-ynyl)nicotinate					0.244469	0.298911	-0.0849253	0.721851	0.30563	0.19005	0.242239	0.30348	0.893325	1.15e-07	0.85183	1.88e-06	-0.165076	0.48674	-0.186787	0.430388	0.276308	0.238296	0.0534796	0.822814	0.782132	4.62e-05	0.926061	4.79e-09	0.0749176	0.75359	-0.0483345	0.839637	-0.143806	0.545267	-0.143346	0.546566	-0.289176	0.216237	0.0590673	0.804627
Com_5776_pos	pink	4-morpholino-6-phenylthieno[2,3-d]pyrimidine					0.177731	0.45346	-0.067361	0.777813	0.0122399	0.959154	0.182473	0.441301	0.948133	2.14e-10	0.865105	8.52e-07	-0.148985	0.53073	-0.0515766	0.829028	0.304282	0.19211	0.343735	0.137835	0.487471	0.0292454	0.968146	2.86e-12	-0.106142	0.656047	-0.0942211	0.692755	-0.210123	0.373909	-0.0347543	0.884347	-0.217804	0.356281	-0.112285	0.637415
Com_5895_pos	pink	Dl-3-Hydroxy-kynurenine	Organic oxygen compounds	Organooxygen compounds	Carbonyl compounds	Alkyl-phenylketones	0.238416	0.311409	-0.026765	0.910816	0.105348	0.658469	0.21885	0.353918	0.965334	6.05e-12	0.855626	1.51e-06	-0.245024	0.297782	-0.127445	0.592344	0.270735	0.248284	0.311086	0.18186	0.555475	0.0110006	0.981444	2.32e-14	-0.119043	0.617158	-0.146111	0.538774	-0.122246	0.607651	-0.0426576	0.858277	-0.193629	0.413378	-0.0913195	0.701795
Com_5902_pos	pink	2-(1-benzofuran-2-yl)-4H-chromen-4-one					-0.0549988	0.81786	-0.14285	0.54797	-0.1656	0.485338	-0.00115086	0.996158	0.713725	0.000409498	0.560993	0.0100716	0.268222	0.252875	0.0651742	0.784861	0.297073	0.203388	0.108604	0.648555	0.334601	0.149307	0.704245	0.000528151	0.209383	0.375632	0.0430023	0.857143	-0.410327	0.072339	-0.351485	0.128601	-0.539098	0.0141737	0.206279	0.38291
Com_6287_pos	pink	2-acetamido-3-(4-methoxyphenyl)propanoic acid					0.262732	0.263089	0.0228089	0.923959	0.0836245	0.725953	0.247637	0.292495	0.954191	7.14e-11	0.859351	1.21e-06	-0.239914	0.308287	-0.0952456	0.689573	0.294091	0.208179	0.383223	0.095345	0.501476	0.02428	0.973561	5.45e-13	-0.123955	0.6026	-0.131643	0.580102	-0.180398	0.446601	-0.0329536	0.890303	-0.196715	0.405827	-0.0907652	0.703526
Com_6338_pos	pink	lipoamide	Organoheterocyclic compounds	Dithiolanes	Lipoamides	Lipoamides	0.110956	0.641429	-0.136635	0.56569	0.0684669	0.774255	0.126962	0.593759	0.985401	2.71e-15	0.796162	2.68e-05	-0.176041	0.457835	-0.149097	0.530416	0.10369	0.663537	0.0528084	0.825004	0.52302	0.0179681	0.972771	7.08e-13	0.0210488	0.929812	-0.048625	0.838685	-0.0775043	0.745347	-0.0624272	0.793737	-0.202332	0.392278	-0.0109631	0.963412
Com_6444_pos	pink	N'-[6-(tert-butyl)thieno[3,2-d]pyrimidin-4-yl]-4-methylbenzohydrazide					0.245065	0.297698	-0.0346918	0.884553	0.0865275	0.716808	0.151975	0.522417	0.779053	5.17e-05	0.956572	4.46e-11	-0.214717	0.363307	0.105416	0.658262	0.621968	0.00341129	0.449239	0.0469133	0.701839	0.00056252	0.86305	9.69e-07	-0.137963	0.561884	0.201402	0.394505	-0.144139	0.544326	-0.131665	0.580039	-0.306042	0.189424	-0.174119	0.462837
Com_6655_pos	pink	1-(4-Methoxyphenyl)-2-propanone					0.396925	0.0831288	0.150276	0.527133	0.126151	0.596138	0.336711	0.1466	0.790185	3.4e-05	0.829904	6e-06	-0.235481	0.317581	0.00692995	0.976868	0.48763	0.029185	0.643161	0.00222019	0.479132	0.0325606	0.852599	1.8e-06	-0.266214	0.256581	-0.157057	0.508435	-0.294954	0.206786	-0.0463263	0.846222	-0.186423	0.431302	-0.154156	0.516395
Com_6873_pos	pink	N-Acetyl-L-methionine	Organic acids and derivatives	Carboxylic acids and derivatives	Amino acids, peptides, and analogues	Methionine and derivatives	0.519198	0.0189798	0.253424	0.280992	0.431605	0.0574078	0.540861	0.0138003	0.584434	0.00680684	0.637684	0.00248824	-0.244791	0.298256	-0.333903	0.15021	0.255016	0.277877	0.131247	0.581253	0.530799	0.016042	0.601236	0.00504781	0.0941039	0.69312	-0.285855	0.221798	-0.37852	0.0998261	-0.0470437	0.843869	-0.350555	0.129685	-0.0827577	0.72869
Com_6940_neg	pink	Deoxyguanosine	Nucleosides, nucleotides, and analogues	Purine nucleotides	Purine deoxyribonucleotides	Purine 2'-deoxyribonucleoside monophosphates	0.207239	0.380651	-0.0328331	0.890702	0.0710405	0.765992	0.186516	0.431071	0.988024	4.61e-16	0.848058	2.33e-06	-0.221846	0.347203	-0.107074	0.653205	0.192901	0.415172	0.241299	0.305418	0.508865	0.0219436	0.984027	6.07e-15	-0.0953602	0.689217	-0.116556	0.624585	-0.161711	0.495788	-0.0232669	0.922436	-0.205264	0.385306	-0.0837843	0.725448
Com_6954_pos	pink	Leukotriene B4 Ethanolamide					0.0923277	0.698649	-0.157267	0.507861	-0.00377619	0.987394	0.0944797	0.691952	0.998077	3.39e-23	0.819241	9.95e-06	-0.155641	0.512314	-0.0656413	0.783354	0.133664	0.574249	0.11835	0.619223	0.489298	0.028556	0.976496	1.91e-13	-0.0649569	0.785562	-0.0500017	0.834178	-0.108874	0.647736	-0.0642314	0.787904	-0.203531	0.38942	-0.0607924	0.799031
Com_72_neg	pink	Taurine	Organic acids and derivatives	Organic sulfonic acids and derivatives	Organosulfonic acids and derivatives	Organosulfonic acids	0.404663	0.0767635	0.0469276	0.844249	0.392498	0.0869409	0.33436	0.149619	0.87342	4.96e-07	0.854069	1.66e-06	-0.332603	0.151903	-0.230872	0.327419	0.291002	0.21322	0.227531	0.334662	0.782936	4.48e-05	0.920603	8.9e-09	-0.0989188	0.678205	-0.216214	0.35989	-0.0648428	0.78593	-0.104839	0.660023	-0.202037	0.392983	-0.139268	0.558152
Com_7210_pos	pink	Etiocholanolone	Lipids and lipid-like molecules	Steroids and steroid derivatives	Androstane steroids	Androgens and derivatives	0.129054	0.587639	-0.18375	0.438056	0.0457019	0.848272	0.0482235	0.840001	0.873308	5e-07	0.858874	1.25e-06	-0.183398	0.438948	0.194231	0.4119	0.254497	0.27889	0.207786	0.379367	0.622346	0.0033862	0.876883	3.92e-07	-0.244298	0.29926	-0.028747	0.90424	-0.145035	0.541801	-0.156636	0.509585	-0.209172	0.376124	-0.131773	0.579725
Com_7286_pos	pink	5-Methylcytosine	Organoheterocyclic compounds	Diazines	Pyrimidines and pyrimidine derivatives	Hydroxypyrimidines	0.210693	0.372582	-0.0525241	0.825932	0.234252	0.320186	0.148966	0.530783	0.725592	0.000293587	0.815827	1.16e-05	-0.172124	0.468059	-0.135518	0.5689	0.552978	0.0114432	0.256515	0.274964	0.800314	2.26e-05	0.828286	6.49e-06	0.213882	0.365221	0.15534	0.513139	0.00857253	0.971386	-0.070447	0.767895	-0.387003	0.0918513	-0.0551695	0.817304
Com_7291_pos	pink	1-methyl-N-(3-methyl-5-cinnolinyl)-1H-imidazole-4-sulfonamide					0.0940645	0.693242	-0.153096	0.519317	-0.00627105	0.979066	0.104413	0.661325	0.996679	4.61e-21	0.818235	1.04e-05	-0.170093	0.473406	-0.0945284	0.6918	0.123591	0.603673	0.114798	0.629854	0.472736	0.0352964	0.975294	2.98e-13	-0.0582121	0.807404	-0.0557216	0.815505	-0.12142	0.610097	-0.0494359	0.83603	-0.19859	0.401276	-0.0646641	0.786507
Com_760_pos	pink	Biliverdin	Organoheterocyclic compounds	Tetrapyrroles and derivatives	Bilirubins	Bilirubins	0.290801	0.213552	-0.0377453	0.874466	0.214017	0.36491	0.204895	0.386181	0.923327	6.57e-09	0.936886	1.2e-09	-0.203284	0.390007	-0.012752	0.957446	0.385703	0.093042	0.30076	0.197567	0.740752	0.000187168	0.968521	2.57e-12	-0.128225	0.59006	-0.0604465	0.800152	-0.215629	0.361224	-0.117661	0.621281	-0.24467	0.298501	-0.127094	0.593372
Com_783_pos	pink	ACar 17:0	Lipids and lipid-like molecules	Fatty Acyls	Fatty acid esters	Acyl carnitines	0.507511	0.0223581	0.52917	0.0164311	0.230521	0.328176	0.461045	0.0407575	0.577082	0.00772037	0.553634	0.0113256	-0.190829	0.420294	-0.22883	0.331835	0.274485	0.241535	0.525926	0.0172279	0.256166	0.275642	0.612887	0.00406332	0.0687567	0.773323	-0.397158	0.0829314	-0.556661	0.0107952	-0.022049	0.926485	-0.44265	0.050646	-0.0174036	0.941946
Com_8111_pos	pink	Methyltestosterone	Lipids and lipid-like molecules	Steroids and steroid derivatives	Androstane steroids	Androgens and derivatives	0.0189425	0.936822	-0.210789	0.372361	-0.0215507	0.928143	0.0528157	0.82498	0.78797	3.7e-05	0.716462	0.000379787	-0.093478	0.695066	-0.0929173	0.696812	0.327876	0.158168	0.249353	0.289053	0.465901	0.0384149	0.843642	2.96e-06	0.31275	0.17941	0.0750636	0.753123	-0.10392	0.662833	-0.0468389	0.84454	-0.288471	0.21741	-0.0416959	0.861443
Com_812_neg	pink	Modafinil acid	Benzenoids	Benzene and substituted derivatives	Diphenylmethanes	Diphenylmethanes	0.145755	0.539776	-0.0944832	0.691941	0.0106464	0.964468	0.15449	0.515474	0.9904	6.35e-17	0.835191	4.61e-06	-0.187732	0.428018	-0.0916911	0.700635	0.172896	0.466036	0.210519	0.372987	0.466301	0.0382269	0.978762	7.73e-14	-0.078889	0.740946	-0.0976434	0.682145	-0.152253	0.52165	-0.0385801	0.871711	-0.192178	0.416955	-0.0827351	0.728761
Com_820_pos	pink	D-Ala-D-Ala	Organic acids and derivatives	Carboxylic acids and derivatives	Amino acids, peptides, and analogues	Dipeptides	0.0117846	0.960672	-0.23908	0.310022	0.0274691	0.908479	-0.0516826	0.828681	0.786564	3.9e-05	0.801302	2.17e-05	0.0999722	0.674957	0.133418	0.57496	0.529578	0.0163328	0.193714	0.41317	0.736407	0.000213592	0.855176	1.55e-06	0.176399	0.456909	0.235932	0.316627	-0.092633	0.697698	-0.203278	0.390021	-0.409879	0.0726818	-0.0136031	0.954609
Com_8410_pos	pink	Benzamidine	Benzenoids	Benzene and substituted derivatives	Not available	Benzene and substituted derivatives	0.260405	0.267496	0.159718	0.501184	0.0251152	0.916295	0.317006	0.173248	0.714819	0.00039739	0.670593	0.00121233	-0.353058	0.126781	-0.185695	0.433136	0.310443	0.182812	0.56058	0.0101388	0.240242	0.307607	0.765468	8.39e-05	-0.0710778	0.765872	-0.0929239	0.696792	-0.107826	0.65092	0.131667	0.580033	-0.0468107	0.844633	-0.0175546	0.941443
Com_8721_neg	pink	Trehalose 6-phosphate	Lipids and lipid-like molecules	Saccharolipids	Not available	Saccharolipids	0.431349	0.0575725	0.116268	0.625445	0.365222	0.113325	0.174292	0.462386	0.649487	0.00194102	0.591981	0.00596323	-0.42614	0.0609968	-0.206803	0.381675	0.104934	0.659733	0.188182	0.426891	0.583729	0.00689048	0.677789	0.00102392	-0.355694	0.123773	-0.143771	0.545365	-0.0536384	0.822295	-0.123378	0.604303	-0.00657719	0.978045	-0.288814	0.216839
Com_883_pos	pink	Hexanoylcarnitine	Lipids and lipid-like molecules	Fatty Acyls	Fatty acid esters	Acyl carnitines	-0.150177	0.527409	-0.354575	0.125043	-0.11004	0.644201	-0.110803	0.641891	0.767829	7.73e-05	0.740422	0.000189069	-0.0339659	0.886954	-0.0205224	0.931563	0.321377	0.167071	-0.0396114	0.86831	0.540549	0.0138659	0.807542	1.67e-05	0.342563	0.139272	0.375517	0.102767	-0.00270441	0.990972	-0.106621	0.654585	-0.331777	0.152985	-0.0103736	0.965378
Com_9109_pos	pink	DL-α-Tocopherol	Lipids and lipid-like molecules	Prenol lipids	Quinone and hydroquinone lipids	Tocopherols	0.399171	0.0812421	0.159692	0.501255	0.118325	0.6193	0.337968	0.145003	0.776183	5.75e-05	0.810387	1.48e-05	-0.195362	0.409129	0.00289918	0.990321	0.511922	0.0210308	0.664799	0.00138448	0.469124	0.036919	0.841029	3.41e-06	-0.248537	0.290687	-0.196043	0.407465	-0.320617	0.168133	-0.031632	0.894679	-0.215482	0.36156	-0.181395	0.444051
Com_9132_pos	pink	4-[4-chloro-2-nitro-5-(1H-pyrrol-1-yl)phenyl]morpholine					0.163	0.492312	-0.0958662	0.687648	0.0734565	0.758257	0.159743	0.501118	0.993513	1.89e-18	0.82638	7.12e-06	-0.164268	0.488907	-0.124087	0.602212	0.138652	0.559911	0.110249	0.643569	0.525245	0.0173992	0.976028	2.28e-13	-0.0380063	0.873604	-0.112123	0.637903	-0.187814	0.427811	-0.0864165	0.717157	-0.236732	0.314942	-0.0505119	0.832509
Com_963_pos	pink	H-Gly-Pro-OH	Organic acids and derivatives	Carboxylic acids and derivatives	Amino acids, peptides, and analogues	Dipeptides	0.2557	0.276546	0.0626155	0.793128	0.301634	0.196203	0.302549	0.194783	0.695444	0.000663253	0.764726	8.6e-05	-0.15937	0.50213	-0.2299	0.329517	0.510594	0.0214236	0.299131	0.200126	0.729099	0.00026524	0.800534	2.24e-05	0.344352	0.137083	0.0208035	0.930628	-0.0829244	0.728163	-0.0289635	0.903522	-0.375306	0.102976	0.12022	0.613659
Com_9787_pos	pink	DL-3,4-Dihydroxyphenyl glycol					0.120701	0.612228	-0.119035	0.617182	0.0505759	0.832299	0.144377	0.543657	0.99189	1.4e-17	0.789876	3.44e-05	-0.251319	0.285144	-0.174542	0.461734	0.0572035	0.810683	0.0731536	0.759225	0.473929	0.0347732	0.967201	3.7e-12	-0.0432804	0.856229	-0.093159	0.696059	-0.0450217	0.850505	0.00611445	0.979589	-0.165813	0.48477	-0.0296857	0.901128
Com_9842_pos	pink	(2E)-6-hydroxy-2-methyl-6-(4-methylphenyl)hept-2-enoic acid					0.108749	0.648114	-0.132784	0.576796	0.0278452	0.907232	0.127896	0.591023	0.98907	2.03e-16	0.79545	2.76e-05	-0.201233	0.394909	-0.147627	0.534523	0.107578	0.651673	0.128334	0.589742	0.469458	0.0367664	0.975926	2.36e-13	-0.0333398	0.889025	-0.0724603	0.761443	-0.0741796	0.755946	-0.00694005	0.976834	-0.163414	0.4912	-0.0322833	0.892522
Com_104_pos	purple	ACar 18:1	Lipids and lipid-like molecules	Fatty Acyls	Fatty acid esters	Acyl carnitines	0.0730711	0.759489	0.322172	0.165963	-0.0989697	0.678048	0.108502	0.648866	0.0090896	0.969661	-0.20105	0.395348	0.399657	0.0808383	-0.108679	0.648328	-0.0776782	0.744794	0.0536261	0.822335	-0.328348	0.157534	-0.0285413	0.904922	0.357499	0.121743	-0.30723	0.187623	-0.561336	0.0100161	-0.159075	0.502931	-0.445627	0.0489326	0.142813	0.548076
Com_10745_pos	purple	Sinapinic acid	Phenylpropanoids and polyketides	Cinnamic acids and derivatives	Hydroxycinnamic acids and derivatives	Hydroxycinnamic acids	-0.180039	0.447521	-0.127184	0.593108	-0.0776883	0.744762	-0.144487	0.543345	-0.156772	0.509214	-0.106287	0.655603	0.00218147	0.992717	0.0494677	0.835926	-0.055557	0.816041	-0.179493	0.448922	-0.0466293	0.845228	-0.14766	0.534432	-0.0461486	0.846805	0.366642	0.111825	0.612597	0.00408579	0.291966	0.211638	0.193359	0.414043	-0.0283803	0.905456
Com_11154_pos	purple	DL-2-(acetylamino)-3-phenylpropanoic acid					-0.0984667	0.679601	-0.227345	0.335068	0.0439884	0.853901	-0.124974	0.599597	-0.0645437	0.786896	-0.261232	0.265924	-0.369263	0.109092	-0.332646	0.151847	-0.364924	0.113642	-0.278615	0.234239	-0.1079	0.650695	-0.106837	0.653928	-0.200247	0.397279	-0.041848	0.860942	0.691097	0.000740115	0.186074	0.432183	0.63228	0.00277863	-0.26057	0.267182
Com_113_pos	purple	Palmitoylcarnitine	Lipids and lipid-like molecules	Fatty Acyls	Fatty acid esters	Acyl carnitines	0.296194	0.204794	0.437526	0.0537027	0.103934	0.662793	0.333973	0.15012	0.347804	0.13293	0.259508	0.269207	0.0225192	0.924922	-0.182807	0.440451	0.0949704	0.690427	0.191698	0.418143	0.0569904	0.811376	0.337584	0.145491	0.360752	0.118145	-0.271746	0.246454	-0.558796	0.0104335	-0.190996	0.41988	-0.611271	0.00418957	0.156814	0.509099
Com_1204_neg	purple	Citrulline	Organic acids and derivatives	Carboxylic acids and derivatives	Amino acids, peptides, and analogues	L-alpha-amino acids	-0.339342	0.143272	-0.121711	0.609235	-0.278526	0.234395	-0.328115	0.157847	-0.35342	0.126365	-0.474477	0.0345347	-0.280916	0.230238	-0.0155291	0.94819	-0.513807	0.0204834	-0.383618	0.0949754	-0.478891	0.0326605	-0.414247	0.0693911	-0.137686	0.562676	0.298303	0.201433	0.767461	7.83e-05	0.357918	0.121275	0.265801	0.257348	0.0356571	0.881362
Com_12175_pos	purple	3,5,7-trihydroxy-2-phenyl-4H-chromen-4-one					-0.478707	0.032737	-0.454189	0.0442509	-0.278593	0.234278	-0.411452	0.0714841	-0.062746	0.792705	-0.139302	0.558057	-0.177753	0.453403	-0.0889507	0.709203	-0.217075	0.357934	-0.411473	0.0714681	-0.0812657	0.733409	-0.0751452	0.752863	0.120083	0.614064	0.43327	0.0563471	0.933535	1.89e-09	0.463589	0.0395168	0.179865	0.447967	-0.110299	0.643416
Com_12526_pos	purple	Lysopc 18:3					0.336666	0.146658	0.26601	0.256959	0.248691	0.290379	0.301721	0.196068	0.405635	0.07599	0.444718	0.0494511	0.319568	0.169608	0.157005	0.508575	0.478368	0.0328781	0.383585	0.0950067	0.46884	0.0370489	0.467135	0.0378365	0.259575	0.269078	-0.215946	0.360502	-0.727011	0.000281822	-0.392201	0.0872013	-0.623096	0.00333678	0.256944	0.274135
Com_12563_pos	purple	LPE 19:0	Lipids and lipid-like molecules	Glycerophospholipids	Glycerophosphoethanolamines	1-acyl-sn-glycero-3-phosphoethanolamines	0.45068	0.0461257	0.611515	0.0041703	0.324436	0.162838	0.494508	0.0266597	0.196674	0.405928	0.126544	0.594984	0.000868387	0.997101	-0.108418	0.649119	0.0321513	0.892959	0.216992	0.358121	0.0950029	0.690326	0.195947	0.407699	0.170968	0.471097	-0.393753	0.0858475	-0.56969	0.00873757	-0.207985	0.3789	-0.49976	0.0248499	0.415671	0.0683432
Com_1275_neg	purple	PC (18:0/20:4)	Lipids and lipid-like molecules	Glycerophospholipids	Glycerophosphocholines	Phosphocholines	-0.167093	0.481357	-0.132496	0.577629	-0.0259234	0.91361	-0.178771	0.45078	-0.0475985	0.842049	-0.167863	0.479308	-0.252672	0.28247	-0.17447	0.461922	-0.331665	0.153132	-0.327075	0.159248	-0.0172608	0.942421	-0.087378	0.714136	-0.142973	0.547621	-0.0180894	0.939662	0.789276	3.52e-05	0.329827	0.155561	0.11354	0.633635	-0.155541	0.512586
Com_1371_pos	purple	DL-Stachydrine	Organic acids and derivatives	Carboxylic acids and derivatives	Amino acids, peptides, and analogues	Proline and derivatives	0.128217	0.590084	0.0215132	0.928267	0.295216	0.206364	0.253501	0.28084	0.000657013	0.997807	-0.0578512	0.808577	-0.422951	0.0631683	-0.475313	0.0341733	-0.181421	0.443984	-0.10472	0.660388	0.106186	0.655911	0.0372472	0.87611	0.010375	0.965373	-0.236772	0.314858	0.612767	0.00407265	0.316143	0.174485	0.141893	0.550682	0.00588927	0.980341
Com_141_pos	purple	Palmitoyl sphingomyelin	Lipids and lipid-like molecules	Sphingolipids	Phosphosphingolipids	Phosphosphingolipids	-0.280535	0.230897	-0.250809	0.286155	0.00834145	0.972157	-0.182801	0.440465	-0.225535	0.339033	-0.161862	0.495379	-0.209217	0.376019	-0.265302	0.258274	0.027929	0.906953	-0.246894	0.293991	0.0594699	0.80332	-0.163215	0.491735	0.282309	0.227836	0.309638	0.18401	0.655583	0.00170048	0.24912	0.28952	0.395104	0.0846817	0.0808971	0.734576
Com_1413_neg	purple	Suberic acid	Lipids and lipid-like molecules	Fatty Acyls	Fatty acids and conjugates	Medium-chain fatty acids	-0.402825	0.0782415	-0.313278	0.178638	-0.248952	0.289856	-0.368228	0.110165	-0.0181839	0.939347	0.00173522	0.994207	-0.329518	0.155972	-0.0833692	0.726758	-0.0935886	0.694722	-0.309907	0.183609	-0.0285438	0.904914	-0.00941709	0.968569	0.184558	0.436008	0.629947	0.00291245	0.824134	7.92e-06	0.421686	0.0640454	0.217128	0.357814	-0.0379895	0.87366
Com_1539_neg	purple	FAHFA (22:5/20:2)	Lipids and lipid-like molecules	Fatty Acyls	Fatty acids and conjugates	Fatty acids	0.278865	0.233802	0.427206	0.0602842	0.151175	0.524636	0.379581	0.098802	-0.22569	0.338694	-0.254882	0.278139	-0.0537185	0.822034	-0.306958	0.188034	-0.0067628	0.977425	0.292995	0.209958	-0.358574	0.120545	-0.212369	0.368704	0.323034	0.164769	-0.428533	0.0594053	-0.564057	0.00958401	-0.0893699	0.707891	0.203678	0.389069	0.0595154	0.803172
Com_15491_pos	purple	Tyramine	Benzenoids	Benzene and substituted derivatives	Phenethylamines	Phenethylamines	-0.393346	0.0862013	-0.401262	0.0795147	-0.219917	0.35152	-0.292445	0.210855	0.137174	0.564142	0.0869517	0.715475	-0.354361	0.125288	-0.218839	0.353944	-0.157713	0.506643	-0.418737	0.0661262	0.0378874	0.873997	0.128743	0.588546	0.144939	0.542072	0.557816	0.0105983	0.838289	3.93e-06	0.378284	0.100055	0.145574	0.540282	0.0408707	0.86416
Com_1561_neg	purple	FAHFA (18:2/3:0)	Lipids and lipid-like molecules	Fatty Acyls	Fatty acids and conjugates	Fatty acids	-0.0276176	0.907987	-0.108247	0.64964	0.0895352	0.707373	-0.0475071	0.842349	-0.0295648	0.901528	-0.0712483	0.765325	-0.18595	0.432495	-0.124404	0.601276	-0.00777131	0.97406	-0.0997211	0.675731	0.114321	0.631285	-0.00456488	0.984761	-0.0908181	0.703361	0.0248327	0.917233	0.737722	0.000205276	0.0388361	0.870867	0.248172	0.291418	-0.152669	0.520498
Com_15821_pos	purple	4-methoxy-6-[2-(4-methoxyphenyl)ethyl]-2H-pyran-2-one					-0.337877	0.145119	-0.351102	0.129046	-0.181993	0.442525	-0.238068	0.312136	-0.160609	0.498768	-0.196234	0.407001	-0.126834	0.594132	-0.0276457	0.907894	-0.127569	0.59198	-0.305725	0.189905	-0.101575	0.670025	-0.165962	0.484373	-0.0613142	0.79734	0.361551	0.117273	0.927615	3.98e-09	0.146371	0.538045	0.292792	0.210289	-0.00628546	0.979018
Com_16206_pos	purple	3,4-Dihydroxyphenylpropionic acid	Phenylpropanoids and polyketides	Phenylpropanoic acids	Not available	Phenylpropanoic acids	-0.284504	0.224085	-0.226245	0.337475	-0.0426247	0.858386	-0.101729	0.669553	-0.252185	0.283431	-0.260644	0.26704	-0.303922	0.192663	-0.270577	0.248571	-0.251698	0.284393	-0.488927	0.0286949	-0.125048	0.599381	-0.265207	0.258453	0.269884	0.249833	0.450771	0.0460764	0.80271	2.05e-05	0.0780095	0.74374	0.239326	0.30951	0.279967	0.231883
Com_1785_pos	purple	LPE 18:2	Lipids and lipid-like molecules	Glycerophospholipids	Glycerophosphoethanolamines	1-acyl-sn-glycero-3-phosphoethanolamines	0.115817	0.626796	0.189377	0.423907	0.121079	0.611107	0.000504046	0.998317	0.0827614	0.728678	0.0943775	0.692269	0.297455	0.202781	0.211123	0.371584	0.0958461	0.68771	-0.00346745	0.988424	0.181807	0.442998	0.0867519	0.716103	0.391271	0.0880203	-0.160084	0.500191	-0.638128	0.00246554	-0.360317	0.118621	-0.410138	0.0724842	0.0557587	0.815384
Com_1794_pos	purple	ACar 17:1	Lipids and lipid-like molecules	Fatty Acyls	Fatty acid esters	Acyl carnitines	0.146508	0.53766	0.344843	0.136487	-0.104957	0.659663	0.0657007	0.783162	0.129154	0.587347	-0.0522336	0.826881	0.384813	0.0938642	-0.0053046	0.982292	0.103195	0.665054	0.290754	0.213628	-0.221698	0.347531	0.129925	0.585098	0.230311	0.32863	-0.259873	0.268508	-0.574439	0.00807237	-0.1796	0.448649	-0.422937	0.0631779	0.0168511	0.943786
Com_1947_pos	purple	Histamine	Organic nitrogen compounds	Organonitrogen compounds	Amines	2-arylethylamines	-0.401413	0.0793905	-0.245978	0.295844	-0.247908	0.29195	-0.282936	0.226761	-0.0824938	0.729524	-0.112629	0.636377	-0.325473	0.161421	-0.0438138	0.854475	-0.343323	0.138338	-0.373663	0.104613	-0.174762	0.461162	-0.127148	0.593211	-0.132571	0.577413	0.321623	0.166728	0.851119	1.96e-06	0.608807	0.00438816	0.291652	0.212154	0.061542	0.796602
Com_2125_pos	purple	4-oxo-5-phenylpentanoic acid					-0.273003	0.244188	-0.216037	0.360294	-0.0746856	0.75433	-0.211641	0.370385	-0.098445	0.679668	-0.239391	0.309376	-0.307363	0.187422	-0.219787	0.351811	-0.313708	0.17801	-0.443173	0.050342	-0.0911235	0.702407	-0.12284	0.605893	0.0918815	0.700041	0.298956	0.200401	0.889561	1.54e-07	0.0706703	0.767179	0.25073	0.286312	0.124182	0.60193
Com_2233_neg	purple	Adipic acid	Lipids and lipid-like molecules	Fatty Acyls	Fatty acids and conjugates	Medium-chain fatty acids	-0.120913	0.6116	-0.171927	0.468576	-0.0817376	0.731916	-0.131502	0.580513	0.235705	0.317108	0.329095	0.156535	-0.423524	0.062774	-0.115358	0.628173	0.244175	0.299512	0.056483	0.813027	0.241047	0.305939	0.296892	0.203677	0.135388	0.569275	0.51679	0.0196401	0.615356	0.00387667	0.270425	0.248848	0.147814	0.533999	-0.143986	0.544758
Com_2329_neg	purple	FAHFA (20:2/22:4)	Lipids and lipid-like molecules	Fatty Acyls	Fatty acids and conjugates	Fatty acids	0.347408	0.133402	0.399284	0.0811476	0.29262	0.210569	0.396153	0.0837846	0.0361979	0.879575	0.000440177	0.99853	-0.0148956	0.950301	-0.252301	0.283201	0.0305602	0.898229	0.173981	0.463198	-0.0379484	0.873795	0.0676478	0.776889	0.484856	0.030255	-0.335543	0.148094	-0.623122	0.00333502	-0.199196	0.399811	-0.147719	0.534265	0.192457	0.416267
Com_2356_neg	purple	10-Hydroxydecanoic acid	Organic acids and derivatives	Hydroxy acids and derivatives	Medium-chain hydroxy acids and derivatives	Medium-chain hydroxy acids and derivatives	-0.558663	0.0104558	-0.42647	0.0607755	-0.335125	0.148632	-0.438321	0.0532199	-0.18368	0.438234	-0.291949	0.211667	0.000909242	0.996965	0.0513311	0.82983	-0.157741	0.506565	-0.414246	0.069392	-0.185916	0.43258	-0.194086	0.412256	0.432603	0.0567705	0.476739	0.033564	0.734506	0.000226118	-0.00804305	0.973153	0.172804	0.466277	0.173362	0.464815
Com_2396_pos	purple	QNK					0.371207	0.107096	0.32829	0.157613	0.261544	0.265332	0.285584	0.222255	-0.0733973	0.758446	0.00169978	0.994325	-0.134568	0.571639	-0.152297	0.521525	0.0431556	0.856639	0.187882	0.427642	-0.0747463	0.754136	-0.0420918	0.860139	-0.0268976	0.910376	-0.0629093	0.792177	-0.457499	0.0425363	-0.113826	0.632774	0.186177	0.431923	0.0271416	0.909566
Com_2584_pos	purple	5-morpholino-2,4(1H,3H)-pyrimidinedione					-0.491013	0.0279202	-0.294002	0.208324	-0.444099	0.0498062	-0.476642	0.0336052	-0.373856	0.10442	-0.435562	0.0549113	-0.0845909	0.722904	0.173583	0.464238	-0.418169	0.0665325	-0.377684	0.100639	-0.519511	0.0188953	-0.430264	0.0582733	-0.161775	0.495616	0.519167	0.0189881	0.608678	0.0043988	0.394263	0.0854061	0.274112	0.242202	0.0617709	0.795861
Com_3201_pos	purple	2-methyl-2,3,4,5-tetrahydro-1,5-benzoxazepin-4-one					0.371111	0.107195	0.211743	0.370149	0.152591	0.520714	0.41158	0.0713867	0.300072	0.198645	0.355429	0.124073	0.0477964	0.8414	-0.0173912	0.941987	0.240186	0.307722	0.285848	0.221808	0.146384	0.538007	0.302739	0.194488	-0.115118	0.628892	-0.254955	0.277996	-0.557082	0.0107232	-0.428339	0.0595331	-0.28798	0.218229	-0.0279949	0.906735
Com_327_neg	purple	Azelaic acid	Lipids and lipid-like molecules	Fatty Acyls	Fatty acids and conjugates	Medium-chain fatty acids	-0.487783	0.0291267	-0.426538	0.06073	-0.311897	0.180664	-0.454698	0.0439838	-0.0861822	0.717894	-0.0606904	0.799362	-0.235898	0.316699	-0.0112877	0.962329	-0.139269	0.558151	-0.404642	0.0767801	-0.0530484	0.824221	-0.0913009	0.701853	0.0982115	0.680389	0.633569	0.0027069	0.916828	1.33e-08	0.444256	0.049716	0.204672	0.386709	-0.117918	0.620513
Com_35_neg	purple	11(Z),14(Z)-Eicosadienoic Acid	Lipids and lipid-like molecules	Fatty Acyls	Fatty acids and conjugates	Long-chain fatty acids	0.415076	0.0687794	0.49899	0.0251088	0.270819	0.248132	0.455587	0.0435204	-0.0782622	0.742937	-0.148926	0.530893	-0.0497226	0.835091	-0.298037	0.201856	-0.0844291	0.723414	0.22607	0.337859	-0.250103	0.287559	-0.0766479	0.748073	0.290779	0.213587	-0.456343	0.0431296	-0.675476	0.00108157	-0.163535	0.490873	-0.0149481	0.950126	0.149406	0.529555
Com_351_neg	purple	Inositol	Organic oxygen compounds	Organooxygen compounds	Alcohols and polyols	Cyclohexanols	-0.298069	0.201805	-0.338484	0.144351	0.00998646	0.966669	-0.394818	0.0849276	-0.302483	0.194885	-0.12637	0.595496	-0.0374573	0.875416	0.149958	0.528018	-0.0165258	0.944869	-0.35639	0.122987	0.223698	0.343088	-0.261192	0.266	-0.0512055	0.830241	0.445228	0.0491598	0.766074	8.21e-05	0.266269	0.25648	0.228241	0.333115	-0.168935	0.476468
Com_3609_neg	purple	Monobutyl phthalate	Benzenoids	Benzene and substituted derivatives	Benzoic acids and derivatives	Benzoic acid esters	-0.25035	0.287067	-0.1303	0.584007	-0.108355	0.64931	-0.202448	0.392001	-0.146447	0.537832	-0.241144	0.305738	-0.154366	0.515816	-0.0817146	0.731988	-0.21238	0.368677	-0.337237	0.14593	-0.0927604	0.697301	-0.172876	0.466088	0.0455889	0.848643	0.279311	0.233023	0.791457	3.23e-05	0.00443514	0.985194	0.0633523	0.790745	0.165612	0.485308
Com_3754_neg	purple	D-(-)-Quinic acid	Organic oxygen compounds	Organooxygen compounds	Alcohols and polyols	Quinic acids and derivatives	-0.105558	0.657829	-0.231415	0.326251	-0.0469512	0.844172	-0.146162	0.538631	-0.0863934	0.71723	-0.237412	0.313513	-0.223804	0.342854	-0.189497	0.423607	-0.272274	0.2455	-0.220477	0.350263	-0.107152	0.652968	-0.109315	0.646397	0.00599534	0.979987	0.100401	0.673637	0.398284	0.0819831	-0.00889609	0.970307	0.0941202	0.693069	-0.150483	0.526557
Com_3810_pos	purple	α-Methylhistamine	Organic nitrogen compounds	Organonitrogen compounds	Amines	Aralkylamines	-0.322136	0.166013	-0.0865126	0.716855	-0.130053	0.584725	-0.191412	0.418851	-0.281675	0.228926	-0.316969	0.173301	-0.198708	0.400991	-0.18624	0.431764	-0.312621	0.179599	-0.330769	0.154312	-0.262552	0.263429	-0.288806	0.216853	0.168769	0.476906	0.250612	0.286545	0.818119	1.05e-05	0.487246	0.0293313	0.287983	0.218225	0.0923477	0.698587
Com_3825_pos	purple	Undecanedioic acid	Lipids and lipid-like molecules	Fatty Acyls	Fatty acids and conjugates	Medium-chain fatty acids	-0.409773	0.0727631	-0.377447	0.10087	-0.232612	0.323684	-0.379004	0.0993579	-0.0288194	0.904	-0.00649488	0.978319	-0.314176	0.17733	-0.155185	0.513564	-0.101575	0.670025	-0.313088	0.178915	-0.011537	0.961498	-0.0111077	0.962929	0.130718	0.582789	0.539001	0.0141945	0.874437	4.63e-07	0.558094	0.0105514	0.275483	0.239759	-0.167665	0.479836
Com_4123_pos	purple	1,7-bis(4-hydroxyphenyl)heptan-3-one					-0.374763	0.103515	-0.379122	0.099244	-0.244859	0.298116	-0.345323	0.135906	-0.0902603	0.705104	-0.184558	0.436008	-0.00987224	0.96705	0.150314	0.527029	-0.118331	0.619281	-0.240573	0.30692	-0.0629546	0.792031	-0.109176	0.646819	-0.091797	0.700304	0.228213	0.333176	0.836638	4.28e-06	0.0330302	0.89005	0.182488	0.441262	-0.0657814	0.782902
Com_4190_neg	purple	4-(octyloxy)benzoic acid					-0.381136	0.0973155	-0.432635	0.0567501	-0.224712	0.340847	-0.458526	0.0420154	-0.0870438	0.715186	-0.163817	0.490115	-0.154049	0.516689	0.0414755	0.862168	-0.205305	0.38521	-0.3632	0.115488	-0.083258	0.727109	-0.110175	0.643792	-0.171289	0.470253	0.502214	0.0240381	0.821345	9.03e-06	0.160374	0.499406	0.546474	0.0126641	-0.214344	0.364161
Com_4738_neg	purple	3-(1,1,2,3,3,3-hexafluoropropyl)adamantane-1-carboxylic acid					-0.122914	0.605674	-0.234244	0.320203	-0.0183059	0.938941	-0.129079	0.587564	-0.105106	0.659209	-0.300994	0.197201	-0.318223	0.171513	-0.263797	0.261087	-0.333158	0.151179	-0.253105	0.281618	-0.136009	0.567488	-0.139877	0.556414	-0.157962	0.505964	-0.0220396	0.926517	0.733036	0.000236233	0.10113	0.671392	0.377363	0.100951	-0.198728	0.400942
Com_4864_pos	purple	2-((Dimethylamino)methyl)phenol					-0.516992	0.019584	-0.518349	0.0192105	-0.308934	0.185062	-0.431852	0.0572493	0.00606084	0.979768	-0.0235515	0.92149	-0.151516	0.523689	-0.0820662	0.730876	-0.0888639	0.709475	-0.433264	0.0563507	0.0053504	0.982139	0.00802601	0.97321	0.198341	0.40188	0.610132	0.0042804	0.851814	1.89e-06	0.294099	0.208166	0.143024	0.547479	0.00266915	0.991089
Com_4892_pos	purple	indoline-2-carboxylic acid					-0.256236	0.275506	-0.161836	0.495449	-0.0505831	0.832276	-0.149019	0.530635	-0.222207	0.346398	-0.43482	0.0553727	-0.311153	0.181761	-0.384754	0.0939187	-0.602899	0.00489634	-0.420569	0.0648275	-0.376743	0.101559	-0.288835	0.216805	-0.108749	0.648116	-0.0519277	0.82788	0.738589	0.000199944	0.470477	0.0363045	0.677388	0.00103372	0.0136407	0.954484
Com_510_pos	purple	L-(+)-Citrulline	Organic acids and derivatives	Carboxylic acids and derivatives	Amino acids, peptides, and analogues	Alpha amino acids	-0.139046	0.558787	0.0474329	0.842592	-0.0842382	0.724016	-0.171642	0.469325	-0.196168	0.40716	-0.32384	0.163657	-0.329995	0.155337	-0.257463	0.273133	-0.473333	0.0350338	-0.315808	0.174967	-0.326203	0.160427	-0.232679	0.32354	-0.0245785	0.918078	0.167122	0.481279	0.650983	0.00187951	0.602545	0.00492832	0.119001	0.617283	-0.0219898	0.926682
Com_514_pos	purple	5-(6-hydroxy-6-methyloctyl)-2,5-dihydrofuran-2-one					-0.326357	0.160219	-0.285454	0.222475	-0.111748	0.639037	-0.276332	0.238255	-0.13538	0.569298	-0.202674	0.391463	-0.213932	0.365107	-0.177534	0.453969	-0.179615	0.448609	-0.418928	0.0659897	-0.0109884	0.963327	-0.142405	0.54923	0.201497	0.394277	0.379194	0.099175	0.88257	2.61e-07	0.137701	0.562633	0.115891	0.626575	0.0431902	0.856525
Com_5193_neg	purple	N'1-[1-(2-hydroxyphenyl)ethylidene]-3-methoxybenzene-1-carbohydrazide					-0.268883	0.251661	-0.170802	0.471536	-0.0369844	0.876978	-0.18266	0.440824	-0.152762	0.520241	-0.298151	0.201674	-0.207773	0.379398	-0.105444	0.658176	-0.354645	0.124964	-0.368534	0.109847	-0.111156	0.640825	-0.165309	0.486117	0.0718698	0.763334	0.16339	0.491263	0.774608	6.08e-05	0.176998	0.455357	0.20156	0.394126	0.216516	0.359204
Com_5208_pos	purple	7-Hydroxy-3,4-dihydrocarbostyril	Organoheterocyclic compounds	Quinolines and derivatives	Quinolones and derivatives	Hydroquinolones	-0.295558	0.205813	-0.143531	0.546045	-0.0978237	0.681587	-0.213996	0.36496	-0.322913	0.164935	-0.48619	0.0297368	-0.293126	0.209745	-0.302296	0.195175	-0.607675	0.00448198	-0.426638	0.0606629	-0.433255	0.0563565	-0.397267	0.0828394	-0.149497	0.529302	-0.000235642	0.999213	0.691256	0.000737168	0.564652	0.0094915	0.720564	0.000338715	-0.0171624	0.942749
Com_5710_pos	purple	2-phenyl-4H-furo[2,3-h]chromen-4-one					-0.121168	0.610842	-0.150722	0.525894	0.140775	0.553858	-0.0182636	0.939082	0.0826398	0.729063	-0.00808662	0.973008	-0.349876	0.130481	-0.484749	0.0302971	-0.231489	0.326091	-0.280244	0.231402	0.0463498	0.846145	0.0919266	0.6999	0.149007	0.530667	0.155666	0.512245	0.452214	0.0452989	0.417513	0.0670047	0.590712	0.00609871	0.120171	0.613804
Com_6165_neg	purple	Estrone sulfate	Lipids and lipid-like molecules	Steroids and steroid derivatives	Sulfated steroids	Sulfated steroids	-0.575205	0.00796911	-0.56675	0.00917142	-0.405257	0.0762898	-0.564097	0.00957773	-0.0442386	0.853078	-0.0384344	0.872192	0.0213008	0.928974	0.256979	0.274067	-0.0323418	0.892328	-0.371728	0.106566	0.0172011	0.94262	-0.0516112	0.828915	-0.0527402	0.825227	0.689459	0.000770961	0.892512	1.22e-07	0.142245	0.549684	0.139116	0.558585	-0.0580937	0.807789
Com_6581_neg	purple	3-(pyrazin-2-ylamino)-2-(2-thienylcarbonyl)acrylonitrile					-0.329509	0.155984	-0.415544	0.0684361	-0.334399	0.149568	-0.266889	0.25533	0.159018	0.503086	0.130745	0.582711	-0.311221	0.18166	0.0614837	0.796791	-0.119275	0.616469	-0.0809746	0.734331	-0.106888	0.653773	0.166537	0.482838	-0.1466	0.5374	0.333853	0.150276	0.601983	0.00497936	0.22764	0.334424	0.210088	0.373988	-0.161761	0.495652
Com_6754_neg	purple	Isobutyryl carnitine	Lipids and lipid-like molecules	Fatty Acyls	Fatty acid esters	Acyl carnitines	-0.600515	0.00511474	-0.490293	0.0281857	-0.431874	0.0572352	-0.509741	0.021679	-0.16065	0.498658	-0.145204	0.541325	-0.0280915	0.906414	0.0705285	0.767633	-0.00510578	0.982956	-0.316865	0.173449	-0.142504	0.548951	-0.141257	0.552487	0.444394	0.0496367	0.572216	0.00837846	0.730952	0.000251227	0.199552	0.398952	0.120482	0.61288	-0.0966216	0.685307
Com_6892_neg	purple	Docosanoic Acid	Lipids and lipid-like molecules	Fatty Acyls	Fatty acids and conjugates	Very long-chain fatty acids	-0.34417	0.137304	-0.309342	0.184451	-0.226884	0.336075	-0.26213	0.264225	-0.277459	0.236266	-0.378061	0.100272	-0.0481866	0.840122	0.0607091	0.799301	-0.229539	0.330298	-0.24811	0.291543	-0.28797	0.218247	-0.303187	0.193796	0.144114	0.544396	0.240085	0.307933	0.69636	0.00064794	-0.15852	0.504443	0.297427	0.202825	0.0211917	0.929337
Com_7026_pos	purple	LPE 22:3	Lipids and lipid-like molecules	Glycerophospholipids	Glycerophosphoethanolamines	1-acyl-sn-glycero-3-phosphoethanolamines	0.0908767	0.703178	0.092284	0.698786	-0.0202024	0.932628	0.0753463	0.752222	-0.0670183	0.778916	0.115481	0.627803	0.411092	0.0717571	0.585221	0.00671452	0.317433	0.172638	0.265137	0.258583	0.116014	0.626206	-0.0532029	0.823716	-0.0578185	0.808683	-0.0895546	0.707312	-0.580973	0.00722525	-0.35567	0.1238	-0.454675	0.0439959	0.220997	0.349098
Com_727_neg	purple	2,3-dinor Prostaglandin E1	Lipids and lipid-like molecules	Fatty Acyls	Eicosanoids	Prostaglandins and related compounds	-0.300543	0.197906	-0.414094	0.0695045	-0.280689	0.23063	-0.216699	0.358787	0.0257452	0.914202	0.131378	0.580872	-0.10312	0.665284	0.0946183	0.691521	0.100939	0.671981	-0.0305483	0.898269	-0.00586005	0.980438	0.0653762	0.784209	-0.0811531	0.733766	0.294519	0.207487	0.353175	0.126647	0.0906383	0.703923	0.122643	0.606475	-0.266933	0.25525
Com_7403_neg	purple	12-Hydroxydodecanoic acid	Organic acids and derivatives	Hydroxy acids and derivatives	Medium-chain hydroxy acids and derivatives	Medium-chain hydroxy acids and derivatives	-0.307012	0.187953	-0.309687	0.183936	-0.107222	0.652755	-0.253506	0.280831	-0.104288	0.661707	-0.125338	0.598526	-0.18087	0.445392	-0.0942485	0.69267	-0.0961329	0.686821	-0.368507	0.109875	0.0226246	0.924571	-0.093124	0.696169	0.0527961	0.825044	0.425574	0.0613784	0.911961	2.18e-08	0.123099	0.605128	0.228874	0.33174	0.00703535	0.976516
Com_7493_neg	purple	Deoxyribose 5-Phosphate					-0.734156	0.00022849	-0.546921	0.012577	-0.576773	0.00776086	-0.622467	0.00337815	-0.438153	0.0533217	-0.474866	0.0343662	0.147858	0.533878	0.353624	0.12613	-0.235229	0.318114	-0.399488	0.0809787	-0.420954	0.0645572	-0.482104	0.031347	-0.0544985	0.819491	0.567526	0.00905531	0.799681	2.32e-05	0.170226	0.473055	0.286291	0.221062	0.106798	0.654047
Com_7545_neg	purple	(2S)-4-Oxo-2-phenyl-3,4-dihydro-2H-chromen-7-yl beta-D-glucopyranoside					0.0442399	0.853074	0.065027	0.785336	0.0600437	0.801458	0.0309117	0.897065	0.172203	0.467851	0.0742375	0.755761	-0.415503	0.0684659	-0.267411	0.254368	-0.232603	0.323704	0.0171343	0.942843	-0.0236546	0.921147	0.15551	0.512672	-0.384948	0.0937387	-0.0659389	0.782394	0.632977	0.00273968	0.440413	0.0519637	0.485132	0.0301471	-0.141111	0.552904
Com_7718_pos	purple	3,4-dihydro-2H,6H-[1,3]thiazino[2,3-b]quinazolin-6-one					-0.268691	0.252013	-0.426448	0.0607899	-0.123357	0.604366	-0.254167	0.279536	0.103459	0.664245	0.0796889	0.738407	-0.104508	0.661037	-0.0355672	0.881659	-0.0924367	0.69831	-0.195544	0.408684	0.0742526	0.755713	0.115626	0.62737	-0.0905332	0.704251	0.266861	0.255383	0.753134	0.000126633	0.26736	0.254461	0.300141	0.198537	-0.228562	0.332418
Com_7766_pos	purple	PE (20:3/20:3)	Lipids and lipid-like molecules	Glycerophospholipids	Glycerophosphoethanolamines	1-alkyl,2-acylglycerophosphoethanolamines	-0.168076	0.478745	-0.0410353	0.863618	-0.0649344	0.785635	-0.00896269	0.970085	-0.0922227	0.698977	-0.154278	0.516059	-0.235532	0.317472	-0.236238	0.315982	-0.174589	0.461613	-0.165138	0.486574	-0.114705	0.630133	-0.114004	0.632239	-0.0265457	0.911544	-0.0192803	0.935697	0.726875	0.000282932	0.369239	0.109116	0.149087	0.530445	0.113523	0.633687
Com_787_neg	purple	FAHFA (22:5/22:4)	Lipids and lipid-like molecules	Fatty Acyls	Fatty acids and conjugates	Fatty acids	0.0344326	0.88541	0.196619	0.406062	-0.102699	0.666574	0.122375	0.607269	-0.156518	0.50991	-0.260119	0.26804	0.127001	0.593643	-0.130795	0.582567	0.0661738	0.781637	0.234064	0.320587	-0.327027	0.159312	-0.16248	0.493713	0.375273	0.103008	-0.349206	0.131269	-0.496358	0.0260107	-0.364092	0.11453	-0.0915926	0.700942	0.124544	0.600864
Com_810_pos	purple	4-Hydroxyisoleucine	Organic acids and derivatives	Carboxylic acids and derivatives	Amino acids, peptides, and analogues	Isoleucine and derivatives	-0.0728333	0.76025	-0.18976	0.422952	0.0582179	0.807386	0.00532098	0.982237	0.282863	0.226885	0.0518282	0.828206	-0.412338	0.0708153	-0.391102	0.0881702	-0.246395	0.295001	-0.209813	0.37463	0.090327	0.704896	0.266169	0.256664	-0.00367233	0.98774	-0.0354546	0.882032	0.77633	5.72e-05	0.189361	0.423946	0.269188	0.251104	-0.0489915	0.837485
Com_8403_pos	purple	Panthenol	Lipids and lipid-like molecules	Fatty Acyls	Fatty amides	N-acyl amines	-0.338822	0.143926	-0.154862	0.514451	-0.187926	0.42753	-0.245456	0.296903	-0.204962	0.386022	-0.276681	0.237638	-0.0395062	0.868657	0.146587	0.537437	-0.23481	0.319002	-0.30174	0.196038	-0.189067	0.42468	-0.220349	0.35055	-0.0462874	0.84635	0.40301	0.0780913	0.592436	0.00591522	0.0561249	0.814192	0.176442	0.456796	0.386605	0.0922147
Com_8502_neg	purple	FAHFA (22:4/22:5)	Lipids and lipid-like molecules	Fatty Acyls	Fatty acids and conjugates	Fatty acids	0.350621	0.129607	0.397803	0.0823874	0.111013	0.641255	0.410919	0.0718879	-0.0722864	0.762	-0.0604663	0.800088	0.242577	0.302785	-0.0580608	0.807896	0.19928	0.399609	0.40986	0.0726969	-0.189925	0.422543	-0.0602794	0.800694	0.193162	0.414529	-0.455248	0.0436967	-0.785635	4.05e-05	-0.189223	0.424291	-0.289818	0.215174	0.0934532	0.695144
Com_868_neg	purple	FAHFA (22:4/18:0)	Lipids and lipid-like molecules	Fatty Acyls	Fatty acids and conjugates	Fatty acids	0.348937	0.131587	0.41795	0.0666901	0.261175	0.266033	0.489644	0.028427	0.0591681	0.8043	-0.00839107	0.971992	-0.0783373	0.742698	-0.498568	0.0252519	0.0629516	0.79204	0.162333	0.494109	-0.0707852	0.76681	0.0767976	0.747596	0.525728	0.0172778	-0.420746	0.0647035	-0.644711	0.00214887	-0.291465	0.21246	-0.233814	0.321119	0.246527	0.294734
Com_9347_pos	purple	PC (16:0/16:1)	Lipids and lipid-like molecules	Glycerophospholipids	Glycerophosphocholines	Phosphocholines	-0.694201	0.000684498	-0.562602	0.00981318	-0.533193	0.0154839	-0.628008	0.00302772	-0.102408	0.667467	-0.264032	0.260647	0.393281	0.0862574	0.35288	0.126985	-0.0867413	0.716136	-0.289393	0.215878	-0.200885	0.395744	-0.136182	0.566991	-0.0702797	0.768432	0.471271	0.0359479	0.702771	0.000548988	0.257497	0.273067	0.202935	0.39084	0.119873	0.614688
Com_1_pos	red	Oleamide	Lipids and lipid-like molecules	Fatty Acyls	Fatty amides	Fatty amides	-0.240717	0.306622	-0.0356181	0.881491	-0.225833	0.338381	-0.155078	0.513857	0.0728113	0.76032	-0.158033	0.505771	-0.0808859	0.734612	0.0213494	0.928812	-0.669302	0.00124903	-0.539205	0.0141508	-0.353889	0.125826	-0.0724055	0.761619	0.115174	0.628724	0.0575582	0.809529	-0.02364	0.921196	0.21247	0.368469	-0.242635	0.302665	0.308635	0.18551
Com_10_pos	red	Stearamide	Organic acids and derivatives	Carboximidic acids and derivatives	Carboximidic acids	Carboximidic acids	0.135751	0.56823	0.400384	0.0802369	0.138552	0.560199	0.179829	0.448059	-0.0721125	0.762557	-0.224987	0.34024	-0.259474	0.269272	-0.286876	0.220079	-0.605212	0.00469192	-0.329648	0.155799	-0.268929	0.251578	-0.185731	0.433045	0.0801055	0.737085	-0.285701	0.222057	-0.162118	0.494689	0.308533	0.185663	-0.228249	0.333097	0.356988	0.122316
Com_1001_neg	red	N-Acetylalanine	Organic acids and derivatives	Carboxylic acids and derivatives	Amino acids, peptides, and analogues	N-acyl-L-alpha-amino acids	0.368905	0.109462	0.155884	0.511646	0.19723	0.404575	0.255453	0.277026	0.100633	0.672923	0.505519	0.0229787	0.0365093	0.878547	0.205955	0.383675	0.829354	6.16e-06	0.673395	0.00113576	0.475052	0.034286	0.254162	0.279545	-0.137895	0.562076	0.0218108	0.927278	-0.320332	0.168533	-0.255917	0.276125	-0.144647	0.542893	-0.343721	0.137852
Com_1002_pos	red	6-Methylquinoline	Organoheterocyclic compounds	Quinolines and derivatives	Not available	Quinolines and derivatives	0.383098	0.0954621	0.263578	0.261499	0.160597	0.4988	0.287622	0.218828	0.108925	0.64758	0.508692	0.0219964	0.0568324	0.81189	0.220325	0.350603	0.940441	7.21e-10	0.780317	4.94e-05	0.462657	0.0399679	0.274362	0.241755	0.00270307	0.990976	0.162591	0.493414	-0.370902	0.107408	-0.188475	0.426157	-0.379273	0.0990988	-0.0882713	0.711333
Com_10146_pos	red	5-Hydroxytryptophan	Organoheterocyclic compounds	Indoles and derivatives	Tryptamines and derivatives	Serotonins	-0.15174	0.523069	-0.201669	0.393865	-0.359431	0.119596	-0.288104	0.218022	0.101247	0.671035	0.271662	0.246605	0.452196	0.0453084	0.574812	0.00802195	0.730879	0.000251767	0.57959	0.00739815	0.145347	0.540922	0.200025	0.397812	-0.14978	0.528513	0.487125	0.0293775	-0.0524924	0.826036	-0.0631653	0.79135	-0.174334	0.462277	-0.183592	0.438456
Com_1063_neg	red	N-lactoyl-phenylalanine	Organic acids and derivatives	Carboxylic acids and derivatives	Amino acids, peptides, and analogues	Phenylalanine and derivatives	0.684935	0.000861894	0.469174	0.036896	0.584648	0.00678165	0.470985	0.0360762	0.232262	0.324434	0.61274	0.00407474	-0.263506	0.261633	-0.0794567	0.739143	0.763382	9.01e-05	0.696663	0.000642955	0.734647	0.000225168	0.404252	0.077092	-0.184153	0.437033	-0.111954	0.638413	-0.237037	0.314299	-0.0435599	0.85531	-0.129691	0.585781	-0.222731	0.345232
Com_11012_pos	red	N-Carbamyl-L-glutamicacid	Benzenoids	Benzene and substituted derivatives	Diphenylmethanes	Diphenylmethanes	0.431698	0.0573481	0.296649	0.204065	0.353183	0.126636	0.318062	0.171741	0.0590897	0.804554	0.526906	0.0169841	-0.180789	0.445599	0.086098	0.718159	0.872239	5.37e-07	0.65563	0.00169869	0.640903	0.0023276	0.239665	0.308805	-0.0426699	0.858237	0.187663	0.42819	-0.0901815	0.705351	-0.0785473	0.742031	-0.265378	0.258133	-0.054758	0.818644
Com_11041_pos	red	16-Heptadecyne-1,2,4-triol	Lipids and lipid-like molecules	Fatty Acyls	Fatty alcohols	Long-chain fatty alcohols	0.272303	0.245448	0.155025	0.514003	0.167273	0.480878	0.131318	0.581045	0.220132	0.351036	0.510344	0.0214981	0.0469518	0.84417	0.134913	0.570643	0.787839	3.72e-05	0.606711	0.00456322	0.538943	0.014207	0.379311	0.0990623	0.111349	0.640241	0.236188	0.316088	-0.301548	0.196337	-0.0796783	0.73844	-0.422086	0.0637672	0.000146319	0.999512
Com_1106_pos	red	Homoarginine	Organic acids and derivatives	Carboxylic acids and derivatives	Amino acids, peptides, and analogues	L-alpha-amino acids	0.519928	0.0187831	0.404004	0.0772904	0.408565	0.0736944	0.440713	0.0517856	-0.0707553	0.766906	0.40003	0.0805293	-0.110626	0.642425	-0.00527619	0.982387	0.823914	8e-06	0.632778	0.00275076	0.519098	0.0190068	0.106857	0.653868	0.0930016	0.69655	0.0906375	0.703925	-0.32098	0.167626	-0.106429	0.65517	-0.40035	0.0802649	-0.059633	0.802791
Com_11145_pos	red	3-(allylsulfanyl)-4-[4-(benzyloxy)phenyl]-5-methyl-4H-1,2,4-triazole					0.614042	0.00397507	0.421988	0.0638354	0.429046	0.059068	0.510643	0.0214092	0.351716	0.128332	0.667346	0.00130642	-0.184278	0.436719	-0.0467162	0.844943	0.818804	1.01e-05	0.778677	5.25e-05	0.655278	0.00171188	0.506372	0.0227112	-0.0286119	0.904688	-0.207689	0.379594	-0.370165	0.108162	-0.145374	0.540847	-0.349642	0.130756	-0.149605	0.529
Com_1138_pos	red	trans-4-Hydroxy-L-proline	Organic acids and derivatives	Carboxylic acids and derivatives	Amino acids, peptides, and analogues	Proline and derivatives	0.244747	0.298344	0.218041	0.355745	0.0465599	0.845456	0.379562	0.0988206	0.380327	0.0980869	0.467012	0.037894	0.0573458	0.81022	-0.0357743	0.880975	0.51472	0.0202223	0.365337	0.113204	0.249312	0.289136	0.441502	0.0513191	0.382063	0.0964368	0.0697455	0.770147	-0.275054	0.240521	-0.189501	0.423597	-0.660661	0.00151963	0.184438	0.436314
Com_1154_pos	red	Hydroxyproline	Organic acids and derivatives	Carboxylic acids and derivatives	Amino acids, peptides, and analogues	Proline and derivatives	0.252564	0.282684	0.186341	0.431509	0.0561755	0.814028	0.360596	0.118316	0.40602	0.0756856	0.493289	0.0270942	0.0647968	0.786079	-0.0511453	0.830437	0.532824	0.015569	0.369258	0.109097	0.288653	0.217107	0.467914	0.0374753	0.379266	0.0991059	0.0346408	0.884722	-0.295509	0.205892	-0.197841	0.40309	-0.65387	0.00176538	0.0983864	0.679849
Com_11745_pos	red	YMK					0.281363	0.229465	0.135891	0.567829	0.0963394	0.686181	0.150105	0.527608	0.117503	0.621751	0.460958	0.0408005	0.353678	0.126069	0.437771	0.0535534	0.916923	1.32e-08	0.755005	0.000119142	0.497308	0.0256824	0.260733	0.266871	-0.16582	0.484751	0.0035704	0.988081	-0.466377	0.0381912	-0.258133	0.271842	-0.378976	0.0993856	-0.157286	0.507808
Com_119_neg	red	Taurochenodeoxycholic Acid (sodium salt)					-0.0663849	0.780957	-0.00189658	0.993668	-0.0147454	0.950801	0.0816167	0.732298	-0.150153	0.527474	-0.315642	0.175207	-0.129099	0.587508	-0.295999	0.205105	-0.370741	0.107572	-0.286084	0.221412	-0.303172	0.19382	-0.208244	0.378293	0.0313455	0.895628	-0.159464	0.501874	0.211983	0.369596	0.0132794	0.955688	0.102576	0.666953	0.0942582	0.69264
Com_11910_pos	red	PC (14:1e/2:0)	Lipids and lipid-like molecules	Glycerophospholipids	Glycerophosphocholines	Phosphocholines	0.39184	0.0875187	0.323508	0.164114	0.342189	0.139732	0.253904	0.280051	0.149965	0.527997	0.404167	0.0771598	0.178481	0.451527	0.295682	0.205614	0.641544	0.00229669	0.565012	0.00943606	0.561413	0.0100035	0.286399	0.220881	-0.137231	0.563979	-0.0284131	0.905347	-0.366324	0.11216	-0.194383	0.411527	-0.323812	0.163695	0.141151	0.55279
Com_1233_pos	red	(-)-Caryophyllene oxide	Lipids and lipid-like molecules	Prenol lipids	Sesquiterpenoids	Sesquiterpenoids	0.0213472	0.928819	0.243328	0.301243	-0.0476173	0.841988	0.0190713	0.936393	-0.214664	0.363428	-0.358526	0.120599	-0.0776024	0.745035	-0.0262011	0.912688	-0.561169	0.0100431	-0.363371	0.115304	-0.448846	0.0471298	-0.337637	0.145423	-0.00329791	0.98899	-0.113425	0.633982	-0.36481	0.113764	-0.202642	0.391539	-0.0510759	0.830664	0.253162	0.281507
Com_130_pos	red	Valine	Organic acids and derivatives	Carboxylic acids and derivatives	Amino acids, peptides, and analogues	Valine and derivatives	-0.1494	0.529572	-0.120867	0.611737	-0.32843	0.157424	-0.225511	0.339086	0.00697423	0.97672	0.238364	0.311518	0.445622	0.0489352	0.487475	0.029244	0.841681	3.29e-06	0.58274	0.00700902	0.162017	0.494962	0.138104	0.561479	0.252421	0.282966	0.435778	0.0547773	-0.215121	0.362384	-0.315408	0.175544	-0.356062	0.123357	-0.0944372	0.692084
Com_1338_pos	red	Phenylpropiolic acid	Benzenoids	Benzene and substituted derivatives	Not available	Benzene and substituted derivatives	-0.166196	0.483747	-0.278293	0.234803	-0.376467	0.10183	-0.264175	0.26038	0.0724105	0.761603	0.285286	0.22276	0.558174	0.0105379	0.563535	0.00966564	0.801578	2.15e-05	0.518096	0.0192797	0.166119	0.483953	0.174317	0.462321	-0.0516028	0.828942	0.442452	0.0507618	-0.18126	0.444394	-0.388919	0.0901163	-0.237109	0.314149	-0.275221	0.240225
Com_13454_pos	red	(6E)-7-(2H-1,3-benzodioxol-5-yl)-1-(piperidin-1-yl)hept-6-en-1-one					-0.00965889	0.967762	-0.14222	0.549756	-0.144662	0.542853	-0.209445	0.375487	0.133062	0.575989	0.371548	0.106749	0.530293	0.0161621	0.719191	0.000352022	0.765761	8.3e-05	0.578299	0.0075627	0.413586	0.0698816	0.23144	0.326198	-0.394014	0.0856214	0.230673	0.327848	-0.252063	0.283672	-0.207426	0.380212	-0.198142	0.402362	-0.165773	0.484878
Com_1346_neg	red	D-α-Hydroxyglutaric acid	Organic acids and derivatives	Hydroxy acids and derivatives	Short-chain hydroxy acids and derivatives	Short-chain hydroxy acids and derivatives	-0.223034	0.344561	-0.186268	0.431692	-0.0855298	0.719947	-0.149358	0.529689	-0.196559	0.406208	0.134848	0.570832	0.261832	0.264787	0.172302	0.467592	0.525303	0.0173847	-0.0290726	0.90316	0.277481	0.236229	-0.0873223	0.714311	0.443375	0.0502245	0.611751	0.00415171	-0.023967	0.920109	-0.175054	0.460402	-0.342681	0.139127	0.249336	0.289087
Com_13597_pos	red	Phe-Phe	Organic acids and derivatives	Carboxylic acids and derivatives	Amino acids, peptides, and analogues	Dipeptides	-0.208982	0.376567	-0.0140577	0.953094	-0.150558	0.526349	-0.270369	0.248949	0.0377139	0.874569	-0.136608	0.565767	-0.197418	0.404117	0.00243762	0.991862	-0.604066	0.00479228	-0.467606	0.037618	-0.180196	0.447118	-0.0854149	0.720309	-0.0284533	0.905214	-0.00383095	0.987211	0.0450185	0.850516	0.202493	0.391893	-0.161313	0.496863	0.164453	0.488409
Com_138_pos	red	Oleoyl ethylamide	Lipids and lipid-like molecules	Fatty Acyls	Fatty amides	N-acyl amines	0.0394424	0.868867	0.273217	0.243804	-0.0073047	0.975617	0.0478065	0.841367	-0.172439	0.467233	-0.361265	0.117584	-0.135488	0.568989	-0.0231538	0.922812	-0.684394	0.00087336	-0.355568	0.123915	-0.436599	0.0542708	-0.315195	0.175852	-0.104569	0.660848	-0.290668	0.21377	-0.233116	0.322607	0.0389505	0.870489	-0.0903419	0.704849	0.278331	0.234737
Com_14566_pos	red	10-Nitrolinoleate	Lipids and lipid-like molecules	Fatty Acyls	Lineolic acids and derivatives	Lineolic acids and derivatives	-0.153032	0.519495	-0.111576	0.639555	-0.0880008	0.712181	-0.00906372	0.969748	0.0237398	0.920864	0.133222	0.575525	0.157734	0.506584	0.0238146	0.920616	0.324552	0.162679	0.0469506	0.844174	0.144444	0.543466	0.0665111	0.78055	0.320164	0.168769	0.302104	0.195473	-0.183711	0.438155	-0.0449817	0.850637	-0.273926	0.242533	0.369856	0.10848
Com_1474_pos	red	Glycyl-L-leucine	Organic acids and derivatives	Carboxylic acids and derivatives	Amino acids, peptides, and analogues	Peptides	0.0372041	0.876252	-0.0628232	0.792456	-0.131594	0.580244	-0.0219145	0.926933	0.17781	0.453258	0.445796	0.0488367	0.262867	0.262834	0.457439	0.0425671	0.75243	0.000129554	0.397411	0.0827172	0.380799	0.097636	0.265169	0.258522	0.0148618	0.950414	0.355404	0.124101	-0.338909	0.143817	-0.412131	0.0709714	-0.500124	0.0247282	0.023112	0.922951
Com_16280_pos	red	cis-4-Hydroxy-D-proline	Organic acids and derivatives	Carboxylic acids and derivatives	Amino acids, peptides, and analogues	Proline and derivatives	0.0987678	0.678671	-0.0784306	0.742402	0.111029	0.641207	0.0151162	0.949566	0.183103	0.439699	0.556149	0.0108835	0.0386699	0.871415	0.124958	0.599646	0.84843	2.28e-06	0.395473	0.0843653	0.634457	0.00265841	0.346153	0.134905	0.161369	0.496711	0.4058	0.0758593	0.0952352	0.689605	-0.0411049	0.863389	-0.213002	0.367243	-0.178444	0.451623
Com_1644_pos	red	L-Cystine	Organic acids and derivatives	Carboxylic acids and derivatives	Amino acids, peptides, and analogues	L-cysteine-S-conjugates	0.184001	0.43742	0.327364	0.158857	0.221126	0.34881	0.302241	0.19526	-0.104866	0.659942	-0.305111	0.190842	-0.202044	0.392967	-0.406127	0.0756007	-0.432353	0.0569297	-0.271092	0.247637	-0.204228	0.387762	-0.19629	0.406863	0.187422	0.428795	-0.342425	0.139441	-0.112533	0.636668	-0.0712624	0.76528	-0.1643	0.488821	0.381072	0.0973758
Com_1685_pos	red	PC (14:0e/3:0)	Lipids and lipid-like molecules	Glycerophospholipids	Glycerophosphocholines	Phosphocholines	-0.22966	0.330036	-0.124011	0.602434	-0.310476	0.182763	-0.185643	0.433267	-0.0136107	0.954584	-0.00511037	0.98294	0.377987	0.100344	0.176983	0.455395	0.359611	0.119398	0.18688	0.430155	-0.0357532	0.881045	0.0226572	0.924463	0.105805	0.657075	0.117898	0.620574	-0.240695	0.306667	-0.254971	0.277966	-0.226254	0.337456	0.197604	0.403666
Com_169_pos	red	LSD-d3					-0.0456665	0.848388	-0.180426	0.44653	0.0390095	0.870295	-0.0146599	0.951086	0.0363319	0.879133	0.262523	0.263482	-0.0237002	0.920996	-0.0361145	0.879851	0.62988	0.00291635	0.313132	0.178851	0.374577	0.103701	0.188628	0.425776	0.173101	0.4655	0.368879	0.10949	0.453532	0.0445977	0.0410346	0.86362	0.0838809	0.725143	-0.0944925	0.691912
Com_1956_pos	red	3-Methylindole	Organoheterocyclic compounds	Indoles and derivatives	Indoles	3-methylindoles	0.372343	0.105943	0.240845	0.306358	0.142223	0.549747	0.264723	0.259355	0.144828	0.542384	0.521981	0.0182387	0.0883989	0.710933	0.236497	0.315436	0.949036	1.83e-10	0.792805	3.06e-05	0.468647	0.0371372	0.308403	0.185857	-0.0307011	0.897762	0.162263	0.494299	-0.363734	0.114914	-0.192013	0.417364	-0.359758	0.119236	-0.112591	0.636492
Com_1968_neg	red	LPS 22:6	Lipids and lipid-like molecules	Glycerophospholipids	Glycerophosphoserines	Phosphatidylserines	-0.0940172	0.693389	-0.152016	0.522305	-0.0862695	0.717619	-0.114456	0.63088	-0.114707	0.630125	-0.304712	0.191452	0.36127	0.117579	-0.0351224	0.88313	-0.307899	0.186614	-0.233411	0.321977	-0.262427	0.263664	-0.199176	0.39986	-0.0266058	0.911345	-0.309057	0.184878	-0.125897	0.596884	-0.096479	0.685749	0.192236	0.416813	-0.373176	0.105102
Com_217_pos	red	N-Tetradecanamide	Lipids and lipid-like molecules	Fatty Acyls	Fatty amides	Fatty amides	0.0927877	0.697216	0.244863	0.298108	0.154021	0.516768	0.166187	0.483772	0.0216972	0.927655	-0.220187	0.350912	-0.245364	0.29709	-0.364313	0.114294	-0.662196	0.00146826	-0.510994	0.0213048	-0.234092	0.320528	-0.0983861	0.679849	0.205371	0.385053	-0.230201	0.328866	-0.275316	0.240055	-0.0538095	0.821737	-0.189256	0.424207	0.439366	0.0525897
Com_218_pos	red	Methionine	Organic acids and derivatives	Carboxylic acids and derivatives	Amino acids, peptides, and analogues	Methionine and derivatives	0.279908	0.231986	0.163274	0.491575	0.0589078	0.805145	0.161862	0.49538	0.0410954	0.86342	0.429263	0.0589258	0.236201	0.31606	0.349685	0.130705	0.960124	2.09e-11	0.827742	6.66e-06	0.403621	0.0775987	0.205864	0.383888	-0.141645	0.551386	0.101016	0.671744	-0.388051	0.0908994	-0.233409	0.321983	-0.25256	0.282692	-0.191182	0.419419
Com_25_pos	red	L-Phenylalanine	Organic acids and derivatives	Carboxylic acids and derivatives	Amino acids, peptides, and analogues	Phenylalanine and derivatives	0.358709	0.120395	0.289508	0.215686	0.167431	0.480457	0.318002	0.171827	-0.0102073	0.965933	0.398782	0.0815663	0.0872128	0.714655	0.214532	0.363731	0.908928	2.93e-08	0.837881	4.01e-06	0.373847	0.104429	0.160093	0.500166	0.0367114	0.877879	0.00768504	0.974348	-0.371293	0.107008	-0.173404	0.464706	-0.264613	0.25956	-0.0455284	0.848841
Com_2667_pos	red	N-Acetylglycine	Organic acids and derivatives	Carboxylic acids and derivatives	Amino acids, peptides, and analogues	N-acyl-alpha amino acids	0.37788	0.100448	0.248377	0.291008	0.221921	0.347035	0.283588	0.225646	-0.0164582	0.945094	0.408931	0.0734117	0.0804671	0.735939	0.159752	0.501093	0.923717	6.28e-09	0.764248	8.75e-05	0.441709	0.0511976	0.173815	0.463631	-0.0502378	0.833406	0.178992	0.45021	-0.253501	0.280842	-0.13153	0.580432	-0.196766	0.405704	-0.143735	0.545469
Com_2735_pos	red	N6,N6,N6-Trimethyl-L-lysine	Organic acids and derivatives	Carboxylic acids and derivatives	Amino acids, peptides, and analogues	L-alpha-amino acids	0.167962	0.479047	0.172804	0.466277	-0.0149758	0.950033	0.205166	0.385539	-0.0722981	0.761963	0.317447	0.172618	-0.02126	0.92911	0.103815	0.663156	0.816744	1.11e-05	0.57774	0.00763479	0.237676	0.312959	0.0845308	0.723094	0.225356	0.339427	0.328323	0.157568	-0.136955	0.564773	-0.171034	0.470925	-0.440874	0.0516903	0.00678861	0.977339
Com_280_pos	red	2-Hydroxyphenylalanine	Organic acids and derivatives	Carboxylic acids and derivatives	Amino acids, peptides, and analogues	Phenylalanine and derivatives	0.198906	0.400513	0.0522936	0.826685	0.100532	0.673232	0.0850222	0.721545	-0.0456713	0.848372	0.335558	0.148075	0.284543	0.224019	0.290108	0.214694	0.95445	6.79e-11	0.620262	0.00352665	0.482192	0.0313115	0.128152	0.590275	0.0119778	0.960028	0.237955	0.312375	-0.197012	0.405105	-0.299356	0.19977	-0.268594	0.252192	-0.184919	0.435096
Com_2903_neg	red	trans-Cinnamic acid	Phenylpropanoids and polyketides	Cinnamic acids and derivatives	Cinnamic acids	Cinnamic acids	0.34439	0.137038	0.221526	0.347916	0.167174	0.481141	0.237823	0.31265	-0.0698038	0.769959	0.391254	0.0880354	0.0761754	0.749578	0.240663	0.306733	0.936421	1.28e-09	0.712667	0.000421497	0.430869	0.0578815	0.101409	0.670537	-0.0281843	0.906107	0.1813	0.444293	-0.328817	0.156907	-0.321514	0.166879	-0.260277	0.267739	-0.147537	0.534776
Com_317_pos	red	DL-Arginine	Organic acids and derivatives	Carboxylic acids and derivatives	Amino acids, peptides, and analogues	Arginine and derivatives	-0.0591978	0.804203	-0.0252707	0.915778	-0.279333	0.232986	-0.151099	0.524846	-0.1923	0.416654	0.176687	0.456162	0.237325	0.313695	0.533875	0.0153279	0.753332	0.000125821	0.587245	0.00648193	0.0491922	0.836828	-0.0758079	0.75075	-0.0943658	0.692306	0.575029	0.00799268	-0.0223548	0.925468	-0.0788171	0.741174	-0.144145	0.544309	-0.118423	0.619007
Com_35_pos	red	L-Norleucine	Organic acids and derivatives	Carboxylic acids and derivatives	Amino acids, peptides, and analogues	L-alpha-amino acids	0.30388	0.192729	0.138189	0.561235	0.0925699	0.697894	0.166637	0.482571	0.154611	0.515141	0.547315	0.0125004	0.139917	0.556303	0.305787	0.189811	0.980577	3.48e-14	0.81178	1.39e-05	0.509927	0.0216232	0.323571	0.164028	-0.137955	0.561907	0.154728	0.514822	-0.316149	0.174477	-0.202902	0.390919	-0.281665	0.228944	-0.214781	0.363161
Com_356_neg	red	LPC 18:0	Lipids and lipid-like molecules	Glycerophospholipids	Glycerophosphocholines	Phosphocholines	0.0524886	0.826048	0.269829	0.249934	0.0526548	0.825506	0.110437	0.642998	0.0522017	0.826985	-0.134233	0.572605	-0.141334	0.55227	-0.0748176	0.753908	-0.435011	0.0552537	-0.152307	0.521499	-0.219206	0.353116	-0.0176203	0.941224	-0.0882088	0.711529	-0.0884063	0.71091	-0.104354	0.661508	0.17631	0.457138	0.0245303	0.918237	0.428243	0.0595964
Com_362_pos	red	N-Benzylformamide	Benzenoids	Benzene and substituted derivatives	Not available	Benzene and substituted derivatives	0.199257	0.399664	0.0247003	0.917673	0.0638096	0.789267	0.0214708	0.928408	-0.00448138	0.98504	0.418679	0.0661673	0.156083	0.511099	0.301978	0.195669	0.861541	1.06e-06	0.515681	0.0199502	0.477114	0.0334052	0.150358	0.526906	-0.00756758	0.97474	0.362191	0.116577	-0.26842	0.25251	-0.203705	0.389006	-0.393397	0.0861569	-0.244	0.299869
Com_374_pos	red	DL-Lysine	Organic acids and derivatives	Carboxylic acids and derivatives	Amino acids, peptides, and analogues	Alpha amino acids	-0.0686131	0.773785	-0.0841692	0.724234	-0.177322	0.454517	-0.161865	0.495372	-0.126519	0.595057	0.318928	0.170512	0.209801	0.374657	0.515737	0.0199346	0.878581	3.48e-07	0.555598	0.0109791	0.31626	0.174318	0.0211959	0.929323	0.00699453	0.976652	0.547323	0.0124989	-0.0647671	0.786174	-0.129854	0.585305	-0.208224	0.378339	-0.1254	0.598343
Com_3809_neg	red	S-Sulfo-L-cysteine	Organic acids and derivatives	Carboxylic acids and derivatives	Amino acids, peptides, and analogues	S-sulfo-L-cysteines	0.0340193	0.886777	0.231605	0.325843	0.125073	0.599306	0.148115	0.533158	-0.203402	0.389727	-0.433424	0.0562496	-0.232885	0.3231	-0.483487	0.0307944	-0.4973	0.0256851	-0.335722	0.147865	-0.31266	0.179542	-0.282663	0.227228	0.473253	0.035069	-0.27585	0.239107	0.00791893	0.973567	0.135431	0.569152	-0.083221	0.727226	0.215197	0.36221
Com_39_neg	red	Stearic Acid	Lipids and lipid-like molecules	Fatty Acyls	Fatty acids and conjugates	Long-chain fatty acids	0.200001	0.39787	0.331876	0.152855	0.247022	0.293733	0.195008	0.409996	-0.207243	0.380642	-0.368974	0.10939	-0.313766	0.177925	-0.479087	0.0325793	-0.62907	0.00296412	-0.381089	0.0973597	-0.349704	0.130682	-0.31305	0.178971	-0.00141429	0.995278	-0.23681	0.314778	-0.142971	0.547628	0.246841	0.294098	0.321877	0.166374	0.112916	0.635515
Com_408_pos	red	Pipecolic acid	Organic acids and derivatives	Carboxylic acids and derivatives	Amino acids, peptides, and analogues	Alpha amino acids	-0.0444857	0.852266	-0.0654075	0.784108	-0.152075	0.52214	-0.141533	0.551705	-0.120852	0.611782	0.328845	0.15687	0.201833	0.393472	0.502801	0.0238473	0.888255	1.71e-07	0.56885	0.00885988	0.335596	0.148027	0.0301955	0.899438	0.00697531	0.976716	0.52547	0.0173426	-0.0752783	0.752438	-0.128744	0.588545	-0.214256	0.364363	-0.128418	0.589498
Com_4298_pos	red	N-[(4-hydroxy-3-methoxyphenyl)methyl]-8-methylnonanamide					0.245386	0.297046	0.0324489	0.891974	0.0815256	0.732586	0.0508374	0.831444	0.393593	0.0859864	0.643004	0.0022275	0.26807	0.253155	0.433073	0.0564715	0.862783	9.85e-07	0.696603	0.000643937	0.639914	0.00237602	0.522333	0.0181466	-0.306541	0.188665	0.116126	0.62587	-0.29598	0.205137	-0.224684	0.340908	-0.289503	0.215696	-0.176177	0.457484
Com_4322_pos	red	5-(tert-butyl)-2-methyl-N-(5-methyl-3-isoxazolyl)-3-furamide					0.253672	0.280505	0.1202	0.613718	0.0719897	0.76295	0.132373	0.577985	0.211397	0.370951	0.619045	0.00361093	-0.0839582	0.724899	0.216748	0.358677	0.854582	1.61e-06	0.560372	0.0101729	0.525074	0.0174424	0.35204	0.127957	-0.0611606	0.797838	0.430503	0.0581181	-0.17851	0.451452	-0.158969	0.503221	-0.354999	0.124561	-0.0897989	0.706548
Com_4527_neg	red	Dimetghyl 4-Hydroxyisophthalate					0.119646	0.615363	0.367093	0.11135	0.0768208	0.747522	0.0602728	0.800716	-0.0139352	0.953502	-0.184099	0.437171	-0.089891	0.70626	-0.164359	0.488662	-0.308795	0.18527	-0.12904	0.58768	-0.150215	0.527303	-0.0828496	0.728399	0.0201154	0.932918	-0.17722	0.454781	-0.0875741	0.71352	-0.145844	0.539524	-0.220452	0.350318	0.273677	0.242979
Com_5269_pos	red	S-(Methyl)Glutathione	Organic acids and derivatives	Carboxylic acids and derivatives	Amino acids, peptides, and analogues	Peptides	-0.110315	0.643368	-0.201752	0.393667	-0.0198805	0.9337	-0.0456191	0.848543	-0.0205388	0.931509	0.275881	0.239053	0.130458	0.583548	-0.0105696	0.964724	0.375237	0.103044	-0.0756985	0.751098	0.243716	0.300449	0.0467932	0.84469	0.436394	0.0543969	0.432572	0.0567901	-0.0792411	0.739828	0.011114	0.962908	-0.0878016	0.712806	-0.191377	0.418936
Com_5301_neg	red	N-(3,4-dimethoxyphenethyl)-N'-(3,4,5-trimethoxybenzoyl)thiourea					0.285974	0.221597	0.0838209	0.725333	0.198826	0.400707	0.159751	0.501096	0.0569094	0.811639	0.459953	0.0412992	0.184569	0.43598	0.393308	0.086234	0.778194	5.34e-05	0.480614	0.0319509	0.589754	0.00620263	0.178141	0.452403	-0.106566	0.654755	0.0337516	0.887663	-0.457111	0.0427349	-0.390925	0.0883265	-0.421473	0.0641939	-0.159845	0.50084
Com_539_neg	red	4-Hydroxybutyric acid (GHB)	Lipids and lipid-like molecules	Fatty Acyls	Fatty acids and conjugates	Hydroxy fatty acids	-0.0595879	0.802937	0.0142758	0.952367	-0.126869	0.594029	0.0934669	0.695101	-0.0238046	0.920649	0.0107489	0.964126	-0.0338977	0.88718	-0.209159	0.376153	0.276582	0.237812	0.211363	0.37103	-0.0670472	0.778823	0.0383242	0.872555	0.4214	0.0642449	-0.0752998	0.75237	-0.163089	0.492073	-0.21922	0.353086	-0.190046	0.42224	0.0954945	0.688801
Com_554_pos	red	Threonine	Organic acids and derivatives	Carboxylic acids and derivatives	Amino acids, peptides, and analogues	D-alpha-amino acids	0.18053	0.446263	0.0439496	0.854028	0.124743	0.600277	0.0666212	0.780195	0.117075	0.623031	0.489525	0.0284711	0.245976	0.295847	0.253162	0.281506	0.946601	2.76e-10	0.560167	0.0102065	0.614793	0.00391857	0.287824	0.21849	0.186685	0.430645	0.253108	0.281612	-0.286587	0.220564	-0.244814	0.298208	-0.411628	0.0713508	-0.12147	0.609947
Com_5827_neg	red	LPG 16:2	Lipids and lipid-like molecules	Glycerophospholipids	Glycerophosphoglycerols	Phosphatidylglycerols	0.499041	0.0250919	0.292037	0.211522	0.348097	0.132582	0.300381	0.19816	0.415678	0.068338	0.60993	0.00429675	0.181673	0.44334	0.215902	0.360601	0.755515	0.00011717	0.633093	0.00273321	0.697373	0.000631373	0.532645	0.0156103	-0.183586	0.438473	-0.117933	0.620467	-0.455916	0.0433501	-0.309998	0.183473	-0.437142	0.0539372	-0.0476996	0.841718
Com_5929_neg	red	N1-[4-(cyanomethyl)phenyl]-4-chlorobenzamide					0.178305	0.451979	0.213913	0.365151	0.160953	0.497837	0.190156	0.421968	-0.244402	0.299049	-0.394003	0.0856307	-0.268411	0.252527	-0.235108	0.31837	-0.492001	0.0275594	-0.358344	0.120801	-0.333794	0.150352	-0.325059	0.161986	0.0150732	0.949709	-0.173339	0.464876	0.0827332	0.728767	-0.0257478	0.914194	0.0810029	0.734241	-0.0138731	0.953709
Com_6155_pos	red	Ethylmalonate	Lipids and lipid-like molecules	Fatty Acyls	Fatty acids and conjugates	Branched fatty acids	0.204444	0.387249	0.192021	0.417343	0.0853084	0.720644	0.217967	0.355913	0.199725	0.398536	0.542511	0.0134582	0.00175896	0.994128	0.0277947	0.907399	0.821227	9.07e-06	0.664372	0.00139793	0.442421	0.0507799	0.354781	0.124809	0.168809	0.4768	0.11606	0.626067	-0.182247	0.441876	0.23046	0.328308	-0.312966	0.179094	-0.050664	0.832011
Com_6214_pos	red	PLK					0.378825	0.0995308	0.298592	0.200976	0.250837	0.286099	0.347831	0.132898	0.237892	0.312505	0.591636	0.00599981	-0.109821	0.644865	-0.0347196	0.884461	0.82143	8.99e-06	0.65195	0.0018406	0.546353	0.0126878	0.404306	0.0770484	0.319138	0.170216	0.0375942	0.874965	-0.372659	0.105623	-0.143277	0.546762	-0.455737	0.0434426	-0.0615252	0.796657
Com_631_pos	red	7-(2-hydroxypropan-2-yl)-1,4a-dimethyl-decahydronaphthalen-1-ol					-0.119625	0.615426	0.0419816	0.860502	-0.160606	0.498776	0.00433736	0.985521	-0.207433	0.380196	-0.352812	0.127064	-0.183148	0.439584	-0.0821505	0.730609	-0.597309	0.00542093	-0.433849	0.0559814	-0.500227	0.0246939	-0.312735	0.179432	0.0873172	0.714327	0.0188594	0.937098	-0.0463318	0.846204	0.0591953	0.804211	-0.147766	0.534135	0.218054	0.355716
Com_6335_pos	red	4-(cyclohexylmethyl)-6-(2-thienyl)-2,3-dihydropyridazin-3-one hydrate					0.428519	0.0594142	0.280848	0.230355	0.169625	0.474642	0.322849	0.165024	0.165077	0.486737	0.549149	0.0121498	0.0661922	0.781577	0.326013	0.160685	0.902741	5.17e-08	0.869573	6.4e-07	0.475353	0.0341562	0.312548	0.179706	-0.20761	0.37978	-0.0390418	0.870188	-0.435645	0.0548593	-0.230174	0.328925	-0.346196	0.134853	-0.148872	0.531044
Com_637_neg	red	Histidine	Organic acids and derivatives	Carboxylic acids and derivatives	Amino acids, peptides, and analogues	Histidine and derivatives	0.447072	0.0481171	0.19693	0.405305	0.348615	0.131968	0.279919	0.231966	0.171805	0.468897	0.594031	0.00574953	-0.0526766	0.825434	0.213692	0.365658	0.896802	8.62e-08	0.643433	0.00220754	0.734741	0.000224536	0.34053	0.141787	-0.169318	0.475454	0.114642	0.630321	-0.205434	0.384904	-0.264078	0.26056	-0.313555	0.178233	-0.162198	0.494473
Com_64_pos	red	Indole-3-acrylic acid	Organoheterocyclic compounds	Indoles and derivatives	Indoles	Indoles	0.422654	0.0633733	0.287174	0.219577	0.206793	0.381699	0.312832	0.179291	0.117107	0.622936	0.509085	0.021877	0.0652539	0.784603	0.203927	0.388478	0.942887	4.99e-10	0.796326	2.66e-05	0.49181	0.0276287	0.285112	0.223053	-0.0192255	0.93588	0.108274	0.649557	-0.393072	0.0864399	-0.197262	0.404497	-0.36445	0.114147	-0.10526	0.658738
Com_6481_pos	red	SM (d14:1/26:1)	Lipids and lipid-like molecules	Sphingolipids	Phosphosphingolipids	Phosphosphingolipids	-0.000389088	0.998701	0.0183567	0.938772	-0.0285026	0.905051	-0.0221015	0.926311	0.0532164	0.823672	-0.200754	0.396059	-0.177665	0.453631	-0.432106	0.0570873	-0.379946	0.0984516	-0.305606	0.190087	-0.236037	0.316406	0.00457529	0.984726	0.376008	0.102282	-0.0607159	0.799279	-0.00242893	0.991891	-0.110464	0.642916	-0.129132	0.58741	-0.217931	0.355993
Com_66_pos	red	DL-Tryptophan	Organoheterocyclic compounds	Indoles and derivatives	Indolyl carboxylic acids and derivatives	Indolyl carboxylic acids and derivatives	0.425152	0.0616635	0.290254	0.214453	0.209883	0.374467	0.316143	0.174486	0.114929	0.62946	0.507181	0.0224599	0.0621425	0.794658	0.200376	0.396968	0.941678	5.99e-10	0.795631	2.74e-05	0.491193	0.0278541	0.28314	0.226411	-0.0180663	0.939739	0.107456	0.652044	-0.391831	0.0875268	-0.19684	0.405523	-0.363815	0.114826	-0.102859	0.666083
Com_6886_pos	red	5-Methyl-2-(4-methylphenyl)-2,4-dihydro-3H-pyrazol-3-one					-0.0892804	0.708171	-0.159358	0.502162	-0.102126	0.668335	-0.271442	0.247003	0.10052	0.67327	0.23653	0.315367	0.611454	0.00417513	0.459963	0.0412941	0.694167	0.000685093	0.342029	0.139929	0.38692	0.0919269	0.215464	0.361601	0.0443103	0.852843	0.434012	0.0558792	-0.0911579	0.7023	-0.166678	0.482462	-0.240472	0.307129	-0.0784014	0.742495
Com_7004_neg	red	Phe-Pro	Organic acids and derivatives	Carboxylic acids and derivatives	Amino acids, peptides, and analogues	Dipeptides	0.110988	0.641331	-0.0683279	0.774701	0.0625636	0.793295	-0.0101835	0.966012	0.233043	0.322763	0.615373	0.00387538	-0.0213407	0.928841	0.344429	0.13699	0.724306	0.000304612	0.270218	0.249225	0.640906	0.00232747	0.337348	0.14579	0.0413277	0.862655	0.455353	0.0436423	-0.173254	0.465097	-0.325339	0.161603	-0.435426	0.0549954	-0.0592684	0.803974
Com_702_pos	red	4-Hydroxybenzaldehyde	Organic oxygen compounds	Organooxygen compounds	Carbonyl compounds	Hydroxybenzaldehydes	-0.0302066	0.899401	-0.129688	0.585788	-0.240762	0.306529	-0.143729	0.545485	0.0578517	0.808576	0.394457	0.0852383	0.393329	0.0862163	0.623945	0.00328155	0.88645	1.96e-07	0.648262	0.00199266	0.293064	0.209847	0.183513	0.438656	-0.205994	0.383582	0.478742	0.0327222	-0.145956	0.53921	-0.213049	0.367136	-0.237274	0.313802	-0.164077	0.489419
Com_7676_pos	red	Glu-Val-Phe	Organic acids and derivatives	Carboxylic acids and derivatives	Amino acids, peptides, and analogues	Oligopeptides	0.268289	0.252752	0.0640465	0.788502	0.123347	0.604393	0.0748927	0.753669	0.244609	0.298627	0.513397	0.0206016	0.359268	0.119776	0.366086	0.112411	0.82365	8.1e-06	0.671657	0.00118276	0.553638	0.0113249	0.369993	0.10834	-0.35437	0.125278	-0.00360945	0.98795	-0.322488	0.165524	-0.0821165	0.730717	-0.14646	0.537795	-0.283146	0.2264
Com_7946_pos	red	Nicotinate ribonucleoside	Organic oxygen compounds	Organooxygen compounds	Carbohydrates and carbohydrate conjugates	Glycosylamines	-0.35069	0.129526	-0.398671	0.0816589	-0.504045	0.0234466	-0.268863	0.251699	0.304705	0.191462	0.42414	0.0623522	0.252883	0.282054	0.30262	0.194673	0.520557	0.0186148	0.286325	0.221005	0.0804015	0.736147	0.363256	0.115427	0.00169127	0.994354	0.468913	0.0370156	-0.0423733	0.859213	-0.0802218	0.736717	-0.150532	0.526422	-0.115313	0.628308
Com_8_pos	red	Hexadecanamide	Lipids and lipid-like molecules	Fatty Acyls	Fatty amides	Fatty amides	-0.0277568	0.907525	0.186878	0.430159	0.00319865	0.989322	-0.00608778	0.979678	-0.00497549	0.983391	-0.168703	0.477082	-0.248321	0.291121	-0.128769	0.588469	-0.6427	0.00224175	-0.467684	0.0375816	-0.218634	0.354406	-0.136743	0.56538	0.0209018	0.930301	-0.130276	0.584076	-0.0999123	0.675141	0.180464	0.446433	-0.271257	0.247338	0.323453	0.16419
Com_80_pos	red	2-Hydroxycinnamic acid	Phenylpropanoids and polyketides	Cinnamic acids and derivatives	Hydroxycinnamic acids and derivatives	Hydroxycinnamic acids	0.11582	0.626788	0.0177069	0.940936	-0.0806668	0.735306	-0.0268437	0.910555	0.0259908	0.913387	0.359635	0.119372	0.440474	0.0519277	0.512942	0.0207331	0.939379	8.42e-10	0.751474	0.000133613	0.347515	0.133274	0.179324	0.449357	-0.123821	0.602995	0.236409	0.315622	-0.337758	0.14527	-0.237501	0.313326	-0.248393	0.290975	-0.199102	0.400039
Com_814_pos	red	N3,N4-Dimethyl-L-arginine	Organic acids and derivatives	Carboxylic acids and derivatives	Amino acids, peptides, and analogues	Arginine and derivatives	0.633074	0.00273429	0.514032	0.0204186	0.464788	0.0389423	0.577233	0.00770075	-0.00756895	0.974735	0.421328	0.0642956	-0.117741	0.62104	-0.0507968	0.831577	0.804004	1.94e-05	0.74598	0.000159125	0.486793	0.0295048	0.158614	0.504186	0.0467248	0.844914	-0.192362	0.4165	-0.451445	0.045712	-0.176198	0.457429	-0.367404	0.111025	-0.0950267	0.690253
Com_823_neg	red	Tyrosine	Organic acids and derivatives	Carboxylic acids and derivatives	Amino acids, peptides, and analogues	Tyrosine and derivatives	-0.0631859	0.791283	-0.120681	0.612288	-0.274646	0.241247	-0.163384	0.491279	-0.0703566	0.768185	0.300471	0.198019	0.353764	0.12597	0.539893	0.0140044	0.881182	2.89e-07	0.597748	0.00537816	0.19623	0.40701	0.0630404	0.791753	-0.0819325	0.731299	0.539889	0.0140053	-0.167038	0.481503	-0.266132	0.256732	-0.208534	0.377613	-0.187195	0.429364
Com_825_pos	red	2-Phenylacetamide	Benzenoids	Benzene and substituted derivatives	Phenylacetamides	Phenylacetamides	0.0628434	0.79239	-0.0283046	0.905708	-0.118744	0.618049	-0.0727816	0.760415	-0.0304092	0.89873	0.349257	0.131208	0.360642	0.118265	0.511058	0.0212857	0.94931	1.74e-10	0.690167	0.000757499	0.354602	0.125012	0.126588	0.594855	-0.113036	0.635151	0.382591	0.095939	-0.220903	0.349309	-0.191708	0.418118	-0.304101	0.192389	-0.175066	0.460369
Com_842_neg	red	Phenylalanine	Organic acids and derivatives	Carboxylic acids and derivatives	Amino acids, peptides, and analogues	Phenylalanine and derivatives	0.31442	0.176975	0.154445	0.5156	0.167139	0.481235	0.200156	0.397496	0.0415947	0.861776	0.478447	0.0328455	0.116759	0.623978	0.233836	0.321072	0.966584	4.37e-12	0.6801	0.000968923	0.532467	0.0156514	0.213679	0.365686	0.00800629	0.973276	0.192585	0.415951	-0.314192	0.177306	-0.294013	0.208306	-0.298439	0.201219	-0.182334	0.441654
Com_843_neg	red	Lysopc 17:0	Lipids and lipid-like molecules	Glycerophospholipids	Glycerophosphocholines	1-acyl-sn-glycero-3-phosphocholines	-0.0213846	0.928695	0.202495	0.39189	-0.0410295	0.863637	0.000725047	0.997579	0.0215443	0.928164	-0.153603	0.517918	-0.103248	0.664892	0.0970585	0.683954	-0.462878	0.0398607	-0.17765	0.45367	-0.254361	0.279157	-0.0645359	0.786921	-0.152704	0.520402	-0.0723551	0.76178	-0.117989	0.620301	0.08799	0.712215	0.00329703	0.988993	0.364315	0.114292
Com_89_pos	red	L-(-)-Methionine	Organic acids and derivatives	Carboxylic acids and derivatives	Amino acids, peptides, and analogues	Methionine and derivatives	0.159221	0.502536	0.0850096	0.721585	-0.111813	0.638838	0.0849714	0.721705	0.00992761	0.966866	0.37302	0.10526	0.290228	0.214496	0.473408	0.0350009	0.926163	4.73e-09	0.843506	2.99e-06	0.247851	0.292064	0.156487	0.509994	-0.138259	0.561036	0.190835	0.420281	-0.308738	0.185354	-0.214215	0.364457	-0.263882	0.260929	-0.187004	0.429844
Com_90_pos	red	L-Tyrosine	Organic acids and derivatives	Carboxylic acids and derivatives	Amino acids, peptides, and analogues	Tyrosine and derivatives	0.141736	0.551129	0.0529926	0.824403	-0.0636847	0.789671	0.00892336	0.970216	0.0194195	0.935234	0.343092	0.138622	0.437709	0.0535915	0.502805	0.0238461	0.934584	1.64e-09	0.776427	5.7e-05	0.332437	0.15212	0.17208	0.468176	-0.139605	0.557191	0.193597	0.413458	-0.339107	0.143568	-0.240587	0.30689	-0.246014	0.295772	-0.175449	0.459373
Com_96_pos	red	Proline	Organic acids and derivatives	Carboxylic acids and derivatives	Amino acids, peptides, and analogues	Proline and derivatives	-0.0270554	0.909852	-0.0760356	0.750024	-0.0741834	0.755934	-0.0566479	0.81249	-0.023799	0.920668	0.3038	0.192852	0.278253	0.234872	0.228001	0.333637	0.822913	8.39e-06	0.414847	0.0689484	0.34149	0.140595	0.126664	0.594632	0.451798	0.0455221	0.406896	0.0749959	-0.230878	0.327407	-0.269358	0.250793	-0.340649	0.14164	-0.075848	0.750622
Com_999_pos	red	Indole	Organoheterocyclic compounds	Indoles and derivatives	Indoles	Indoles	0.385231	0.0934774	0.259948	0.268367	0.158292	0.505064	0.283197	0.226314	0.10693	0.653646	0.496052	0.0261172	0.0807136	0.735158	0.221678	0.347577	0.941881	5.81e-10	0.785434	4.08e-05	0.455114	0.0437665	0.27256	0.244984	-0.00516418	0.982761	0.15557	0.512507	-0.38171	0.0967703	-0.199136	0.399957	-0.375993	0.102297	-0.100627	0.672939
Com_10601_pos	tan	3-ethoxy-5-(trifluoromethyl)pyridine-2-carboximidamide					-0.3376	0.145469	-0.274518	0.241476	-0.132347	0.578061	-0.230022	0.329254	-0.214849	0.363005	-0.197668	0.403511	0.296376	0.204501	-0.131117	0.58163	0.127717	0.591547	-0.26493	0.258968	-0.0471211	0.843615	-0.147543	0.534757	0.682908	0.000905482	0.40808	0.0740713	0.277494	0.236206	0.0169992	0.943293	-0.050826	0.831481	0.0381092	0.873265
Com_112_pos	tan	DL-Carnitine	Organic nitrogen compounds	Organonitrogen compounds	Quaternary ammonium salts	Carnitines	-0.335365	0.148323	-0.154815	0.51458	-0.143842	0.545165	-0.15735	0.507633	-0.201793	0.393567	-0.304153	0.192309	0.296158	0.204851	-0.070211	0.768652	-0.0279618	0.906845	-0.229463	0.330463	-0.156811	0.509107	-0.165899	0.48454	0.804536	1.9e-05	0.150994	0.525138	0.0781491	0.743297	-0.148565	0.531902	-0.20543	0.384915	0.29802	0.201882
Com_1181_neg	tan	LPG 20:3	Lipids and lipid-like molecules	Glycerophospholipids	Glycerophosphoglycerols	Phosphatidylglycerols	0.151298	0.524294	0.0128906	0.956984	0.387352	0.0915334	0.196672	0.405932	0.0925861	0.697844	0.0650665	0.785208	-0.0555229	0.816152	-0.432341	0.0569372	0.0658842	0.78257	-0.198488	0.401524	0.343646	0.137944	0.141785	0.550989	0.693201	0.000702023	-0.0334269	0.888737	-0.0214451	0.928494	-0.159747	0.501105	-0.183076	0.439766	0.126662	0.594637
Com_119_pos	tan	L-Pyroglutamic acid	Organic acids and derivatives	Carboxylic acids and derivatives	Amino acids, peptides, and analogues	Alpha amino acids and derivatives	-0.019108	0.936271	-0.0526196	0.82562	0.21273	0.367872	0.188318	0.426551	0.122542	0.606773	0.0504153	0.832825	-0.248104	0.291555	-0.616403	0.0037996	-0.162917	0.492536	-0.459541	0.0415046	0.152377	0.521304	0.122793	0.606032	0.806859	1.72e-05	0.0406963	0.864734	0.087744	0.712987	-0.0330582	0.889957	-0.215227	0.36214	0.191865	0.417728
Com_12307_pos	tan	5,8-dihydroxy-10-methyl-5,8,9,10-tetrahydro-2H-oxecin-2-one					-0.249888	0.287987	-0.190196	0.421867	-0.1693	0.4755	-0.124392	0.601312	0.00789226	0.973656	-0.0195176	0.934907	0.0509905	0.830944	-0.12798	0.590778	0.103928	0.662809	-0.0152491	0.949123	-0.0542033	0.820453	0.0604888	0.800015	0.688671	0.000786186	0.121957	0.608506	0.0133597	0.95542	0.0257325	0.914244	-0.149398	0.529576	-0.0930815	0.696301
Com_14134_pos	tan	PC (17:2/17:2)	Lipids and lipid-like molecules	Glycerophospholipids	Glycerophosphocholines	Phosphocholines	-0.361725	0.117083	-0.17782	0.453232	-0.215361	0.361836	-0.131183	0.581438	-0.0561135	0.814229	-0.0848866	0.721972	0.0229746	0.923408	-0.243234	0.301436	0.0106121	0.964583	-0.180557	0.446192	-0.0977232	0.681898	-0.0506361	0.832103	0.461793	0.0403896	0.140935	0.553405	0.29796	0.201977	0.191484	0.418671	-0.0306997	0.897767	0.314101	0.177438
Com_14941_pos	tan	ACar 18:2	Lipids and lipid-like molecules	Fatty Acyls	Fatty acid esters	Acyl carnitines	0.0337365	0.887713	0.244438	0.298975	0.0621316	0.794694	0.157681	0.506729	-0.136826	0.565141	-0.341252	0.14089	0.126018	0.596527	-0.3822	0.0963074	-0.252935	0.281953	-0.209807	0.374643	-0.307885	0.186635	-0.164561	0.488121	0.823164	8.29e-06	-0.27111	0.247604	-0.323957	0.163496	-0.143542	0.546013	-0.329063	0.156578	0.174299	0.462368
Com_1507_neg	tan	FAHFA (16:1/18:3)	Lipids and lipid-like molecules	Fatty Acyls	Fatty acids and conjugates	Fatty acids	-0.0354997	0.881883	-0.016433	0.945178	0.111407	0.640067	0.053215	0.823677	0.209929	0.374359	0.207771	0.3794	-0.181648	0.443405	-0.426252	0.0609216	0.0982461	0.680282	-0.276405	0.238125	0.250265	0.287235	0.2448	0.298237	0.738228	0.00020215	0.308266	0.186062	-0.0522093	0.826961	-0.125528	0.597967	-0.28083	0.230386	0.238639	0.310943
Com_17149_pos	tan	Methanandamide	Lipids and lipid-like molecules	Fatty Acyls	Fatty amides	N-acyl amines	0.218172	0.35545	0.327152	0.159143	0.234765	0.319097	0.41261	0.0706113	-0.0863441	0.717385	-0.129275	0.586992	0.0391208	0.869928	-0.328341	0.157544	0.0975102	0.682556	0.176111	0.457654	-0.0868814	0.715696	-0.0589702	0.804942	0.622604	0.00336913	-0.325061	0.161983	-0.30777	0.186809	-0.262478	0.263568	-0.118919	0.61753	0.371659	0.106637
Com_1796_pos	tan	ACar 11:0	Lipids and lipid-like molecules	Fatty Acyls	Fatty acid esters	Acyl carnitines	-0.242345	0.303261	-0.0876359	0.713326	-0.0909556	0.702931	-0.13913	0.558547	-0.107723	0.651231	-0.121869	0.608765	0.00870667	0.970939	-0.140106	0.555763	-0.111373	0.640167	-0.124287	0.601622	-0.137153	0.564203	-0.0601843	0.801003	0.648503	0.0019824	0.139517	0.557443	0.0908786	0.703172	0.324412	0.162871	-0.101408	0.67054	0.0961957	0.686626
Com_1876_pos	tan	5(S)-HpEPE	Lipids and lipid-like molecules	Fatty Acyls	Eicosanoids	Hydroperoxyeicosapentaenoic acids	-0.184857	0.435252	-0.00059321	0.99802	0.0371224	0.876522	-0.0434224	0.855762	-0.0960207	0.687169	-0.109716	0.645181	-0.0541755	0.820544	-0.210191	0.373749	-0.109301	0.64644	-0.18942	0.423798	-0.032831	0.890709	-0.047655	0.841864	0.739767	0.000192898	0.163102	0.492039	0.177863	0.453121	0.270643	0.248451	-0.0987187	0.678822	0.247843	0.292079
Com_1938_pos	tan	Acetylcysteine	Organic acids and derivatives	Carboxylic acids and derivatives	Amino acids, peptides, and analogues	N-acyl-L-alpha-amino acids	-0.0368125	0.877545	0.0927637	0.697291	0.0801435	0.736965	0.139135	0.558531	-0.104251	0.66182	-0.196655	0.405973	0.0296039	0.901399	-0.342477	0.139378	-0.0738344	0.757049	-0.0871332	0.714905	-0.122118	0.608028	-0.0806899	0.735233	0.895817	9.36e-08	-0.187935	0.427508	-0.111785	0.638925	0.0618457	0.795619	-0.264868	0.259084	0.132184	0.578534
Com_1952_pos	tan	ACar 22:5	Lipids and lipid-like molecules	Fatty Acyls	Fatty acid esters	Acyl carnitines	-0.24001	0.308089	-0.0188719	0.937056	-0.230718	0.327751	-0.153104	0.519296	-0.251834	0.284124	-0.40895	0.0733967	0.542787	0.0134016	0.0220447	0.9265	-0.0463868	0.846024	-0.103292	0.664756	-0.360206	0.118743	-0.269316	0.250871	0.656682	0.00165988	-0.16162	0.496032	-0.383835	0.0947733	-0.257844	0.272398	-0.26674	0.255606	0.0941705	0.692913
Com_2089_pos	tan	N-Acetyl-L-leucine	Organic acids and derivatives	Carboxylic acids and derivatives	Amino acids, peptides, and analogues	Leucine and derivatives	-0.302924	0.194203	-0.0754914	0.751759	-0.166221	0.483681	-0.0876645	0.713237	-0.262391	0.263732	-0.258909	0.270353	-0.215483	0.361556	-0.346028	0.135055	-0.0831967	0.727303	-0.249399	0.288962	-0.262713	0.263124	-0.248656	0.290447	0.703597	0.000537221	0.380241	0.0981694	0.423216	0.0629853	0.18135	0.444165	0.0278117	0.907343	0.267096	0.254949
Com_2488_pos	tan	Cys-Gly	Organic acids and derivatives	Carboxylic acids and derivatives	Amino acids, peptides, and analogues	Dipeptides	-0.323597	0.163992	-0.245736	0.296335	-0.176391	0.456929	-0.325386	0.161539	-0.0924422	0.698293	-0.0634818	0.790326	0.319017	0.170387	0.229204	0.331023	0.177421	0.454262	-0.096845	0.684615	0.0660176	0.78214	-0.0477556	0.841534	0.767797	7.74e-05	0.295462	0.205967	-0.0615816	0.796474	-0.157675	0.506747	-0.260658	0.267014	-0.00305009	0.989818
Com_2507_pos	tan	L-Leucyl-L-Alanine	Organic acids and derivatives	Carboxylic acids and derivatives	Amino acids, peptides, and analogues	Peptides	0.110493	0.642828	0.136749	0.565362	0.261953	0.264559	0.300895	0.197357	0.218869	0.353876	0.249756	0.28825	-0.0865746	0.71666	-0.305902	0.189635	0.151138	0.524738	0.0573898	0.810077	0.283982	0.224974	0.306559	0.188639	0.455006	0.0438231	-0.0118874	0.960329	0.00735052	0.975464	0.118339	0.619258	-0.216016	0.360342	0.36889	0.109478
Com_2594_neg	tan	1-acetyl-N-(6-chloro-1,3-benzothiazol-2-yl)-4-piperidinecarboxamide					-0.104907	0.659814	0.153109	0.519281	0.0745903	0.754634	0.0797994	0.738056	-0.155032	0.513983	-0.221794	0.347317	-0.250675	0.286421	-0.488843	0.0287263	-0.254257	0.27936	-0.387436	0.091457	-0.14611	0.538778	-0.167546	0.480153	0.807548	1.67e-05	0.0967456	0.684923	0.280041	0.231753	0.154786	0.514661	-0.170571	0.472144	0.293081	0.209818
Com_2822_pos	tan	5-Methyluridine	Nucleosides, nucleotides, and analogues	Pyrimidine nucleosides	Not available	Pyrimidine nucleosides	-0.00207516	0.993072	0.114605	0.630433	0.139598	0.557211	0.221428	0.348135	-0.0294862	0.901789	-0.142141	0.549978	-0.0204988	0.931642	-0.371382	0.106918	-0.122785	0.606054	-0.23822	0.311819	-0.0496955	0.83518	-0.0385993	0.871648	0.89183	1.29e-07	-0.105248	0.658774	-0.157217	0.507996	-0.146243	0.538405	-0.342011	0.139952	0.389477	0.0896158
Com_2991_pos	tan	4,4'-dimethoxy[1,1'-biphenyl]-2-carbonitrile					-0.14351	0.546102	-0.144771	0.542545	0.0961261	0.686842	0.0522105	0.826957	-0.0949849	0.690382	-0.0384152	0.872255	0.104412	0.66133	-0.303189	0.193794	-0.0321782	0.89287	-0.23045	0.328328	0.0580045	0.808079	-0.0759677	0.75024	0.519658	0.0188555	0.0128799	0.95702	0.0874477	0.713917	0.216769	0.358628	0.028456	0.905205	0.158708	0.503929
Com_3_neg	tan	Acetylenedicarboxylic acid	Organic acids and derivatives	Carboxylic acids and derivatives	Dicarboxylic acids and derivatives	Dicarboxylic acids and derivatives	0.0590338	0.804736	-0.149474	0.529365	-0.176387	0.456938	-0.0949476	0.690498	0.266438	0.256165	0.325987	0.160722	-0.000757309	0.997472	0.380174	0.0982328	0.218631	0.354414	0.320949	0.167669	0.0735645	0.757911	0.283038	0.226585	-0.651407	0.00186236	0.188417	0.426304	0.047389	0.842736	-0.0317273	0.894363	0.0346353	0.88474	-0.196531	0.406275
Com_3122_pos	tan	Guanidinoacetic acid	Organic acids and derivatives	Carboxylic acids and derivatives	Amino acids, peptides, and analogues	Alpha amino acids and derivatives	0.243123	0.301663	0.338637	0.144159	0.353582	0.126179	0.431552	0.057442	0.0352199	0.882807	0.0239456	0.92018	-0.228081	0.333464	-0.489814	0.0283637	0.000631428	0.997892	-0.0458075	0.847925	0.110447	0.642967	0.0907404	0.703604	0.564604	0.00949905	-0.147413	0.535122	-0.0926124	0.697762	-0.101158	0.671306	-0.177166	0.45492	0.365474	0.113058
Com_3150_pos	tan	Spermine	Organic nitrogen compounds	Organonitrogen compounds	Amines	Dialkylamines	-0.0504484	0.832717	0.234845	0.318928	0.0478791	0.84113	0.199271	0.39963	-0.253581	0.280685	-0.276913	0.237229	-0.135677	0.568444	-0.311388	0.181414	-0.282053	0.228277	-0.240207	0.30768	-0.284197	0.224608	-0.305497	0.190253	0.540767	0.0138201	-0.0587272	0.805731	-0.0980165	0.680991	0.0547388	0.818707	-0.138146	0.561358	0.511274	0.0212219
Com_3380_neg	tan	FAHFA (20:1/22:3)	Lipids and lipid-like molecules	Fatty Acyls	Fatty acids and conjugates	Fatty acids	0.327522	0.158645	0.499175	0.0250463	0.289126	0.216321	0.430727	0.0579732	-0.098072	0.68082	-0.25832	0.271484	-0.0334573	0.888637	-0.399605	0.080881	-0.289185	0.216223	-0.0918927	0.700006	-0.273124	0.24397	-0.131903	0.579348	0.560889	0.0100886	-0.418053	0.066616	-0.510155	0.0215549	-0.136775	0.565289	-0.206444	0.382521	0.272268	0.24551
Com_3520_pos	tan	ACar 10:1	Lipids and lipid-like molecules	Fatty Acyls	Fatty acid esters	Acyl carnitines	-0.576459	0.00780226	-0.388618	0.0903877	-0.474338	0.034595	-0.449775	0.046619	-0.162154	0.494593	-0.147516	0.534834	0.362876	0.115837	0.244632	0.298579	0.0289266	0.903645	-0.206827	0.381619	-0.238649	0.310922	-0.158875	0.503476	0.668583	0.00126988	0.357719	0.121497	0.0120327	0.959845	-0.107255	0.652654	-0.109173	0.646828	0.0368082	0.877559
Com_3751_neg	tan	Lauric Acid	Lipids and lipid-like molecules	Fatty Acyls	Fatty acids and conjugates	Medium-chain fatty acids	-0.42752	0.0600748	-0.385347	0.0933701	-0.302648	0.194629	-0.278518	0.23441	0.0823982	0.729826	0.0728692	0.760135	-0.0174383	0.94183	-0.100111	0.67453	0.0689844	0.772591	-0.377819	0.100507	-0.00330544	0.988965	0.087557	0.713574	0.707103	0.000489641	0.638331	0.00245523	0.224736	0.340794	-0.184084	0.437208	-0.155162	0.513626	0.114658	0.630273
Com_377_pos	tan	Taurocholic acid	Lipids and lipid-like molecules	Steroids and steroid derivatives	Bile acids, alcohols and derivatives	Trihydroxy bile acids, alcohols and derivatives	-0.414124	0.0694821	-0.329532	0.155953	-0.333645	0.150545	-0.328894	0.156804	-0.0700775	0.769081	-0.155965	0.511425	0.336767	0.146529	0.0258489	0.913858	0.0891043	0.708722	-0.186075	0.432181	-0.138623	0.559995	-0.0475685	0.842148	0.75484	0.000119788	0.26209	0.2643	-0.0535671	0.822528	-0.239693	0.308747	-0.259542	0.269141	-0.046378	0.846052
Com_4157_pos	tan	N-Acetylvaline	Organic acids and derivatives	Carboxylic acids and derivatives	Amino acids, peptides, and analogues	N-acyl-alpha amino acids	-0.14581	0.539621	-0.0502913	0.83323	0.0614675	0.796844	-0.0284597	0.905193	0.0632524	0.791068	-0.0548775	0.818255	-0.00750342	0.974954	-0.310391	0.182889	-0.0457174	0.848221	-0.167939	0.479107	0.0595772	0.802972	0.0977517	0.68181	0.893671	1.12e-07	0.00525719	0.98245	0.0682524	0.774944	0.0415085	0.862059	-0.119084	0.617036	0.130169	0.584387
Com_4179_pos	tan	ACar 7:0	Lipids and lipid-like molecules	Fatty Acyls	Fatty acid esters	Acyl carnitines	-0.54072	0.01383	-0.532054	0.0157476	-0.418535	0.0662704	-0.476868	0.0335095	0.155687	0.512186	0.131981	0.579122	0.386856	0.0919854	0.219462	0.352542	0.278693	0.234103	-0.203522	0.38944	0.114788	0.629883	0.205202	0.385453	0.616001	0.00382907	0.645455	0.00211532	0.187943	0.427488	-0.180762	0.445669	-0.286279	0.221082	0.0571673	0.810801
Com_4620_pos	tan	L-Cystathionine	Organic acids and derivatives	Carboxylic acids and derivatives	Amino acids, peptides, and analogues	L-cysteine-S-conjugates	-0.328181	0.157759	-0.125796	0.59718	-0.239246	0.309677	-0.136506	0.56606	-0.18597	0.432445	-0.234254	0.320182	0.447848	0.0476832	0.0925865	0.697843	0.0950401	0.690211	-0.219088	0.353383	-0.160625	0.498726	-0.188857	0.425204	0.723203	0.000314346	0.297666	0.202445	-0.194908	0.410241	-0.285749	0.221977	-0.496184	0.0260713	0.529238	0.0164146
Com_463_neg	tan	2-Hydroxymyristic acid	Lipids and lipid-like molecules	Fatty Acyls	Fatty acids and conjugates	Long-chain fatty acids	0.0785854	0.74191	0.205627	0.384449	0.123163	0.604937	0.157715	0.506637	-0.11826	0.619494	-0.115832	0.626752	-0.0223264	0.925563	-0.255016	0.277877	-0.00683281	0.977192	-0.19569	0.408328	-0.0262751	0.912443	-0.110495	0.642824	0.780077	4.98e-05	0.0931401	0.696119	-0.167614	0.479972	-0.225356	0.339428	-0.483593	0.0307526	0.179528	0.448833
Com_470_pos	tan	gamma-Glutamylleucine	Organic acids and derivatives	Carboxylic acids and derivatives	Amino acids, peptides, and analogues	Dipeptides	0.300647	0.197743	0.251704	0.28438	0.410141	0.0724818	0.356529	0.122831	0.251443	0.284898	0.302806	0.194386	-0.091171	0.702258	-0.447775	0.047724	0.258111	0.271886	0.0499173	0.834454	0.464377	0.0391387	0.317838	0.17206	0.65496	0.00172384	-0.179979	0.447675	-0.34645	0.134548	-0.0409464	0.863911	-0.486716	0.0295342	0.185372	0.433953
Com_5115_neg	tan	Glycerol-3-phosphate	Lipids and lipid-like molecules	Glycerophospholipids	Glycerophosphates	Glycerophosphates	-0.0491004	0.837128	0.174569	0.461665	0.0739316	0.756738	-0.0031091	0.989621	-0.0905702	0.704135	-0.188547	0.425977	0.0675815	0.777103	-0.176688	0.456159	-0.0920703	0.699452	-0.141308	0.552343	-0.0427324	0.858031	-0.086057	0.718288	0.804771	1.88e-05	-0.0448745	0.850989	-0.113398	0.634061	-0.155751	0.512009	-0.339042	0.143649	0.253948	0.279964
Com_5302_neg	tan	Prostaglandin A3	Lipids and lipid-like molecules	Fatty Acyls	Eicosanoids	Prostaglandins and related compounds	-0.276895	0.237261	-0.170422	0.472538	-0.137263	0.563889	-0.228408	0.332752	-0.0726603	0.760803	-0.0602508	0.800787	0.142165	0.549911	0.0124242	0.958539	0.142739	0.548285	-0.100248	0.674108	0.0175619	0.941418	-0.0208274	0.930549	0.868583	6.82e-07	0.314741	0.176509	0.0300337	0.899974	-0.0846935	0.722581	-0.211923	0.369733	0.0452877	0.849632
Com_5489_pos	tan	HKK					-0.222897	0.344865	-0.051219	0.830196	-0.0298808	0.900481	-0.122389	0.607226	-0.118194	0.61969	-0.151663	0.523281	0.0400568	0.866842	-0.156957	0.508707	-0.0291124	0.903028	-0.154302	0.515993	-0.0507369	0.831773	-0.0744091	0.755213	0.866908	7.6e-07	0.168464	0.477714	0.080483	0.735888	0.130267	0.584103	-0.118312	0.619336	0.127351	0.592617
Com_5644_pos	tan	Dihomo-γ-linolenic acid methyl ester	Lipids and lipid-like molecules	Fatty Acyls	Fatty acid esters	Fatty acid methyl esters	-0.133355	0.575142	-0.0439905	0.853894	0.0123709	0.958717	-0.0220402	0.926515	0.106759	0.654166	0.0269981	0.910042	-0.0635887	0.789981	-0.328295	0.157606	-0.00149169	0.99502	-0.161544	0.496238	0.0408928	0.864087	0.131541	0.580399	0.90324	4.95e-08	0.0696221	0.770543	0.00831347	0.972251	-0.0995974	0.676112	-0.0902547	0.705122	0.0168266	0.943867
Com_5833_neg	tan	3-Indoleacrylic acid	Organic acids and derivatives	Carboxylic acids and derivatives	Amino acids, peptides, and analogues	N-acyl-alpha amino acids	-0.0873178	0.714325	0.152676	0.520478	0.0386198	0.87158	0.106159	0.655993	0.000802651	0.99732	-0.112731	0.63607	-0.0418598	0.860903	-0.310469	0.182775	-0.173903	0.463402	-0.233583	0.32161	-0.106089	0.656208	-0.000607805	0.997971	0.871422	5.67e-07	-0.0011285	0.996233	0.0414425	0.862277	-0.0131967	0.955964	-0.31753	0.172499	0.308904	0.185105
Com_596_neg	tan	Myristic Acid	Lipids and lipid-like molecules	Fatty Acyls	Fatty acids and conjugates	Long-chain fatty acids	-0.203597	0.389262	-0.0647134	0.786348	-0.159387	0.502083	0.0108836	0.963677	0.0335711	0.88826	-0.0914731	0.701315	0.134845	0.57084	-0.292474	0.210808	-0.0314983	0.895121	-0.245022	0.297786	-0.177152	0.454957	0.0205772	0.931381	0.821742	8.86e-06	0.08697	0.715418	-0.265074	0.258701	-0.199374	0.399383	-0.343234	0.138447	0.267534	0.254141
Com_65_pos	tan	Betaine	Organic acids and derivatives	Carboxylic acids and derivatives	Amino acids, peptides, and analogues	Alpha amino acids	0.060054	0.801425	0.0756512	0.751249	0.0598979	0.801931	0.233941	0.320848	0.109626	0.645456	0.0688828	0.772918	0.0348706	0.883962	-0.278026	0.23527	0.0947672	0.691058	-0.0620825	0.794852	0.0411319	0.8633	0.125667	0.597559	0.721887	0.000326304	-0.213024	0.367194	-0.315492	0.175423	-0.245401	0.297014	-0.455236	0.043703	0.0269955	0.910051
Com_6593_pos	tan	L-Carnitine	Organic nitrogen compounds	Organonitrogen compounds	Quaternary ammonium salts	Carnitines	0.126971	0.593732	0.274755	0.241054	0.0392366	0.869546	0.20141	0.394485	-0.16621	0.483711	-0.229869	0.329583	0.111472	0.639869	-0.143513	0.546095	-0.110429	0.643023	-0.188718	0.425549	-0.218813	0.354002	-0.208278	0.378214	0.490325	0.0281741	-0.131542	0.580395	-0.304738	0.191412	-0.314227	0.177254	-0.515838	0.0199061	0.0654467	0.783982
[truncated: 361 more rows]
