# Supplementary material for: Metabolomic and Transcriptomic Analyses Reveal the Potential Mechanisms of Dynamic Ovarian Development in Goats during Sexual Maturation
Source: Int J Mol Sci. 2024 Sep 13;25(18):9898. doi: 10.3390/ijms25189898 (PMC11432265; doi:10.3390/ijms25189898)
Supplement: Supplementary file 1 [file ijms-25-09898-s001.zip › Table S14.xlsx]

## Sheet: Sheet1
Table S14 Metabolite information in the pink module
probes	Name	Class_I	Class_II	Class_III	Class_IV	MMpink	p.MMpink
Com_10285_pos	N-(2,5-diethoxy-4-morpholinophenyl)acetamide					0.958759	2.82e-11
Com_11260_pos	KQH					0.796737	2.62e-05
Com_11465_pos	1-O-(3,4,5-Trimethoxybenzoyl)-beta-L-galactopyranose					0.976813	1.69e-13
Com_1183_pos	ACar 15:0	Lipids and lipid-like molecules	Fatty Acyls	Fatty acid esters	Acyl carnitines	0.660644	0.00152021
Com_11834_pos	Pyrithioxin	Organoheterocyclic compounds	Pyridines and derivatives	Methylpyridines	Methylpyridines	0.955194	5.87e-11
Com_11869_pos	NNK	Organic oxygen compounds	Organooxygen compounds	Carbonyl compounds	Aryl alkyl ketones	0.933093	2e-09
Com_12210_pos	delta9-THC-d9					0.699208	0.000602266
Com_1358_pos	methyl 1-isopropyl-1H-1,2,3-benzotriazole-5-carboxylate					0.977199	1.46e-13
Com_13586_pos	2-ethoxy-6-({[5-(methylthio)-1,3,4-thiadiazol-2-yl]imino}methyl)phenol					0.973258	6.03e-13
Com_13704_pos	1-Methylnicotinamide	Organoheterocyclic compounds	Pyridines and derivatives	Pyridinecarboxylic acids and derivatives	Nicotinamides	0.894975	1e-07
Com_1392_neg	N-Acetyl-Dl-glutamic acid	Organic acids and derivatives	Carboxylic acids and derivatives	Amino acids, peptides, and analogues	Glutamic acid and derivatives	0.940319	7.34e-10
Com_15031_pos	ethyl 1-(4-acetyl-2-aminophenyl)piperidine-4-carboxylate					0.969387	2.01e-12
Com_154_neg	LPG 18:1	Lipids and lipid-like molecules	Glycerophospholipids	Glycerophosphoglycerols	Phosphatidylglycerols	0.806809	1.72e-05
Com_15583_pos	5-chloro-2,8-dimethyl-4-[(3-nitro-2-pyridyl)oxy]quinoline					0.731301	0.000248662
Com_15880_pos	Avocadyne 1-acetate	Lipids and lipid-like molecules	Fatty Acyls	Fatty alcohols	Long-chain fatty alcohols	0.928101	3.75e-09
Com_16_neg	8Z,11Z,14Z-Eicosatrienoic acid	Lipids and lipid-like molecules	Fatty Acyls	Fatty acids and conjugates	Long-chain fatty acids	-0.518822	0.0190815
Com_1637_pos	alpha-Ketoglutaric acid	Organic acids and derivatives	Keto acids and derivatives	Gamma-keto acids and derivatives	Gamma-keto acids and derivatives	0.953694	7.86e-11
Com_1795_neg	Vitamin A	Lipids and lipid-like molecules	Prenol lipids	Retinoids	Retinoids	-0.703342	0.000540827
Com_206_pos	5α-Pregnan-3,20-dione	Lipids and lipid-like molecules	Steroids and steroid derivatives	Pregnane steroids	Gluco/mineralocorticoids, progestogins and derivatives	0.558401	0.0104997
Com_2164_pos	7-Ketocholesterol	Lipids and lipid-like molecules	Steroids and steroid derivatives	Cholestane steroids	Cholesterols and derivatives	0.946814	2.66e-10
Com_217_neg	Lysopa 16:0	Lipids and lipid-like molecules	Glycerophospholipids	Glycerophosphates	1-acylglycerol-3-phosphates	0.901558	5.74e-08
Com_2274_pos	Carbaprostacyclin	Lipids and lipid-like molecules	Fatty Acyls	Eicosanoids	Prostaglandins and related compounds	0.928345	3.64e-09
Com_2401_pos	Proline-hydroxyproline	Organic acids and derivatives	Carboxylic acids and derivatives	Amino acids, peptides, and analogues	Dipeptides	0.568098	0.00897039
Com_2454_neg	2-(4-oxo-4H-chromen-3-yl)-2,3,4,5-tetrahydro-1,5-benzothiazepin-4-one					0.964256	7.94e-12
Com_2470_pos	Adenosine	Nucleosides, nucleotides, and analogues	Purine nucleosides	Not available	Purine nucleosides	0.767134	7.92e-05
Com_2478_pos	2,4-dichloro-N-{2-[(2-furylmethyl)amino]-1-methyl-2-oxoethyl}benzamide					0.972893	6.8e-13
Com_2629_pos	Hydroxyprogesterone caproate	Lipids and lipid-like molecules	Steroids and steroid derivatives	Pregnane steroids	Gluco/mineralocorticoids, progestogins and derivatives	0.920684	8.82e-09
Com_8566_pos	Estradiol	Lipids and lipid-like molecules	Steroids and steroid derivatives	Estrane steroids	Estrogens and derivatives	0.946538	2.79e-10
Com_2678_pos	Dihydrothymine	Organoheterocyclic compounds	Diazines	Pyrimidines and pyrimidine derivatives	Hydropyrimidines	0.924062	6.04e-09
Com_2849_pos	Cyclocytidine	Organic oxygen compounds	Organooxygen compounds	Ethers	Alkyl aryl ethers	0.976617	1.82e-13
Com_2979_pos	methyl isoquinoline-3-carboxylate					-0.393102	0.0864132
Com_30_pos	Progesterone	Lipids and lipid-like molecules	Steroids and steroid derivatives	Pregnane steroids	Gluco/mineralocorticoids, progestogins and derivatives	0.977695	1.2e-13
Com_3375_pos	Neopterin	Organoheterocyclic compounds	Pteridines and derivatives	Pterins and derivatives	Biopterins and derivatives	0.905681	3.97e-08
Com_3670_pos	mesaconic acid	Lipids and lipid-like molecules	Fatty Acyls	Fatty acids and conjugates	Methyl-branched fatty acids	0.938586	9.43e-10
Com_4579_pos	L-Saccharopine	Organic acids and derivatives	Carboxylic acids and derivatives	Amino acids, peptides, and analogues	Glutamic acid and derivatives	0.985357	2.79e-15
Com_4747_pos	methyl 2-(acetylamino)-4,5-dimethoxybenzoate					0.634146	0.00267531
Com_4756_pos	Docosanamide	Lipids and lipid-like molecules	Fatty Acyls	Fatty amides	Fatty amides	0.822143	8.7e-06
Com_4762_pos	4-(3,4-dihydro-2H-1,5-benzodioxepin-7-ylamino)-4-oxobutanoic acid					0.96954	1.92e-12
Com_4853_pos	(1E)-5-hydroxy-1,7-diphenylhept-1-en-3-one					0.838134	3.96e-06
Com_5046_pos	4-chlorophenyl 5-methyl-2-phenyl-2H-1,2,3-triazole-4-carboxylate					0.961043	1.7e-11
Com_507_pos	D-Xylonic Acid	Organic oxygen compounds	Organooxygen compounds	Carbohydrates and carbohydrate conjugates	Sugar acids and derivatives	0.94102	6.62e-10
Com_5125_neg	Indole-3-pyruvic acid	Organoheterocyclic compounds	Indoles and derivatives	Indolyl carboxylic acids and derivatives	Indolyl carboxylic acids and derivatives	0.706827	0.000493258
Com_5262_pos	methyl 2-[(2-acetyl-3-oxo-1-butenyl)amino]acetate					0.981544	2.21e-14
Com_5270_pos	Boc-beta-cyano-L-alanine	Organic acids and derivatives	Carboxylic acids and derivatives	Amino acids, peptides, and analogues	Alpha amino acids and derivatives	0.867458	7.34e-07
Com_5482_pos	ethyl 5-(3-{[(3,5-dichloroanilino)carbonyl]oxy}prop-1-ynyl)nicotinate					0.926061	4.79e-09
Com_5776_pos	4-morpholino-6-phenylthieno[2,3-d]pyrimidine					0.968146	2.86e-12
Com_5895_pos	Dl-3-Hydroxy-kynurenine	Organic oxygen compounds	Organooxygen compounds	Carbonyl compounds	Alkyl-phenylketones	0.981444	2.32e-14
Com_5902_pos	2-(1-benzofuran-2-yl)-4H-chromen-4-one					0.704245	0.000528151
Com_6287_pos	2-acetamido-3-(4-methoxyphenyl)propanoic acid					0.973561	5.45e-13
Com_6338_pos	lipoamide	Organoheterocyclic compounds	Dithiolanes	Lipoamides	Lipoamides	0.972771	7.08e-13
Com_6444_pos	N'-[6-(tert-butyl)thieno[3,2-d]pyrimidin-4-yl]-4-methylbenzohydrazide					0.86305	9.69e-07
Com_6655_pos	1-(4-Methoxyphenyl)-2-propanone					0.852599	1.8e-06
Com_6873_pos	N-Acetyl-L-methionine	Organic acids and derivatives	Carboxylic acids and derivatives	Amino acids, peptides, and analogues	Methionine and derivatives	0.601236	0.00504781
Com_6940_neg	Deoxyguanosine	Nucleosides, nucleotides, and analogues	Purine nucleotides	Purine deoxyribonucleotides	Purine 2'-deoxyribonucleoside monophosphates	0.984027	6.07e-15
Com_6954_pos	Leukotriene B4 Ethanolamide					0.976496	1.91e-13
Com_72_neg	Taurine	Organic acids and derivatives	Organic sulfonic acids and derivatives	Organosulfonic acids and derivatives	Organosulfonic acids	0.920603	8.9e-09
Com_7210_pos	Etiocholanolone	Lipids and lipid-like molecules	Steroids and steroid derivatives	Androstane steroids	Androgens and derivatives	0.876883	3.92e-07
Com_7286_pos	5-Methylcytosine	Organoheterocyclic compounds	Diazines	Pyrimidines and pyrimidine derivatives	Hydroxypyrimidines	0.828286	6.49e-06
Com_7291_pos	1-methyl-N-(3-methyl-5-cinnolinyl)-1H-imidazole-4-sulfonamide					0.975294	2.98e-13
Com_760_pos	Biliverdin	Organoheterocyclic compounds	Tetrapyrroles and derivatives	Bilirubins	Bilirubins	0.968521	2.57e-12
Com_783_pos	ACar 17:0	Lipids and lipid-like molecules	Fatty Acyls	Fatty acid esters	Acyl carnitines	0.612887	0.00406332
Com_8111_pos	Methyltestosterone	Lipids and lipid-like molecules	Steroids and steroid derivatives	Androstane steroids	Androgens and derivatives	0.843642	2.96e-06
Com_812_neg	Modafinil acid	Benzenoids	Benzene and substituted derivatives	Diphenylmethanes	Diphenylmethanes	0.978762	7.73e-14
Com_820_pos	D-Ala-D-Ala	Organic acids and derivatives	Carboxylic acids and derivatives	Amino acids, peptides, and analogues	Dipeptides	0.855176	1.55e-06
Com_8410_pos	Benzamidine	Benzenoids	Benzene and substituted derivatives	Not available	Benzene and substituted derivatives	0.765468	8.39e-05
Com_8721_neg	Trehalose 6-phosphate	Lipids and lipid-like molecules	Saccharolipids	Not available	Saccharolipids	0.677789	0.00102392
Com_883_pos	Hexanoylcarnitine	Lipids and lipid-like molecules	Fatty Acyls	Fatty acid esters	Acyl carnitines	0.807542	1.67e-05
Com_9109_pos	DL-α-Tocopherol	Lipids and lipid-like molecules	Prenol lipids	Quinone and hydroquinone lipids	Tocopherols	0.841029	3.41e-06
Com_9132_pos	4-[4-chloro-2-nitro-5-(1H-pyrrol-1-yl)phenyl]morpholine					0.976028	2.28e-13
Com_963_pos	H-Gly-Pro-OH	Organic acids and derivatives	Carboxylic acids and derivatives	Amino acids, peptides, and analogues	Dipeptides	0.800534	2.24e-05
Com_9787_pos	DL-3,4-Dihydroxyphenyl glycol					0.967201	3.7e-12
Com_9842_pos	(2E)-6-hydroxy-2-methyl-6-(4-methylphenyl)hept-2-enoic acid					0.975926	2.36e-13
