# Supplementary material for: Metabolomic and Transcriptomic Analyses Reveal the Potential Mechanisms of Dynamic Ovarian Development in Goats during Sexual Maturation
Source: Int J Mol Sci. 2024 Sep 13;25(18):9898. doi: 10.3390/ijms25189898 (PMC11432265; doi:10.3390/ijms25189898)
Supplement: Supplementary file 1 [file ijms-25-09898-s001.zip › Table S15.xlsx]

## Sheet: Sheet1
Table S15 Metabolite information in the brown module
probes	Name	Class_I	Class_II	Class_III	Class_IV	MMbrown	p.MMbrown
Com_1027_pos	Nicotinic acid	Organoheterocyclic compounds	Pyridines and derivatives	Pyridinecarboxylic acids and derivatives	Pyridinecarboxylic acids	0.706014	0.000504025
Com_10765_pos	8-(1,2-dihydroxy-3-methylbut-3-en-1-yl)-7-methoxy-2H-chromen-2-one					0.946285	2.91e-10
Com_11007_pos	N4-(4-chloro-2,5-dimethoxyphenyl)morpholine-4-carbothioamide					0.87884	3.42e-07
Com_1113_neg	D-Sedoheptulose 7-phosphate	Organic oxygen compounds	Organooxygen compounds	Carbohydrates and carbohydrate conjugates	Hexose phosphates	0.567334	0.00908394
Com_11195_pos	WKK					0.53371	0.0153655
Com_1131_pos	4-(trifluoromethyl)nicotinic acid					0.904424	4.45e-08
Com_11379_pos	PC (18:5e/22:6)	Lipids and lipid-like molecules	Glycerophospholipids	Glycerophosphocholines	Phosphocholines	0.554308	0.0112056
Com_11576_pos	NKK					0.813414	1.29e-05
Com_11696_pos	KPK					0.866018	8.04e-07
Com_1246_pos	Acetophenone	Organic oxygen compounds	Organooxygen compounds	Carbonyl compounds	Alkyl-phenylketones	0.698275	0.000616923
Com_13054_pos	Nobiletin	Phenylpropanoids and polyketides	Flavonoids	O-methylated flavonoids	8-O-methylated flavonoids	0.941752	5.93e-10
Com_13243_pos	3-Methoxycinnamic acid	Phenylpropanoids and polyketides	Cinnamic acids and derivatives	Hydroxycinnamic acids and derivatives	Coumaric acids and derivatives	0.700443	0.00058332
Com_13376_pos	5,7-dihydroxy-2-phenyl-4H-chromen-4-one					0.635448	0.00260513
Com_13393_pos	2-(3,4-dichlorophenyl)-2-azaspiro[4.4]nonane-1,3-dione					0.657921	0.00161508
Com_1392_pos	D-(+)-Maltose	Organic oxygen compounds	Organooxygen compounds	Carbohydrates and carbohydrate conjugates	O-glycosyl compounds	0.813172	1.31e-05
Com_1393_pos	Methionine sulfoxide	Organic acids and derivatives	Carboxylic acids and derivatives	Amino acids, peptides, and analogues	Alpha amino acids	0.716423	0.000380204
Com_1409_pos	(2R,3S,4S,5R,6R)-2-(hydroxymethyl)-6-(2-phenylethoxy)oxane-3,4,5-triol					0.734646	0.000225177
Com_14243_pos	Tangeritin	Phenylpropanoids and polyketides	Flavonoids	O-methylated flavonoids	8-O-methylated flavonoids	0.718663	0.000357253
Com_14528_pos	(S)-Bromoenol lactone	Benzenoids	Naphthalenes	Not available	Naphthalenes	0.764116	8.79e-05
Com_1473_pos	D-Raffinose	Organic oxygen compounds	Organooxygen compounds	Carbohydrates and carbohydrate conjugates	Oligosaccharides	0.905133	4.17e-08
Com_1479_neg	DL-4-Hydroxyphenyllactic acid	Phenylpropanoids and polyketides	Phenylpropanoic acids	Not available	Phenylpropanoic acids	0.811333	1.42e-05
Com_149_pos	TKK					0.658392	0.00159832
Com_1491_neg	FAHFA (22:5/22:5)	Lipids and lipid-like molecules	Fatty Acyls	Fatty acids and conjugates	Fatty acids	0.510284	0.0215161
Com_1492_pos	β-Nicotinamide mononucleotide	Nucleosides, nucleotides, and analogues	Pyridine nucleotides	Nicotinamide nucleotides	Nicotinamide nucleotides	0.769336	7.33e-05
Com_1514_neg	Pregnenolone	Lipids and lipid-like molecules	Steroids and steroid derivatives	Pregnane steroids	Gluco/mineralocorticoids, progestogins and derivatives	-0.31242	0.179894
Com_1537_neg	Levodopa	None	None	None	None	0.678409	0.00100892
Com_1541_neg	Biopterin	Organoheterocyclic compounds	Pteridines and derivatives	Pterins and derivatives	Biopterins and derivatives	0.880253	3.09e-07
Com_15434_pos	11β-Hydroxyandrosterone	Lipids and lipid-like molecules	Steroids and steroid derivatives	Androstane steroids	Androgens and derivatives	0.936566	1.25e-09
Com_15695_pos	ACar 21:1	Lipids and lipid-like molecules	Fatty Acyls	Fatty acid esters	Acyl carnitines	-0.546156	0.0127263
Com_1580_pos	Homotaurine	Organic acids and derivatives	Organic sulfonic acids and derivatives	Organosulfonic acids and derivatives	Organosulfonic acids	0.703193	0.000542943
Com_161_pos	ACar 18:0	Lipids and lipid-like molecules	Fatty Acyls	Fatty acid esters	Acyl carnitines	-0.507115	0.0224803
Com_16227_pos	N1-(2,3-dihydro-1,4-benzodioxin-2-ylmethyl)-2,2-dimethylpropanamide					0.491987	0.0275646
Com_1781_neg	Cyclic ADP-ribose	Organic oxygen compounds	Organooxygen compounds	Carbohydrates and carbohydrate conjugates	Pentose phosphates	0.706059	0.000503428
Com_1874_neg	Bicyclo Prostaglandin E2	Lipids and lipid-like molecules	Fatty Acyls	Eicosanoids	Prostaglandins and related compounds	0.677022	0.00104274
Com_1878_neg	D-(-)-Fructose	Organic oxygen compounds	Organooxygen compounds	Carbohydrates and carbohydrate conjugates	C-glycosyl compounds	0.52721	0.016909
Com_1893_pos	N1-[4-hydroxy-6-(methoxymethyl)pyrimidin-2-yl]acetamide					0.928636	3.51e-09
Com_1988_pos	5,6-Dihydroxyindole-2-Carboxylic Acid	None	None	None	None	0.459281	0.0416352
Com_2091_pos	ACar 20:0	Lipids and lipid-like molecules	Fatty Acyls	Fatty acid esters	Acyl carnitines	-0.436313	0.0544465
Com_2165_pos	(3beta,9xi)-3-(beta-D-Glucopyranosyloxy)-14-hydroxycard-20(22)-enolide					0.794285	2.89e-05
Com_2218_neg	gamma-Glutamyltyrosine	Organic acids and derivatives	Carboxylic acids and derivatives	Amino acids, peptides, and analogues	Tyrosine and derivatives	0.505576	0.0229607
Com_2257_pos	L-serine	Organic acids and derivatives	Carboxylic acids and derivatives	Amino acids, peptides, and analogues	Serine and derivatives	0.618526	0.00364737
Com_2258_neg	FAHFA (20:3/18:2)	Lipids and lipid-like molecules	Fatty Acyls	Fatty acids and conjugates	Fatty acids	0.677028	0.00104259
Com_2285_neg	Traumatic acid	Lipids and lipid-like molecules	Fatty Acyls	Fatty acids and conjugates	Medium-chain fatty acids	0.900226	6.45e-08
Com_2329_pos	Bis(3,5,5-trimethylhexyl) phthalate					0.422564	0.0634357
Com_2419_pos	PC (18:2/18:2)	Lipids and lipid-like molecules	Glycerophospholipids	Glycerophosphocholines	Phosphocholines	-0.554767	0.0111247
Com_2433_neg	Ethylmalonic acid	Lipids and lipid-like molecules	Fatty Acyls	Fatty acids and conjugates	Branched fatty acids	0.724732	0.00030092
Com_254_pos	D-(-)-Glutamine	Organic acids and derivatives	Carboxylic acids and derivatives	Amino acids, peptides, and analogues	D-alpha-amino acids	0.471181	0.0359882
Com_2734_neg	P-Toluenesulfonic acid	Benzenoids	Benzene and substituted derivatives	Benzenesulfonic acids and derivatives	p-Methylbenzenesulfonates	0.737622	0.000205897
Com_2764_neg	Cinnamic acid	Phenylpropanoids and polyketides	Cinnamic acids and derivatives	Cinnamic acids	Cinnamic acids	0.94741	2.41e-10
Com_277_neg	Uridine-5-diphosphoacetylgalactosamine	Nucleosides, nucleotides, and analogues	Pyrimidine nucleotides	Pyrimidine nucleotide sugars	Pyrimidine nucleotide sugars	0.800955	2.2e-05
Com_299_neg	Xanthine	Organoheterocyclic compounds	Imidazopyrimidines	Purines and purine derivatives	Xanthines	0.721594	0.000329014
Com_2993_pos	3-hydroxy-3-methylpentanedioic acid					0.864301	8.96e-07
Com_309_neg	D(+)-Phenyllactic acid	Phenylpropanoids and polyketides	Phenylpropanoic acids	Not available	Phenylpropanoic acids	0.943874	4.28e-10
Com_312_neg	3-Phenyllactic acid	Phenylpropanoids and polyketides	Phenylpropanoic acids	Not available	Phenylpropanoic acids	0.941045	6.59e-10
Com_3307_neg	Methandrostenolone	Lipids and lipid-like molecules	Steroids and steroid derivatives	Androstane steroids	Androgens and derivatives	0.674788	0.00109925
Com_3344_pos	N-Methyldioctylamine					0.693387	0.000698728
Com_338_pos	5-[(10Z)-14-(3,5-dihydroxyphenyl)tetradec-10-en-1-yl]benzene-1,3-diol					0.37022	0.108106
Com_352_neg	Citric acid	Organic acids and derivatives	Carboxylic acids and derivatives	Tricarboxylic acids and derivatives	Tricarboxylic acids and derivatives	0.621882	0.00341703
Com_3762_neg	Guanosine 5'-diphospho-??-L-fucose					0.840015	3.59e-06
Com_3889_pos	N1-(2-cyanoethyl)-N1-cyclohexyl-4-bromobenzene-1-sulfonamide					0.662589	0.00145535
Com_391_pos	PE (19:2/19:2)	Lipids and lipid-like molecules	Glycerophospholipids	Glycerophosphoethanolamines	1-alkyl,2-acylglycerophosphoethanolamines	-0.39988	0.0806528
Com_399_neg	Pyrrole-2-carboxylic acid	Organoheterocyclic compounds	Pyrroles	Pyrrole carboxylic acids and derivatives	Pyrrole 2-carboxylic acids	0.65767	0.00162406
Com_3996_neg	β-Estradiol-17β-glucuronide	Lipids and lipid-like molecules	Steroids and steroid derivatives	Steroidal glycosides	Steroidal glycosides	0.770312	7.09e-05
Com_409_neg	Linoleic Acid	Lipids and lipid-like molecules	Fatty Acyls	Lineolic acids and derivatives	Lineolic acids and derivatives	0.746003	0.00015901
Com_415_pos	Terephthalic Acid	Organic acids and derivatives	Carboxylic acids and derivatives	Dicarboxylic acids and derivatives	Dicarboxylic acids and derivatives	0.83332	5.06e-06
Com_4225_pos	3-oxoindane-1-carboxylic acid					0.38409	0.0945351
Com_430_neg	Cystine	Organic acids and derivatives	Carboxylic acids and derivatives	Amino acids, peptides, and analogues	L-cysteine-S-conjugates	0.673941	0.00112133
Com_4452_pos	Nicotinamide N-oxide					0.941678	5.99e-10
Com_4470_pos	(5Z)-3-aminonon-5-enoic acid					0.785308	4.1e-05
Com_4512_pos	Ethyl paraben	Benzenoids	Benzene and substituted derivatives	Benzoic acids and derivatives	p-Hydroxybenzoic acid alkyl esters	0.955627	5.39e-11
Com_4546_pos	ACar 19:0	Lipids and lipid-like molecules	Fatty Acyls	Fatty acid esters	Acyl carnitines	-0.527319	0.016882
Com_457_neg	D-Ribose-1-phosphate	Organic oxygen compounds	Organooxygen compounds	Carbohydrates and carbohydrate conjugates	Pentoses	0.789523	3.48e-05
Com_4599_neg	N-Lauroylsarcosine	Organic acids and derivatives	Carboxylic acids and derivatives	Amino acids, peptides, and analogues	N-acyl-alpha amino acids	0.655109	0.00171823
Com_5081_neg	3-Hydroxydecanoic acid	Organic acids and derivatives	Hydroxy acids and derivatives	Medium-chain hydroxy acids and derivatives	Medium-chain hydroxy acids and derivatives	0.769736	7.23e-05
Com_5156_pos	Bilirubin	Organoheterocyclic compounds	Tetrapyrroles and derivatives	Bilirubins	Bilirubins	0.485489	0.0300082
Com_516_pos	2-Amino-1,3-octadecanediol	Organic nitrogen compounds	Organonitrogen compounds	Amines	1,2-aminoalcohols	0.775954	5.79e-05
Com_520_neg	Mestranol	Lipids and lipid-like molecules	Steroids and steroid derivatives	Estrane steroids	Estrane steroids	0.732472	0.000240211
Com_5278_neg	Androsterone glucuronide	Lipids and lipid-like molecules	Steroids and steroid derivatives	Steroidal glycosides	Steroid glucuronide conjugates	0.647149	0.00204058
Com_535_pos	2,4-Dimethylbenzaldehyde	Benzenoids	Benzene and substituted derivatives	Benzoyl derivatives	Benzoyl derivatives	0.573856	0.0081517
Com_5483_neg	N1-(3-amino-4-chlorophenyl)-2-[2,4-di(tert-pentyl)phenoxy]acetamide					0.935247	1.5e-09
Com_5620_pos	Palmitoylethanolamide	Organic acids and derivatives	Carboximidic acids and derivatives	Carboximidic acids	Carboximidic acids	0.576162	0.00784153
Com_5628_neg	Chrysin	Phenylpropanoids and polyketides	Flavonoids	Flavones	Flavones	0.757882	0.000108365
Com_5694_pos	N1-[3,5-di(trifluoromethyl)phenyl]-3-(3-thienyl)acrylamide					0.791877	3.18e-05
Com_5843_pos	KMH					0.715028	0.000395114
Com_6061_pos	(1R,2R)-trans-N-Boc-1,2-cyclohexanediamine	Organic nitrogen compounds	Organonitrogen compounds	Cyclohexylamines	Cyclohexylamines	0.751381	0.000134016
Com_6142_pos	PC (20:3/22:6)	Lipids and lipid-like molecules	Glycerophospholipids	Glycerophosphocholines	Phosphocholines	-0.487161	0.0293637
Com_6397_pos	6-Deoxy-D-glucose	Organic oxygen compounds	Organooxygen compounds	Carbohydrates and carbohydrate conjugates	Hexoses	0.434358	0.0556617
Com_6470_pos	S-Lactoylglutathione	Organic acids and derivatives	Carboxylic acids and derivatives	Amino acids, peptides, and analogues	Oligopeptides	0.485036	0.0301847
Com_6536_pos	ethyl 3-amino-4-(methylamino)benzoate					0.595114	0.00563918
Com_660_pos	3-(5-phenyl-1,3-oxazol-2-yl)-4-(trifluoromethyl)pyridine					0.819257	9.94e-06
Com_6698_pos	Stearoyl Ethanolamide	Organic nitrogen compounds	Organonitrogen compounds	Amines	N-acylethanolamines	0.858797	1.25e-06
Com_6729_neg	13,14-dihydro-15-keto-tetranor Prostaglandin E2					0.688575	0.000788057
Com_682_pos	Enrofloxacin	Organoheterocyclic compounds	Quinolines and derivatives	Quinoline carboxylic acids	Quinoline carboxylic acids	0.546042	0.0127487
Com_684_neg	O-Phosphorylethanolamine	Organic acids and derivatives	Organic phosphoric acids and derivatives	Phosphate esters	Phosphoethanolamines	0.843216	3.03e-06
Com_6900_pos	Dioctyldimethylammonium chloride					0.867491	7.32e-07
Com_6951_pos	(5-methyl-3-isoxazolyl)[4-(5-propyl-2-pyrimidinyl)piperazino]methanone					0.559666	0.0102889
Com_6992_pos	4-(3,4-dihydro-2H-1,5-benzodioxepin-7-yl)-4-oxobutanoic acid					0.836185	4.38e-06
Com_714_pos	Styrene	Benzenoids	Benzene and substituted derivatives	Styrenes	Styrenes	0.719317	0.000350785
Com_7399_pos	L-Alanyl-L-Lysine	Organic acids and derivatives	Carboxylic acids and derivatives	Amino acids, peptides, and analogues	Dipeptides	0.86341	9.47e-07
Com_7418_pos	ACar 22:1	Lipids and lipid-like molecules	Fatty Acyls	Fatty acid esters	Acyl carnitines	-0.526764	0.0170192
Com_7485_pos	1-(2-furyl)pentane-1,4-dione					0.952706	9.46e-11
Com_749_pos	ACar 20:1	Lipids and lipid-like molecules	Fatty Acyls	Fatty acid esters	Acyl carnitines	-0.501973	0.0241172
Com_7541_pos	2-Methoxybenzaldehyde					0.785495	4.07e-05
Com_7594_pos	(4-methoxyphenyl)(4-nitrophenyl)methanone					0.883613	2.42e-07
Com_7808_neg	5-chloro-N-(4-morpholinophenyl)-1H-indole-2-carboxamide					0.629342	0.00294803
Com_7844_pos	Fluprostenol serinol amide	Lipids and lipid-like molecules	Fatty Acyls	Eicosanoids	Prostaglandins and related compounds	0.677331	0.00103512
Com_7955_pos	PC (18:5e/15:1)	Lipids and lipid-like molecules	Glycerophospholipids	Glycerophosphocholines	Phosphocholines	0.683645	0.000889433
Com_8104_pos	Adenylosuccinic acid	Nucleosides, nucleotides, and analogues	Purine nucleotides	Purine ribonucleotides	Purine ribonucleoside monophosphates	0.93248	2.16e-09
Com_818_neg	Uridine diphosphate glucose					0.808251	1.62e-05
Com_8325_pos	Sodium [dodecanoyl(methyl)amino]acetate					0.639911	0.00237615
Com_849_pos	Cuminaldehyde	Lipids and lipid-like molecules	Prenol lipids	Monoterpenoids	Aromatic monoterpenoids	0.591426	0.00602217
Com_908_neg	FAHFA (18:1/20:3)	Lipids and lipid-like molecules	Fatty Acyls	Fatty acids and conjugates	Fatty acids	0.886267	1.99e-07
Com_91_pos	Methyl palmitate	Lipids and lipid-like molecules	Fatty Acyls	Fatty acid esters	Fatty acid methyl esters	0.852099	1.86e-06
Com_9178_pos	ACar 22:2	Lipids and lipid-like molecules	Fatty Acyls	Fatty acid esters	Acyl carnitines	-0.480987	0.0317989
Com_922_neg	17-AAG					0.785457	4.07e-05
Com_9376_pos	4-[1-(dimethylamino)ethylidene]-2-phenyl-1,3-oxazol-5(4H)-one					0.658746	0.00158583
Com_940_pos	3-[4-(3,5-dichloro-4-pyridinyl)piperazino]-1,1,1-trifluoro-2-propanol					0.772726	6.51e-05
Com_9546_pos	Milbemycin A4 oxime	Phenylpropanoids and polyketides	Macrolides and analogues	Milbemycins	Milbemycins	0.79145	3.23e-05
Com_9645_pos	15(R)-15-Methyl prostaglandin A2	Lipids and lipid-like molecules	Fatty Acyls	Eicosanoids	Prostaglandins and related compounds	0.561178	0.0100417
Com_9997_pos	Tetramethylpyrazine					0.514256	0.0203548
