# Supplementary material for: Metabolomic and Transcriptomic Analyses Reveal the Potential Mechanisms of Dynamic Ovarian Development in Goats during Sexual Maturation
Source: Int J Mol Sci. 2024 Sep 13;25(18):9898. doi: 10.3390/ijms25189898 (PMC11432265; doi:10.3390/ijms25189898)
Supplement: Supplementary file 1 [file ijms-25-09898-s001.zip › Table S16.xlsx]

## Sheet: Sheet1
Table S16 The connection weight values of metabolites in pink module
fromNode	toNode	weight	fromAltName	toAltName
Com_16_neg	Com_883_pos	0.0495067	Com_16_neg	Com_883_pos
Com_16_neg	Com_2678_pos	0.0918605	Com_16_neg	Com_2678_pos
Com_16_neg	Com_30_pos	0.11138	Com_16_neg	Com_30_pos
Com_16_neg	Com_154_neg	0.0700835	Com_16_neg	Com_154_neg
Com_16_neg	Com_812_neg	0.107437	Com_16_neg	Com_812_neg
Com_16_neg	Com_1392_neg	0.098929	Com_16_neg	Com_1392_neg
Com_16_neg	Com_2454_neg	0.0976079	Com_16_neg	Com_2454_neg
Com_16_neg	Com_5125_neg	0.0432812	Com_16_neg	Com_5125_neg
Com_16_neg	Com_6940_neg	0.112198	Com_16_neg	Com_6940_neg
Com_16_neg	Com_8721_neg	0.0306409	Com_16_neg	Com_8721_neg
Com_16_neg	Com_72_neg	0.133545	Com_16_neg	Com_72_neg
Com_16_neg	Com_1795_neg	0.0299794	Com_16_neg	Com_1795_neg
Com_16_neg	Com_217_neg	0.130609	Com_16_neg	Com_217_neg
Com_16_neg	Com_507_pos	0.12791	Com_16_neg	Com_507_pos
Com_16_neg	Com_760_pos	0.127748	Com_16_neg	Com_760_pos
Com_16_neg	Com_820_pos	0.0819412	Com_16_neg	Com_820_pos
Com_16_neg	Com_963_pos	0.0769244	Com_16_neg	Com_963_pos
Com_16_neg	Com_1358_pos	0.131036	Com_16_neg	Com_1358_pos
Com_16_neg	Com_2164_pos	0.127379	Com_16_neg	Com_2164_pos
Com_16_neg	Com_2274_pos	0.109899	Com_16_neg	Com_2274_pos
Com_16_neg	Com_2470_pos	0.0656573	Com_16_neg	Com_2470_pos
Com_16_neg	Com_2478_pos	0.107777	Com_16_neg	Com_2478_pos
Com_16_neg	Com_2629_pos	0.134123	Com_16_neg	Com_2629_pos
Com_16_neg	Com_2672_pos	0.135512	Com_16_neg	Com_2672_pos
Com_16_neg	Com_2849_pos	0.106606	Com_16_neg	Com_2849_pos
Com_16_neg	Com_3670_pos	0.104075	Com_16_neg	Com_3670_pos
Com_16_neg	Com_4747_pos	0.0300825	Com_16_neg	Com_4747_pos
Com_16_neg	Com_4756_pos	0.057817	Com_16_neg	Com_4756_pos
Com_16_neg	Com_4762_pos	0.100999	Com_16_neg	Com_4762_pos
Com_16_neg	Com_4853_pos	0.0877503	Com_16_neg	Com_4853_pos
Com_16_neg	Com_5046_pos	0.0948946	Com_16_neg	Com_5046_pos
Com_16_neg	Com_5262_pos	0.106935	Com_16_neg	Com_5262_pos
Com_16_neg	Com_5482_pos	0.124354	Com_16_neg	Com_5482_pos
Com_16_neg	Com_5776_pos	0.0999381	Com_16_neg	Com_5776_pos
Com_16_neg	Com_5895_pos	0.116818	Com_16_neg	Com_5895_pos
Com_16_neg	Com_5902_pos	0.0213826	Com_16_neg	Com_5902_pos
Com_16_neg	Com_6287_pos	0.105081	Com_16_neg	Com_6287_pos
Com_16_neg	Com_6444_pos	0.0786742	Com_16_neg	Com_6444_pos
Com_16_neg	Com_6655_pos	0.0593587	Com_16_neg	Com_6655_pos
Com_16_neg	Com_6954_pos	0.109176	Com_16_neg	Com_6954_pos
Com_16_neg	Com_7210_pos	0.0747808	Com_16_neg	Com_7210_pos
Com_16_neg	Com_7286_pos	0.0947422	Com_16_neg	Com_7286_pos
Com_16_neg	Com_7291_pos	0.107115	Com_16_neg	Com_7291_pos
Com_16_neg	Com_8111_pos	0.0523961	Com_16_neg	Com_8111_pos
Com_16_neg	Com_8410_pos	0.0325782	Com_16_neg	Com_8410_pos
Com_16_neg	Com_9109_pos	0.0564911	Com_16_neg	Com_9109_pos
Com_16_neg	Com_9132_pos	0.110915	Com_16_neg	Com_9132_pos
Com_16_neg	Com_9787_pos	0.106704	Com_16_neg	Com_9787_pos
Com_16_neg	Com_9842_pos	0.108125	Com_16_neg	Com_9842_pos
Com_16_neg	Com_10285_pos	0.106914	Com_16_neg	Com_10285_pos
Com_16_neg	Com_11260_pos	0.0452479	Com_16_neg	Com_11260_pos
Com_16_neg	Com_11465_pos	0.108644	Com_16_neg	Com_11465_pos
Com_16_neg	Com_11834_pos	0.1191	Com_16_neg	Com_11834_pos
Com_16_neg	Com_11869_pos	0.086104	Com_16_neg	Com_11869_pos
Com_16_neg	Com_12210_pos	0.0276316	Com_16_neg	Com_12210_pos
Com_16_neg	Com_13586_pos	0.108019	Com_16_neg	Com_13586_pos
Com_16_neg	Com_13704_pos	0.0663129	Com_16_neg	Com_13704_pos
Com_16_neg	Com_15031_pos	0.105799	Com_16_neg	Com_15031_pos
Com_16_neg	Com_15583_pos	0.0232169	Com_16_neg	Com_15583_pos
Com_16_neg	Com_15880_pos	0.0831502	Com_16_neg	Com_15880_pos
Com_16_neg	Com_1637_pos	0.109642	Com_16_neg	Com_1637_pos
Com_16_neg	Com_3375_pos	0.10225	Com_16_neg	Com_3375_pos
Com_16_neg	Com_4579_pos	0.131923	Com_16_neg	Com_4579_pos
Com_16_neg	Com_5270_pos	0.0666058	Com_16_neg	Com_5270_pos
Com_16_neg	Com_6338_pos	0.110986	Com_16_neg	Com_6338_pos
Com_206_pos	Com_883_pos	0.146153	Com_206_pos	Com_883_pos
Com_206_pos	Com_2678_pos	0.240109	Com_206_pos	Com_2678_pos
Com_206_pos	Com_30_pos	0.355612	Com_206_pos	Com_30_pos
Com_206_pos	Com_154_neg	0.0929349	Com_206_pos	Com_154_neg
Com_206_pos	Com_812_neg	0.347135	Com_206_pos	Com_812_neg
Com_206_pos	Com_1392_neg	0.292055	Com_206_pos	Com_1392_neg
Com_206_pos	Com_2454_neg	0.295922	Com_206_pos	Com_2454_neg
Com_206_pos	Com_5125_neg	0.0712466	Com_206_pos	Com_5125_neg
Com_206_pos	Com_6940_neg	0.343487	Com_206_pos	Com_6940_neg
Com_206_pos	Com_8721_neg	0.0500086	Com_206_pos	Com_8721_neg
Com_206_pos	Com_72_neg	0.205555	Com_206_pos	Com_72_neg
Com_206_pos	Com_1795_neg	0.0674803	Com_206_pos	Com_1795_neg
Com_206_pos	Com_217_neg	0.179874	Com_206_pos	Com_217_neg
Com_206_pos	Com_507_pos	0.250783	Com_206_pos	Com_507_pos
Com_206_pos	Com_760_pos	0.265624	Com_206_pos	Com_760_pos
Com_206_pos	Com_783_pos	0.029827	Com_206_pos	Com_783_pos
Com_206_pos	Com_820_pos	0.148589	Com_206_pos	Com_820_pos
Com_206_pos	Com_963_pos	0.096755	Com_206_pos	Com_963_pos
Com_206_pos	Com_1183_pos	0.0466971	Com_206_pos	Com_1183_pos
Com_206_pos	Com_1358_pos	0.322767	Com_206_pos	Com_1358_pos
Com_206_pos	Com_2164_pos	0.25667	Com_206_pos	Com_2164_pos
Com_206_pos	Com_2274_pos	0.231871	Com_206_pos	Com_2274_pos
Com_206_pos	Com_2401_pos	0.0255309	Com_206_pos	Com_2401_pos
Com_206_pos	Com_2470_pos	0.0995388	Com_206_pos	Com_2470_pos
Com_206_pos	Com_2478_pos	0.355542	Com_206_pos	Com_2478_pos
Com_206_pos	Com_2629_pos	0.206344	Com_206_pos	Com_2629_pos
Com_206_pos	Com_2672_pos	0.251956	Com_206_pos	Com_2672_pos
Com_206_pos	Com_2849_pos	0.325237	Com_206_pos	Com_2849_pos
Com_206_pos	Com_3670_pos	0.276342	Com_206_pos	Com_3670_pos
Com_206_pos	Com_4747_pos	0.0329571	Com_206_pos	Com_4747_pos
Com_206_pos	Com_4756_pos	0.10916	Com_206_pos	Com_4756_pos
Com_206_pos	Com_4762_pos	0.310153	Com_206_pos	Com_4762_pos
Com_206_pos	Com_4853_pos	0.109155	Com_206_pos	Com_4853_pos
Com_206_pos	Com_5046_pos	0.322802	Com_206_pos	Com_5046_pos
Com_206_pos	Com_5262_pos	0.335777	Com_206_pos	Com_5262_pos
Com_206_pos	Com_5482_pos	0.231974	Com_206_pos	Com_5482_pos
Com_206_pos	Com_5776_pos	0.300778	Com_206_pos	Com_5776_pos
Com_206_pos	Com_5895_pos	0.318847	Com_206_pos	Com_5895_pos
Com_206_pos	Com_5902_pos	0.0738855	Com_206_pos	Com_5902_pos
Com_206_pos	Com_6287_pos	0.304155	Com_206_pos	Com_6287_pos
Com_206_pos	Com_6444_pos	0.136538	Com_206_pos	Com_6444_pos
Com_206_pos	Com_6655_pos	0.139765	Com_206_pos	Com_6655_pos
Com_206_pos	Com_6873_pos	0.0260665	Com_206_pos	Com_6873_pos
Com_206_pos	Com_6954_pos	0.354946	Com_206_pos	Com_6954_pos
Com_206_pos	Com_7210_pos	0.180094	Com_206_pos	Com_7210_pos
Com_206_pos	Com_7286_pos	0.116679	Com_206_pos	Com_7286_pos
Com_206_pos	Com_7291_pos	0.355685	Com_206_pos	Com_7291_pos
Com_206_pos	Com_8111_pos	0.146543	Com_206_pos	Com_8111_pos
Com_206_pos	Com_8410_pos	0.0992292	Com_206_pos	Com_8410_pos
Com_206_pos	Com_9109_pos	0.130066	Com_206_pos	Com_9109_pos
Com_206_pos	Com_9132_pos	0.34727	Com_206_pos	Com_9132_pos
Com_206_pos	Com_9787_pos	0.348035	Com_206_pos	Com_9787_pos
Com_206_pos	Com_9842_pos	0.35408	Com_206_pos	Com_9842_pos
Com_206_pos	Com_10285_pos	0.321372	Com_206_pos	Com_10285_pos
Com_206_pos	Com_11260_pos	0.129382	Com_206_pos	Com_11260_pos
Com_206_pos	Com_11465_pos	0.351218	Com_206_pos	Com_11465_pos
Com_206_pos	Com_11834_pos	0.288305	Com_206_pos	Com_11834_pos
Com_206_pos	Com_11869_pos	0.28419	Com_206_pos	Com_11869_pos
Com_206_pos	Com_12210_pos	0.049206	Com_206_pos	Com_12210_pos
Com_206_pos	Com_13586_pos	0.354682	Com_206_pos	Com_13586_pos
Com_206_pos	Com_13704_pos	0.211613	Com_206_pos	Com_13704_pos
Com_206_pos	Com_15031_pos	0.349401	Com_206_pos	Com_15031_pos
Com_206_pos	Com_15583_pos	0.0988162	Com_206_pos	Com_15583_pos
Com_206_pos	Com_15880_pos	0.264681	Com_206_pos	Com_15880_pos
Com_206_pos	Com_1637_pos	0.310262	Com_206_pos	Com_1637_pos
Com_206_pos	Com_3375_pos	0.232544	Com_206_pos	Com_3375_pos
Com_206_pos	Com_4579_pos	0.32715	Com_206_pos	Com_4579_pos
Com_206_pos	Com_5270_pos	0.159657	Com_206_pos	Com_5270_pos
Com_206_pos	Com_6338_pos	0.349611	Com_206_pos	Com_6338_pos
Com_883_pos	Com_2678_pos	0.294735	Com_883_pos	Com_2678_pos
Com_883_pos	Com_30_pos	0.380585	Com_883_pos	Com_30_pos
Com_883_pos	Com_154_neg	0.156083	Com_883_pos	Com_154_neg
Com_883_pos	Com_812_neg	0.366773	Com_883_pos	Com_812_neg
Com_883_pos	Com_1392_neg	0.318095	Com_883_pos	Com_1392_neg
Com_883_pos	Com_2454_neg	0.331819	Com_883_pos	Com_2454_neg
Com_883_pos	Com_5125_neg	0.170989	Com_883_pos	Com_5125_neg
Com_883_pos	Com_6940_neg	0.374177	Com_883_pos	Com_6940_neg
Com_883_pos	Com_8721_neg	0.0975108	Com_883_pos	Com_8721_neg
Com_883_pos	Com_72_neg	0.337224	Com_883_pos	Com_72_neg
Com_883_pos	Com_1795_neg	0.153361	Com_883_pos	Com_1795_neg
Com_883_pos	Com_217_neg	0.327082	Com_883_pos	Com_217_neg
Com_883_pos	Com_507_pos	0.375493	Com_883_pos	Com_507_pos
Com_883_pos	Com_760_pos	0.390946	Com_883_pos	Com_760_pos
Com_883_pos	Com_783_pos	0.0464948	Com_883_pos	Com_783_pos
Com_883_pos	Com_820_pos	0.294008	Com_883_pos	Com_820_pos
Com_883_pos	Com_963_pos	0.225438	Com_883_pos	Com_963_pos
Com_883_pos	Com_1183_pos	0.107785	Com_883_pos	Com_1183_pos
Com_883_pos	Com_1358_pos	0.412116	Com_883_pos	Com_1358_pos
Com_883_pos	Com_2164_pos	0.38023	Com_883_pos	Com_2164_pos
Com_883_pos	Com_2274_pos	0.335442	Com_883_pos	Com_2274_pos
Com_883_pos	Com_2401_pos	0.10259	Com_883_pos	Com_2401_pos
Com_883_pos	Com_2470_pos	0.151111	Com_883_pos	Com_2470_pos
Com_883_pos	Com_2478_pos	0.373548	Com_883_pos	Com_2478_pos
Com_883_pos	Com_2629_pos	0.365992	Com_883_pos	Com_2629_pos
Com_883_pos	Com_2672_pos	0.395178	Com_883_pos	Com_2672_pos
Com_883_pos	Com_2849_pos	0.359236	Com_883_pos	Com_2849_pos
Com_883_pos	Com_2979_pos	0.0340662	Com_883_pos	Com_2979_pos
Com_883_pos	Com_3670_pos	0.364551	Com_883_pos	Com_3670_pos
Com_883_pos	Com_4747_pos	0.126761	Com_883_pos	Com_4747_pos
Com_883_pos	Com_4756_pos	0.180556	Com_883_pos	Com_4756_pos
Com_883_pos	Com_4762_pos	0.334839	Com_883_pos	Com_4762_pos
Com_883_pos	Com_4853_pos	0.22181	Com_883_pos	Com_4853_pos
Com_883_pos	Com_5046_pos	0.33221	Com_883_pos	Com_5046_pos
Com_883_pos	Com_5262_pos	0.365997	Com_883_pos	Com_5262_pos
Com_883_pos	Com_5482_pos	0.3826	Com_883_pos	Com_5482_pos
Com_883_pos	Com_5776_pos	0.335291	Com_883_pos	Com_5776_pos
Com_883_pos	Com_5895_pos	0.369982	Com_883_pos	Com_5895_pos
Com_883_pos	Com_5902_pos	0.171776	Com_883_pos	Com_5902_pos
Com_883_pos	Com_6287_pos	0.340436	Com_883_pos	Com_6287_pos
Com_883_pos	Com_6444_pos	0.239904	Com_883_pos	Com_6444_pos
Com_883_pos	Com_6655_pos	0.170558	Com_883_pos	Com_6655_pos
Com_883_pos	Com_6873_pos	0.0856453	Com_883_pos	Com_6873_pos
Com_883_pos	Com_6954_pos	0.378171	Com_883_pos	Com_6954_pos
Com_883_pos	Com_7210_pos	0.236119	Com_883_pos	Com_7210_pos
Com_883_pos	Com_7286_pos	0.28056	Com_883_pos	Com_7286_pos
Com_883_pos	Com_7291_pos	0.373065	Com_883_pos	Com_7291_pos
Com_883_pos	Com_8111_pos	0.214508	Com_883_pos	Com_8111_pos
Com_883_pos	Com_8410_pos	0.116873	Com_883_pos	Com_8410_pos
Com_883_pos	Com_9109_pos	0.158957	Com_883_pos	Com_9109_pos
Com_883_pos	Com_9132_pos	0.380516	Com_883_pos	Com_9132_pos
Com_883_pos	Com_9787_pos	0.362949	Com_883_pos	Com_9787_pos
Com_883_pos	Com_9842_pos	0.372689	Com_883_pos	Com_9842_pos
Com_883_pos	Com_10285_pos	0.376249	Com_883_pos	Com_10285_pos
Com_883_pos	Com_11260_pos	0.179149	Com_883_pos	Com_11260_pos
Com_883_pos	Com_11465_pos	0.371608	Com_883_pos	Com_11465_pos
Com_883_pos	Com_11834_pos	0.394947	Com_883_pos	Com_11834_pos
Com_883_pos	Com_11869_pos	0.316859	Com_883_pos	Com_11869_pos
Com_883_pos	Com_12210_pos	0.0813189	Com_883_pos	Com_12210_pos
Com_883_pos	Com_13586_pos	0.374075	Com_883_pos	Com_13586_pos
Com_883_pos	Com_13704_pos	0.222989	Com_883_pos	Com_13704_pos
Com_883_pos	Com_15031_pos	0.374176	Com_883_pos	Com_15031_pos
Com_883_pos	Com_15583_pos	0.191416	Com_883_pos	Com_15583_pos
Com_883_pos	Com_15880_pos	0.280717	Com_883_pos	Com_15880_pos
Com_883_pos	Com_1637_pos	0.347611	Com_883_pos	Com_1637_pos
Com_883_pos	Com_3375_pos	0.330274	Com_883_pos	Com_3375_pos
Com_883_pos	Com_4579_pos	0.420061	Com_883_pos	Com_4579_pos
Com_883_pos	Com_5270_pos	0.244997	Com_883_pos	Com_5270_pos
Com_883_pos	Com_6338_pos	0.385514	Com_883_pos	Com_6338_pos
Com_2678_pos	Com_30_pos	0.507415	Com_2678_pos	Com_30_pos
Com_2678_pos	Com_154_neg	0.224737	Com_2678_pos	Com_154_neg
Com_2678_pos	Com_812_neg	0.494633	Com_2678_pos	Com_812_neg
Com_2678_pos	Com_1392_neg	0.418879	Com_2678_pos	Com_1392_neg
Com_2678_pos	Com_2454_neg	0.440502	Com_2678_pos	Com_2454_neg
Com_2678_pos	Com_5125_neg	0.256003	Com_2678_pos	Com_5125_neg
Com_2678_pos	Com_6940_neg	0.507818	Com_2678_pos	Com_6940_neg
Com_2678_pos	Com_8721_neg	0.200542	Com_2678_pos	Com_8721_neg
Com_2678_pos	Com_72_neg	0.428607	Com_2678_pos	Com_72_neg
Com_2678_pos	Com_1795_neg	0.251782	Com_2678_pos	Com_1795_neg
Com_2678_pos	Com_217_neg	0.416357	Com_2678_pos	Com_217_neg
Com_2678_pos	Com_507_pos	0.479637	Com_2678_pos	Com_507_pos
Com_2678_pos	Com_760_pos	0.500694	Com_2678_pos	Com_760_pos
Com_2678_pos	Com_783_pos	0.105361	Com_2678_pos	Com_783_pos
Com_2678_pos	Com_820_pos	0.298996	Com_2678_pos	Com_820_pos
Com_2678_pos	Com_963_pos	0.220283	Com_2678_pos	Com_963_pos
Com_2678_pos	Com_1183_pos	0.209343	Com_2678_pos	Com_1183_pos
Com_2678_pos	Com_1358_pos	0.5317	Com_2678_pos	Com_1358_pos
Com_2678_pos	Com_2164_pos	0.485624	Com_2678_pos	Com_2164_pos
Com_2678_pos	Com_2274_pos	0.43633	Com_2678_pos	Com_2274_pos
Com_2678_pos	Com_2401_pos	0.128958	Com_2678_pos	Com_2401_pos
Com_2678_pos	Com_2470_pos	0.273823	Com_2678_pos	Com_2470_pos
Com_2678_pos	Com_2478_pos	0.495526	Com_2678_pos	Com_2478_pos
Com_2678_pos	Com_2629_pos	0.460723	Com_2678_pos	Com_2629_pos
Com_2678_pos	Com_2672_pos	0.49676	Com_2678_pos	Com_2672_pos
Com_2678_pos	Com_2849_pos	0.481858	Com_2678_pos	Com_2849_pos
Com_2678_pos	Com_2979_pos	0.0731759	Com_2678_pos	Com_2979_pos
Com_2678_pos	Com_3670_pos	0.418026	Com_2678_pos	Com_3670_pos
Com_2678_pos	Com_4747_pos	0.202701	Com_2678_pos	Com_4747_pos
Com_2678_pos	Com_4756_pos	0.208397	Com_2678_pos	Com_4756_pos
Com_2678_pos	Com_4762_pos	0.462607	Com_2678_pos	Com_4762_pos
Com_2678_pos	Com_4853_pos	0.285772	Com_2678_pos	Com_4853_pos
Com_2678_pos	Com_5046_pos	0.444887	Com_2678_pos	Com_5046_pos
Com_2678_pos	Com_5262_pos	0.489335	Com_2678_pos	Com_5262_pos
Com_2678_pos	Com_5482_pos	0.446738	Com_2678_pos	Com_5482_pos
Com_2678_pos	Com_5776_pos	0.449343	Com_2678_pos	Com_5776_pos
Com_2678_pos	Com_5895_pos	0.500223	Com_2678_pos	Com_5895_pos
Com_2678_pos	Com_5902_pos	0.277468	Com_2678_pos	Com_5902_pos
Com_2678_pos	Com_6287_pos	0.468476	Com_2678_pos	Com_6287_pos
Com_2678_pos	Com_6444_pos	0.283969	Com_2678_pos	Com_6444_pos
Com_2678_pos	Com_6655_pos	0.250907	Com_2678_pos	Com_6655_pos
Com_2678_pos	Com_6873_pos	0.150284	Com_2678_pos	Com_6873_pos
Com_2678_pos	Com_6954_pos	0.501851	Com_2678_pos	Com_6954_pos
Com_2678_pos	Com_7210_pos	0.321438	Com_2678_pos	Com_7210_pos
Com_2678_pos	Com_7286_pos	0.275153	Com_2678_pos	Com_7286_pos
Com_2678_pos	Com_7291_pos	0.494852	Com_2678_pos	Com_7291_pos
Com_2678_pos	Com_8111_pos	0.344635	Com_2678_pos	Com_8111_pos
Com_2678_pos	Com_8410_pos	0.246186	Com_2678_pos	Com_8410_pos
Com_2678_pos	Com_9109_pos	0.235258	Com_2678_pos	Com_9109_pos
Com_2678_pos	Com_9132_pos	0.502202	Com_2678_pos	Com_9132_pos
Com_2678_pos	Com_9787_pos	0.483395	Com_2678_pos	Com_9787_pos
Com_2678_pos	Com_9842_pos	0.492909	Com_2678_pos	Com_9842_pos
Com_2678_pos	Com_10285_pos	0.467412	Com_2678_pos	Com_10285_pos
Com_2678_pos	Com_11260_pos	0.371906	Com_2678_pos	Com_11260_pos
Com_2678_pos	Com_11465_pos	0.499294	Com_2678_pos	Com_11465_pos
Com_2678_pos	Com_11834_pos	0.468911	Com_2678_pos	Com_11834_pos
Com_2678_pos	Com_11869_pos	0.423551	Com_2678_pos	Com_11869_pos
Com_2678_pos	Com_12210_pos	0.168294	Com_2678_pos	Com_12210_pos
Com_2678_pos	Com_13586_pos	0.496765	Com_2678_pos	Com_13586_pos
Com_2678_pos	Com_13704_pos	0.377504	Com_2678_pos	Com_13704_pos
Com_2678_pos	Com_15031_pos	0.486164	Com_2678_pos	Com_15031_pos
Com_2678_pos	Com_15583_pos	0.364309	Com_2678_pos	Com_15583_pos
Com_2678_pos	Com_15880_pos	0.423356	Com_2678_pos	Com_15880_pos
Com_2678_pos	Com_1637_pos	0.459514	Com_2678_pos	Com_1637_pos
Com_2678_pos	Com_3375_pos	0.37943	Com_2678_pos	Com_3375_pos
Com_2678_pos	Com_4579_pos	0.536462	Com_2678_pos	Com_4579_pos
Com_2678_pos	Com_5270_pos	0.307175	Com_2678_pos	Com_5270_pos
Com_2678_pos	Com_6338_pos	0.494482	Com_2678_pos	Com_6338_pos
Com_30_pos	Com_154_neg	0.228417	Com_30_pos	Com_154_neg
Com_30_pos	Com_812_neg	0.611128	Com_30_pos	Com_812_neg
Com_30_pos	Com_1392_neg	0.58157	Com_30_pos	Com_1392_neg
Com_30_pos	Com_2454_neg	0.551981	Com_30_pos	Com_2454_neg
Com_30_pos	Com_5125_neg	0.333239	Com_30_pos	Com_5125_neg
Com_30_pos	Com_6940_neg	0.600048	Com_30_pos	Com_6940_neg
Com_30_pos	Com_8721_neg	0.251294	Com_30_pos	Com_8721_neg
Com_30_pos	Com_72_neg	0.460128	Com_30_pos	Com_72_neg
Com_30_pos	Com_1795_neg	0.323438	Com_30_pos	Com_1795_neg
Com_30_pos	Com_217_neg	0.432324	Com_30_pos	Com_217_neg
Com_30_pos	Com_507_pos	0.528307	Com_30_pos	Com_507_pos
Com_30_pos	Com_760_pos	0.549697	Com_30_pos	Com_760_pos
Com_30_pos	Com_783_pos	0.14098	Com_30_pos	Com_783_pos
Com_30_pos	Com_820_pos	0.30666	Com_30_pos	Com_820_pos
Com_30_pos	Com_963_pos	0.23263	Com_30_pos	Com_963_pos
Com_30_pos	Com_1183_pos	0.283565	Com_30_pos	Com_1183_pos
Com_30_pos	Com_1358_pos	0.606976	Com_30_pos	Com_1358_pos
Com_30_pos	Com_2164_pos	0.533109	Com_30_pos	Com_2164_pos
Com_30_pos	Com_2274_pos	0.483511	Com_30_pos	Com_2274_pos
Com_30_pos	Com_2401_pos	0.15971	Com_30_pos	Com_2401_pos
Com_30_pos	Com_2470_pos	0.359897	Com_30_pos	Com_2470_pos
Com_30_pos	Com_2478_pos	0.618199	Com_30_pos	Com_2478_pos
Com_30_pos	Com_2629_pos	0.484701	Com_30_pos	Com_2629_pos
Com_30_pos	Com_2672_pos	0.539164	Com_30_pos	Com_2672_pos
Com_30_pos	Com_2849_pos	0.573398	Com_30_pos	Com_2849_pos
Com_30_pos	Com_2979_pos	0.101457	Com_30_pos	Com_2979_pos
Com_30_pos	Com_3670_pos	0.478844	Com_30_pos	Com_3670_pos
Com_30_pos	Com_4747_pos	0.254799	Com_30_pos	Com_4747_pos
Com_30_pos	Com_4756_pos	0.241972	Com_30_pos	Com_4756_pos
Com_30_pos	Com_4762_pos	0.570357	Com_30_pos	Com_4762_pos
Com_30_pos	Com_4853_pos	0.283028	Com_30_pos	Com_4853_pos
Com_30_pos	Com_5046_pos	0.621942	Com_30_pos	Com_5046_pos
Com_30_pos	Com_5262_pos	0.580958	Com_30_pos	Com_5262_pos
Com_30_pos	Com_5482_pos	0.481264	Com_30_pos	Com_5482_pos
Com_30_pos	Com_5776_pos	0.55313	Com_30_pos	Com_5776_pos
Com_30_pos	Com_5895_pos	0.581806	Com_30_pos	Com_5895_pos
Com_30_pos	Com_5902_pos	0.382738	Com_30_pos	Com_5902_pos
Com_30_pos	Com_6287_pos	0.547722	Com_30_pos	Com_6287_pos
Com_30_pos	Com_6444_pos	0.297872	Com_30_pos	Com_6444_pos
Com_30_pos	Com_6655_pos	0.293398	Com_30_pos	Com_6655_pos
Com_30_pos	Com_6873_pos	0.186725	Com_30_pos	Com_6873_pos
Com_30_pos	Com_6954_pos	0.611933	Com_30_pos	Com_6954_pos
Com_30_pos	Com_7210_pos	0.428573	Com_30_pos	Com_7210_pos
Com_30_pos	Com_7286_pos	0.268176	Com_30_pos	Com_7286_pos
Com_30_pos	Com_7291_pos	0.619574	Com_30_pos	Com_7291_pos
Com_30_pos	Com_8111_pos	0.453126	Com_30_pos	Com_8111_pos
Com_30_pos	Com_8410_pos	0.334532	Com_30_pos	Com_8410_pos
Com_30_pos	Com_9109_pos	0.272627	Com_30_pos	Com_9109_pos
Com_30_pos	Com_9132_pos	0.594326	Com_30_pos	Com_9132_pos
Com_30_pos	Com_9787_pos	0.617249	Com_30_pos	Com_9787_pos
Com_30_pos	Com_9842_pos	0.614414	Com_30_pos	Com_9842_pos
Com_30_pos	Com_10285_pos	0.556618	Com_30_pos	Com_10285_pos
Com_30_pos	Com_11260_pos	0.512049	Com_30_pos	Com_11260_pos
Com_30_pos	Com_11465_pos	0.61437	Com_30_pos	Com_11465_pos
Com_30_pos	Com_11834_pos	0.527054	Com_30_pos	Com_11834_pos
Com_30_pos	Com_11869_pos	0.58657	Com_30_pos	Com_11869_pos
Com_30_pos	Com_12210_pos	0.215781	Com_30_pos	Com_12210_pos
Com_30_pos	Com_13586_pos	0.616719	Com_30_pos	Com_13586_pos
Com_30_pos	Com_13704_pos	0.520973	Com_30_pos	Com_13704_pos
Com_30_pos	Com_15031_pos	0.61068	Com_30_pos	Com_15031_pos
Com_30_pos	Com_15583_pos	0.508726	Com_30_pos	Com_15583_pos
Com_30_pos	Com_15880_pos	0.593236	Com_30_pos	Com_15880_pos
Com_30_pos	Com_1637_pos	0.565103	Com_30_pos	Com_1637_pos
Com_30_pos	Com_3375_pos	0.428495	Com_30_pos	Com_3375_pos
Com_30_pos	Com_4579_pos	0.611617	Com_30_pos	Com_4579_pos
Com_30_pos	Com_5270_pos	0.394632	Com_30_pos	Com_5270_pos
Com_30_pos	Com_6338_pos	0.585471	Com_30_pos	Com_6338_pos
Com_154_neg	Com_812_neg	0.23972	Com_154_neg	Com_812_neg
Com_154_neg	Com_1392_neg	0.214773	Com_154_neg	Com_1392_neg
Com_154_neg	Com_2454_neg	0.253724	Com_154_neg	Com_2454_neg
Com_154_neg	Com_5125_neg	0.125392	Com_154_neg	Com_5125_neg
Com_154_neg	Com_6940_neg	0.243281	Com_154_neg	Com_6940_neg
Com_154_neg	Com_8721_neg	0.188245	Com_154_neg	Com_8721_neg
Com_154_neg	Com_72_neg	0.218332	Com_154_neg	Com_72_neg
Com_154_neg	Com_1795_neg	0.162283	Com_154_neg	Com_1795_neg
Com_154_neg	Com_217_neg	0.236114	Com_154_neg	Com_217_neg
Com_154_neg	Com_507_pos	0.216205	Com_154_neg	Com_507_pos
Com_154_neg	Com_760_pos	0.246723	Com_154_neg	Com_760_pos
Com_154_neg	Com_783_pos	0.185425	Com_154_neg	Com_783_pos
Com_154_neg	Com_820_pos	0.189543	Com_154_neg	Com_820_pos
Com_154_neg	Com_963_pos	0.184838	Com_154_neg	Com_963_pos
Com_154_neg	Com_1183_pos	0.153625	Com_154_neg	Com_1183_pos
Com_154_neg	Com_1358_pos	0.220663	Com_154_neg	Com_1358_pos
Com_154_neg	Com_2164_pos	0.220794	Com_154_neg	Com_2164_pos
Com_154_neg	Com_2274_pos	0.229349	Com_154_neg	Com_2274_pos
Com_154_neg	Com_2401_pos	0.108301	Com_154_neg	Com_2401_pos
Com_154_neg	Com_2470_pos	0.168733	Com_154_neg	Com_2470_pos
Com_154_neg	Com_2478_pos	0.225091	Com_154_neg	Com_2478_pos
Com_154_neg	Com_2629_pos	0.248028	Com_154_neg	Com_2629_pos
Com_154_neg	Com_2672_pos	0.229979	Com_154_neg	Com_2672_pos
Com_154_neg	Com_2849_pos	0.246633	Com_154_neg	Com_2849_pos
Com_154_neg	Com_2979_pos	0.0539065	Com_154_neg	Com_2979_pos
Com_154_neg	Com_3670_pos	0.19753	Com_154_neg	Com_3670_pos
Com_154_neg	Com_4747_pos	0.156644	Com_154_neg	Com_4747_pos
Com_154_neg	Com_4756_pos	0.241576	Com_154_neg	Com_4756_pos
Com_154_neg	Com_4762_pos	0.258858	Com_154_neg	Com_4762_pos
Com_154_neg	Com_4853_pos	0.277412	Com_154_neg	Com_4853_pos
Com_154_neg	Com_5046_pos	0.238411	Com_154_neg	Com_5046_pos
Com_154_neg	Com_5262_pos	0.244398	Com_154_neg	Com_5262_pos
Com_154_neg	Com_5482_pos	0.196077	Com_154_neg	Com_5482_pos
Com_154_neg	Com_5776_pos	0.254064	Com_154_neg	Com_5776_pos
Com_154_neg	Com_5895_pos	0.250452	Com_154_neg	Com_5895_pos
Com_154_neg	Com_5902_pos	0.157257	Com_154_neg	Com_5902_pos
Com_154_neg	Com_6287_pos	0.261016	Com_154_neg	Com_6287_pos
Com_154_neg	Com_6444_pos	0.246338	Com_154_neg	Com_6444_pos
Com_154_neg	Com_6655_pos	0.289695	Com_154_neg	Com_6655_pos
Com_154_neg	Com_6873_pos	0.149081	Com_154_neg	Com_6873_pos
Com_154_neg	Com_6954_pos	0.229249	Com_154_neg	Com_6954_pos
Com_154_neg	Com_7210_pos	0.238024	Com_154_neg	Com_7210_pos
Com_154_neg	Com_7286_pos	0.183363	Com_154_neg	Com_7286_pos
Com_154_neg	Com_7291_pos	0.228529	Com_154_neg	Com_7291_pos
Com_154_neg	Com_8111_pos	0.202749	Com_154_neg	Com_8111_pos
Com_154_neg	Com_8410_pos	0.243033	Com_154_neg	Com_8410_pos
Com_154_neg	Com_9109_pos	0.289094	Com_154_neg	Com_9109_pos
Com_154_neg	Com_9132_pos	0.228267	Com_154_neg	Com_9132_pos
Com_154_neg	Com_9787_pos	0.221951	Com_154_neg	Com_9787_pos
Com_154_neg	Com_9842_pos	0.225845	Com_154_neg	Com_9842_pos
Com_154_neg	Com_10285_pos	0.212681	Com_154_neg	Com_10285_pos
Com_154_neg	Com_11260_pos	0.215525	Com_154_neg	Com_11260_pos
Com_154_neg	Com_11465_pos	0.234002	Com_154_neg	Com_11465_pos
Com_154_neg	Com_11834_pos	0.203243	Com_154_neg	Com_11834_pos
Com_154_neg	Com_11869_pos	0.212121	Com_154_neg	Com_11869_pos
Com_154_neg	Com_12210_pos	0.259047	Com_154_neg	Com_12210_pos
Com_154_neg	Com_13586_pos	0.226508	Com_154_neg	Com_13586_pos
Com_154_neg	Com_13704_pos	0.250656	Com_154_neg	Com_13704_pos
Com_154_neg	Com_15031_pos	0.22224	Com_154_neg	Com_15031_pos
Com_154_neg	Com_15583_pos	0.200484	Com_154_neg	Com_15583_pos
Com_154_neg	Com_15880_pos	0.225908	Com_154_neg	Com_15880_pos
Com_154_neg	Com_1637_pos	0.218494	Com_154_neg	Com_1637_pos
Com_154_neg	Com_3375_pos	0.184114	Com_154_neg	Com_3375_pos
Com_154_neg	Com_4579_pos	0.225355	Com_154_neg	Com_4579_pos
Com_154_neg	Com_5270_pos	0.218244	Com_154_neg	Com_5270_pos
Com_154_neg	Com_6338_pos	0.216801	Com_154_neg	Com_6338_pos
Com_812_neg	Com_1392_neg	0.568922	Com_812_neg	Com_1392_neg
Com_812_neg	Com_2454_neg	0.551113	Com_812_neg	Com_2454_neg
Com_812_neg	Com_5125_neg	0.323888	Com_812_neg	Com_5125_neg
Com_812_neg	Com_6940_neg	0.613305	Com_812_neg	Com_6940_neg
Com_812_neg	Com_8721_neg	0.237853	Com_812_neg	Com_8721_neg
Com_812_neg	Com_72_neg	0.45122	Com_812_neg	Com_72_neg
Com_812_neg	Com_1795_neg	0.302475	Com_812_neg	Com_1795_neg
Com_812_neg	Com_217_neg	0.420233	Com_812_neg	Com_217_neg
Com_812_neg	Com_507_pos	0.51683	Com_812_neg	Com_507_pos
Com_812_neg	Com_760_pos	0.550099	Com_812_neg	Com_760_pos
Com_812_neg	Com_783_pos	0.148036	Com_812_neg	Com_783_pos
Com_812_neg	Com_820_pos	0.301367	Com_812_neg	Com_820_pos
Com_812_neg	Com_963_pos	0.220442	Com_812_neg	Com_963_pos
Com_812_neg	Com_1183_pos	0.286511	Com_812_neg	Com_1183_pos
Com_812_neg	Com_1358_pos	0.603614	Com_812_neg	Com_1358_pos
Com_812_neg	Com_2164_pos	0.523929	Com_812_neg	Com_2164_pos
Com_812_neg	Com_2274_pos	0.477643	Com_812_neg	Com_2274_pos
Com_812_neg	Com_2401_pos	0.165318	Com_812_neg	Com_2401_pos
Com_812_neg	Com_2470_pos	0.340987	Com_812_neg	Com_2470_pos
Com_812_neg	Com_2478_pos	0.605423	Com_812_neg	Com_2478_pos
Com_812_neg	Com_2629_pos	0.470171	Com_812_neg	Com_2629_pos
Com_812_neg	Com_2672_pos	0.52693	Com_812_neg	Com_2672_pos
Com_812_neg	Com_2849_pos	0.583435	Com_812_neg	Com_2849_pos
Com_812_neg	Com_2979_pos	0.0944685	Com_812_neg	Com_2979_pos
Com_812_neg	Com_3670_pos	0.473753	Com_812_neg	Com_3670_pos
Com_812_neg	Com_4747_pos	0.243154	Com_812_neg	Com_4747_pos
Com_812_neg	Com_4756_pos	0.247026	Com_812_neg	Com_4756_pos
Com_812_neg	Com_4762_pos	0.569361	Com_812_neg	Com_4762_pos
Com_812_neg	Com_4853_pos	0.287168	Com_812_neg	Com_4853_pos
Com_812_neg	Com_5046_pos	0.618167	Com_812_neg	Com_5046_pos
Com_812_neg	Com_5262_pos	0.594008	Com_812_neg	Com_5262_pos
Com_812_neg	Com_5482_pos	0.467644	Com_812_neg	Com_5482_pos
Com_812_neg	Com_5776_pos	0.551714	Com_812_neg	Com_5776_pos
Com_812_neg	Com_5895_pos	0.594838	Com_812_neg	Com_5895_pos
Com_812_neg	Com_5902_pos	0.373791	Com_812_neg	Com_5902_pos
Com_812_neg	Com_6287_pos	0.566191	Com_812_neg	Com_6287_pos
Com_812_neg	Com_6444_pos	0.304517	Com_812_neg	Com_6444_pos
Com_812_neg	Com_6655_pos	0.303018	Com_812_neg	Com_6655_pos
Com_812_neg	Com_6873_pos	0.173754	Com_812_neg	Com_6873_pos
Com_812_neg	Com_6954_pos	0.606972	Com_812_neg	Com_6954_pos
Com_812_neg	Com_7210_pos	0.414742	Com_812_neg	Com_7210_pos
Com_812_neg	Com_7286_pos	0.260948	Com_812_neg	Com_7286_pos
Com_812_neg	Com_7291_pos	0.608812	Com_812_neg	Com_7291_pos
Com_812_neg	Com_8111_pos	0.44775	Com_812_neg	Com_8111_pos
Com_812_neg	Com_8410_pos	0.353277	Com_812_neg	Com_8410_pos
Com_812_neg	Com_9109_pos	0.282364	Com_812_neg	Com_9109_pos
Com_812_neg	Com_9132_pos	0.601237	Com_812_neg	Com_9132_pos
Com_812_neg	Com_9787_pos	0.604833	Com_812_neg	Com_9787_pos
Com_812_neg	Com_9842_pos	0.604444	Com_812_neg	Com_9842_pos
Com_812_neg	Com_10285_pos	0.548344	Com_812_neg	Com_10285_pos
Com_812_neg	Com_11260_pos	0.501552	Com_812_neg	Com_11260_pos
Com_812_neg	Com_11465_pos	0.606377	Com_812_neg	Com_11465_pos
Com_812_neg	Com_11834_pos	0.522085	Com_812_neg	Com_11834_pos
Com_812_neg	Com_11869_pos	0.577786	Com_812_neg	Com_11869_pos
Com_812_neg	Com_12210_pos	0.220397	Com_812_neg	Com_12210_pos
Com_812_neg	Com_13586_pos	0.60418	Com_812_neg	Com_13586_pos
Com_812_neg	Com_13704_pos	0.530558	Com_812_neg	Com_13704_pos
Com_812_neg	Com_15031_pos	0.597847	Com_812_neg	Com_15031_pos
Com_812_neg	Com_15583_pos	0.522847	Com_812_neg	Com_15583_pos
Com_812_neg	Com_15880_pos	0.584401	Com_812_neg	Com_15880_pos
Com_812_neg	Com_1637_pos	0.548836	Com_812_neg	Com_1637_pos
Com_812_neg	Com_3375_pos	0.414975	Com_812_neg	Com_3375_pos
Com_812_neg	Com_4579_pos	0.611945	Com_812_neg	Com_4579_pos
Com_812_neg	Com_5270_pos	0.388812	Com_812_neg	Com_5270_pos
Com_812_neg	Com_6338_pos	0.588297	Com_812_neg	Com_6338_pos
Com_1392_neg	Com_2454_neg	0.497657	Com_1392_neg	Com_2454_neg
Com_1392_neg	Com_5125_neg	0.289306	Com_1392_neg	Com_5125_neg
Com_1392_neg	Com_6940_neg	0.578993	Com_1392_neg	Com_6940_neg
Com_1392_neg	Com_8721_neg	0.209704	Com_1392_neg	Com_8721_neg
Com_1392_neg	Com_72_neg	0.448402	Com_1392_neg	Com_72_neg
Com_1392_neg	Com_1795_neg	0.258328	Com_1392_neg	Com_1795_neg
Com_1392_neg	Com_217_neg	0.418124	Com_1392_neg	Com_217_neg
Com_1392_neg	Com_507_pos	0.507549	Com_1392_neg	Com_507_pos
Com_1392_neg	Com_760_pos	0.52583	Com_1392_neg	Com_760_pos
Com_1392_neg	Com_783_pos	0.115398	Com_1392_neg	Com_783_pos
Com_1392_neg	Com_820_pos	0.295399	Com_1392_neg	Com_820_pos
Com_1392_neg	Com_963_pos	0.219035	Com_1392_neg	Com_963_pos
Com_1392_neg	Com_1183_pos	0.240233	Com_1392_neg	Com_1183_pos
Com_1392_neg	Com_1358_pos	0.585938	Com_1392_neg	Com_1358_pos
Com_1392_neg	Com_2164_pos	0.510025	Com_1392_neg	Com_2164_pos
Com_1392_neg	Com_2274_pos	0.457913	Com_1392_neg	Com_2274_pos
Com_1392_neg	Com_2401_pos	0.132163	Com_1392_neg	Com_2401_pos
Com_1392_neg	Com_2470_pos	0.304565	Com_1392_neg	Com_2470_pos
Com_1392_neg	Com_2478_pos	0.57107	Com_1392_neg	Com_2478_pos
Com_1392_neg	Com_2629_pos	0.464564	Com_1392_neg	Com_2629_pos
Com_1392_neg	Com_2672_pos	0.518104	Com_1392_neg	Com_2672_pos
Com_1392_neg	Com_2849_pos	0.547904	Com_1392_neg	Com_2849_pos
Com_1392_neg	Com_2979_pos	0.0815533	Com_1392_neg	Com_2979_pos
Com_1392_neg	Com_3670_pos	0.461405	Com_1392_neg	Com_3670_pos
Com_1392_neg	Com_4747_pos	0.213422	Com_1392_neg	Com_4747_pos
Com_1392_neg	Com_4756_pos	0.209334	Com_1392_neg	Com_4756_pos
Com_1392_neg	Com_4762_pos	0.527171	Com_1392_neg	Com_4762_pos
Com_1392_neg	Com_4853_pos	0.26498	Com_1392_neg	Com_4853_pos
Com_1392_neg	Com_5046_pos	0.514078	Com_1392_neg	Com_5046_pos
Com_1392_neg	Com_5262_pos	0.559925	Com_1392_neg	Com_5262_pos
Com_1392_neg	Com_5482_pos	0.467576	Com_1392_neg	Com_5482_pos
Com_1392_neg	Com_5776_pos	0.508212	Com_1392_neg	Com_5776_pos
Com_1392_neg	Com_5895_pos	0.562228	Com_1392_neg	Com_5895_pos
Com_1392_neg	Com_5902_pos	0.304179	Com_1392_neg	Com_5902_pos
Com_1392_neg	Com_6287_pos	0.529202	Com_1392_neg	Com_6287_pos
Com_1392_neg	Com_6444_pos	0.282462	Com_1392_neg	Com_6444_pos
Com_1392_neg	Com_6655_pos	0.267635	Com_1392_neg	Com_6655_pos
Com_1392_neg	Com_6873_pos	0.15251	Com_1392_neg	Com_6873_pos
Com_1392_neg	Com_6954_pos	0.575779	Com_1392_neg	Com_6954_pos
Com_1392_neg	Com_7210_pos	0.34429	Com_1392_neg	Com_7210_pos
Com_1392_neg	Com_7286_pos	0.266687	Com_1392_neg	Com_7286_pos
Com_1392_neg	Com_7291_pos	0.569925	Com_1392_neg	Com_7291_pos
Com_1392_neg	Com_8111_pos	0.382034	Com_1392_neg	Com_8111_pos
Com_1392_neg	Com_8410_pos	0.283361	Com_1392_neg	Com_8410_pos
Com_1392_neg	Com_9109_pos	0.249709	Com_1392_neg	Com_9109_pos
Com_1392_neg	Com_9132_pos	0.57231	Com_1392_neg	Com_9132_pos
Com_1392_neg	Com_9787_pos	0.559467	Com_1392_neg	Com_9787_pos
Com_1392_neg	Com_9842_pos	0.56912	Com_1392_neg	Com_9842_pos
Com_1392_neg	Com_10285_pos	0.525042	Com_1392_neg	Com_10285_pos
Com_1392_neg	Com_11260_pos	0.424827	Com_1392_neg	Com_11260_pos
Com_1392_neg	Com_11465_pos	0.573644	Com_1392_neg	Com_11465_pos
Com_1392_neg	Com_11834_pos	0.513844	Com_1392_neg	Com_11834_pos
Com_1392_neg	Com_11869_pos	0.48605	Com_1392_neg	Com_11869_pos
Com_1392_neg	Com_12210_pos	0.171034	Com_1392_neg	Com_12210_pos
Com_1392_neg	Com_13586_pos	0.571147	Com_1392_neg	Com_13586_pos
Com_1392_neg	Com_13704_pos	0.434483	Com_1392_neg	Com_13704_pos
Com_1392_neg	Com_15031_pos	0.557204	Com_1392_neg	Com_15031_pos
Com_1392_neg	Com_15583_pos	0.423689	Com_1392_neg	Com_15583_pos
Com_1392_neg	Com_15880_pos	0.490231	Com_1392_neg	Com_15880_pos
Com_1392_neg	Com_1637_pos	0.523411	Com_1392_neg	Com_1637_pos
Com_1392_neg	Com_3375_pos	0.417157	Com_1392_neg	Com_3375_pos
Com_1392_neg	Com_4579_pos	0.592647	Com_1392_neg	Com_4579_pos
Com_1392_neg	Com_5270_pos	0.330295	Com_1392_neg	Com_5270_pos
Com_1392_neg	Com_6338_pos	0.565841	Com_1392_neg	Com_6338_pos
Com_2454_neg	Com_5125_neg	0.290966	Com_2454_neg	Com_5125_neg
Com_2454_neg	Com_6940_neg	0.561298	Com_2454_neg	Com_6940_neg
Com_2454_neg	Com_8721_neg	0.217088	Com_2454_neg	Com_8721_neg
Com_2454_neg	Com_72_neg	0.419565	Com_2454_neg	Com_72_neg
Com_2454_neg	Com_1795_neg	0.269754	Com_2454_neg	Com_1795_neg
Com_2454_neg	Com_217_neg	0.396194	Com_2454_neg	Com_217_neg
Com_2454_neg	Com_507_pos	0.473308	Com_2454_neg	Com_507_pos
Com_2454_neg	Com_760_pos	0.518102	Com_2454_neg	Com_760_pos
Com_2454_neg	Com_783_pos	0.144985	Com_2454_neg	Com_783_pos
Com_2454_neg	Com_820_pos	0.288268	Com_2454_neg	Com_820_pos
Com_2454_neg	Com_963_pos	0.207607	Com_2454_neg	Com_963_pos
Com_2454_neg	Com_1183_pos	0.260411	Com_2454_neg	Com_1183_pos
Com_2454_neg	Com_1358_pos	0.547813	Com_2454_neg	Com_1358_pos
Com_2454_neg	Com_2164_pos	0.482212	Com_2454_neg	Com_2164_pos
Com_2454_neg	Com_2274_pos	0.442042	Com_2454_neg	Com_2274_pos
Com_2454_neg	Com_2401_pos	0.166108	Com_2454_neg	Com_2401_pos
Com_2454_neg	Com_2470_pos	0.299228	Com_2454_neg	Com_2470_pos
Com_2454_neg	Com_2478_pos	0.540354	Com_2454_neg	Com_2478_pos
Com_2454_neg	Com_2629_pos	0.440172	Com_2454_neg	Com_2629_pos
Com_2454_neg	Com_2672_pos	0.486233	Com_2454_neg	Com_2672_pos
Com_2454_neg	Com_2849_pos	0.538332	Com_2454_neg	Com_2849_pos
Com_2454_neg	Com_2979_pos	0.0807169	Com_2454_neg	Com_2979_pos
Com_2454_neg	Com_3670_pos	0.433693	Com_2454_neg	Com_3670_pos
Com_2454_neg	Com_4747_pos	0.225351	Com_2454_neg	Com_4747_pos
Com_2454_neg	Com_4756_pos	0.248964	Com_2454_neg	Com_4756_pos
Com_2454_neg	Com_4762_pos	0.524465	Com_2454_neg	Com_4762_pos
Com_2454_neg	Com_4853_pos	0.296593	Com_2454_neg	Com_4853_pos
Com_2454_neg	Com_5046_pos	0.549726	Com_2454_neg	Com_5046_pos
Com_2454_neg	Com_5262_pos	0.546606	Com_2454_neg	Com_5262_pos
Com_2454_neg	Com_5482_pos	0.428393	Com_2454_neg	Com_5482_pos
Com_2454_neg	Com_5776_pos	0.508102	Com_2454_neg	Com_5776_pos
Com_2454_neg	Com_5895_pos	0.549856	Com_2454_neg	Com_5895_pos
Com_2454_neg	Com_5902_pos	0.334766	Com_2454_neg	Com_5902_pos
Com_2454_neg	Com_6287_pos	0.528317	Com_2454_neg	Com_6287_pos
Com_2454_neg	Com_6444_pos	0.305716	Com_2454_neg	Com_6444_pos
Com_2454_neg	Com_6655_pos	0.299814	Com_2454_neg	Com_6655_pos
Com_2454_neg	Com_6873_pos	0.15678	Com_2454_neg	Com_6873_pos
Com_2454_neg	Com_6954_pos	0.549152	Com_2454_neg	Com_6954_pos
Com_2454_neg	Com_7210_pos	0.375831	Com_2454_neg	Com_7210_pos
Com_2454_neg	Com_7286_pos	0.253816	Com_2454_neg	Com_7286_pos
Com_2454_neg	Com_7291_pos	0.544243	Com_2454_neg	Com_7291_pos
Com_2454_neg	Com_8111_pos	0.407458	Com_2454_neg	Com_8111_pos
Com_2454_neg	Com_8410_pos	0.34136	Com_2454_neg	Com_8410_pos
Com_2454_neg	Com_9109_pos	0.282637	Com_2454_neg	Com_9109_pos
Com_2454_neg	Com_9132_pos	0.543828	Com_2454_neg	Com_9132_pos
Com_2454_neg	Com_9787_pos	0.529037	Com_2454_neg	Com_9787_pos
Com_2454_neg	Com_9842_pos	0.540501	Com_2454_neg	Com_9842_pos
Com_2454_neg	Com_10285_pos	0.496965	Com_2454_neg	Com_10285_pos
Com_2454_neg	Com_11260_pos	0.442544	Com_2454_neg	Com_11260_pos
Com_2454_neg	Com_11465_pos	0.550113	Com_2454_neg	Com_11465_pos
Com_2454_neg	Com_11834_pos	0.473873	Com_2454_neg	Com_11834_pos
Com_2454_neg	Com_11869_pos	0.511739	Com_2454_neg	Com_11869_pos
Com_2454_neg	Com_12210_pos	0.220167	Com_2454_neg	Com_12210_pos
Com_2454_neg	Com_13586_pos	0.542229	Com_2454_neg	Com_13586_pos
Com_2454_neg	Com_13704_pos	0.48854	Com_2454_neg	Com_13704_pos
Com_2454_neg	Com_15031_pos	0.529145	Com_2454_neg	Com_15031_pos
Com_2454_neg	Com_15583_pos	0.480711	Com_2454_neg	Com_15583_pos
Com_2454_neg	Com_15880_pos	0.513749	Com_2454_neg	Com_15880_pos
Com_2454_neg	Com_1637_pos	0.487878	Com_2454_neg	Com_1637_pos
Com_2454_neg	Com_3375_pos	0.373259	Com_2454_neg	Com_3375_pos
Com_2454_neg	Com_4579_pos	0.55894	Com_2454_neg	Com_4579_pos
Com_2454_neg	Com_5270_pos	0.360608	Com_2454_neg	Com_5270_pos
Com_2454_neg	Com_6338_pos	0.530028	Com_2454_neg	Com_6338_pos
Com_5125_neg	Com_6940_neg	0.329638	Com_5125_neg	Com_6940_neg
Com_5125_neg	Com_8721_neg	0.067129	Com_5125_neg	Com_8721_neg
Com_5125_neg	Com_72_neg	0.288236	Com_5125_neg	Com_72_neg
Com_5125_neg	Com_1795_neg	0.0845907	Com_5125_neg	Com_1795_neg
Com_5125_neg	Com_217_neg	0.272018	Com_5125_neg	Com_217_neg
Com_5125_neg	Com_507_pos	0.305564	Com_5125_neg	Com_507_pos
Com_5125_neg	Com_760_pos	0.323625	Com_5125_neg	Com_760_pos
Com_5125_neg	Com_783_pos	0.0280082	Com_5125_neg	Com_783_pos
Com_5125_neg	Com_820_pos	0.218391	Com_5125_neg	Com_820_pos
Com_5125_neg	Com_963_pos	0.171677	Com_5125_neg	Com_963_pos
Com_5125_neg	Com_1183_pos	0.0539008	Com_5125_neg	Com_1183_pos
Com_5125_neg	Com_1358_pos	0.350628	Com_5125_neg	Com_1358_pos
Com_5125_neg	Com_2164_pos	0.310502	Com_5125_neg	Com_2164_pos
Com_5125_neg	Com_2274_pos	0.271369	Com_5125_neg	Com_2274_pos
Com_5125_neg	Com_2401_pos	0.0428298	Com_5125_neg	Com_2401_pos
Com_5125_neg	Com_2470_pos	0.133594	Com_5125_neg	Com_2470_pos
Com_5125_neg	Com_2478_pos	0.327814	Com_5125_neg	Com_2478_pos
Com_5125_neg	Com_2629_pos	0.293627	Com_5125_neg	Com_2629_pos
Com_5125_neg	Com_2672_pos	0.323207	Com_5125_neg	Com_2672_pos
Com_5125_neg	Com_2849_pos	0.31842	Com_5125_neg	Com_2849_pos
Com_5125_neg	Com_3670_pos	0.313203	Com_5125_neg	Com_3670_pos
Com_5125_neg	Com_4747_pos	0.0710405	Com_5125_neg	Com_4747_pos
Com_5125_neg	Com_4756_pos	0.155529	Com_5125_neg	Com_4756_pos
Com_5125_neg	Com_4762_pos	0.297211	Com_5125_neg	Com_4762_pos
Com_5125_neg	Com_4853_pos	0.169769	Com_5125_neg	Com_4853_pos
Com_5125_neg	Com_5046_pos	0.293127	Com_5125_neg	Com_5046_pos
Com_5125_neg	Com_5262_pos	0.322446	Com_5125_neg	Com_5262_pos
Com_5125_neg	Com_5482_pos	0.306636	Com_5125_neg	Com_5482_pos
Com_5125_neg	Com_5776_pos	0.293382	Com_5125_neg	Com_5776_pos
Com_5125_neg	Com_5895_pos	0.32586	Com_5125_neg	Com_5895_pos
Com_5125_neg	Com_5902_pos	0.0727413	Com_5125_neg	Com_5902_pos
Com_5125_neg	Com_6287_pos	0.302024	Com_5125_neg	Com_6287_pos
Com_5125_neg	Com_6444_pos	0.19808	Com_5125_neg	Com_6444_pos
Com_5125_neg	Com_6655_pos	0.150971	Com_5125_neg	Com_6655_pos
Com_5125_neg	Com_6873_pos	0.0359227	Com_5125_neg	Com_6873_pos
Com_5125_neg	Com_6954_pos	0.331417	Com_5125_neg	Com_6954_pos
Com_5125_neg	Com_7210_pos	0.199261	Com_5125_neg	Com_7210_pos
Com_5125_neg	Com_7286_pos	0.221582	Com_5125_neg	Com_7286_pos
Com_5125_neg	Com_7291_pos	0.327784	Com_5125_neg	Com_7291_pos
Com_5125_neg	Com_8111_pos	0.169372	Com_5125_neg	Com_8111_pos
Com_5125_neg	Com_8410_pos	0.0968539	Com_5125_neg	Com_8410_pos
Com_5125_neg	Com_9109_pos	0.139498	Com_5125_neg	Com_9109_pos
Com_5125_neg	Com_9132_pos	0.32769	Com_5125_neg	Com_9132_pos
Com_5125_neg	Com_9787_pos	0.323632	Com_5125_neg	Com_9787_pos
Com_5125_neg	Com_9842_pos	0.33119	Com_5125_neg	Com_9842_pos
Com_5125_neg	Com_10285_pos	0.324067	Com_5125_neg	Com_10285_pos
Com_5125_neg	Com_11260_pos	0.122959	Com_5125_neg	Com_11260_pos
Com_5125_neg	Com_11465_pos	0.327521	Com_5125_neg	Com_11465_pos
Com_5125_neg	Com_11834_pos	0.326587	Com_5125_neg	Com_11834_pos
Com_5125_neg	Com_11869_pos	0.274328	Com_5125_neg	Com_11869_pos
Com_5125_neg	Com_12210_pos	0.0559035	Com_5125_neg	Com_12210_pos
Com_5125_neg	Com_13586_pos	0.32825	Com_5125_neg	Com_13586_pos
Com_5125_neg	Com_13704_pos	0.20628	Com_5125_neg	Com_13704_pos
Com_5125_neg	Com_15031_pos	0.326923	Com_5125_neg	Com_15031_pos
Com_5125_neg	Com_15583_pos	0.102453	Com_5125_neg	Com_15583_pos
Com_5125_neg	Com_15880_pos	0.248252	Com_5125_neg	Com_15880_pos
Com_5125_neg	Com_1637_pos	0.311021	Com_5125_neg	Com_1637_pos
Com_5125_neg	Com_3375_pos	0.276148	Com_5125_neg	Com_3375_pos
Com_5125_neg	Com_4579_pos	0.356248	Com_5125_neg	Com_4579_pos
Com_5125_neg	Com_5270_pos	0.197514	Com_5125_neg	Com_5270_pos
Com_5125_neg	Com_6338_pos	0.335495	Com_5125_neg	Com_6338_pos
Com_6940_neg	Com_8721_neg	0.256364	Com_6940_neg	Com_8721_neg
Com_6940_neg	Com_72_neg	0.447469	Com_6940_neg	Com_72_neg
Com_6940_neg	Com_1795_neg	0.316184	Com_6940_neg	Com_1795_neg
Com_6940_neg	Com_217_neg	0.422464	Com_6940_neg	Com_217_neg
Com_6940_neg	Com_507_pos	0.508198	Com_6940_neg	Com_507_pos
Com_6940_neg	Com_760_pos	0.53885	Com_6940_neg	Com_760_pos
Com_6940_neg	Com_783_pos	0.155574	Com_6940_neg	Com_783_pos
Com_6940_neg	Com_820_pos	0.296895	Com_6940_neg	Com_820_pos
Com_6940_neg	Com_963_pos	0.236058	Com_6940_neg	Com_963_pos
Com_6940_neg	Com_1183_pos	0.29435	Com_6940_neg	Com_1183_pos
Com_6940_neg	Com_1358_pos	0.582976	Com_6940_neg	Com_1358_pos
Com_6940_neg	Com_2164_pos	0.513833	Com_6940_neg	Com_2164_pos
Com_6940_neg	Com_2274_pos	0.467834	Com_6940_neg	Com_2274_pos
Com_6940_neg	Com_2401_pos	0.167574	Com_6940_neg	Com_2401_pos
Com_6940_neg	Com_2470_pos	0.354472	Com_6940_neg	Com_2470_pos
Com_6940_neg	Com_2478_pos	0.614312	Com_6940_neg	Com_2478_pos
Com_6940_neg	Com_2629_pos	0.470654	Com_6940_neg	Com_2629_pos
Com_6940_neg	Com_2672_pos	0.519929	Com_6940_neg	Com_2672_pos
Com_6940_neg	Com_2849_pos	0.57956	Com_6940_neg	Com_2849_pos
Com_6940_neg	Com_2979_pos	0.100045	Com_6940_neg	Com_2979_pos
Com_6940_neg	Com_3670_pos	0.474477	Com_6940_neg	Com_3670_pos
Com_6940_neg	Com_4747_pos	0.254534	Com_6940_neg	Com_4747_pos
Com_6940_neg	Com_4756_pos	0.258791	Com_6940_neg	Com_4756_pos
Com_6940_neg	Com_4762_pos	0.580141	Com_6940_neg	Com_4762_pos
Com_6940_neg	Com_4853_pos	0.292154	Com_6940_neg	Com_4853_pos
Com_6940_neg	Com_5046_pos	0.625481	Com_6940_neg	Com_5046_pos
Com_6940_neg	Com_5262_pos	0.586887	Com_6940_neg	Com_5262_pos
Com_6940_neg	Com_5482_pos	0.460147	Com_6940_neg	Com_5482_pos
Com_6940_neg	Com_5776_pos	0.562261	Com_6940_neg	Com_5776_pos
Com_6940_neg	Com_5895_pos	0.569657	Com_6940_neg	Com_5895_pos
Com_6940_neg	Com_5902_pos	0.37833	Com_6940_neg	Com_5902_pos
Com_6940_neg	Com_6287_pos	0.546135	Com_6940_neg	Com_6287_pos
Com_6940_neg	Com_6444_pos	0.301224	Com_6940_neg	Com_6444_pos
Com_6940_neg	Com_6655_pos	0.316056	Com_6940_neg	Com_6655_pos
Com_6940_neg	Com_6873_pos	0.187254	Com_6940_neg	Com_6873_pos
Com_6940_neg	Com_6954_pos	0.609497	Com_6940_neg	Com_6954_pos
Com_6940_neg	Com_7210_pos	0.431684	Com_6940_neg	Com_7210_pos
Com_6940_neg	Com_7286_pos	0.262453	Com_6940_neg	Com_7286_pos
Com_6940_neg	Com_7291_pos	0.617319	Com_6940_neg	Com_7291_pos
Com_6940_neg	Com_8111_pos	0.457234	Com_6940_neg	Com_8111_pos
Com_6940_neg	Com_8410_pos	0.361201	Com_6940_neg	Com_8410_pos
Com_6940_neg	Com_9109_pos	0.294949	Com_6940_neg	Com_9109_pos
Com_6940_neg	Com_9132_pos	0.583032	Com_6940_neg	Com_9132_pos
Com_6940_neg	Com_9787_pos	0.613682	Com_6940_neg	Com_9787_pos
Com_6940_neg	Com_9842_pos	0.612991	Com_6940_neg	Com_9842_pos
Com_6940_neg	Com_10285_pos	0.550993	Com_6940_neg	Com_10285_pos
Com_6940_neg	Com_11260_pos	0.514548	Com_6940_neg	Com_11260_pos
Com_6940_neg	Com_11465_pos	0.613794	Com_6940_neg	Com_11465_pos
Com_6940_neg	Com_11834_pos	0.503659	Com_6940_neg	Com_11834_pos
Com_6940_neg	Com_11869_pos	0.583901	Com_6940_neg	Com_11869_pos
Com_6940_neg	Com_12210_pos	0.232416	Com_6940_neg	Com_12210_pos
Com_6940_neg	Com_13586_pos	0.613192	Com_6940_neg	Com_13586_pos
Com_6940_neg	Com_13704_pos	0.539469	Com_6940_neg	Com_13704_pos
Com_6940_neg	Com_15031_pos	0.606417	Com_6940_neg	Com_15031_pos
Com_6940_neg	Com_15583_pos	0.523705	Com_6940_neg	Com_15583_pos
Com_6940_neg	Com_15880_pos	0.5936	Com_6940_neg	Com_15880_pos
Com_6940_neg	Com_1637_pos	0.560522	Com_6940_neg	Com_1637_pos
Com_6940_neg	Com_3375_pos	0.420083	Com_6940_neg	Com_3375_pos
Com_6940_neg	Com_4579_pos	0.590257	Com_6940_neg	Com_4579_pos
Com_6940_neg	Com_5270_pos	0.400746	Com_6940_neg	Com_5270_pos
Com_6940_neg	Com_6338_pos	0.580403	Com_6940_neg	Com_6338_pos
Com_8721_neg	Com_72_neg	0.323554	Com_8721_neg	Com_72_neg
Com_8721_neg	Com_1795_neg	0.0804668	Com_8721_neg	Com_1795_neg
Com_8721_neg	Com_217_neg	0.350759	Com_8721_neg	Com_217_neg
Com_8721_neg	Com_507_pos	0.337003	Com_8721_neg	Com_507_pos
Com_8721_neg	Com_760_pos	0.334056	Com_8721_neg	Com_760_pos
Com_8721_neg	Com_783_pos	0.0322584	Com_8721_neg	Com_783_pos
Com_8721_neg	Com_820_pos	0.186638	Com_8721_neg	Com_820_pos
Com_8721_neg	Com_963_pos	0.153728	Com_8721_neg	Com_963_pos
Com_8721_neg	Com_1183_pos	0.0536041	Com_8721_neg	Com_1183_pos
Com_8721_neg	Com_1358_pos	0.315261	Com_8721_neg	Com_1358_pos
Com_8721_neg	Com_2164_pos	0.329232	Com_8721_neg	Com_2164_pos
Com_8721_neg	Com_2274_pos	0.293276	Com_8721_neg	Com_2274_pos
Com_8721_neg	Com_2401_pos	0.0234586	Com_8721_neg	Com_2401_pos
Com_8721_neg	Com_2470_pos	0.117271	Com_8721_neg	Com_2470_pos
Com_8721_neg	Com_2478_pos	0.238549	Com_8721_neg	Com_2478_pos
Com_8721_neg	Com_2629_pos	0.373075	Com_8721_neg	Com_2629_pos
Com_8721_neg	Com_2672_pos	0.358594	Com_8721_neg	Com_2672_pos
Com_8721_neg	Com_2849_pos	0.237789	Com_8721_neg	Com_2849_pos
Com_8721_neg	Com_2979_pos	0.0360575	Com_8721_neg	Com_2979_pos
Com_8721_neg	Com_3670_pos	0.216001	Com_8721_neg	Com_3670_pos
Com_8721_neg	Com_4747_pos	0.0740804	Com_8721_neg	Com_4747_pos
Com_8721_neg	Com_4756_pos	0.128316	Com_8721_neg	Com_4756_pos
Com_8721_neg	Com_4762_pos	0.228543	Com_8721_neg	Com_4762_pos
Com_8721_neg	Com_4853_pos	0.24082	Com_8721_neg	Com_4853_pos
Com_8721_neg	Com_5046_pos	0.205628	Com_8721_neg	Com_5046_pos
Com_8721_neg	Com_5262_pos	0.238371	Com_8721_neg	Com_5262_pos
Com_8721_neg	Com_5482_pos	0.304978	Com_8721_neg	Com_5482_pos
Com_8721_neg	Com_5776_pos	0.222709	Com_8721_neg	Com_5776_pos
Com_8721_neg	Com_5895_pos	0.265815	Com_8721_neg	Com_5895_pos
Com_8721_neg	Com_5902_pos	0.0608946	Com_8721_neg	Com_5902_pos
Com_8721_neg	Com_6287_pos	0.241686	Com_8721_neg	Com_6287_pos
Com_8721_neg	Com_6444_pos	0.19857	Com_8721_neg	Com_6444_pos
Com_8721_neg	Com_6655_pos	0.152764	Com_8721_neg	Com_6655_pos
Com_8721_neg	Com_6873_pos	0.0587844	Com_8721_neg	Com_6873_pos
Com_8721_neg	Com_6954_pos	0.242743	Com_8721_neg	Com_6954_pos
Com_8721_neg	Com_7210_pos	0.201877	Com_8721_neg	Com_7210_pos
Com_8721_neg	Com_7286_pos	0.203985	Com_8721_neg	Com_7286_pos
Com_8721_neg	Com_7291_pos	0.236029	Com_8721_neg	Com_7291_pos
Com_8721_neg	Com_8111_pos	0.10433	Com_8721_neg	Com_8111_pos
Com_8721_neg	Com_8410_pos	0.0725799	Com_8721_neg	Com_8410_pos
Com_8721_neg	Com_9109_pos	0.142886	Com_8721_neg	Com_9109_pos
Com_8721_neg	Com_9132_pos	0.252124	Com_8721_neg	Com_9132_pos
Com_8721_neg	Com_9787_pos	0.233187	Com_8721_neg	Com_9787_pos
Com_8721_neg	Com_9842_pos	0.234667	Com_8721_neg	Com_9842_pos
Com_8721_neg	Com_10285_pos	0.231376	Com_8721_neg	Com_10285_pos
Com_8721_neg	Com_11260_pos	0.107232	Com_8721_neg	Com_11260_pos
Com_8721_neg	Com_11465_pos	0.241195	Com_8721_neg	Com_11465_pos
Com_8721_neg	Com_11834_pos	0.266846	Com_8721_neg	Com_11834_pos
Com_8721_neg	Com_11869_pos	0.171237	Com_8721_neg	Com_11869_pos
Com_8721_neg	Com_12210_pos	0.0693079	Com_8721_neg	Com_12210_pos
Com_8721_neg	Com_13586_pos	0.239654	Com_8721_neg	Com_13586_pos
Com_8721_neg	Com_13704_pos	0.146264	Com_8721_neg	Com_13704_pos
Com_8721_neg	Com_15031_pos	0.231695	Com_8721_neg	Com_15031_pos
Com_8721_neg	Com_15583_pos	0.0756435	Com_8721_neg	Com_15583_pos
Com_8721_neg	Com_15880_pos	0.181919	Com_8721_neg	Com_15880_pos
Com_8721_neg	Com_1637_pos	0.241339	Com_8721_neg	Com_1637_pos
Com_8721_neg	Com_3375_pos	0.221006	Com_8721_neg	Com_3375_pos
Com_8721_neg	Com_4579_pos	0.310929	Com_8721_neg	Com_4579_pos
Com_8721_neg	Com_5270_pos	0.136541	Com_8721_neg	Com_5270_pos
Com_8721_neg	Com_6338_pos	0.24357	Com_8721_neg	Com_6338_pos
Com_72_neg	Com_1795_neg	0.339233	Com_72_neg	Com_1795_neg
Com_72_neg	Com_217_neg	0.424658	Com_72_neg	Com_217_neg
Com_72_neg	Com_507_pos	0.429423	Com_72_neg	Com_507_pos
Com_72_neg	Com_760_pos	0.421752	Com_72_neg	Com_760_pos
Com_72_neg	Com_783_pos	0.123251	Com_72_neg	Com_783_pos
Com_72_neg	Com_820_pos	0.33794	Com_72_neg	Com_820_pos
Com_72_neg	Com_963_pos	0.315667	Com_72_neg	Com_963_pos
Com_72_neg	Com_1183_pos	0.222804	Com_72_neg	Com_1183_pos
Com_72_neg	Com_1358_pos	0.448502	Com_72_neg	Com_1358_pos
Com_72_neg	Com_2164_pos	0.423354	Com_72_neg	Com_2164_pos
Com_72_neg	Com_2274_pos	0.418993	Com_72_neg	Com_2274_pos
Com_72_neg	Com_2401_pos	0.115142	Com_72_neg	Com_2401_pos
Com_72_neg	Com_2470_pos	0.382506	Com_72_neg	Com_2470_pos
Com_72_neg	Com_2478_pos	0.460558	Com_72_neg	Com_2478_pos
Com_72_neg	Com_2629_pos	0.460187	Com_72_neg	Com_2629_pos
Com_72_neg	Com_2672_pos	0.452854	Com_72_neg	Com_2672_pos
Com_72_neg	Com_2849_pos	0.435542	Com_72_neg	Com_2849_pos
Com_72_neg	Com_2979_pos	0.105063	Com_72_neg	Com_2979_pos
Com_72_neg	Com_3670_pos	0.413791	Com_72_neg	Com_3670_pos
Com_72_neg	Com_4747_pos	0.308396	Com_72_neg	Com_4747_pos
Com_72_neg	Com_4756_pos	0.245462	Com_72_neg	Com_4756_pos
Com_72_neg	Com_4762_pos	0.427775	Com_72_neg	Com_4762_pos
Com_72_neg	Com_4853_pos	0.288884	Com_72_neg	Com_4853_pos
Com_72_neg	Com_5046_pos	0.443547	Com_72_neg	Com_5046_pos
Com_72_neg	Com_5262_pos	0.43698	Com_72_neg	Com_5262_pos
Com_72_neg	Com_5482_pos	0.409426	Com_72_neg	Com_5482_pos
Com_72_neg	Com_5776_pos	0.423106	Com_72_neg	Com_5776_pos
Com_72_neg	Com_5895_pos	0.435955	Com_72_neg	Com_5895_pos
Com_72_neg	Com_5902_pos	0.289124	Com_72_neg	Com_5902_pos
Com_72_neg	Com_6287_pos	0.418711	Com_72_neg	Com_6287_pos
Com_72_neg	Com_6444_pos	0.309762	Com_72_neg	Com_6444_pos
Com_72_neg	Com_6655_pos	0.261424	Com_72_neg	Com_6655_pos
Com_72_neg	Com_6873_pos	0.259035	Com_72_neg	Com_6873_pos
Com_72_neg	Com_6954_pos	0.457938	Com_72_neg	Com_6954_pos
Com_72_neg	Com_7210_pos	0.412116	Com_72_neg	Com_7210_pos
Com_72_neg	Com_7286_pos	0.320198	Com_72_neg	Com_7286_pos
Com_72_neg	Com_7291_pos	0.456987	Com_72_neg	Com_7291_pos
Com_72_neg	Com_8111_pos	0.372686	Com_72_neg	Com_8111_pos
Com_72_neg	Com_8410_pos	0.235943	Com_72_neg	Com_8410_pos
Com_72_neg	Com_9109_pos	0.244624	Com_72_neg	Com_9109_pos
Com_72_neg	Com_9132_pos	0.457898	Com_72_neg	Com_9132_pos
Com_72_neg	Com_9787_pos	0.458853	Com_72_neg	Com_9787_pos
Com_72_neg	Com_9842_pos	0.453256	Com_72_neg	Com_9842_pos
Com_72_neg	Com_10285_pos	0.441904	Com_72_neg	Com_10285_pos
Com_72_neg	Com_11260_pos	0.411814	Com_72_neg	Com_11260_pos
Com_72_neg	Com_11465_pos	0.456703	Com_72_neg	Com_11465_pos
Com_72_neg	Com_11834_pos	0.431373	Com_72_neg	Com_11834_pos
Com_72_neg	Com_11869_pos	0.428762	Com_72_neg	Com_11869_pos
Com_72_neg	Com_12210_pos	0.232379	Com_72_neg	Com_12210_pos
Com_72_neg	Com_13586_pos	0.459923	Com_72_neg	Com_13586_pos
Com_72_neg	Com_13704_pos	0.373317	Com_72_neg	Com_13704_pos
Com_72_neg	Com_15031_pos	0.454705	Com_72_neg	Com_15031_pos
Com_72_neg	Com_15583_pos	0.327167	Com_72_neg	Com_15583_pos
Com_72_neg	Com_15880_pos	0.44118	Com_72_neg	Com_15880_pos
Com_72_neg	Com_1637_pos	0.457616	Com_72_neg	Com_1637_pos
Com_72_neg	Com_3375_pos	0.421054	Com_72_neg	Com_3375_pos
Com_72_neg	Com_4579_pos	0.44236	Com_72_neg	Com_4579_pos
Com_72_neg	Com_5270_pos	0.361061	Com_72_neg	Com_5270_pos
Com_72_neg	Com_6338_pos	0.454368	Com_72_neg	Com_6338_pos
Com_1795_neg	Com_217_neg	0.354515	Com_1795_neg	Com_217_neg
Com_1795_neg	Com_507_pos	0.382378	Com_1795_neg	Com_507_pos
Com_1795_neg	Com_760_pos	0.382796	Com_1795_neg	Com_760_pos
Com_1795_neg	Com_783_pos	0.0259272	Com_1795_neg	Com_783_pos
Com_1795_neg	Com_820_pos	0.266239	Com_1795_neg	Com_820_pos
Com_1795_neg	Com_963_pos	0.182591	Com_1795_neg	Com_963_pos
Com_1795_neg	Com_1183_pos	0.0539631	Com_1795_neg	Com_1183_pos
Com_1795_neg	Com_1358_pos	0.382077	Com_1795_neg	Com_1358_pos
Com_1795_neg	Com_2164_pos	0.387562	Com_1795_neg	Com_2164_pos
Com_1795_neg	Com_2274_pos	0.349445	Com_1795_neg	Com_2274_pos
Com_1795_neg	Com_2401_pos	0.0443272	Com_1795_neg	Com_2401_pos
Com_1795_neg	Com_2470_pos	0.12633	Com_1795_neg	Com_2470_pos
Com_1795_neg	Com_2478_pos	0.311454	Com_1795_neg	Com_2478_pos
Com_1795_neg	Com_2629_pos	0.398807	Com_1795_neg	Com_2629_pos
Com_1795_neg	Com_2672_pos	0.405959	Com_1795_neg	Com_2672_pos
Com_1795_neg	Com_2849_pos	0.294592	Com_1795_neg	Com_2849_pos
Com_1795_neg	Com_2979_pos	0.042004	Com_1795_neg	Com_2979_pos
Com_1795_neg	Com_3670_pos	0.291161	Com_1795_neg	Com_3670_pos
Com_1795_neg	Com_4747_pos	0.0772556	Com_1795_neg	Com_4747_pos
Com_1795_neg	Com_4756_pos	0.144871	Com_1795_neg	Com_4756_pos
Com_1795_neg	Com_4762_pos	0.276641	Com_1795_neg	Com_4762_pos
Com_1795_neg	Com_4853_pos	0.241143	Com_1795_neg	Com_4853_pos
Com_1795_neg	Com_5046_pos	0.263607	Com_1795_neg	Com_5046_pos
Com_1795_neg	Com_5262_pos	0.295594	Com_1795_neg	Com_5262_pos
Com_1795_neg	Com_5482_pos	0.364462	Com_1795_neg	Com_5482_pos
Com_1795_neg	Com_5776_pos	0.273475	Com_1795_neg	Com_5776_pos
Com_1795_neg	Com_5895_pos	0.315941	Com_1795_neg	Com_5895_pos
Com_1795_neg	Com_5902_pos	0.0923038	Com_1795_neg	Com_5902_pos
Com_1795_neg	Com_6287_pos	0.283421	Com_1795_neg	Com_6287_pos
Com_1795_neg	Com_6444_pos	0.223359	Com_1795_neg	Com_6444_pos
Com_1795_neg	Com_6655_pos	0.146185	Com_1795_neg	Com_6655_pos
Com_1795_neg	Com_6873_pos	0.0591092	Com_1795_neg	Com_6873_pos
Com_1795_neg	Com_6954_pos	0.317522	Com_1795_neg	Com_6954_pos
Com_1795_neg	Com_7210_pos	0.252367	Com_1795_neg	Com_7210_pos
Com_1795_neg	Com_7286_pos	0.242534	Com_1795_neg	Com_7286_pos
Com_1795_neg	Com_7291_pos	0.308366	Com_1795_neg	Com_7291_pos
Com_1795_neg	Com_8111_pos	0.147404	Com_1795_neg	Com_8111_pos
Com_1795_neg	Com_8410_pos	0.0689275	Com_1795_neg	Com_8410_pos
Com_1795_neg	Com_9109_pos	0.13558	Com_1795_neg	Com_9109_pos
Com_1795_neg	Com_9132_pos	0.323721	Com_1795_neg	Com_9132_pos
Com_1795_neg	Com_9787_pos	0.298915	Com_1795_neg	Com_9787_pos
Com_1795_neg	Com_9842_pos	0.301739	Com_1795_neg	Com_9842_pos
Com_1795_neg	Com_10285_pos	0.317097	Com_1795_neg	Com_10285_pos
Com_1795_neg	Com_11260_pos	0.119099	Com_1795_neg	Com_11260_pos
Com_1795_neg	Com_11465_pos	0.311026	Com_1795_neg	Com_11465_pos
Com_1795_neg	Com_11834_pos	0.340413	Com_1795_neg	Com_11834_pos
Com_1795_neg	Com_11869_pos	0.234974	Com_1795_neg	Com_11869_pos
Com_1795_neg	Com_12210_pos	0.0638166	Com_1795_neg	Com_12210_pos
Com_1795_neg	Com_13586_pos	0.313925	Com_1795_neg	Com_13586_pos
Com_1795_neg	Com_13704_pos	0.16574	Com_1795_neg	Com_13704_pos
Com_1795_neg	Com_15031_pos	0.311003	Com_1795_neg	Com_15031_pos
Com_1795_neg	Com_15583_pos	0.0868768	Com_1795_neg	Com_15583_pos
Com_1795_neg	Com_15880_pos	0.226889	Com_1795_neg	Com_15880_pos
Com_1795_neg	Com_1637_pos	0.300172	Com_1795_neg	Com_1637_pos
Com_1795_neg	Com_3375_pos	0.279285	Com_1795_neg	Com_3375_pos
Com_1795_neg	Com_4579_pos	0.374869	Com_1795_neg	Com_4579_pos
Com_1795_neg	Com_5270_pos	0.186315	Com_1795_neg	Com_5270_pos
Com_1795_neg	Com_6338_pos	0.317077	Com_1795_neg	Com_6338_pos
Com_217_neg	Com_507_pos	0.442999	Com_217_neg	Com_507_pos
Com_217_neg	Com_760_pos	0.421066	Com_217_neg	Com_760_pos
Com_217_neg	Com_783_pos	0.120425	Com_217_neg	Com_783_pos
Com_217_neg	Com_820_pos	0.353519	Com_217_neg	Com_820_pos
Com_217_neg	Com_963_pos	0.33298	Com_217_neg	Com_963_pos
Com_217_neg	Com_1183_pos	0.208218	Com_217_neg	Com_1183_pos
Com_217_neg	Com_1358_pos	0.444932	Com_217_neg	Com_1358_pos
Com_217_neg	Com_2164_pos	0.439072	Com_217_neg	Com_2164_pos
Com_217_neg	Com_2274_pos	0.43319	Com_217_neg	Com_2274_pos
Com_217_neg	Com_2401_pos	0.106574	Com_217_neg	Com_2401_pos
Com_217_neg	Com_2470_pos	0.38619	Com_217_neg	Com_2470_pos
Com_217_neg	Com_2478_pos	0.429012	Com_217_neg	Com_2478_pos
Com_217_neg	Com_2629_pos	0.450965	Com_217_neg	Com_2629_pos
Com_217_neg	Com_2672_pos	0.438422	Com_217_neg	Com_2672_pos
Com_217_neg	Com_2849_pos	0.409371	Com_217_neg	Com_2849_pos
Com_217_neg	Com_2979_pos	0.108305	Com_217_neg	Com_2979_pos
Com_217_neg	Com_3670_pos	0.400236	Com_217_neg	Com_3670_pos
Com_217_neg	Com_4747_pos	0.324431	Com_217_neg	Com_4747_pos
Com_217_neg	Com_4756_pos	0.254758	Com_217_neg	Com_4756_pos
Com_217_neg	Com_4762_pos	0.401427	Com_217_neg	Com_4762_pos
Com_217_neg	Com_4853_pos	0.29965	Com_217_neg	Com_4853_pos
Com_217_neg	Com_5046_pos	0.408778	Com_217_neg	Com_5046_pos
Com_217_neg	Com_5262_pos	0.408667	Com_217_neg	Com_5262_pos
Com_217_neg	Com_5482_pos	0.424999	Com_217_neg	Com_5482_pos
Com_217_neg	Com_5776_pos	0.399972	Com_217_neg	Com_5776_pos
Com_217_neg	Com_5895_pos	0.418471	Com_217_neg	Com_5895_pos
Com_217_neg	Com_5902_pos	0.270982	Com_217_neg	Com_5902_pos
Com_217_neg	Com_6287_pos	0.398111	Com_217_neg	Com_6287_pos
Com_217_neg	Com_6444_pos	0.329039	Com_217_neg	Com_6444_pos
Com_217_neg	Com_6655_pos	0.261911	Com_217_neg	Com_6655_pos
Com_217_neg	Com_6873_pos	0.273749	Com_217_neg	Com_6873_pos
Com_217_neg	Com_6954_pos	0.427972	Com_217_neg	Com_6954_pos
Com_217_neg	Com_7210_pos	0.421381	Com_217_neg	Com_7210_pos
Com_217_neg	Com_7286_pos	0.343341	Com_217_neg	Com_7286_pos
Com_217_neg	Com_7291_pos	0.425039	Com_217_neg	Com_7291_pos
Com_217_neg	Com_8111_pos	0.352156	Com_217_neg	Com_8111_pos
Com_217_neg	Com_8410_pos	0.218155	Com_217_neg	Com_8410_pos
Com_217_neg	Com_9109_pos	0.245426	Com_217_neg	Com_9109_pos
Com_217_neg	Com_9132_pos	0.432988	Com_217_neg	Com_9132_pos
Com_217_neg	Com_9787_pos	0.4263	Com_217_neg	Com_9787_pos
Com_217_neg	Com_9842_pos	0.420492	Com_217_neg	Com_9842_pos
Com_217_neg	Com_10285_pos	0.420178	Com_217_neg	Com_10285_pos
Com_217_neg	Com_11260_pos	0.399699	Com_217_neg	Com_11260_pos
Com_217_neg	Com_11465_pos	0.426196	Com_217_neg	Com_11465_pos
Com_217_neg	Com_11834_pos	0.426716	Com_217_neg	Com_11834_pos
Com_217_neg	Com_11869_pos	0.394499	Com_217_neg	Com_11869_pos
Com_217_neg	Com_12210_pos	0.244547	Com_217_neg	Com_12210_pos
Com_217_neg	Com_13586_pos	0.429212	Com_217_neg	Com_13586_pos
Com_217_neg	Com_13704_pos	0.34551	Com_217_neg	Com_13704_pos
Com_217_neg	Com_15031_pos	0.424149	Com_217_neg	Com_15031_pos
Com_217_neg	Com_15583_pos	0.293378	Com_217_neg	Com_15583_pos
Com_217_neg	Com_15880_pos	0.408278	Com_217_neg	Com_15880_pos
Com_217_neg	Com_1637_pos	0.435798	Com_217_neg	Com_1637_pos
Com_217_neg	Com_3375_pos	0.416191	Com_217_neg	Com_3375_pos
Com_217_neg	Com_4579_pos	0.43683	Com_217_neg	Com_4579_pos
Com_217_neg	Com_5270_pos	0.353995	Com_217_neg	Com_5270_pos
Com_217_neg	Com_6338_pos	0.427341	Com_217_neg	Com_6338_pos
Com_507_pos	Com_760_pos	0.454677	Com_507_pos	Com_760_pos
Com_507_pos	Com_783_pos	0.129852	Com_507_pos	Com_783_pos
Com_507_pos	Com_820_pos	0.364677	Com_507_pos	Com_820_pos
Com_507_pos	Com_963_pos	0.322818	Com_507_pos	Com_963_pos
Com_507_pos	Com_1183_pos	0.24615	Com_507_pos	Com_1183_pos
Com_507_pos	Com_1358_pos	0.50095	Com_507_pos	Com_1358_pos
Com_507_pos	Com_2164_pos	0.46488	Com_507_pos	Com_2164_pos
Com_507_pos	Com_2274_pos	0.463591	Com_507_pos	Com_2274_pos
Com_507_pos	Com_2401_pos	0.127165	Com_507_pos	Com_2401_pos
Com_507_pos	Com_2470_pos	0.409528	Com_507_pos	Com_2470_pos
Com_507_pos	Com_2478_pos	0.530933	Com_507_pos	Com_2478_pos
Com_507_pos	Com_2629_pos	0.487692	Com_507_pos	Com_2629_pos
Com_507_pos	Com_2672_pos	0.488613	Com_507_pos	Com_2672_pos
Com_507_pos	Com_2849_pos	0.492992	Com_507_pos	Com_2849_pos
Com_507_pos	Com_2979_pos	0.119988	Com_507_pos	Com_2979_pos
Com_507_pos	Com_3670_pos	0.461872	Com_507_pos	Com_3670_pos
Com_507_pos	Com_4747_pos	0.319728	Com_507_pos	Com_4747_pos
Com_507_pos	Com_4756_pos	0.251161	Com_507_pos	Com_4756_pos
Com_507_pos	Com_4762_pos	0.483425	Com_507_pos	Com_4762_pos
Com_507_pos	Com_4853_pos	0.292128	Com_507_pos	Com_4853_pos
Com_507_pos	Com_5046_pos	0.509538	Com_507_pos	Com_5046_pos
Com_507_pos	Com_5262_pos	0.494974	Com_507_pos	Com_5262_pos
Com_507_pos	Com_5482_pos	0.445183	Com_507_pos	Com_5482_pos
Com_507_pos	Com_5776_pos	0.476913	Com_507_pos	Com_5776_pos
Com_507_pos	Com_5895_pos	0.487509	Com_507_pos	Com_5895_pos
Com_507_pos	Com_5902_pos	0.345102	Com_507_pos	Com_5902_pos
Com_507_pos	Com_6287_pos	0.467958	Com_507_pos	Com_6287_pos
Com_507_pos	Com_6444_pos	0.323319	Com_507_pos	Com_6444_pos
Com_507_pos	Com_6655_pos	0.274323	Com_507_pos	Com_6655_pos
Com_507_pos	Com_6873_pos	0.280189	Com_507_pos	Com_6873_pos
Com_507_pos	Com_6954_pos	0.527046	Com_507_pos	Com_6954_pos
Com_507_pos	Com_7210_pos	0.457108	Com_507_pos	Com_7210_pos
Com_507_pos	Com_7286_pos	0.32838	Com_507_pos	Com_7286_pos
Com_507_pos	Com_7291_pos	0.526712	Com_507_pos	Com_7291_pos
Com_507_pos	Com_8111_pos	0.410257	Com_507_pos	Com_8111_pos
Com_507_pos	Com_8410_pos	0.250623	Com_507_pos	Com_8410_pos
Com_507_pos	Com_9109_pos	0.255671	Com_507_pos	Com_9109_pos
Com_507_pos	Com_9132_pos	0.524799	Com_507_pos	Com_9132_pos
Com_507_pos	Com_9787_pos	0.526987	Com_507_pos	Com_9787_pos
Com_507_pos	Com_9842_pos	0.519616	Com_507_pos	Com_9842_pos
Com_507_pos	Com_10285_pos	0.505425	Com_507_pos	Com_10285_pos
Com_507_pos	Com_11260_pos	0.461801	Com_507_pos	Com_11260_pos
Com_507_pos	Com_11465_pos	0.524688	Com_507_pos	Com_11465_pos
Com_507_pos	Com_11834_pos	0.479694	Com_507_pos	Com_11834_pos
Com_507_pos	Com_11869_pos	0.490451	Com_507_pos	Com_11869_pos
Com_507_pos	Com_12210_pos	0.240139	Com_507_pos	Com_12210_pos
Com_507_pos	Com_13586_pos	0.53024	Com_507_pos	Com_13586_pos
Com_507_pos	Com_13704_pos	0.413618	Com_507_pos	Com_13704_pos
Com_507_pos	Com_15031_pos	0.524554	Com_507_pos	Com_15031_pos
Com_507_pos	Com_15583_pos	0.370853	Com_507_pos	Com_15583_pos
Com_507_pos	Com_15880_pos	0.504819	Com_507_pos	Com_15880_pos
Com_507_pos	Com_1637_pos	0.518666	Com_507_pos	Com_1637_pos
Com_507_pos	Com_3375_pos	0.465195	Com_507_pos	Com_3375_pos
Com_507_pos	Com_4579_pos	0.491966	Com_507_pos	Com_4579_pos
Com_507_pos	Com_5270_pos	0.389403	Com_507_pos	Com_5270_pos
Com_507_pos	Com_6338_pos	0.519526	Com_507_pos	Com_6338_pos
Com_760_pos	Com_783_pos	0.153719	Com_760_pos	Com_783_pos
Com_760_pos	Com_820_pos	0.372198	Com_760_pos	Com_820_pos
Com_760_pos	Com_963_pos	0.324017	Com_760_pos	Com_963_pos
Com_760_pos	Com_1183_pos	0.266142	Com_760_pos	Com_1183_pos
Com_760_pos	Com_1358_pos	0.502385	Com_760_pos	Com_1358_pos
Com_760_pos	Com_2164_pos	0.460501	Com_760_pos	Com_2164_pos
Com_760_pos	Com_2274_pos	0.463807	Com_760_pos	Com_2274_pos
Com_760_pos	Com_2401_pos	0.161852	Com_760_pos	Com_2401_pos
Com_760_pos	Com_2470_pos	0.396257	Com_760_pos	Com_2470_pos
Com_760_pos	Com_2478_pos	0.553172	Com_760_pos	Com_2478_pos
Com_760_pos	Com_2629_pos	0.460398	Com_760_pos	Com_2629_pos
Com_760_pos	Com_2672_pos	0.464387	Com_760_pos	Com_2672_pos
Com_760_pos	Com_2849_pos	0.530743	Com_760_pos	Com_2849_pos
Com_760_pos	Com_2979_pos	0.113369	Com_760_pos	Com_2979_pos
Com_760_pos	Com_3670_pos	0.475965	Com_760_pos	Com_3670_pos
Com_760_pos	Com_4747_pos	0.320893	Com_760_pos	Com_4747_pos
Com_760_pos	Com_4756_pos	0.301126	Com_760_pos	Com_4756_pos
Com_760_pos	Com_4762_pos	0.526906	Com_760_pos	Com_4762_pos
Com_760_pos	Com_4853_pos	0.309688	Com_760_pos	Com_4853_pos
Com_760_pos	Com_5046_pos	0.548351	Com_760_pos	Com_5046_pos
Com_760_pos	Com_5262_pos	0.532183	Com_760_pos	Com_5262_pos
Com_760_pos	Com_5482_pos	0.429476	Com_760_pos	Com_5482_pos
Com_760_pos	Com_5776_pos	0.519482	Com_760_pos	Com_5776_pos
Com_760_pos	Com_5895_pos	0.518072	Com_760_pos	Com_5895_pos
Com_760_pos	Com_5902_pos	0.356989	Com_760_pos	Com_5902_pos
Com_760_pos	Com_6287_pos	0.509959	Com_760_pos	Com_6287_pos
Com_760_pos	Com_6444_pos	0.356606	Com_760_pos	Com_6444_pos
Com_760_pos	Com_6655_pos	0.326404	Com_760_pos	Com_6655_pos
Com_760_pos	Com_6873_pos	0.255373	Com_760_pos	Com_6873_pos
Com_760_pos	Com_6954_pos	0.552216	Com_760_pos	Com_6954_pos
Com_760_pos	Com_7210_pos	0.476631	Com_760_pos	Com_7210_pos
Com_760_pos	Com_7286_pos	0.328285	Com_760_pos	Com_7286_pos
Com_760_pos	Com_7291_pos	0.553316	Com_760_pos	Com_7291_pos
Com_760_pos	Com_8111_pos	0.444412	Com_760_pos	Com_8111_pos
Com_760_pos	Com_8410_pos	0.311076	Com_760_pos	Com_8410_pos
Com_760_pos	Com_9109_pos	0.306424	Com_760_pos	Com_9109_pos
Com_760_pos	Com_9132_pos	0.543091	Com_760_pos	Com_9132_pos
Com_760_pos	Com_9787_pos	0.549075	Com_760_pos	Com_9787_pos
Com_760_pos	Com_9842_pos	0.546915	Com_760_pos	Com_9842_pos
Com_760_pos	Com_10285_pos	0.523208	Com_760_pos	Com_10285_pos
Com_760_pos	Com_11260_pos	0.484714	Com_760_pos	Com_11260_pos
Com_760_pos	Com_11465_pos	0.553128	Com_760_pos	Com_11465_pos
Com_760_pos	Com_11834_pos	0.478135	Com_760_pos	Com_11834_pos
Com_760_pos	Com_11869_pos	0.520924	Com_760_pos	Com_11869_pos
Com_760_pos	Com_12210_pos	0.277479	Com_760_pos	Com_12210_pos
Com_760_pos	Com_13586_pos	0.553627	Com_760_pos	Com_13586_pos
Com_760_pos	Com_13704_pos	0.472107	Com_760_pos	Com_13704_pos
Com_760_pos	Com_15031_pos	0.548588	Com_760_pos	Com_15031_pos
Com_760_pos	Com_15583_pos	0.427545	Com_760_pos	Com_15583_pos
Com_760_pos	Com_15880_pos	0.528964	Com_760_pos	Com_15880_pos
Com_760_pos	Com_1637_pos	0.531069	Com_760_pos	Com_1637_pos
Com_760_pos	Com_3375_pos	0.452845	Com_760_pos	Com_3375_pos
Com_760_pos	Com_4579_pos	0.499586	Com_760_pos	Com_4579_pos
Com_760_pos	Com_5270_pos	0.42392	Com_760_pos	Com_5270_pos
Com_760_pos	Com_6338_pos	0.53641	Com_760_pos	Com_6338_pos
Com_783_pos	Com_820_pos	0.0759879	Com_783_pos	Com_820_pos
Com_783_pos	Com_963_pos	0.0701247	Com_783_pos	Com_963_pos
Com_783_pos	Com_1183_pos	0.123081	Com_783_pos	Com_1183_pos
Com_783_pos	Com_1358_pos	0.140458	Com_783_pos	Com_1358_pos
Com_783_pos	Com_2164_pos	0.128122	Com_783_pos	Com_2164_pos
Com_783_pos	Com_2274_pos	0.121358	Com_783_pos	Com_2274_pos
Com_783_pos	Com_2401_pos	0.0277677	Com_783_pos	Com_2401_pos
Com_783_pos	Com_2470_pos	0.0411064	Com_783_pos	Com_2470_pos
Com_783_pos	Com_2478_pos	0.136562	Com_783_pos	Com_2478_pos
Com_783_pos	Com_2629_pos	0.128448	Com_783_pos	Com_2629_pos
Com_783_pos	Com_2672_pos	0.131179	Com_783_pos	Com_2672_pos
Com_783_pos	Com_2849_pos	0.15129	Com_783_pos	Com_2849_pos
Com_783_pos	Com_3670_pos	0.102551	Com_783_pos	Com_3670_pos
Com_783_pos	Com_4747_pos	0.0266898	Com_783_pos	Com_4747_pos
Com_783_pos	Com_4756_pos	0.094439	Com_783_pos	Com_4756_pos
Com_783_pos	Com_4762_pos	0.15732	Com_783_pos	Com_4762_pos
Com_783_pos	Com_4853_pos	0.147091	Com_783_pos	Com_4853_pos
Com_783_pos	Com_5046_pos	0.137479	Com_783_pos	Com_5046_pos
Com_783_pos	Com_5262_pos	0.156021	Com_783_pos	Com_5262_pos
Com_783_pos	Com_5482_pos	0.110794	Com_783_pos	Com_5482_pos
Com_783_pos	Com_5776_pos	0.151124	Com_783_pos	Com_5776_pos
Com_783_pos	Com_5895_pos	0.158111	Com_783_pos	Com_5895_pos
Com_783_pos	Com_5902_pos	0.0510965	Com_783_pos	Com_5902_pos
Com_783_pos	Com_6287_pos	0.163971	Com_783_pos	Com_6287_pos
Com_783_pos	Com_6444_pos	0.10889	Com_783_pos	Com_6444_pos
Com_783_pos	Com_6655_pos	0.155855	Com_783_pos	Com_6655_pos
Com_783_pos	Com_6873_pos	0.0380465	Com_783_pos	Com_6873_pos
Com_783_pos	Com_6954_pos	0.139234	Com_783_pos	Com_6954_pos
Com_783_pos	Com_7210_pos	0.0899909	Com_783_pos	Com_7210_pos
Com_783_pos	Com_7286_pos	0.0759962	Com_783_pos	Com_7286_pos
Com_783_pos	Com_7291_pos	0.138934	Com_783_pos	Com_7291_pos
Com_783_pos	Com_8111_pos	0.0677728	Com_783_pos	Com_8111_pos
Com_783_pos	Com_8410_pos	0.0883328	Com_783_pos	Com_8410_pos
Com_783_pos	Com_9109_pos	0.158573	Com_783_pos	Com_9109_pos
Com_783_pos	Com_9132_pos	0.141535	Com_783_pos	Com_9132_pos
Com_783_pos	Com_9787_pos	0.132948	Com_783_pos	Com_9787_pos
Com_783_pos	Com_9842_pos	0.139126	Com_783_pos	Com_9842_pos
Com_783_pos	Com_10285_pos	0.117836	Com_783_pos	Com_10285_pos
Com_783_pos	Com_11260_pos	0.051935	Com_783_pos	Com_11260_pos
Com_783_pos	Com_11465_pos	0.142606	Com_783_pos	Com_11465_pos
Com_783_pos	Com_11834_pos	0.119473	Com_783_pos	Com_11834_pos
Com_783_pos	Com_11869_pos	0.104767	Com_783_pos	Com_11869_pos
Com_783_pos	Com_12210_pos	0.0670834	Com_783_pos	Com_12210_pos
Com_783_pos	Com_13586_pos	0.136321	Com_783_pos	Com_13586_pos
Com_783_pos	Com_13704_pos	0.116738	Com_783_pos	Com_13704_pos
Com_783_pos	Com_15031_pos	0.129812	Com_783_pos	Com_15031_pos
Com_783_pos	Com_15583_pos	0.0715638	Com_783_pos	Com_15583_pos
Com_783_pos	Com_15880_pos	0.126557	Com_783_pos	Com_15880_pos
Com_783_pos	Com_1637_pos	0.11982	Com_783_pos	Com_1637_pos
Com_783_pos	Com_3375_pos	0.0898979	Com_783_pos	Com_3375_pos
Com_783_pos	Com_4579_pos	0.148445	Com_783_pos	Com_4579_pos
Com_783_pos	Com_5270_pos	0.0812391	Com_783_pos	Com_5270_pos
Com_783_pos	Com_6338_pos	0.132357	Com_783_pos	Com_6338_pos
Com_820_pos	Com_963_pos	0.251424	Com_820_pos	Com_963_pos
Com_820_pos	Com_1183_pos	0.146406	Com_820_pos	Com_1183_pos
Com_820_pos	Com_1358_pos	0.355645	Com_820_pos	Com_1358_pos
Com_820_pos	Com_2164_pos	0.36675	Com_820_pos	Com_2164_pos
Com_820_pos	Com_2274_pos	0.327555	Com_820_pos	Com_2274_pos
Com_820_pos	Com_2401_pos	0.144653	Com_820_pos	Com_2401_pos
Com_820_pos	Com_2470_pos	0.233205	Com_820_pos	Com_2470_pos
Com_820_pos	Com_2478_pos	0.308344	Com_820_pos	Com_2478_pos
Com_820_pos	Com_2629_pos	0.391759	Com_820_pos	Com_2629_pos
Com_820_pos	Com_2672_pos	0.389801	Com_820_pos	Com_2672_pos
Com_820_pos	Com_2849_pos	0.295316	Com_820_pos	Com_2849_pos
Com_820_pos	Com_2979_pos	0.0598305	Com_820_pos	Com_2979_pos
Com_820_pos	Com_3670_pos	0.306623	Com_820_pos	Com_3670_pos
Com_820_pos	Com_4747_pos	0.19885	Com_820_pos	Com_4747_pos
Com_820_pos	Com_4756_pos	0.196468	Com_820_pos	Com_4756_pos
Com_820_pos	Com_4762_pos	0.284993	Com_820_pos	Com_4762_pos
Com_820_pos	Com_4853_pos	0.270753	Com_820_pos	Com_4853_pos
Com_820_pos	Com_5046_pos	0.298133	Com_820_pos	Com_5046_pos
Com_820_pos	Com_5262_pos	0.294999	Com_820_pos	Com_5262_pos
Com_820_pos	Com_5482_pos	0.36385	Com_820_pos	Com_5482_pos
Com_820_pos	Com_5776_pos	0.286662	Com_820_pos	Com_5776_pos
Com_820_pos	Com_5895_pos	0.301567	Com_820_pos	Com_5895_pos
Com_820_pos	Com_5902_pos	0.249958	Com_820_pos	Com_5902_pos
Com_820_pos	Com_6287_pos	0.278501	Com_820_pos	Com_6287_pos
Com_820_pos	Com_6444_pos	0.243251	Com_820_pos	Com_6444_pos
Com_820_pos	Com_6655_pos	0.173533	Com_820_pos	Com_6655_pos
Com_820_pos	Com_6873_pos	0.167433	Com_820_pos	Com_6873_pos
Com_820_pos	Com_6954_pos	0.308832	Com_820_pos	Com_6954_pos
Com_820_pos	Com_7210_pos	0.276213	Com_820_pos	Com_7210_pos
Com_820_pos	Com_7286_pos	0.287646	Com_820_pos	Com_7286_pos
Com_820_pos	Com_7291_pos	0.307496	Com_820_pos	Com_7291_pos
Com_820_pos	Com_8111_pos	0.297234	Com_820_pos	Com_8111_pos
Com_820_pos	Com_8410_pos	0.156204	Com_820_pos	Com_8410_pos
Com_820_pos	Com_9109_pos	0.163062	Com_820_pos	Com_9109_pos
Com_820_pos	Com_9132_pos	0.306331	Com_820_pos	Com_9132_pos
Com_820_pos	Com_9787_pos	0.304345	Com_820_pos	Com_9787_pos
Com_820_pos	Com_9842_pos	0.304529	Com_820_pos	Com_9842_pos
Com_820_pos	Com_10285_pos	0.31451	Com_820_pos	Com_10285_pos
Com_820_pos	Com_11260_pos	0.258032	Com_820_pos	Com_11260_pos
Com_820_pos	Com_11465_pos	0.305663	Com_820_pos	Com_11465_pos
Com_820_pos	Com_11834_pos	0.331679	Com_820_pos	Com_11834_pos
Com_820_pos	Com_11869_pos	0.31158	Com_820_pos	Com_11869_pos
Com_820_pos	Com_12210_pos	0.149001	Com_820_pos	Com_12210_pos
Com_820_pos	Com_13586_pos	0.308883	Com_820_pos	Com_13586_pos
Com_820_pos	Com_13704_pos	0.252364	Com_820_pos	Com_13704_pos
Com_820_pos	Com_15031_pos	0.312436	Com_820_pos	Com_15031_pos
Com_820_pos	Com_15583_pos	0.223922	Com_820_pos	Com_15583_pos
Com_820_pos	Com_15880_pos	0.291226	Com_820_pos	Com_15880_pos
Com_820_pos	Com_1637_pos	0.300309	Com_820_pos	Com_1637_pos
Com_820_pos	Com_3375_pos	0.293558	Com_820_pos	Com_3375_pos
Com_820_pos	Com_4579_pos	0.357564	Com_820_pos	Com_4579_pos
Com_820_pos	Com_5270_pos	0.290078	Com_820_pos	Com_5270_pos
Com_820_pos	Com_6338_pos	0.308542	Com_820_pos	Com_6338_pos
Com_963_pos	Com_1183_pos	0.128908	Com_963_pos	Com_1183_pos
Com_963_pos	Com_1358_pos	0.300504	Com_963_pos	Com_1358_pos
Com_963_pos	Com_2164_pos	0.314771	Com_963_pos	Com_2164_pos
Com_963_pos	Com_2274_pos	0.272871	Com_963_pos	Com_2274_pos
Com_963_pos	Com_2401_pos	0.102387	Com_963_pos	Com_2401_pos
Com_963_pos	Com_2470_pos	0.193504	Com_963_pos	Com_2470_pos
Com_963_pos	Com_2478_pos	0.222777	Com_963_pos	Com_2478_pos
Com_963_pos	Com_2629_pos	0.358594	Com_963_pos	Com_2629_pos
Com_963_pos	Com_2672_pos	0.34604	Com_963_pos	Com_2672_pos
Com_963_pos	Com_2849_pos	0.22459	Com_963_pos	Com_2849_pos
Com_963_pos	Com_2979_pos	0.0422129	Com_963_pos	Com_2979_pos
Com_963_pos	Com_3670_pos	0.244152	Com_963_pos	Com_3670_pos
Com_963_pos	Com_4747_pos	0.173348	Com_963_pos	Com_4747_pos
Com_963_pos	Com_4756_pos	0.156975	Com_963_pos	Com_4756_pos
Com_963_pos	Com_4762_pos	0.210199	Com_963_pos	Com_4762_pos
Com_963_pos	Com_4853_pos	0.250102	Com_963_pos	Com_4853_pos
Com_963_pos	Com_5046_pos	0.210119	Com_963_pos	Com_5046_pos
Com_963_pos	Com_5262_pos	0.228368	Com_963_pos	Com_5262_pos
Com_963_pos	Com_5482_pos	0.332123	Com_963_pos	Com_5482_pos
Com_963_pos	Com_5776_pos	0.212112	Com_963_pos	Com_5776_pos
Com_963_pos	Com_5895_pos	0.249657	Com_963_pos	Com_5895_pos
Com_963_pos	Com_5902_pos	0.165433	Com_963_pos	Com_5902_pos
Com_963_pos	Com_6287_pos	0.224261	Com_963_pos	Com_6287_pos
Com_963_pos	Com_6444_pos	0.21465	Com_963_pos	Com_6444_pos
Com_963_pos	Com_6655_pos	0.140029	Com_963_pos	Com_6655_pos
Com_963_pos	Com_6873_pos	0.155585	Com_963_pos	Com_6873_pos
Com_963_pos	Com_6954_pos	0.226704	Com_963_pos	Com_6954_pos
Com_963_pos	Com_7210_pos	0.197398	Com_963_pos	Com_7210_pos
Com_963_pos	Com_7286_pos	0.288408	Com_963_pos	Com_7286_pos
Com_963_pos	Com_7291_pos	0.220535	Com_963_pos	Com_7291_pos
Com_963_pos	Com_8111_pos	0.237896	Com_963_pos	Com_8111_pos
Com_963_pos	Com_8410_pos	0.125774	Com_963_pos	Com_8410_pos
Com_963_pos	Com_9109_pos	0.13342	Com_963_pos	Com_9109_pos
Com_963_pos	Com_9132_pos	0.237767	Com_963_pos	Com_9132_pos
Com_963_pos	Com_9787_pos	0.216839	Com_963_pos	Com_9787_pos
Com_963_pos	Com_9842_pos	0.2222	Com_963_pos	Com_9842_pos
Com_963_pos	Com_10285_pos	0.232872	Com_963_pos	Com_10285_pos
Com_963_pos	Com_11260_pos	0.18742	Com_963_pos	Com_11260_pos
Com_963_pos	Com_11465_pos	0.222954	Com_963_pos	Com_11465_pos
Com_963_pos	Com_11834_pos	0.290195	Com_963_pos	Com_11834_pos
Com_963_pos	Com_11869_pos	0.225492	Com_963_pos	Com_11869_pos
Com_963_pos	Com_12210_pos	0.122776	Com_963_pos	Com_12210_pos
Com_963_pos	Com_13586_pos	0.222876	Com_963_pos	Com_13586_pos
Com_963_pos	Com_13704_pos	0.187915	Com_963_pos	Com_13704_pos
Com_963_pos	Com_15031_pos	0.221315	Com_963_pos	Com_15031_pos
Com_963_pos	Com_15583_pos	0.165058	Com_963_pos	Com_15583_pos
Com_963_pos	Com_15880_pos	0.211905	Com_963_pos	Com_15880_pos
Com_963_pos	Com_1637_pos	0.223446	Com_963_pos	Com_1637_pos
Com_963_pos	Com_3375_pos	0.250888	Com_963_pos	Com_3375_pos
Com_963_pos	Com_4579_pos	0.306493	Com_963_pos	Com_4579_pos
Com_963_pos	Com_5270_pos	0.235799	Com_963_pos	Com_5270_pos
Com_963_pos	Com_6338_pos	0.23807	Com_963_pos	Com_6338_pos
Com_1183_pos	Com_1358_pos	0.280368	Com_1183_pos	Com_1358_pos
Com_1183_pos	Com_2164_pos	0.242778	Com_1183_pos	Com_2164_pos
Com_1183_pos	Com_2274_pos	0.218183	Com_1183_pos	Com_2274_pos
Com_1183_pos	Com_2401_pos	0.0291619	Com_1183_pos	Com_2401_pos
Com_1183_pos	Com_2470_pos	0.0889375	Com_1183_pos	Com_2470_pos
Com_1183_pos	Com_2478_pos	0.278571	Com_1183_pos	Com_2478_pos
Com_1183_pos	Com_2629_pos	0.227438	Com_1183_pos	Com_2629_pos
Com_1183_pos	Com_2672_pos	0.248264	Com_1183_pos	Com_2672_pos
Com_1183_pos	Com_2849_pos	0.281596	Com_1183_pos	Com_2849_pos
Com_1183_pos	Com_3670_pos	0.219715	Com_1183_pos	Com_3670_pos
Com_1183_pos	Com_4747_pos	0.035883	Com_1183_pos	Com_4747_pos
Com_1183_pos	Com_4756_pos	0.12181	Com_1183_pos	Com_4756_pos
Com_1183_pos	Com_4762_pos	0.27871	Com_1183_pos	Com_4762_pos
Com_1183_pos	Com_4853_pos	0.156906	Com_1183_pos	Com_4853_pos
Com_1183_pos	Com_5046_pos	0.2671	Com_1183_pos	Com_5046_pos
Com_1183_pos	Com_5262_pos	0.29401	Com_1183_pos	Com_5262_pos
Com_1183_pos	Com_5482_pos	0.226946	Com_1183_pos	Com_5482_pos
Com_1183_pos	Com_5776_pos	0.271786	Com_1183_pos	Com_5776_pos
Com_1183_pos	Com_5895_pos	0.287375	Com_1183_pos	Com_5895_pos
Com_1183_pos	Com_5902_pos	0.0669683	Com_1183_pos	Com_5902_pos
Com_1183_pos	Com_6287_pos	0.284304	Com_1183_pos	Com_6287_pos
Com_1183_pos	Com_6444_pos	0.151535	Com_1183_pos	Com_6444_pos
Com_1183_pos	Com_6655_pos	0.175278	Com_1183_pos	Com_6655_pos
Com_1183_pos	Com_6873_pos	0.0431365	Com_1183_pos	Com_6873_pos
Com_1183_pos	Com_6954_pos	0.280003	Com_1183_pos	Com_6954_pos
Com_1183_pos	Com_7210_pos	0.158417	Com_1183_pos	Com_7210_pos
Com_1183_pos	Com_7286_pos	0.141117	Com_1183_pos	Com_7286_pos
Com_1183_pos	Com_7291_pos	0.280003	Com_1183_pos	Com_7291_pos
Com_1183_pos	Com_8111_pos	0.138478	Com_1183_pos	Com_8111_pos
Com_1183_pos	Com_8410_pos	0.119218	Com_1183_pos	Com_8410_pos
Com_1183_pos	Com_9109_pos	0.168912	Com_1183_pos	Com_9109_pos
Com_1183_pos	Com_9132_pos	0.282178	Com_1183_pos	Com_9132_pos
Com_1183_pos	Com_9787_pos	0.273853	Com_1183_pos	Com_9787_pos
Com_1183_pos	Com_9842_pos	0.283494	Com_1183_pos	Com_9842_pos
Com_1183_pos	Com_10285_pos	0.246178	Com_1183_pos	Com_10285_pos
Com_1183_pos	Com_11260_pos	0.101383	Com_1183_pos	Com_11260_pos
Com_1183_pos	Com_11465_pos	0.282318	Com_1183_pos	Com_11465_pos
Com_1183_pos	Com_11834_pos	0.252222	Com_1183_pos	Com_11834_pos
Com_1183_pos	Com_11869_pos	0.220568	Com_1183_pos	Com_11869_pos
Com_1183_pos	Com_12210_pos	0.0672332	Com_1183_pos	Com_12210_pos
Com_1183_pos	Com_13586_pos	0.276967	Com_1183_pos	Com_13586_pos
Com_1183_pos	Com_13704_pos	0.2032	Com_1183_pos	Com_13704_pos
Com_1183_pos	Com_15031_pos	0.267005	Com_1183_pos	Com_15031_pos
Com_1183_pos	Com_15583_pos	0.0930445	Com_1183_pos	Com_15583_pos
Com_1183_pos	Com_15880_pos	0.243785	Com_1183_pos	Com_15880_pos
Com_1183_pos	Com_1637_pos	0.247498	Com_1183_pos	Com_1637_pos
Com_1183_pos	Com_3375_pos	0.201803	Com_1183_pos	Com_3375_pos
Com_1183_pos	Com_4579_pos	0.291873	Com_1183_pos	Com_4579_pos
Com_1183_pos	Com_5270_pos	0.154129	Com_1183_pos	Com_5270_pos
Com_1183_pos	Com_6338_pos	0.276653	Com_1183_pos	Com_6338_pos
Com_1358_pos	Com_2164_pos	0.498005	Com_1358_pos	Com_2164_pos
Com_1358_pos	Com_2274_pos	0.463021	Com_1358_pos	Com_2274_pos
Com_1358_pos	Com_2401_pos	0.153619	Com_1358_pos	Com_2401_pos
Com_1358_pos	Com_2470_pos	0.417698	Com_1358_pos	Com_2470_pos
Com_1358_pos	Com_2478_pos	0.616534	Com_1358_pos	Com_2478_pos
Com_1358_pos	Com_2629_pos	0.49322	Com_1358_pos	Com_2629_pos
Com_1358_pos	Com_2672_pos	0.51874	Com_1358_pos	Com_2672_pos
Com_1358_pos	Com_2849_pos	0.570592	Com_1358_pos	Com_2849_pos
Com_1358_pos	Com_2979_pos	0.117961	Com_1358_pos	Com_2979_pos
Com_1358_pos	Com_3670_pos	0.509244	Com_1358_pos	Com_3670_pos
Com_1358_pos	Com_4747_pos	0.311986	Com_1358_pos	Com_4747_pos
Com_1358_pos	Com_4756_pos	0.264432	Com_1358_pos	Com_4756_pos
Com_1358_pos	Com_4762_pos	0.562472	Com_1358_pos	Com_4762_pos
Com_1358_pos	Com_4853_pos	0.28929	Com_1358_pos	Com_4853_pos
Com_1358_pos	Com_5046_pos	0.60465	Com_1358_pos	Com_5046_pos
Com_1358_pos	Com_5262_pos	0.575686	Com_1358_pos	Com_5262_pos
Com_1358_pos	Com_5482_pos	0.465048	Com_1358_pos	Com_5482_pos
Com_1358_pos	Com_5776_pos	0.550326	Com_1358_pos	Com_5776_pos
Com_1358_pos	Com_5895_pos	0.547134	Com_1358_pos	Com_5895_pos
Com_1358_pos	Com_5902_pos	0.388101	Com_1358_pos	Com_5902_pos
Com_1358_pos	Com_6287_pos	0.535772	Com_1358_pos	Com_6287_pos
Com_1358_pos	Com_6444_pos	0.319043	Com_1358_pos	Com_6444_pos
Com_1358_pos	Com_6655_pos	0.300528	Com_1358_pos	Com_6655_pos
Com_1358_pos	Com_6873_pos	0.245948	Com_1358_pos	Com_6873_pos
Com_1358_pos	Com_6954_pos	0.610888	Com_1358_pos	Com_6954_pos
Com_1358_pos	Com_7210_pos	0.475486	Com_1358_pos	Com_7210_pos
Com_1358_pos	Com_7286_pos	0.300893	Com_1358_pos	Com_7286_pos
Com_1358_pos	Com_7291_pos	0.614465	Com_1358_pos	Com_7291_pos
Com_1358_pos	Com_8111_pos	0.466248	Com_1358_pos	Com_8111_pos
Com_1358_pos	Com_8410_pos	0.308525	Com_1358_pos	Com_8410_pos
Com_1358_pos	Com_9109_pos	0.27928	Com_1358_pos	Com_9109_pos
Com_1358_pos	Com_9132_pos	0.596155	Com_1358_pos	Com_9132_pos
Com_1358_pos	Com_9787_pos	0.614217	Com_1358_pos	Com_9787_pos
Com_1358_pos	Com_9842_pos	0.608339	Com_1358_pos	Com_9842_pos
Com_1358_pos	Com_10285_pos	0.57226	Com_1358_pos	Com_10285_pos
Com_1358_pos	Com_11260_pos	0.523104	Com_1358_pos	Com_11260_pos
Com_1358_pos	Com_11465_pos	0.610341	Com_1358_pos	Com_11465_pos
Com_1358_pos	Com_11834_pos	0.505988	Com_1358_pos	Com_11834_pos
Com_1358_pos	Com_11869_pos	0.579289	Com_1358_pos	Com_11869_pos
Com_1358_pos	Com_12210_pos	0.240723	Com_1358_pos	Com_12210_pos
Com_1358_pos	Com_13586_pos	0.615323	Com_1358_pos	Com_13586_pos
Com_1358_pos	Com_13704_pos	0.497671	Com_1358_pos	Com_13704_pos
Com_1358_pos	Com_15031_pos	0.609588	Com_1358_pos	Com_15031_pos
Com_1358_pos	Com_15583_pos	0.46597	Com_1358_pos	Com_15583_pos
Com_1358_pos	Com_15880_pos	0.587728	Com_1358_pos	Com_15880_pos
Com_1358_pos	Com_1637_pos	0.58353	Com_1358_pos	Com_1637_pos
Com_1358_pos	Com_3375_pos	0.48431	Com_1358_pos	Com_3375_pos
Com_1358_pos	Com_4579_pos	0.528827	Com_1358_pos	Com_4579_pos
Com_1358_pos	Com_5270_pos	0.424044	Com_1358_pos	Com_5270_pos
Com_1358_pos	Com_6338_pos	0.594503	Com_1358_pos	Com_6338_pos
Com_2164_pos	Com_2274_pos	0.460835	Com_2164_pos	Com_2274_pos
Com_2164_pos	Com_2401_pos	0.137238	Com_2164_pos	Com_2401_pos
Com_2164_pos	Com_2470_pos	0.399816	Com_2164_pos	Com_2470_pos
Com_2164_pos	Com_2478_pos	0.536398	Com_2164_pos	Com_2478_pos
Com_2164_pos	Com_2629_pos	0.483782	Com_2164_pos	Com_2629_pos
Com_2164_pos	Com_2672_pos	0.487595	Com_2164_pos	Com_2672_pos
Com_2164_pos	Com_2849_pos	0.500601	Com_2164_pos	Com_2849_pos
Com_2164_pos	Com_2979_pos	0.118078	Com_2164_pos	Com_2979_pos
Com_2164_pos	Com_3670_pos	0.465308	Com_2164_pos	Com_3670_pos
Com_2164_pos	Com_4747_pos	0.314089	Com_2164_pos	Com_4747_pos
Com_2164_pos	Com_4756_pos	0.260221	Com_2164_pos	Com_4756_pos
Com_2164_pos	Com_4762_pos	0.491514	Com_2164_pos	Com_4762_pos
Com_2164_pos	Com_4853_pos	0.298245	Com_2164_pos	Com_4853_pos
Com_2164_pos	Com_5046_pos	0.51801	Com_2164_pos	Com_5046_pos
Com_2164_pos	Com_5262_pos	0.501836	Com_2164_pos	Com_5262_pos
Com_2164_pos	Com_5482_pos	0.435343	Com_2164_pos	Com_5482_pos
Com_2164_pos	Com_5776_pos	0.484785	Com_2164_pos	Com_5776_pos
Com_2164_pos	Com_5895_pos	0.491858	Com_2164_pos	Com_5895_pos
Com_2164_pos	Com_5902_pos	0.349999	Com_2164_pos	Com_5902_pos
Com_2164_pos	Com_6287_pos	0.474786	Com_2164_pos	Com_6287_pos
Com_2164_pos	Com_6444_pos	0.327424	Com_2164_pos	Com_6444_pos
Com_2164_pos	Com_6655_pos	0.281056	Com_2164_pos	Com_6655_pos
Com_2164_pos	Com_6873_pos	0.259743	Com_2164_pos	Com_6873_pos
Com_2164_pos	Com_6954_pos	0.533427	Com_2164_pos	Com_6954_pos
Com_2164_pos	Com_7210_pos	0.460629	Com_2164_pos	Com_7210_pos
Com_2164_pos	Com_7286_pos	0.322002	Com_2164_pos	Com_7286_pos
Com_2164_pos	Com_7291_pos	0.533286	Com_2164_pos	Com_7291_pos
Com_2164_pos	Com_8111_pos	0.416174	Com_2164_pos	Com_8111_pos
Com_2164_pos	Com_8410_pos	0.25903	Com_2164_pos	Com_8410_pos
Com_2164_pos	Com_9109_pos	0.262079	Com_2164_pos	Com_9109_pos
Com_2164_pos	Com_9132_pos	0.528198	Com_2164_pos	Com_9132_pos
Com_2164_pos	Com_9787_pos	0.5321	Com_2164_pos	Com_9787_pos
Com_2164_pos	Com_9842_pos	0.525979	Com_2164_pos	Com_9842_pos
Com_2164_pos	Com_10285_pos	0.511738	Com_2164_pos	Com_10285_pos
Com_2164_pos	Com_11260_pos	0.466137	Com_2164_pos	Com_11260_pos
Com_2164_pos	Com_11465_pos	0.53147	Com_2164_pos	Com_11465_pos
Com_2164_pos	Com_11834_pos	0.475937	Com_2164_pos	Com_11834_pos
Com_2164_pos	Com_11869_pos	0.498671	Com_2164_pos	Com_11869_pos
Com_2164_pos	Com_12210_pos	0.242116	Com_2164_pos	Com_12210_pos
Com_2164_pos	Com_13586_pos	0.536326	Com_2164_pos	Com_13586_pos
Com_2164_pos	Com_13704_pos	0.424124	Com_2164_pos	Com_13704_pos
Com_2164_pos	Com_15031_pos	0.531645	Com_2164_pos	Com_15031_pos
Com_2164_pos	Com_15583_pos	0.381109	Com_2164_pos	Com_15583_pos
Com_2164_pos	Com_15880_pos	0.508339	Com_2164_pos	Com_15880_pos
Com_2164_pos	Com_1637_pos	0.520558	Com_2164_pos	Com_1637_pos
Com_2164_pos	Com_3375_pos	0.457349	Com_2164_pos	Com_3375_pos
Com_2164_pos	Com_4579_pos	0.490027	Com_2164_pos	Com_4579_pos
Com_2164_pos	Com_5270_pos	0.395042	Com_2164_pos	Com_5270_pos
Com_2164_pos	Com_6338_pos	0.523231	Com_2164_pos	Com_6338_pos
Com_2274_pos	Com_2401_pos	0.129044	Com_2274_pos	Com_2401_pos
Com_2274_pos	Com_2470_pos	0.347231	Com_2274_pos	Com_2470_pos
Com_2274_pos	Com_2478_pos	0.486375	Com_2274_pos	Com_2478_pos
Com_2274_pos	Com_2629_pos	0.479978	Com_2274_pos	Com_2629_pos
Com_2274_pos	Com_2672_pos	0.485182	Com_2274_pos	Com_2672_pos
Com_2274_pos	Com_2849_pos	0.457063	Com_2274_pos	Com_2849_pos
Com_2274_pos	Com_2979_pos	0.109755	Com_2274_pos	Com_2979_pos
Com_2274_pos	Com_3670_pos	0.415002	Com_2274_pos	Com_3670_pos
Com_2274_pos	Com_4747_pos	0.271466	Com_2274_pos	Com_4747_pos
Com_2274_pos	Com_4756_pos	0.239195	Com_2274_pos	Com_4756_pos
Com_2274_pos	Com_4762_pos	0.450721	Com_2274_pos	Com_4762_pos
Com_2274_pos	Com_4853_pos	0.305053	Com_2274_pos	Com_4853_pos
Com_2274_pos	Com_5046_pos	0.472585	Com_2274_pos	Com_5046_pos
Com_2274_pos	Com_5262_pos	0.456968	Com_2274_pos	Com_5262_pos
Com_2274_pos	Com_5482_pos	0.427949	Com_2274_pos	Com_5482_pos
Com_2274_pos	Com_5776_pos	0.443385	Com_2274_pos	Com_5776_pos
Com_2274_pos	Com_5895_pos	0.447109	Com_2274_pos	Com_5895_pos
Com_2274_pos	Com_5902_pos	0.325806	Com_2274_pos	Com_5902_pos
Com_2274_pos	Com_6287_pos	0.434268	Com_2274_pos	Com_6287_pos
Com_2274_pos	Com_6444_pos	0.2988	Com_2274_pos	Com_6444_pos
Com_2274_pos	Com_6655_pos	0.26231	Com_2274_pos	Com_6655_pos
Com_2274_pos	Com_6873_pos	0.229512	Com_2274_pos	Com_6873_pos
Com_2274_pos	Com_6954_pos	0.484733	Com_2274_pos	Com_6954_pos
Com_2274_pos	Com_7210_pos	0.419635	Com_2274_pos	Com_7210_pos
Com_2274_pos	Com_7286_pos	0.280945	Com_2274_pos	Com_7286_pos
Com_2274_pos	Com_7291_pos	0.484633	Com_2274_pos	Com_7291_pos
Com_2274_pos	Com_8111_pos	0.37159	Com_2274_pos	Com_8111_pos
Com_2274_pos	Com_8410_pos	0.240576	Com_2274_pos	Com_8410_pos
Com_2274_pos	Com_9109_pos	0.245385	Com_2274_pos	Com_9109_pos
Com_2274_pos	Com_9132_pos	0.478538	Com_2274_pos	Com_9132_pos
Com_2274_pos	Com_9787_pos	0.481228	Com_2274_pos	Com_9787_pos
Com_2274_pos	Com_9842_pos	0.476237	Com_2274_pos	Com_9842_pos
Com_2274_pos	Com_10285_pos	0.462244	Com_2274_pos	Com_10285_pos
Com_2274_pos	Com_11260_pos	0.420206	Com_2274_pos	Com_11260_pos
Com_2274_pos	Com_11465_pos	0.483629	Com_2274_pos	Com_11465_pos
Com_2274_pos	Com_11834_pos	0.421923	Com_2274_pos	Com_11834_pos
Com_2274_pos	Com_11869_pos	0.449465	Com_2274_pos	Com_11869_pos
Com_2274_pos	Com_12210_pos	0.225029	Com_2274_pos	Com_12210_pos
Com_2274_pos	Com_13586_pos	0.486828	Com_2274_pos	Com_13586_pos
Com_2274_pos	Com_13704_pos	0.388453	Com_2274_pos	Com_13704_pos
Com_2274_pos	Com_15031_pos	0.482467	Com_2274_pos	Com_15031_pos
Com_2274_pos	Com_15583_pos	0.346536	Com_2274_pos	Com_15583_pos
Com_2274_pos	Com_15880_pos	0.460696	Com_2274_pos	Com_15880_pos
Com_2274_pos	Com_1637_pos	0.468007	Com_2274_pos	Com_1637_pos
Com_2274_pos	Com_3375_pos	0.401038	Com_2274_pos	Com_3375_pos
Com_2274_pos	Com_4579_pos	0.458983	Com_2274_pos	Com_4579_pos
Com_2274_pos	Com_5270_pos	0.352754	Com_2274_pos	Com_5270_pos
Com_2274_pos	Com_6338_pos	0.470956	Com_2274_pos	Com_6338_pos
Com_2401_pos	Com_2470_pos	0.0426912	Com_2401_pos	Com_2470_pos
Com_2401_pos	Com_2478_pos	0.157539	Com_2401_pos	Com_2478_pos
Com_2401_pos	Com_2629_pos	0.120829	Com_2401_pos	Com_2629_pos
Com_2401_pos	Com_2672_pos	0.134891	Com_2401_pos	Com_2672_pos
Com_2401_pos	Com_2849_pos	0.170723	Com_2401_pos	Com_2849_pos
Com_2401_pos	Com_3670_pos	0.152739	Com_2401_pos	Com_3670_pos
Com_2401_pos	Com_4756_pos	0.134785	Com_2401_pos	Com_4756_pos
Com_2401_pos	Com_4762_pos	0.164935	Com_2401_pos	Com_4762_pos
Com_2401_pos	Com_4853_pos	0.127638	Com_2401_pos	Com_4853_pos
Com_2401_pos	Com_5046_pos	0.154202	Com_2401_pos	Com_5046_pos
Com_2401_pos	Com_5262_pos	0.173676	Com_2401_pos	Com_5262_pos
Com_2401_pos	Com_5482_pos	0.130708	Com_2401_pos	Com_5482_pos
Com_2401_pos	Com_5776_pos	0.163926	Com_2401_pos	Com_5776_pos
Com_2401_pos	Com_5895_pos	0.16746	Com_2401_pos	Com_5895_pos
Com_2401_pos	Com_5902_pos	0.0560937	Com_2401_pos	Com_5902_pos
Com_2401_pos	Com_6287_pos	0.168127	Com_2401_pos	Com_6287_pos
Com_2401_pos	Com_6444_pos	0.135875	Com_2401_pos	Com_6444_pos
Com_2401_pos	Com_6655_pos	0.119368	Com_2401_pos	Com_6655_pos
Com_2401_pos	Com_6873_pos	0.0205413	Com_2401_pos	Com_6873_pos
Com_2401_pos	Com_6954_pos	0.162866	Com_2401_pos	Com_6954_pos
Com_2401_pos	Com_7210_pos	0.0987053	Com_2401_pos	Com_7210_pos
Com_2401_pos	Com_7286_pos	0.12072	Com_2401_pos	Com_7286_pos
Com_2401_pos	Com_7291_pos	0.161239	Com_2401_pos	Com_7291_pos
Com_2401_pos	Com_8111_pos	0.113745	Com_2401_pos	Com_8111_pos
Com_2401_pos	Com_8410_pos	0.0780267	Com_2401_pos	Com_8410_pos
Com_2401_pos	Com_9109_pos	0.115664	Com_2401_pos	Com_9109_pos
Com_2401_pos	Com_9132_pos	0.157893	Com_2401_pos	Com_9132_pos
Com_2401_pos	Com_9787_pos	0.151872	Com_2401_pos	Com_9787_pos
Com_2401_pos	Com_9842_pos	0.162443	Com_2401_pos	Com_9842_pos
Com_2401_pos	Com_10285_pos	0.158647	Com_2401_pos	Com_10285_pos
Com_2401_pos	Com_11260_pos	0.0544666	Com_2401_pos	Com_11260_pos
Com_2401_pos	Com_11465_pos	0.162524	Com_2401_pos	Com_11465_pos
Com_2401_pos	Com_11834_pos	0.149051	Com_2401_pos	Com_11834_pos
Com_2401_pos	Com_11869_pos	0.147116	Com_2401_pos	Com_11869_pos
Com_2401_pos	Com_12210_pos	0.0400503	Com_2401_pos	Com_12210_pos
Com_2401_pos	Com_13586_pos	0.158658	Com_2401_pos	Com_13586_pos
Com_2401_pos	Com_13704_pos	0.126748	Com_2401_pos	Com_13704_pos
Com_2401_pos	Com_15031_pos	0.161003	Com_2401_pos	Com_15031_pos
Com_2401_pos	Com_15583_pos	0.0488252	Com_2401_pos	Com_15583_pos
Com_2401_pos	Com_15880_pos	0.125116	Com_2401_pos	Com_15880_pos
Com_2401_pos	Com_1637_pos	0.135984	Com_2401_pos	Com_1637_pos
Com_2401_pos	Com_3375_pos	0.116872	Com_2401_pos	Com_3375_pos
Com_2401_pos	Com_4579_pos	0.164356	Com_2401_pos	Com_4579_pos
Com_2401_pos	Com_5270_pos	0.133868	Com_2401_pos	Com_5270_pos
Com_2401_pos	Com_6338_pos	0.158593	Com_2401_pos	Com_6338_pos
Com_2470_pos	Com_2478_pos	0.348796	Com_2470_pos	Com_2478_pos
Com_2470_pos	Com_2629_pos	0.416078	Com_2470_pos	Com_2629_pos
Com_2470_pos	Com_2672_pos	0.427758	Com_2470_pos	Com_2672_pos
Com_2470_pos	Com_2849_pos	0.329406	Com_2470_pos	Com_2849_pos
Com_2470_pos	Com_2979_pos	0.0388972	Com_2470_pos	Com_2979_pos
Com_2470_pos	Com_3670_pos	0.313153	Com_2470_pos	Com_3670_pos
Com_2470_pos	Com_4747_pos	0.129604	Com_2470_pos	Com_4747_pos
Com_2470_pos	Com_4756_pos	0.145116	Com_2470_pos	Com_4756_pos
Com_2470_pos	Com_4762_pos	0.311239	Com_2470_pos	Com_4762_pos
Com_2470_pos	Com_4853_pos	0.227427	Com_2470_pos	Com_4853_pos
Com_2470_pos	Com_5046_pos	0.302303	Com_2470_pos	Com_5046_pos
Com_2470_pos	Com_5262_pos	0.334668	Com_2470_pos	Com_5262_pos
Com_2470_pos	Com_5482_pos	0.390028	Com_2470_pos	Com_5482_pos
Com_2470_pos	Com_5776_pos	0.307312	Com_2470_pos	Com_5776_pos
Com_2470_pos	Com_5895_pos	0.355541	Com_2470_pos	Com_5895_pos
Com_2470_pos	Com_5902_pos	0.115357	Com_2470_pos	Com_5902_pos
Com_2470_pos	Com_6287_pos	0.320159	Com_2470_pos	Com_6287_pos
Com_2470_pos	Com_6444_pos	0.216472	Com_2470_pos	Com_6444_pos
Com_2470_pos	Com_6655_pos	0.162869	Com_2470_pos	Com_6655_pos
Com_2470_pos	Com_6873_pos	0.091101	Com_2470_pos	Com_6873_pos
Com_2470_pos	Com_6954_pos	0.350778	Com_2470_pos	Com_6954_pos
Com_2470_pos	Com_7210_pos	0.239817	Com_2470_pos	Com_7210_pos
Com_2470_pos	Com_7286_pos	0.244677	Com_2470_pos	Com_7286_pos
Com_2470_pos	Com_7291_pos	0.344872	Com_2470_pos	Com_7291_pos
Com_2470_pos	Com_8111_pos	0.152966	Com_2470_pos	Com_8111_pos
Com_2470_pos	Com_8410_pos	0.0933321	Com_2470_pos	Com_8410_pos
Com_2470_pos	Com_9109_pos	0.151163	Com_2470_pos	Com_9109_pos
Com_2470_pos	Com_9132_pos	0.360671	Com_2470_pos	Com_9132_pos
Com_2470_pos	Com_9787_pos	0.341744	Com_2470_pos	Com_9787_pos
Com_2470_pos	Com_9842_pos	0.344083	Com_2470_pos	Com_9842_pos
Com_2470_pos	Com_10285_pos	0.335343	Com_2470_pos	Com_10285_pos
Com_2470_pos	Com_11260_pos	0.172117	Com_2470_pos	Com_11260_pos
Com_2470_pos	Com_11465_pos	0.346679	Com_2470_pos	Com_11465_pos
Com_2470_pos	Com_11834_pos	0.374785	Com_2470_pos	Com_11834_pos
Com_2470_pos	Com_11869_pos	0.266552	Com_2470_pos	Com_11869_pos
Com_2470_pos	Com_12210_pos	0.0807429	Com_2470_pos	Com_12210_pos
Com_2470_pos	Com_13586_pos	0.348644	Com_2470_pos	Com_13586_pos
Com_2470_pos	Com_13704_pos	0.196624	Com_2470_pos	Com_13704_pos
Com_2470_pos	Com_15031_pos	0.339408	Com_2470_pos	Com_15031_pos
Com_2470_pos	Com_15583_pos	0.14738	Com_2470_pos	Com_15583_pos
Com_2470_pos	Com_15880_pos	0.263194	Com_2470_pos	Com_15880_pos
Com_2470_pos	Com_1637_pos	0.342472	Com_2470_pos	Com_1637_pos
Com_2470_pos	Com_3375_pos	0.318617	Com_2470_pos	Com_3375_pos
Com_2470_pos	Com_4579_pos	0.415812	Com_2470_pos	Com_4579_pos
Com_2470_pos	Com_5270_pos	0.190731	Com_2470_pos	Com_5270_pos
Com_2470_pos	Com_6338_pos	0.357643	Com_2470_pos	Com_6338_pos
Com_2478_pos	Com_2629_pos	0.481938	Com_2478_pos	Com_2629_pos
Com_2478_pos	Com_2672_pos	0.540688	Com_2478_pos	Com_2672_pos
Com_2478_pos	Com_2849_pos	0.581351	Com_2478_pos	Com_2849_pos
Com_2478_pos	Com_2979_pos	0.0971037	Com_2478_pos	Com_2979_pos
Com_2478_pos	Com_3670_pos	0.483332	Com_2478_pos	Com_3670_pos
Com_2478_pos	Com_4747_pos	0.245081	Com_2478_pos	Com_4747_pos
Com_2478_pos	Com_4756_pos	0.232978	Com_2478_pos	Com_4756_pos
Com_2478_pos	Com_4762_pos	0.559915	Com_2478_pos	Com_4762_pos
Com_2478_pos	Com_4853_pos	0.278308	Com_2478_pos	Com_4853_pos
Com_2478_pos	Com_5046_pos	0.611516	Com_2478_pos	Com_5046_pos
Com_2478_pos	Com_5262_pos	0.592285	Com_2478_pos	Com_5262_pos
Com_2478_pos	Com_5482_pos	0.484192	Com_2478_pos	Com_5482_pos
Com_2478_pos	Com_5776_pos	0.541453	Com_2478_pos	Com_5776_pos
Com_2478_pos	Com_5895_pos	0.593764	Com_2478_pos	Com_5895_pos
Com_2478_pos	Com_5902_pos	0.375994	Com_2478_pos	Com_5902_pos
Com_2478_pos	Com_6287_pos	0.559642	Com_2478_pos	Com_6287_pos
Com_2478_pos	Com_6444_pos	0.297634	Com_2478_pos	Com_6444_pos
Com_2478_pos	Com_6655_pos	0.283466	Com_2478_pos	Com_6655_pos
Com_2478_pos	Com_6873_pos	0.177571	Com_2478_pos	Com_6873_pos
Com_2478_pos	Com_6954_pos	0.613032	Com_2478_pos	Com_6954_pos
Com_2478_pos	Com_7210_pos	0.413535	Com_2478_pos	Com_7210_pos
Com_2478_pos	Com_7286_pos	0.267168	Com_2478_pos	Com_7286_pos
Com_2478_pos	Com_7291_pos	0.608512	Com_2478_pos	Com_7291_pos
Com_2478_pos	Com_8111_pos	0.444963	Com_2478_pos	Com_8111_pos
Com_2478_pos	Com_8410_pos	0.327873	Com_2478_pos	Com_8410_pos
Com_2478_pos	Com_9109_pos	0.263231	Com_2478_pos	Com_9109_pos
Com_2478_pos	Com_9132_pos	0.608805	Com_2478_pos	Com_9132_pos
Com_2478_pos	Com_9787_pos	0.606455	Com_2478_pos	Com_9787_pos
Com_2478_pos	Com_9842_pos	0.603834	Com_2478_pos	Com_9842_pos
Com_2478_pos	Com_10285_pos	0.558065	Com_2478_pos	Com_10285_pos
Com_2478_pos	Com_11260_pos	0.499893	Com_2478_pos	Com_11260_pos
Com_2478_pos	Com_11465_pos	0.610527	Com_2478_pos	Com_11465_pos
Com_2478_pos	Com_11834_pos	0.536469	Com_2478_pos	Com_11834_pos
Com_2478_pos	Com_11869_pos	0.578069	Com_2478_pos	Com_11869_pos
Com_2478_pos	Com_12210_pos	0.206305	Com_2478_pos	Com_12210_pos
Com_2478_pos	Com_13586_pos	0.607926	Com_2478_pos	Com_13586_pos
Com_2478_pos	Com_13704_pos	0.511516	Com_2478_pos	Com_13704_pos
Com_2478_pos	Com_15031_pos	0.59973	Com_2478_pos	Com_15031_pos
Com_2478_pos	Com_15583_pos	0.50372	Com_2478_pos	Com_15583_pos
Com_2478_pos	Com_15880_pos	0.582908	Com_2478_pos	Com_15880_pos
Com_2478_pos	Com_1637_pos	0.553059	Com_2478_pos	Com_1637_pos
Com_2478_pos	Com_3375_pos	0.430364	Com_2478_pos	Com_3375_pos
Com_2478_pos	Com_4579_pos	0.621905	Com_2478_pos	Com_4579_pos
Com_2478_pos	Com_5270_pos	0.385006	Com_2478_pos	Com_5270_pos
Com_2478_pos	Com_6338_pos	0.597901	Com_2478_pos	Com_6338_pos
Com_2629_pos	Com_2672_pos	0.480358	Com_2629_pos	Com_2672_pos
Com_2629_pos	Com_2849_pos	0.45561	Com_2629_pos	Com_2849_pos
Com_2629_pos	Com_2979_pos	0.121513	Com_2629_pos	Com_2979_pos
Com_2629_pos	Com_3670_pos	0.444799	Com_2629_pos	Com_3670_pos
Com_2629_pos	Com_4747_pos	0.344864	Com_2629_pos	Com_4747_pos
Com_2629_pos	Com_4756_pos	0.270772	Com_2629_pos	Com_4756_pos
Com_2629_pos	Com_4762_pos	0.445715	Com_2629_pos	Com_4762_pos
Com_2629_pos	Com_4853_pos	0.31967	Com_2629_pos	Com_4853_pos
Com_2629_pos	Com_5046_pos	0.457683	Com_2629_pos	Com_5046_pos
Com_2629_pos	Com_5262_pos	0.454632	Com_2629_pos	Com_5262_pos
Com_2629_pos	Com_5482_pos	0.467627	Com_2629_pos	Com_5482_pos
Com_2629_pos	Com_5776_pos	0.443843	Com_2629_pos	Com_5776_pos
Com_2629_pos	Com_5895_pos	0.46285	Com_2629_pos	Com_5895_pos
Com_2629_pos	Com_5902_pos	0.315709	Com_2629_pos	Com_5902_pos
Com_2629_pos	Com_6287_pos	0.439445	Com_2629_pos	Com_6287_pos
Com_2629_pos	Com_6444_pos	0.354949	Com_2629_pos	Com_6444_pos
Com_2629_pos	Com_6655_pos	0.279264	Com_2629_pos	Com_6655_pos
Com_2629_pos	Com_6873_pos	0.302587	Com_2629_pos	Com_6873_pos
Com_2629_pos	Com_6954_pos	0.480543	Com_2629_pos	Com_6954_pos
Com_2629_pos	Com_7210_pos	0.46513	Com_2629_pos	Com_7210_pos
Com_2629_pos	Com_7286_pos	0.370727	Com_2629_pos	Com_7286_pos
Com_2629_pos	Com_7291_pos	0.477384	Com_2629_pos	Com_7291_pos
Com_2629_pos	Com_8111_pos	0.389831	Com_2629_pos	Com_8111_pos
Com_2629_pos	Com_8410_pos	0.231303	Com_2629_pos	Com_8410_pos
Com_2629_pos	Com_9109_pos	0.261333	Com_2629_pos	Com_9109_pos
Com_2629_pos	Com_9132_pos	0.485525	Com_2629_pos	Com_9132_pos
Com_2629_pos	Com_9787_pos	0.47738	Com_2629_pos	Com_9787_pos
Com_2629_pos	Com_9842_pos	0.470491	Com_2629_pos	Com_9842_pos
Com_2629_pos	Com_10285_pos	0.471849	Com_2629_pos	Com_10285_pos
Com_2629_pos	Com_11260_pos	0.436477	Com_2629_pos	Com_11260_pos
Com_2629_pos	Com_11465_pos	0.477743	Com_2629_pos	Com_11465_pos
Com_2629_pos	Com_11834_pos	0.473091	Com_2629_pos	Com_11834_pos
Com_2629_pos	Com_11869_pos	0.442573	Com_2629_pos	Com_11869_pos
Com_2629_pos	Com_12210_pos	0.260629	Com_2629_pos	Com_12210_pos
Com_2629_pos	Com_13586_pos	0.482198	Com_2629_pos	Com_13586_pos
Com_2629_pos	Com_13704_pos	0.377659	Com_2629_pos	Com_13704_pos
Com_2629_pos	Com_15031_pos	0.477167	Com_2629_pos	Com_15031_pos
Com_2629_pos	Com_15583_pos	0.323311	Com_2629_pos	Com_15583_pos
Com_2629_pos	Com_15880_pos	0.456774	Com_2629_pos	Com_15880_pos
Com_2629_pos	Com_1637_pos	0.485043	Com_2629_pos	Com_1637_pos
Com_2629_pos	Com_3375_pos	0.460466	Com_2629_pos	Com_3375_pos
Com_2629_pos	Com_4579_pos	0.483041	Com_2629_pos	Com_4579_pos
Com_2629_pos	Com_5270_pos	0.388156	Com_2629_pos	Com_5270_pos
Com_2629_pos	Com_6338_pos	0.478294	Com_2629_pos	Com_6338_pos
Com_2672_pos	Com_2849_pos	0.505111	Com_2672_pos	Com_2849_pos
Com_2672_pos	Com_2979_pos	0.122915	Com_2672_pos	Com_2979_pos
Com_2672_pos	Com_3670_pos	0.480475	Com_2672_pos	Com_3670_pos
Com_2672_pos	Com_4747_pos	0.341701	Com_2672_pos	Com_4747_pos
Com_2672_pos	Com_4756_pos	0.271446	Com_2672_pos	Com_4756_pos
Com_2672_pos	Com_4762_pos	0.494493	Com_2672_pos	Com_4762_pos
Com_2672_pos	Com_4853_pos	0.29564	Com_2672_pos	Com_4853_pos
Com_2672_pos	Com_5046_pos	0.518436	Com_2672_pos	Com_5046_pos
Com_2672_pos	Com_5262_pos	0.506095	Com_2672_pos	Com_5262_pos
Com_2672_pos	Com_5482_pos	0.46767	Com_2672_pos	Com_5482_pos
Com_2672_pos	Com_5776_pos	0.489435	Com_2672_pos	Com_5776_pos
Com_2672_pos	Com_5895_pos	0.501735	Com_2672_pos	Com_5895_pos
Com_2672_pos	Com_5902_pos	0.350208	Com_2672_pos	Com_5902_pos
Com_2672_pos	Com_6287_pos	0.480786	Com_2672_pos	Com_6287_pos
Com_2672_pos	Com_6444_pos	0.347603	Com_2672_pos	Com_6444_pos
Com_2672_pos	Com_6655_pos	0.287447	Com_2672_pos	Com_6655_pos
Com_2672_pos	Com_6873_pos	0.287895	Com_2672_pos	Com_6873_pos
Com_2672_pos	Com_6954_pos	0.537644	Com_2672_pos	Com_6954_pos
Com_2672_pos	Com_7210_pos	0.479352	Com_2672_pos	Com_7210_pos
Com_2672_pos	Com_7286_pos	0.354675	Com_2672_pos	Com_7286_pos
Com_2672_pos	Com_7291_pos	0.53658	Com_2672_pos	Com_7291_pos
Com_2672_pos	Com_8111_pos	0.426188	Com_2672_pos	Com_8111_pos
Com_2672_pos	Com_8410_pos	0.258154	Com_2672_pos	Com_8410_pos
Com_2672_pos	Com_9109_pos	0.267839	Com_2672_pos	Com_9109_pos
Com_2672_pos	Com_9132_pos	0.536084	Com_2672_pos	Com_9132_pos
Com_2672_pos	Com_9787_pos	0.536653	Com_2672_pos	Com_9787_pos
Com_2672_pos	Com_9842_pos	0.529597	Com_2672_pos	Com_9842_pos
Com_2672_pos	Com_10285_pos	0.520121	Com_2672_pos	Com_10285_pos
Com_2672_pos	Com_11260_pos	0.475791	Com_2672_pos	Com_11260_pos
Com_2672_pos	Com_11465_pos	0.535029	Com_2672_pos	Com_11465_pos
Com_2672_pos	Com_11834_pos	0.497864	Com_2672_pos	Com_11834_pos
Com_2672_pos	Com_11869_pos	0.501524	Com_2672_pos	Com_11869_pos
Com_2672_pos	Com_12210_pos	0.253939	Com_2672_pos	Com_12210_pos
Com_2672_pos	Com_13586_pos	0.540453	Com_2672_pos	Com_13586_pos
Com_2672_pos	Com_13704_pos	0.424579	Com_2672_pos	Com_13704_pos
Com_2672_pos	Com_15031_pos	0.535505	Com_2672_pos	Com_15031_pos
Com_2672_pos	Com_15583_pos	0.377213	Com_2672_pos	Com_15583_pos
Com_2672_pos	Com_15880_pos	0.512273	Com_2672_pos	Com_15880_pos
Com_2672_pos	Com_1637_pos	0.531883	Com_2672_pos	Com_1637_pos
Com_2672_pos	Com_3375_pos	0.482612	Com_2672_pos	Com_3375_pos
Com_2672_pos	Com_4579_pos	0.509593	Com_2672_pos	Com_4579_pos
Com_2672_pos	Com_5270_pos	0.409936	Com_2672_pos	Com_5270_pos
Com_2672_pos	Com_6338_pos	0.531272	Com_2672_pos	Com_6338_pos
Com_2849_pos	Com_2979_pos	0.0899015	Com_2849_pos	Com_2979_pos
Com_2849_pos	Com_3670_pos	0.450987	Com_2849_pos	Com_3670_pos
Com_2849_pos	Com_4747_pos	0.238534	Com_2849_pos	Com_4747_pos
Com_2849_pos	Com_4756_pos	0.256045	Com_2849_pos	Com_4756_pos
Com_2849_pos	Com_4762_pos	0.555154	Com_2849_pos	Com_4762_pos
Com_2849_pos	Com_4853_pos	0.292483	Com_2849_pos	Com_4853_pos
Com_2849_pos	Com_5046_pos	0.596709	Com_2849_pos	Com_5046_pos
Com_2849_pos	Com_5262_pos	0.562764	Com_2849_pos	Com_5262_pos
Com_2849_pos	Com_5482_pos	0.447181	Com_2849_pos	Com_5482_pos
Com_2849_pos	Com_5776_pos	0.538292	Com_2849_pos	Com_5776_pos
Com_2849_pos	Com_5895_pos	0.566044	Com_2849_pos	Com_5895_pos
Com_2849_pos	Com_5902_pos	0.36211	Com_2849_pos	Com_5902_pos
Com_2849_pos	Com_6287_pos	0.540753	Com_2849_pos	Com_6287_pos
Com_2849_pos	Com_6444_pos	0.304022	Com_2849_pos	Com_6444_pos
Com_2849_pos	Com_6655_pos	0.309367	Com_2849_pos	Com_6655_pos
Com_2849_pos	Com_6873_pos	0.17284	Com_2849_pos	Com_6873_pos
Com_2849_pos	Com_6954_pos	0.577636	Com_2849_pos	Com_6954_pos
Com_2849_pos	Com_7210_pos	0.406658	Com_2849_pos	Com_7210_pos
Com_2849_pos	Com_7286_pos	0.260699	Com_2849_pos	Com_7286_pos
Com_2849_pos	Com_7291_pos	0.585464	Com_2849_pos	Com_7291_pos
Com_2849_pos	Com_8111_pos	0.440465	Com_2849_pos	Com_8111_pos
Com_2849_pos	Com_8410_pos	0.357835	Com_2849_pos	Com_8410_pos
Com_2849_pos	Com_9109_pos	0.289199	Com_2849_pos	Com_9109_pos
Com_2849_pos	Com_9132_pos	0.564396	Com_2849_pos	Com_9132_pos
Com_2849_pos	Com_9787_pos	0.580866	Com_2849_pos	Com_9787_pos
Com_2849_pos	Com_9842_pos	0.581922	Com_2849_pos	Com_9842_pos
Com_2849_pos	Com_10285_pos	0.522013	Com_2849_pos	Com_10285_pos
Com_2849_pos	Com_11260_pos	0.485726	Com_2849_pos	Com_11260_pos
Com_2849_pos	Com_11465_pos	0.582478	Com_2849_pos	Com_11465_pos
Com_2849_pos	Com_11834_pos	0.493699	Com_2849_pos	Com_11834_pos
Com_2849_pos	Com_11869_pos	0.557752	Com_2849_pos	Com_11869_pos
Com_2849_pos	Com_12210_pos	0.224771	Com_2849_pos	Com_12210_pos
Com_2849_pos	Com_13586_pos	0.580547	Com_2849_pos	Com_13586_pos
Com_2849_pos	Com_13704_pos	0.523184	Com_2849_pos	Com_13704_pos
Com_2849_pos	Com_15031_pos	0.574849	Com_2849_pos	Com_15031_pos
Com_2849_pos	Com_15583_pos	0.509987	Com_2849_pos	Com_15583_pos
Com_2849_pos	Com_15880_pos	0.56293	Com_2849_pos	Com_15880_pos
Com_2849_pos	Com_1637_pos	0.528372	Com_2849_pos	Com_1637_pos
Com_2849_pos	Com_3375_pos	0.393013	Com_2849_pos	Com_3375_pos
Com_2849_pos	Com_4579_pos	0.580079	Com_2849_pos	Com_4579_pos
Com_2849_pos	Com_5270_pos	0.386253	Com_2849_pos	Com_5270_pos
Com_2849_pos	Com_6338_pos	0.551674	Com_2849_pos	Com_6338_pos
Com_2979_pos	Com_3670_pos	0.076697	Com_2979_pos	Com_3670_pos
Com_2979_pos	Com_4756_pos	0.0352193	Com_2979_pos	Com_4756_pos
Com_2979_pos	Com_4762_pos	0.0873041	Com_2979_pos	Com_4762_pos
Com_2979_pos	Com_4853_pos	0.068597	Com_2979_pos	Com_4853_pos
Com_2979_pos	Com_5046_pos	0.0808844	Com_2979_pos	Com_5046_pos
Com_2979_pos	Com_5262_pos	0.0906502	Com_2979_pos	Com_5262_pos
Com_2979_pos	Com_5482_pos	0.103179	Com_2979_pos	Com_5482_pos
Com_2979_pos	Com_5776_pos	0.0828718	Com_2979_pos	Com_5776_pos
Com_2979_pos	Com_5895_pos	0.0978902	Com_2979_pos	Com_5895_pos
Com_2979_pos	Com_5902_pos	0.0205174	Com_2979_pos	Com_5902_pos
Com_2979_pos	Com_6287_pos	0.0888493	Com_2979_pos	Com_6287_pos
Com_2979_pos	Com_6444_pos	0.0577581	Com_2979_pos	Com_6444_pos
Com_2979_pos	Com_6655_pos	0.0465305	Com_2979_pos	Com_6655_pos
Com_2979_pos	Com_6954_pos	0.0984034	Com_2979_pos	Com_6954_pos
Com_2979_pos	Com_7210_pos	0.0801048	Com_2979_pos	Com_7210_pos
Com_2979_pos	Com_7286_pos	0.0546814	Com_2979_pos	Com_7286_pos
Com_2979_pos	Com_7291_pos	0.0953897	Com_2979_pos	Com_7291_pos
Com_2979_pos	Com_8111_pos	0.0366616	Com_2979_pos	Com_8111_pos
Com_2979_pos	Com_8410_pos	0.0219884	Com_2979_pos	Com_8410_pos
Com_2979_pos	Com_9109_pos	0.0432068	Com_2979_pos	Com_9109_pos
Com_2979_pos	Com_9132_pos	0.100276	Com_2979_pos	Com_9132_pos
Com_2979_pos	Com_9787_pos	0.0936099	Com_2979_pos	Com_9787_pos
Com_2979_pos	Com_9842_pos	0.0930111	Com_2979_pos	Com_9842_pos
Com_2979_pos	Com_10285_pos	0.0909716	Com_2979_pos	Com_10285_pos
Com_2979_pos	Com_11260_pos	0.0400144	Com_2979_pos	Com_11260_pos
Com_2979_pos	Com_11465_pos	0.0975282	Com_2979_pos	Com_11465_pos
Com_2979_pos	Com_11834_pos	0.0957012	Com_2979_pos	Com_11834_pos
Com_2979_pos	Com_11869_pos	0.0645292	Com_2979_pos	Com_11869_pos
Com_2979_pos	Com_12210_pos	0.0227696	Com_2979_pos	Com_12210_pos
Com_2979_pos	Com_13586_pos	0.0977597	Com_2979_pos	Com_13586_pos
Com_2979_pos	Com_13704_pos	0.050424	Com_2979_pos	Com_13704_pos
Com_2979_pos	Com_15031_pos	0.094252	Com_2979_pos	Com_15031_pos
Com_2979_pos	Com_15880_pos	0.0717382	Com_2979_pos	Com_15880_pos
Com_2979_pos	Com_1637_pos	0.0947155	Com_2979_pos	Com_1637_pos
Com_2979_pos	Com_3375_pos	0.0778806	Com_2979_pos	Com_3375_pos
Com_2979_pos	Com_4579_pos	0.113762	Com_2979_pos	Com_4579_pos
Com_2979_pos	Com_5270_pos	0.0446324	Com_2979_pos	Com_5270_pos
Com_2979_pos	Com_6338_pos	0.0955098	Com_2979_pos	Com_6338_pos
Com_3670_pos	Com_4747_pos	0.239166	Com_3670_pos	Com_4747_pos
Com_3670_pos	Com_4756_pos	0.218952	Com_3670_pos	Com_4756_pos
Com_3670_pos	Com_4762_pos	0.440013	Com_3670_pos	Com_4762_pos
Com_3670_pos	Com_4853_pos	0.263725	Com_3670_pos	Com_4853_pos
Com_3670_pos	Com_5046_pos	0.479783	Com_3670_pos	Com_5046_pos
Com_3670_pos	Com_5262_pos	0.457842	Com_3670_pos	Com_5262_pos
Com_3670_pos	Com_5482_pos	0.443833	Com_3670_pos	Com_5482_pos
Com_3670_pos	Com_5776_pos	0.433057	Com_3670_pos	Com_5776_pos
Com_3670_pos	Com_5895_pos	0.467315	Com_3670_pos	Com_5895_pos
Com_3670_pos	Com_5902_pos	0.319312	Com_3670_pos	Com_5902_pos
Com_3670_pos	Com_6287_pos	0.432914	Com_3670_pos	Com_6287_pos
Com_3670_pos	Com_6444_pos	0.2746	Com_3670_pos	Com_6444_pos
Com_3670_pos	Com_6655_pos	0.229501	Com_3670_pos	Com_6655_pos
Com_3670_pos	Com_6873_pos	0.169701	Com_3670_pos	Com_6873_pos
Com_3670_pos	Com_6954_pos	0.479176	Com_3670_pos	Com_6954_pos
Com_3670_pos	Com_7210_pos	0.351396	Com_3670_pos	Com_7210_pos
Com_3670_pos	Com_7286_pos	0.289721	Com_3670_pos	Com_7286_pos
Com_3670_pos	Com_7291_pos	0.483447	Com_3670_pos	Com_7291_pos
Com_3670_pos	Com_8111_pos	0.396911	Com_3670_pos	Com_8111_pos
Com_3670_pos	Com_8410_pos	0.253568	Com_3670_pos	Com_8410_pos
Com_3670_pos	Com_9109_pos	0.212827	Com_3670_pos	Com_9109_pos
Com_3670_pos	Com_9132_pos	0.475324	Com_3670_pos	Com_9132_pos
Com_3670_pos	Com_9787_pos	0.482542	Com_3670_pos	Com_9787_pos
Com_3670_pos	Com_9842_pos	0.481319	Com_3670_pos	Com_9842_pos
Com_3670_pos	Com_10285_pos	0.455779	Com_3670_pos	Com_10285_pos
Com_3670_pos	Com_11260_pos	0.397752	Com_3670_pos	Com_11260_pos
Com_3670_pos	Com_11465_pos	0.478096	Com_3670_pos	Com_11465_pos
Com_3670_pos	Com_11834_pos	0.460848	Com_3670_pos	Com_11834_pos
Com_3670_pos	Com_11869_pos	0.477706	Com_3670_pos	Com_11869_pos
Com_3670_pos	Com_12210_pos	0.174152	Com_3670_pos	Com_12210_pos
Com_3670_pos	Com_13586_pos	0.482322	Com_3670_pos	Com_13586_pos
Com_3670_pos	Com_13704_pos	0.403545	Com_3670_pos	Com_13704_pos
Com_3670_pos	Com_15031_pos	0.482515	Com_3670_pos	Com_15031_pos
Com_3670_pos	Com_15583_pos	0.392314	Com_3670_pos	Com_15583_pos
Com_3670_pos	Com_15880_pos	0.459948	Com_3670_pos	Com_15880_pos
Com_3670_pos	Com_1637_pos	0.451899	Com_3670_pos	Com_1637_pos
Com_3670_pos	Com_3375_pos	0.379273	Com_3670_pos	Com_3375_pos
Com_3670_pos	Com_4579_pos	0.51405	Com_3670_pos	Com_4579_pos
Com_3670_pos	Com_5270_pos	0.356499	Com_3670_pos	Com_5270_pos
Com_3670_pos	Com_6338_pos	0.472773	Com_3670_pos	Com_6338_pos
Com_4747_pos	Com_4756_pos	0.134964	Com_4747_pos	Com_4756_pos
Com_4747_pos	Com_4762_pos	0.225497	Com_4747_pos	Com_4762_pos
Com_4747_pos	Com_4853_pos	0.210514	Com_4747_pos	Com_4853_pos
Com_4747_pos	Com_5046_pos	0.217453	Com_4747_pos	Com_5046_pos
Com_4747_pos	Com_5262_pos	0.241736	Com_4747_pos	Com_5262_pos
Com_4747_pos	Com_5482_pos	0.312494	Com_4747_pos	Com_5482_pos
Com_4747_pos	Com_5776_pos	0.231285	Com_4747_pos	Com_5776_pos
Com_4747_pos	Com_5895_pos	0.261168	Com_4747_pos	Com_5895_pos
Com_4747_pos	Com_5902_pos	0.0509336	Com_4747_pos	Com_5902_pos
Com_4747_pos	Com_6287_pos	0.236117	Com_4747_pos	Com_6287_pos
Com_4747_pos	Com_6444_pos	0.193515	Com_4747_pos	Com_6444_pos
Com_4747_pos	Com_6655_pos	0.132135	Com_4747_pos	Com_6655_pos
Com_4747_pos	Com_6873_pos	0.0453371	Com_4747_pos	Com_6873_pos
Com_4747_pos	Com_6954_pos	0.24803	Com_4747_pos	Com_6954_pos
Com_4747_pos	Com_7210_pos	0.186861	Com_4747_pos	Com_7210_pos
Com_4747_pos	Com_7286_pos	0.217256	Com_4747_pos	Com_7286_pos
Com_4747_pos	Com_7291_pos	0.244216	Com_4747_pos	Com_7291_pos
Com_4747_pos	Com_8111_pos	0.120653	Com_4747_pos	Com_8111_pos
Com_4747_pos	Com_8410_pos	0.0675386	Com_4747_pos	Com_8410_pos
Com_4747_pos	Com_9109_pos	0.123306	Com_4747_pos	Com_9109_pos
Com_4747_pos	Com_9132_pos	0.258115	Com_4747_pos	Com_9132_pos
Com_4747_pos	Com_9787_pos	0.238786	Com_4747_pos	Com_9787_pos
Com_4747_pos	Com_9842_pos	0.242975	Com_4747_pos	Com_9842_pos
Com_4747_pos	Com_10285_pos	0.244209	Com_4747_pos	Com_10285_pos
Com_4747_pos	Com_11260_pos	0.096636	Com_4747_pos	Com_11260_pos
Com_4747_pos	Com_11465_pos	0.244838	Com_4747_pos	Com_11465_pos
Com_4747_pos	Com_11834_pos	0.287468	Com_4747_pos	Com_11834_pos
Com_4747_pos	Com_11869_pos	0.19354	Com_4747_pos	Com_11869_pos
Com_4747_pos	Com_12210_pos	0.0724073	Com_4747_pos	Com_12210_pos
Com_4747_pos	Com_13586_pos	0.245491	Com_4747_pos	Com_13586_pos
Com_4747_pos	Com_13704_pos	0.145773	Com_4747_pos	Com_13704_pos
Com_4747_pos	Com_15031_pos	0.24015	Com_4747_pos	Com_15031_pos
Com_4747_pos	Com_15583_pos	0.0571265	Com_4747_pos	Com_15583_pos
Com_4747_pos	Com_15880_pos	0.186267	Com_4747_pos	Com_15880_pos
Com_4747_pos	Com_1637_pos	0.244476	Com_4747_pos	Com_1637_pos
Com_4747_pos	Com_3375_pos	0.240078	Com_4747_pos	Com_3375_pos
Com_4747_pos	Com_4579_pos	0.312247	Com_4747_pos	Com_4579_pos
Com_4747_pos	Com_5270_pos	0.157843	Com_4747_pos	Com_5270_pos
Com_4747_pos	Com_6338_pos	0.256302	Com_4747_pos	Com_6338_pos
Com_4756_pos	Com_4762_pos	0.251793	Com_4756_pos	Com_4762_pos
Com_4756_pos	Com_4853_pos	0.267658	Com_4756_pos	Com_4853_pos
Com_4756_pos	Com_5046_pos	0.234925	Com_4756_pos	Com_5046_pos
Com_4756_pos	Com_5262_pos	0.256003	Com_4756_pos	Com_5262_pos
Com_4756_pos	Com_5482_pos	0.236829	Com_4756_pos	Com_5482_pos
Com_4756_pos	Com_5776_pos	0.249502	Com_4756_pos	Com_5776_pos
Com_4756_pos	Com_5895_pos	0.269466	Com_4756_pos	Com_5895_pos
Com_4756_pos	Com_5902_pos	0.152389	Com_4756_pos	Com_5902_pos
Com_4756_pos	Com_6287_pos	0.263977	Com_4756_pos	Com_6287_pos
Com_4756_pos	Com_6444_pos	0.23661	Com_4756_pos	Com_6444_pos
Com_4756_pos	Com_6655_pos	0.210939	Com_4756_pos	Com_6655_pos
Com_4756_pos	Com_6873_pos	0.0905543	Com_4756_pos	Com_6873_pos
Com_4756_pos	Com_6954_pos	0.241241	Com_4756_pos	Com_6954_pos
Com_4756_pos	Com_7210_pos	0.194739	Com_4756_pos	Com_7210_pos
Com_4756_pos	Com_7286_pos	0.198416	Com_4756_pos	Com_7286_pos
Com_4756_pos	Com_7291_pos	0.237363	Com_4756_pos	Com_7291_pos
Com_4756_pos	Com_8111_pos	0.21358	Com_4756_pos	Com_8111_pos
Com_4756_pos	Com_8410_pos	0.203325	Com_4756_pos	Com_8410_pos
Com_4756_pos	Com_9109_pos	0.20437	Com_4756_pos	Com_9109_pos
Com_4756_pos	Com_9132_pos	0.241031	Com_4756_pos	Com_9132_pos
Com_4756_pos	Com_9787_pos	0.226044	Com_4756_pos	Com_9787_pos
Com_4756_pos	Com_9842_pos	0.236931	Com_4756_pos	Com_9842_pos
Com_4756_pos	Com_10285_pos	0.229373	Com_4756_pos	Com_10285_pos
Com_4756_pos	Com_11260_pos	0.195721	Com_4756_pos	Com_11260_pos
Com_4756_pos	Com_11465_pos	0.242805	Com_4756_pos	Com_11465_pos
Com_4756_pos	Com_11834_pos	0.234964	Com_4756_pos	Com_11834_pos
Com_4756_pos	Com_11869_pos	0.224949	Com_4756_pos	Com_11869_pos
Com_4756_pos	Com_12210_pos	0.160997	Com_4756_pos	Com_12210_pos
Com_4756_pos	Com_13586_pos	0.235288	Com_4756_pos	Com_13586_pos
Com_4756_pos	Com_13704_pos	0.241472	Com_4756_pos	Com_13704_pos
Com_4756_pos	Com_15031_pos	0.232218	Com_4756_pos	Com_15031_pos
Com_4756_pos	Com_15583_pos	0.219837	Com_4756_pos	Com_15583_pos
Com_4756_pos	Com_15880_pos	0.21384	Com_4756_pos	Com_15880_pos
Com_4756_pos	Com_1637_pos	0.217432	Com_4756_pos	Com_1637_pos
Com_4756_pos	Com_3375_pos	0.18384	Com_4756_pos	Com_3375_pos
Com_4756_pos	Com_4579_pos	0.275508	Com_4756_pos	Com_4579_pos
Com_4756_pos	Com_5270_pos	0.211823	Com_4756_pos	Com_5270_pos
Com_4756_pos	Com_6338_pos	0.23426	Com_4756_pos	Com_6338_pos
Com_4762_pos	Com_4853_pos	0.296999	Com_4762_pos	Com_4853_pos
Com_4762_pos	Com_5046_pos	0.579412	Com_4762_pos	Com_5046_pos
Com_4762_pos	Com_5262_pos	0.564519	Com_4762_pos	Com_5262_pos
Com_4762_pos	Com_5482_pos	0.433785	Com_4762_pos	Com_5482_pos
Com_4762_pos	Com_5776_pos	0.524717	Com_4762_pos	Com_5776_pos
Com_4762_pos	Com_5895_pos	0.567252	Com_4762_pos	Com_5895_pos
Com_4762_pos	Com_5902_pos	0.345563	Com_4762_pos	Com_5902_pos
Com_4762_pos	Com_6287_pos	0.545744	Com_4762_pos	Com_6287_pos
Com_4762_pos	Com_6444_pos	0.304146	Com_4762_pos	Com_6444_pos
Com_4762_pos	Com_6655_pos	0.312554	Com_4762_pos	Com_6655_pos
Com_4762_pos	Com_6873_pos	0.16402	Com_4762_pos	Com_6873_pos
Com_4762_pos	Com_6954_pos	0.566982	Com_4762_pos	Com_6954_pos
Com_4762_pos	Com_7210_pos	0.392091	Com_4762_pos	Com_7210_pos
Com_4762_pos	Com_7286_pos	0.249721	Com_4762_pos	Com_7286_pos
Com_4762_pos	Com_7291_pos	0.564774	Com_4762_pos	Com_7291_pos
Com_4762_pos	Com_8111_pos	0.422022	Com_4762_pos	Com_8111_pos
Com_4762_pos	Com_8410_pos	0.361981	Com_4762_pos	Com_8410_pos
Com_4762_pos	Com_9109_pos	0.2932	Com_4762_pos	Com_9109_pos
Com_4762_pos	Com_9132_pos	0.560891	Com_4762_pos	Com_9132_pos
Com_4762_pos	Com_9787_pos	0.559559	Com_4762_pos	Com_9787_pos
Com_4762_pos	Com_9842_pos	0.561479	Com_4762_pos	Com_9842_pos
Com_4762_pos	Com_10285_pos	0.508784	Com_4762_pos	Com_10285_pos
Com_4762_pos	Com_11260_pos	0.471184	Com_4762_pos	Com_11260_pos
Com_4762_pos	Com_11465_pos	0.568533	Com_4762_pos	Com_11465_pos
Com_4762_pos	Com_11834_pos	0.483017	Com_4762_pos	Com_11834_pos
Com_4762_pos	Com_11869_pos	0.534962	Com_4762_pos	Com_11869_pos
Com_4762_pos	Com_12210_pos	0.227126	Com_4762_pos	Com_12210_pos
Com_4762_pos	Com_13586_pos	0.560136	Com_4762_pos	Com_13586_pos
Com_4762_pos	Com_13704_pos	0.515585	Com_4762_pos	Com_13704_pos
Com_4762_pos	Com_15031_pos	0.552559	Com_4762_pos	Com_15031_pos
Com_4762_pos	Com_15583_pos	0.501025	Com_4762_pos	Com_15583_pos
Com_4762_pos	Com_15880_pos	0.544963	Com_4762_pos	Com_15880_pos
Com_4762_pos	Com_1637_pos	0.506762	Com_4762_pos	Com_1637_pos
Com_4762_pos	Com_3375_pos	0.38046	Com_4762_pos	Com_3375_pos
Com_4762_pos	Com_4579_pos	0.573385	Com_4762_pos	Com_4579_pos
Com_4762_pos	Com_5270_pos	0.36991	Com_4762_pos	Com_5270_pos
Com_4762_pos	Com_6338_pos	0.546197	Com_4762_pos	Com_6338_pos
Com_4853_pos	Com_5046_pos	0.281449	Com_4853_pos	Com_5046_pos
Com_4853_pos	Com_5262_pos	0.28834	Com_4853_pos	Com_5262_pos
Com_4853_pos	Com_5482_pos	0.274758	Com_4853_pos	Com_5482_pos
Com_4853_pos	Com_5776_pos	0.296119	Com_4853_pos	Com_5776_pos
Com_4853_pos	Com_5895_pos	0.299366	Com_4853_pos	Com_5895_pos
Com_4853_pos	Com_5902_pos	0.204396	Com_4853_pos	Com_5902_pos
Com_4853_pos	Com_6287_pos	0.299219	Com_4853_pos	Com_6287_pos
Com_4853_pos	Com_6444_pos	0.298483	Com_4853_pos	Com_6444_pos
Com_4853_pos	Com_6655_pos	0.278362	Com_4853_pos	Com_6655_pos
Com_4853_pos	Com_6873_pos	0.190309	Com_4853_pos	Com_6873_pos
Com_4853_pos	Com_6954_pos	0.282916	Com_4853_pos	Com_6954_pos
Com_4853_pos	Com_7210_pos	0.30581	Com_4853_pos	Com_7210_pos
Com_4853_pos	Com_7286_pos	0.257362	Com_4853_pos	Com_7286_pos
Com_4853_pos	Com_7291_pos	0.280293	Com_4853_pos	Com_7291_pos
Com_4853_pos	Com_8111_pos	0.254988	Com_4853_pos	Com_8111_pos
Com_4853_pos	Com_8410_pos	0.218042	Com_4853_pos	Com_8410_pos
Com_4853_pos	Com_9109_pos	0.27195	Com_4853_pos	Com_9109_pos
Com_4853_pos	Com_9132_pos	0.284489	Com_4853_pos	Com_9132_pos
Com_4853_pos	Com_9787_pos	0.273393	Com_4853_pos	Com_9787_pos
Com_4853_pos	Com_9842_pos	0.275771	Com_4853_pos	Com_9842_pos
Com_4853_pos	Com_10285_pos	0.276272	Com_4853_pos	Com_10285_pos
Com_4853_pos	Com_11260_pos	0.261868	Com_4853_pos	Com_11260_pos
Com_4853_pos	Com_11465_pos	0.285094	Com_4853_pos	Com_11465_pos
Com_4853_pos	Com_11834_pos	0.273365	Com_4853_pos	Com_11834_pos
Com_4853_pos	Com_11869_pos	0.263694	Com_4853_pos	Com_11869_pos
Com_4853_pos	Com_12210_pos	0.25888	Com_4853_pos	Com_12210_pos
Com_4853_pos	Com_13586_pos	0.280333	Com_4853_pos	Com_13586_pos
Com_4853_pos	Com_13704_pos	0.271268	Com_4853_pos	Com_13704_pos
Com_4853_pos	Com_15031_pos	0.277853	Com_4853_pos	Com_15031_pos
Com_4853_pos	Com_15583_pos	0.216769	Com_4853_pos	Com_15583_pos
Com_4853_pos	Com_15880_pos	0.270246	Com_4853_pos	Com_15880_pos
Com_4853_pos	Com_1637_pos	0.27692	Com_4853_pos	Com_1637_pos
Com_4853_pos	Com_3375_pos	0.253886	Com_4853_pos	Com_3375_pos
Com_4853_pos	Com_4579_pos	0.29052	Com_4853_pos	Com_4579_pos
Com_4853_pos	Com_5270_pos	0.275091	Com_4853_pos	Com_5270_pos
Com_4853_pos	Com_6338_pos	0.273702	Com_4853_pos	Com_6338_pos
Com_5046_pos	Com_5262_pos	0.608651	Com_5046_pos	Com_5262_pos
Com_5046_pos	Com_5482_pos	0.461139	Com_5046_pos	Com_5482_pos
Com_5046_pos	Com_5776_pos	0.559892	Com_5046_pos	Com_5776_pos
Com_5046_pos	Com_5895_pos	0.6048	Com_5046_pos	Com_5895_pos
Com_5046_pos	Com_5902_pos	0.339655	Com_5046_pos	Com_5902_pos
Com_5046_pos	Com_6287_pos	0.579236	Com_5046_pos	Com_6287_pos
Com_5046_pos	Com_6444_pos	0.304128	Com_5046_pos	Com_6444_pos
Com_5046_pos	Com_6655_pos	0.305624	Com_5046_pos	Com_6655_pos
Com_5046_pos	Com_6873_pos	0.149966	Com_5046_pos	Com_6873_pos
Com_5046_pos	Com_6954_pos	0.61875	Com_5046_pos	Com_6954_pos
Com_5046_pos	Com_7210_pos	0.366927	Com_5046_pos	Com_7210_pos
Com_5046_pos	Com_7286_pos	0.254928	Com_5046_pos	Com_7286_pos
Com_5046_pos	Com_7291_pos	0.614462	Com_5046_pos	Com_7291_pos
Com_5046_pos	Com_8111_pos	0.408372	Com_5046_pos	Com_8111_pos
Com_5046_pos	Com_8410_pos	0.330105	Com_5046_pos	Com_8410_pos
Com_5046_pos	Com_9109_pos	0.286554	Com_5046_pos	Com_9109_pos
Com_5046_pos	Com_9132_pos	0.611379	Com_5046_pos	Com_9132_pos
Com_5046_pos	Com_9787_pos	0.596649	Com_5046_pos	Com_9787_pos
Com_5046_pos	Com_9842_pos	0.61089	Com_5046_pos	Com_9842_pos
Com_5046_pos	Com_10285_pos	0.556275	Com_5046_pos	Com_10285_pos
Com_5046_pos	Com_11260_pos	0.449774	Com_5046_pos	Com_11260_pos
Com_5046_pos	Com_11465_pos	0.618911	Com_5046_pos	Com_11465_pos
Com_5046_pos	Com_11834_pos	0.524624	Com_5046_pos	Com_11834_pos
Com_5046_pos	Com_11869_pos	0.52713	Com_5046_pos	Com_11869_pos
Com_5046_pos	Com_12210_pos	0.200034	Com_5046_pos	Com_12210_pos
Com_5046_pos	Com_13586_pos	0.612595	Com_5046_pos	Com_13586_pos
Com_5046_pos	Com_13704_pos	0.488501	Com_5046_pos	Com_13704_pos
Com_5046_pos	Com_15031_pos	0.597256	Com_5046_pos	Com_15031_pos
Com_5046_pos	Com_15583_pos	0.496684	Com_5046_pos	Com_15583_pos
Com_5046_pos	Com_15880_pos	0.530736	Com_5046_pos	Com_15880_pos
Com_5046_pos	Com_1637_pos	0.548712	Com_5046_pos	Com_1637_pos
Com_5046_pos	Com_3375_pos	0.41549	Com_5046_pos	Com_3375_pos
Com_5046_pos	Com_4579_pos	0.61558	Com_5046_pos	Com_4579_pos
Com_5046_pos	Com_5270_pos	0.352025	Com_5046_pos	Com_5270_pos
Com_5046_pos	Com_6338_pos	0.598988	Com_5046_pos	Com_6338_pos
Com_5262_pos	Com_5482_pos	0.449941	Com_5262_pos	Com_5482_pos
Com_5262_pos	Com_5776_pos	0.547332	Com_5262_pos	Com_5776_pos
Com_5262_pos	Com_5895_pos	0.572205	Com_5262_pos	Com_5895_pos
Com_5262_pos	Com_5902_pos	0.366653	Com_5262_pos	Com_5902_pos
Com_5262_pos	Com_6287_pos	0.547209	Com_5262_pos	Com_6287_pos
Com_5262_pos	Com_6444_pos	0.301245	Com_5262_pos	Com_6444_pos
Com_5262_pos	Com_6655_pos	0.312212	Com_5262_pos	Com_6655_pos
Com_5262_pos	Com_6873_pos	0.174344	Com_5262_pos	Com_6873_pos
Com_5262_pos	Com_6954_pos	0.587775	Com_5262_pos	Com_6954_pos
Com_5262_pos	Com_7210_pos	0.408401	Com_5262_pos	Com_7210_pos
Com_5262_pos	Com_7286_pos	0.260577	Com_5262_pos	Com_7286_pos
Com_5262_pos	Com_7291_pos	0.596226	Com_5262_pos	Com_7291_pos
Com_5262_pos	Com_8111_pos	0.45234	Com_5262_pos	Com_8111_pos
Com_5262_pos	Com_8410_pos	0.366657	Com_5262_pos	Com_8410_pos
Com_5262_pos	Com_9109_pos	0.291733	Com_5262_pos	Com_9109_pos
Com_5262_pos	Com_9132_pos	0.571718	Com_5262_pos	Com_9132_pos
Com_5262_pos	Com_9787_pos	0.592429	Com_5262_pos	Com_9787_pos
Com_5262_pos	Com_9842_pos	0.593682	Com_5262_pos	Com_9842_pos
Com_5262_pos	Com_10285_pos	0.529722	Com_5262_pos	Com_10285_pos
Com_5262_pos	Com_11260_pos	0.494375	Com_5262_pos	Com_11260_pos
Com_5262_pos	Com_11465_pos	0.592807	Com_5262_pos	Com_11465_pos
Com_5262_pos	Com_11834_pos	0.500154	Com_5262_pos	Com_11834_pos
Com_5262_pos	Com_11869_pos	0.569871	Com_5262_pos	Com_11869_pos
Com_5262_pos	Com_12210_pos	0.225549	Com_5262_pos	Com_12210_pos
Com_5262_pos	Com_13586_pos	0.591017	Com_5262_pos	Com_13586_pos
Com_5262_pos	Com_13704_pos	0.534617	Com_5262_pos	Com_13704_pos
Com_5262_pos	Com_15031_pos	0.584883	Com_5262_pos	Com_15031_pos
Com_5262_pos	Com_15583_pos	0.526371	Com_5262_pos	Com_15583_pos
Com_5262_pos	Com_15880_pos	0.575682	Com_5262_pos	Com_15880_pos
Com_5262_pos	Com_1637_pos	0.537473	Com_5262_pos	Com_1637_pos
Com_5262_pos	Com_3375_pos	0.400857	Com_5262_pos	Com_3375_pos
Com_5262_pos	Com_4579_pos	0.586268	Com_5262_pos	Com_4579_pos
Com_5262_pos	Com_5270_pos	0.394042	Com_5262_pos	Com_5270_pos
Com_5262_pos	Com_6338_pos	0.560046	Com_5262_pos	Com_6338_pos
Com_5482_pos	Com_5776_pos	0.431555	Com_5482_pos	Com_5776_pos
Com_5482_pos	Com_5895_pos	0.443267	Com_5482_pos	Com_5895_pos
Com_5482_pos	Com_5902_pos	0.328098	Com_5482_pos	Com_5902_pos
Com_5482_pos	Com_6287_pos	0.421444	Com_5482_pos	Com_6287_pos
Com_5482_pos	Com_6444_pos	0.303147	Com_5482_pos	Com_6444_pos
Com_5482_pos	Com_6655_pos	0.240844	Com_5482_pos	Com_6655_pos
Com_5482_pos	Com_6873_pos	0.270557	Com_5482_pos	Com_6873_pos
Com_5482_pos	Com_6954_pos	0.47997	Com_5482_pos	Com_6954_pos
Com_5482_pos	Com_7210_pos	0.413934	Com_5482_pos	Com_7210_pos
Com_5482_pos	Com_7286_pos	0.335469	Com_5482_pos	Com_7286_pos
Com_5482_pos	Com_7291_pos	0.479419	Com_5482_pos	Com_7291_pos
Com_5482_pos	Com_8111_pos	0.401139	Com_5482_pos	Com_8111_pos
Com_5482_pos	Com_8410_pos	0.220869	Com_5482_pos	Com_8410_pos
Com_5482_pos	Com_9109_pos	0.224058	Com_5482_pos	Com_9109_pos
Com_5482_pos	Com_9132_pos	0.479878	Com_5482_pos	Com_9132_pos
Com_5482_pos	Com_9787_pos	0.481109	Com_5482_pos	Com_9787_pos
Com_5482_pos	Com_9842_pos	0.47487	Com_5482_pos	Com_9842_pos
Com_5482_pos	Com_10285_pos	0.470725	Com_5482_pos	Com_10285_pos
[truncated: 543 more rows]
