# Supplementary material for: Metabolomic and Transcriptomic Analyses Reveal the Potential Mechanisms of Dynamic Ovarian Development in Goats during Sexual Maturation
Source: Int J Mol Sci. 2024 Sep 13;25(18):9898. doi: 10.3390/ijms25189898 (PMC11432265; doi:10.3390/ijms25189898)
Supplement: Supplementary file 1 [file ijms-25-09898-s001.zip › Table S17.xlsx]

## Sheet: Sheet1
Table S17 The connection weight values of metabolites in brown module
fromNode	toNode	weight	fromAltName	toAltName
Com_516_pos	Com_535_pos	0.0327486	Com_516_pos	Com_535_pos
Com_516_pos	Com_682_pos	0.0590021	Com_516_pos	Com_682_pos
Com_516_pos	Com_849_pos	0.0362426	Com_516_pos	Com_849_pos
Com_516_pos	Com_1027_pos	0.102093	Com_516_pos	Com_1027_pos
Com_516_pos	Com_1246_pos	0.0975493	Com_516_pos	Com_1246_pos
Com_516_pos	Com_1393_pos	0.0640618	Com_516_pos	Com_1393_pos
Com_516_pos	Com_1492_pos	0.0524082	Com_516_pos	Com_1492_pos
Com_516_pos	Com_8325_pos	0.0499641	Com_516_pos	Com_8325_pos
Com_516_pos	Com_254_pos	0.0409571	Com_516_pos	Com_254_pos
Com_516_pos	Com_277_neg	0.0700604	Com_516_pos	Com_277_neg
Com_516_pos	Com_309_neg	0.129984	Com_516_pos	Com_309_neg
Com_516_pos	Com_312_neg	0.125177	Com_516_pos	Com_312_neg
Com_516_pos	Com_352_neg	0.0891691	Com_516_pos	Com_352_neg
Com_516_pos	Com_409_neg	0.060916	Com_516_pos	Com_409_neg
Com_516_pos	Com_430_neg	0.135626	Com_516_pos	Com_430_neg
Com_516_pos	Com_457_neg	0.10644	Com_516_pos	Com_457_neg
Com_516_pos	Com_520_neg	0.134921	Com_516_pos	Com_520_neg
Com_516_pos	Com_684_neg	0.0740632	Com_516_pos	Com_684_neg
Com_516_pos	Com_818_neg	0.0687656	Com_516_pos	Com_818_neg
Com_516_pos	Com_908_neg	0.185949	Com_516_pos	Com_908_neg
Com_516_pos	Com_922_neg	0.0732372	Com_516_pos	Com_922_neg
Com_516_pos	Com_1113_neg	0.0680496	Com_516_pos	Com_1113_neg
Com_516_pos	Com_1479_neg	0.0647147	Com_516_pos	Com_1479_neg
Com_516_pos	Com_1491_neg	0.0680982	Com_516_pos	Com_1491_neg
Com_516_pos	Com_1878_neg	0.0678979	Com_516_pos	Com_1878_neg
Com_516_pos	Com_2258_neg	0.0904278	Com_516_pos	Com_2258_neg
Com_516_pos	Com_2285_neg	0.1569	Com_516_pos	Com_2285_neg
Com_516_pos	Com_2433_neg	0.0489326	Com_516_pos	Com_2433_neg
Com_516_pos	Com_2734_neg	0.105486	Com_516_pos	Com_2734_neg
Com_516_pos	Com_2764_neg	0.129206	Com_516_pos	Com_2764_neg
Com_516_pos	Com_3307_neg	0.0588661	Com_516_pos	Com_3307_neg
Com_516_pos	Com_3762_neg	0.0757043	Com_516_pos	Com_3762_neg
Com_516_pos	Com_3996_neg	0.0699546	Com_516_pos	Com_3996_neg
Com_516_pos	Com_4599_neg	0.066369	Com_516_pos	Com_4599_neg
Com_516_pos	Com_5081_neg	0.0865455	Com_516_pos	Com_5081_neg
Com_516_pos	Com_5278_neg	0.0253983	Com_516_pos	Com_5278_neg
Com_516_pos	Com_5483_neg	0.130655	Com_516_pos	Com_5483_neg
Com_516_pos	Com_5628_neg	0.110677	Com_516_pos	Com_5628_neg
Com_516_pos	Com_6729_neg	0.133492	Com_516_pos	Com_6729_neg
Com_516_pos	Com_7808_neg	0.0518084	Com_516_pos	Com_7808_neg
Com_516_pos	Com_1514_neg	0.044118	Com_516_pos	Com_1514_neg
Com_516_pos	Com_299_neg	0.0523814	Com_516_pos	Com_299_neg
Com_516_pos	Com_1537_neg	0.0355424	Com_516_pos	Com_1537_neg
Com_516_pos	Com_1781_neg	0.0480376	Com_516_pos	Com_1781_neg
Com_516_pos	Com_399_neg	0.0350122	Com_516_pos	Com_399_neg
Com_516_pos	Com_1541_neg	0.1541	Com_516_pos	Com_1541_neg
Com_516_pos	Com_1874_neg	0.139014	Com_516_pos	Com_1874_neg
Com_516_pos	Com_91_pos	0.195327	Com_516_pos	Com_91_pos
Com_516_pos	Com_149_pos	0.150303	Com_516_pos	Com_149_pos
Com_516_pos	Com_161_pos	0.032097	Com_516_pos	Com_161_pos
Com_516_pos	Com_338_pos	0.0229294	Com_516_pos	Com_338_pos
Com_516_pos	Com_391_pos	0.0407103	Com_516_pos	Com_391_pos
Com_516_pos	Com_415_pos	0.119318	Com_516_pos	Com_415_pos
Com_516_pos	Com_660_pos	0.158463	Com_516_pos	Com_660_pos
Com_516_pos	Com_714_pos	0.0950195	Com_516_pos	Com_714_pos
Com_516_pos	Com_749_pos	0.021999	Com_516_pos	Com_749_pos
Com_516_pos	Com_940_pos	0.0715427	Com_516_pos	Com_940_pos
Com_516_pos	Com_1131_pos	0.151117	Com_516_pos	Com_1131_pos
Com_516_pos	Com_1392_pos	0.0981098	Com_516_pos	Com_1392_pos
Com_516_pos	Com_1409_pos	0.106797	Com_516_pos	Com_1409_pos
Com_516_pos	Com_1473_pos	0.106244	Com_516_pos	Com_1473_pos
Com_516_pos	Com_1580_pos	0.0525589	Com_516_pos	Com_1580_pos
Com_516_pos	Com_1893_pos	0.131982	Com_516_pos	Com_1893_pos
Com_516_pos	Com_2091_pos	0.0233213	Com_516_pos	Com_2091_pos
Com_516_pos	Com_2257_pos	0.0280492	Com_516_pos	Com_2257_pos
Com_516_pos	Com_2329_pos	0.0379891	Com_516_pos	Com_2329_pos
Com_516_pos	Com_2419_pos	0.0353983	Com_516_pos	Com_2419_pos
Com_516_pos	Com_2993_pos	0.150778	Com_516_pos	Com_2993_pos
Com_516_pos	Com_3344_pos	0.0927468	Com_516_pos	Com_3344_pos
Com_516_pos	Com_3889_pos	0.153307	Com_516_pos	Com_3889_pos
Com_516_pos	Com_4225_pos	0.04519	Com_516_pos	Com_4225_pos
Com_516_pos	Com_4452_pos	0.172729	Com_516_pos	Com_4452_pos
Com_516_pos	Com_4470_pos	0.144126	Com_516_pos	Com_4470_pos
Com_516_pos	Com_4512_pos	0.150182	Com_516_pos	Com_4512_pos
Com_516_pos	Com_4546_pos	0.05834	Com_516_pos	Com_4546_pos
Com_516_pos	Com_5620_pos	0.067801	Com_516_pos	Com_5620_pos
Com_516_pos	Com_5694_pos	0.098085	Com_516_pos	Com_5694_pos
Com_516_pos	Com_5843_pos	0.0728728	Com_516_pos	Com_5843_pos
Com_516_pos	Com_6061_pos	0.178492	Com_516_pos	Com_6061_pos
Com_516_pos	Com_6142_pos	0.0337848	Com_516_pos	Com_6142_pos
Com_516_pos	Com_6397_pos	0.0788058	Com_516_pos	Com_6397_pos
Com_516_pos	Com_6536_pos	0.0504653	Com_516_pos	Com_6536_pos
Com_516_pos	Com_6698_pos	0.17295	Com_516_pos	Com_6698_pos
Com_516_pos	Com_6900_pos	0.150386	Com_516_pos	Com_6900_pos
Com_516_pos	Com_6951_pos	0.0689623	Com_516_pos	Com_6951_pos
Com_516_pos	Com_6992_pos	0.0983673	Com_516_pos	Com_6992_pos
Com_516_pos	Com_7418_pos	0.0321873	Com_516_pos	Com_7418_pos
Com_516_pos	Com_7485_pos	0.133121	Com_516_pos	Com_7485_pos
Com_516_pos	Com_7541_pos	0.124272	Com_516_pos	Com_7541_pos
Com_516_pos	Com_7594_pos	0.145533	Com_516_pos	Com_7594_pos
Com_516_pos	Com_7844_pos	0.068066	Com_516_pos	Com_7844_pos
Com_516_pos	Com_7955_pos	0.135926	Com_516_pos	Com_7955_pos
Com_516_pos	Com_8104_pos	0.121201	Com_516_pos	Com_8104_pos
Com_516_pos	Com_9178_pos	0.0224661	Com_516_pos	Com_9178_pos
Com_516_pos	Com_9376_pos	0.0539529	Com_516_pos	Com_9376_pos
Com_516_pos	Com_9546_pos	0.0708105	Com_516_pos	Com_9546_pos
Com_516_pos	Com_9645_pos	0.0414959	Com_516_pos	Com_9645_pos
Com_516_pos	Com_9997_pos	0.0503262	Com_516_pos	Com_9997_pos
Com_516_pos	Com_10765_pos	0.133292	Com_516_pos	Com_10765_pos
Com_516_pos	Com_11007_pos	0.088942	Com_516_pos	Com_11007_pos
Com_516_pos	Com_11195_pos	0.0346482	Com_516_pos	Com_11195_pos
Com_516_pos	Com_11379_pos	0.107675	Com_516_pos	Com_11379_pos
Com_516_pos	Com_11576_pos	0.123726	Com_516_pos	Com_11576_pos
Com_516_pos	Com_11696_pos	0.083479	Com_516_pos	Com_11696_pos
Com_516_pos	Com_13054_pos	0.130107	Com_516_pos	Com_13054_pos
Com_516_pos	Com_13243_pos	0.0263228	Com_516_pos	Com_13243_pos
Com_516_pos	Com_13376_pos	0.0719346	Com_516_pos	Com_13376_pos
Com_516_pos	Com_13393_pos	0.086648	Com_516_pos	Com_13393_pos
Com_516_pos	Com_14243_pos	0.108129	Com_516_pos	Com_14243_pos
Com_516_pos	Com_14528_pos	0.0949818	Com_516_pos	Com_14528_pos
Com_516_pos	Com_15434_pos	0.176697	Com_516_pos	Com_15434_pos
Com_516_pos	Com_15695_pos	0.0475682	Com_516_pos	Com_15695_pos
Com_516_pos	Com_16227_pos	0.0357009	Com_516_pos	Com_16227_pos
Com_516_pos	Com_2165_pos	0.102271	Com_516_pos	Com_2165_pos
Com_516_pos	Com_5156_pos	0.0321148	Com_516_pos	Com_5156_pos
Com_516_pos	Com_6470_pos	0.0278047	Com_516_pos	Com_6470_pos
Com_516_pos	Com_7399_pos	0.0776339	Com_516_pos	Com_7399_pos
Com_535_pos	Com_849_pos	0.167296	Com_535_pos	Com_849_pos
Com_535_pos	Com_1027_pos	0.0402112	Com_535_pos	Com_1027_pos
Com_535_pos	Com_1246_pos	0.151781	Com_535_pos	Com_1246_pos
Com_535_pos	Com_1393_pos	0.0221378	Com_535_pos	Com_1393_pos
Com_535_pos	Com_1492_pos	0.0200177	Com_535_pos	Com_1492_pos
Com_535_pos	Com_277_neg	0.038696	Com_535_pos	Com_277_neg
Com_535_pos	Com_309_neg	0.0681035	Com_535_pos	Com_309_neg
Com_535_pos	Com_312_neg	0.066213	Com_535_pos	Com_312_neg
Com_535_pos	Com_352_neg	0.0222289	Com_535_pos	Com_352_neg
Com_535_pos	Com_409_neg	0.0209307	Com_535_pos	Com_409_neg
Com_535_pos	Com_457_neg	0.0421128	Com_535_pos	Com_457_neg
Com_535_pos	Com_520_neg	0.030801	Com_535_pos	Com_520_neg
Com_535_pos	Com_684_neg	0.0347277	Com_535_pos	Com_684_neg
Com_535_pos	Com_818_neg	0.0311054	Com_535_pos	Com_818_neg
Com_535_pos	Com_908_neg	0.0493183	Com_535_pos	Com_908_neg
Com_535_pos	Com_1479_neg	0.0263676	Com_535_pos	Com_1479_neg
Com_535_pos	Com_1878_neg	0.0512322	Com_535_pos	Com_1878_neg
Com_535_pos	Com_2258_neg	0.0357244	Com_535_pos	Com_2258_neg
Com_535_pos	Com_2285_neg	0.0764055	Com_535_pos	Com_2285_neg
Com_535_pos	Com_2433_neg	0.0260743	Com_535_pos	Com_2433_neg
Com_535_pos	Com_2734_neg	0.0341555	Com_535_pos	Com_2734_neg
Com_535_pos	Com_2764_neg	0.0691434	Com_535_pos	Com_2764_neg
Com_535_pos	Com_3762_neg	0.0641389	Com_535_pos	Com_3762_neg
Com_535_pos	Com_3996_neg	0.0366888	Com_535_pos	Com_3996_neg
Com_535_pos	Com_5081_neg	0.0967347	Com_535_pos	Com_5081_neg
Com_535_pos	Com_5278_neg	0.0293191	Com_535_pos	Com_5278_neg
Com_535_pos	Com_5483_neg	0.0597454	Com_535_pos	Com_5483_neg
Com_535_pos	Com_5628_neg	0.0218365	Com_535_pos	Com_5628_neg
Com_535_pos	Com_6729_neg	0.0233829	Com_535_pos	Com_6729_neg
Com_535_pos	Com_7808_neg	0.0484204	Com_535_pos	Com_7808_neg
Com_535_pos	Com_299_neg	0.024161	Com_535_pos	Com_299_neg
Com_535_pos	Com_1781_neg	0.0508135	Com_535_pos	Com_1781_neg
Com_535_pos	Com_399_neg	0.0453806	Com_535_pos	Com_399_neg
Com_535_pos	Com_1541_neg	0.0644814	Com_535_pos	Com_1541_neg
Com_535_pos	Com_1874_neg	0.0504482	Com_535_pos	Com_1874_neg
Com_535_pos	Com_91_pos	0.0443525	Com_535_pos	Com_91_pos
Com_535_pos	Com_149_pos	0.0209788	Com_535_pos	Com_149_pos
Com_535_pos	Com_415_pos	0.0506136	Com_535_pos	Com_415_pos
Com_535_pos	Com_660_pos	0.0485141	Com_535_pos	Com_660_pos
Com_535_pos	Com_714_pos	0.158745	Com_535_pos	Com_714_pos
Com_535_pos	Com_1131_pos	0.0428462	Com_535_pos	Com_1131_pos
Com_535_pos	Com_1392_pos	0.0290573	Com_535_pos	Com_1392_pos
Com_535_pos	Com_1409_pos	0.143	Com_535_pos	Com_1409_pos
Com_535_pos	Com_1473_pos	0.0554117	Com_535_pos	Com_1473_pos
Com_535_pos	Com_1893_pos	0.0887447	Com_535_pos	Com_1893_pos
Com_535_pos	Com_2419_pos	0.0265877	Com_535_pos	Com_2419_pos
Com_535_pos	Com_2993_pos	0.0340556	Com_535_pos	Com_2993_pos
Com_535_pos	Com_3344_pos	0.0478613	Com_535_pos	Com_3344_pos
Com_535_pos	Com_3889_pos	0.0427201	Com_535_pos	Com_3889_pos
Com_535_pos	Com_4225_pos	0.0560575	Com_535_pos	Com_4225_pos
Com_535_pos	Com_4452_pos	0.0882248	Com_535_pos	Com_4452_pos
Com_535_pos	Com_4470_pos	0.0457768	Com_535_pos	Com_4470_pos
Com_535_pos	Com_4512_pos	0.0852965	Com_535_pos	Com_4512_pos
Com_535_pos	Com_5620_pos	0.0895113	Com_535_pos	Com_5620_pos
Com_535_pos	Com_5694_pos	0.0242762	Com_535_pos	Com_5694_pos
Com_535_pos	Com_5843_pos	0.16518	Com_535_pos	Com_5843_pos
Com_535_pos	Com_6061_pos	0.0373901	Com_535_pos	Com_6061_pos
Com_535_pos	Com_6142_pos	0.0276625	Com_535_pos	Com_6142_pos
Com_535_pos	Com_6397_pos	0.0599078	Com_535_pos	Com_6397_pos
Com_535_pos	Com_6536_pos	0.0262028	Com_535_pos	Com_6536_pos
Com_535_pos	Com_6698_pos	0.0425616	Com_535_pos	Com_6698_pos
Com_535_pos	Com_6900_pos	0.0500541	Com_535_pos	Com_6900_pos
Com_535_pos	Com_6951_pos	0.0236609	Com_535_pos	Com_6951_pos
Com_535_pos	Com_6992_pos	0.029251	Com_535_pos	Com_6992_pos
Com_535_pos	Com_7485_pos	0.0712677	Com_535_pos	Com_7485_pos
Com_535_pos	Com_7594_pos	0.0341953	Com_535_pos	Com_7594_pos
Com_535_pos	Com_7955_pos	0.0795748	Com_535_pos	Com_7955_pos
Com_535_pos	Com_8104_pos	0.0727885	Com_535_pos	Com_8104_pos
Com_535_pos	Com_9376_pos	0.0379647	Com_535_pos	Com_9376_pos
Com_535_pos	Com_9546_pos	0.0243955	Com_535_pos	Com_9546_pos
Com_535_pos	Com_10765_pos	0.0763816	Com_535_pos	Com_10765_pos
Com_535_pos	Com_11007_pos	0.0461081	Com_535_pos	Com_11007_pos
Com_535_pos	Com_11195_pos	0.107081	Com_535_pos	Com_11195_pos
Com_535_pos	Com_11379_pos	0.0577636	Com_535_pos	Com_11379_pos
Com_535_pos	Com_11576_pos	0.0229166	Com_535_pos	Com_11576_pos
Com_535_pos	Com_11696_pos	0.0375423	Com_535_pos	Com_11696_pos
Com_535_pos	Com_13054_pos	0.0707871	Com_535_pos	Com_13054_pos
Com_535_pos	Com_13243_pos	0.0354137	Com_535_pos	Com_13243_pos
Com_535_pos	Com_13393_pos	0.0207925	Com_535_pos	Com_13393_pos
Com_535_pos	Com_14243_pos	0.0238373	Com_535_pos	Com_14243_pos
Com_535_pos	Com_14528_pos	0.0201199	Com_535_pos	Com_14528_pos
Com_535_pos	Com_15434_pos	0.0602561	Com_535_pos	Com_15434_pos
Com_535_pos	Com_16227_pos	0.0349953	Com_535_pos	Com_16227_pos
Com_535_pos	Com_2165_pos	0.0743002	Com_535_pos	Com_2165_pos
Com_535_pos	Com_5156_pos	0.022902	Com_535_pos	Com_5156_pos
Com_535_pos	Com_7399_pos	0.0398102	Com_535_pos	Com_7399_pos
Com_682_pos	Com_1027_pos	0.0293705	Com_682_pos	Com_1027_pos
Com_682_pos	Com_1246_pos	0.0298494	Com_682_pos	Com_1246_pos
Com_682_pos	Com_1393_pos	0.0236527	Com_682_pos	Com_1393_pos
Com_682_pos	Com_1492_pos	0.038861	Com_682_pos	Com_1492_pos
Com_682_pos	Com_254_pos	0.0220205	Com_682_pos	Com_254_pos
Com_682_pos	Com_277_neg	0.0616766	Com_682_pos	Com_277_neg
Com_682_pos	Com_309_neg	0.123635	Com_682_pos	Com_309_neg
Com_682_pos	Com_312_neg	0.123148	Com_682_pos	Com_312_neg
Com_682_pos	Com_352_neg	0.0754771	Com_682_pos	Com_352_neg
Com_682_pos	Com_409_neg	0.0567696	Com_682_pos	Com_409_neg
Com_682_pos	Com_457_neg	0.0457931	Com_682_pos	Com_457_neg
Com_682_pos	Com_520_neg	0.100212	Com_682_pos	Com_520_neg
Com_682_pos	Com_684_neg	0.063199	Com_682_pos	Com_684_neg
Com_682_pos	Com_818_neg	0.0653239	Com_682_pos	Com_818_neg
Com_682_pos	Com_908_neg	0.107593	Com_682_pos	Com_908_neg
Com_682_pos	Com_922_neg	0.108731	Com_682_pos	Com_922_neg
Com_682_pos	Com_1479_neg	0.077567	Com_682_pos	Com_1479_neg
Com_682_pos	Com_2258_neg	0.032907	Com_682_pos	Com_2258_neg
Com_682_pos	Com_2285_neg	0.0912428	Com_682_pos	Com_2285_neg
Com_682_pos	Com_2433_neg	0.0367592	Com_682_pos	Com_2433_neg
Com_682_pos	Com_2734_neg	0.0302617	Com_682_pos	Com_2734_neg
Com_682_pos	Com_2764_neg	0.124736	Com_682_pos	Com_2764_neg
Com_682_pos	Com_3307_neg	0.0915645	Com_682_pos	Com_3307_neg
Com_682_pos	Com_3762_neg	0.0571893	Com_682_pos	Com_3762_neg
Com_682_pos	Com_3996_neg	0.0702833	Com_682_pos	Com_3996_neg
Com_682_pos	Com_5081_neg	0.0615787	Com_682_pos	Com_5081_neg
Com_682_pos	Com_5278_neg	0.0247193	Com_682_pos	Com_5278_neg
Com_682_pos	Com_5483_neg	0.109993	Com_682_pos	Com_5483_neg
Com_682_pos	Com_5628_neg	0.0952892	Com_682_pos	Com_5628_neg
Com_682_pos	Com_6729_neg	0.0241459	Com_682_pos	Com_6729_neg
Com_682_pos	Com_7808_neg	0.0238796	Com_682_pos	Com_7808_neg
Com_682_pos	Com_299_neg	0.0306509	Com_682_pos	Com_299_neg
Com_682_pos	Com_1537_neg	0.0258817	Com_682_pos	Com_1537_neg
Com_682_pos	Com_1781_neg	0.0237335	Com_682_pos	Com_1781_neg
Com_682_pos	Com_399_neg	0.0254648	Com_682_pos	Com_399_neg
Com_682_pos	Com_1541_neg	0.0998329	Com_682_pos	Com_1541_neg
Com_682_pos	Com_1874_neg	0.0394903	Com_682_pos	Com_1874_neg
Com_682_pos	Com_2218_neg	0.0396238	Com_682_pos	Com_2218_neg
Com_682_pos	Com_91_pos	0.0736596	Com_682_pos	Com_91_pos
Com_682_pos	Com_149_pos	0.0201127	Com_682_pos	Com_149_pos
Com_682_pos	Com_415_pos	0.0619685	Com_682_pos	Com_415_pos
Com_682_pos	Com_660_pos	0.0469992	Com_682_pos	Com_660_pos
Com_682_pos	Com_714_pos	0.035501	Com_682_pos	Com_714_pos
Com_682_pos	Com_940_pos	0.0465362	Com_682_pos	Com_940_pos
Com_682_pos	Com_1131_pos	0.102142	Com_682_pos	Com_1131_pos
Com_682_pos	Com_1392_pos	0.0758582	Com_682_pos	Com_1392_pos
Com_682_pos	Com_1409_pos	0.03803	Com_682_pos	Com_1409_pos
Com_682_pos	Com_1473_pos	0.100336	Com_682_pos	Com_1473_pos
Com_682_pos	Com_1580_pos	0.0401592	Com_682_pos	Com_1580_pos
Com_682_pos	Com_1893_pos	0.110997	Com_682_pos	Com_1893_pos
Com_682_pos	Com_2257_pos	0.0428737	Com_682_pos	Com_2257_pos
Com_682_pos	Com_2993_pos	0.0719261	Com_682_pos	Com_2993_pos
Com_682_pos	Com_3344_pos	0.0209336	Com_682_pos	Com_3344_pos
Com_682_pos	Com_3889_pos	0.0277954	Com_682_pos	Com_3889_pos
Com_682_pos	Com_4452_pos	0.102183	Com_682_pos	Com_4452_pos
Com_682_pos	Com_4470_pos	0.0752516	Com_682_pos	Com_4470_pos
Com_682_pos	Com_4512_pos	0.124264	Com_682_pos	Com_4512_pos
Com_682_pos	Com_5694_pos	0.0637359	Com_682_pos	Com_5694_pos
Com_682_pos	Com_5843_pos	0.0302446	Com_682_pos	Com_5843_pos
Com_682_pos	Com_6061_pos	0.0464906	Com_682_pos	Com_6061_pos
Com_682_pos	Com_6142_pos	0.0200068	Com_682_pos	Com_6142_pos
Com_682_pos	Com_6536_pos	0.0305367	Com_682_pos	Com_6536_pos
Com_682_pos	Com_6698_pos	0.0691249	Com_682_pos	Com_6698_pos
Com_682_pos	Com_6900_pos	0.0566045	Com_682_pos	Com_6900_pos
Com_682_pos	Com_6951_pos	0.213989	Com_682_pos	Com_6951_pos
Com_682_pos	Com_6992_pos	0.0522316	Com_682_pos	Com_6992_pos
Com_682_pos	Com_7485_pos	0.13144	Com_682_pos	Com_7485_pos
Com_682_pos	Com_7541_pos	0.0644032	Com_682_pos	Com_7541_pos
Com_682_pos	Com_7594_pos	0.0727253	Com_682_pos	Com_7594_pos
Com_682_pos	Com_7844_pos	0.0863018	Com_682_pos	Com_7844_pos
Com_682_pos	Com_7955_pos	0.0251328	Com_682_pos	Com_7955_pos
Com_682_pos	Com_8104_pos	0.114093	Com_682_pos	Com_8104_pos
Com_682_pos	Com_9376_pos	0.0268139	Com_682_pos	Com_9376_pos
Com_682_pos	Com_9546_pos	0.0532685	Com_682_pos	Com_9546_pos
Com_682_pos	Com_9997_pos	0.0203612	Com_682_pos	Com_9997_pos
Com_682_pos	Com_10765_pos	0.136452	Com_682_pos	Com_10765_pos
Com_682_pos	Com_11007_pos	0.0859949	Com_682_pos	Com_11007_pos
Com_682_pos	Com_11576_pos	0.0658438	Com_682_pos	Com_11576_pos
Com_682_pos	Com_11696_pos	0.085691	Com_682_pos	Com_11696_pos
Com_682_pos	Com_13054_pos	0.129727	Com_682_pos	Com_13054_pos
Com_682_pos	Com_13243_pos	0.0241496	Com_682_pos	Com_13243_pos
Com_682_pos	Com_13376_pos	0.0903274	Com_682_pos	Com_13376_pos
Com_682_pos	Com_14243_pos	0.0681607	Com_682_pos	Com_14243_pos
Com_682_pos	Com_14528_pos	0.0599261	Com_682_pos	Com_14528_pos
Com_682_pos	Com_15434_pos	0.105248	Com_682_pos	Com_15434_pos
Com_682_pos	Com_2165_pos	0.0861487	Com_682_pos	Com_2165_pos
Com_682_pos	Com_5156_pos	0.0262284	Com_682_pos	Com_5156_pos
Com_682_pos	Com_7399_pos	0.0844596	Com_682_pos	Com_7399_pos
Com_849_pos	Com_1027_pos	0.0427845	Com_849_pos	Com_1027_pos
Com_849_pos	Com_1246_pos	0.154654	Com_849_pos	Com_1246_pos
Com_849_pos	Com_1393_pos	0.0256798	Com_849_pos	Com_1393_pos
Com_849_pos	Com_1492_pos	0.025995	Com_849_pos	Com_1492_pos
Com_849_pos	Com_277_neg	0.0474673	Com_849_pos	Com_277_neg
Com_849_pos	Com_309_neg	0.0842262	Com_849_pos	Com_309_neg
Com_849_pos	Com_312_neg	0.0822078	Com_849_pos	Com_312_neg
Com_849_pos	Com_352_neg	0.0220114	Com_849_pos	Com_352_neg
Com_849_pos	Com_409_neg	0.0272431	Com_849_pos	Com_409_neg
Com_849_pos	Com_457_neg	0.0470418	Com_849_pos	Com_457_neg
Com_849_pos	Com_520_neg	0.0316889	Com_849_pos	Com_520_neg
Com_849_pos	Com_684_neg	0.0439043	Com_849_pos	Com_684_neg
Com_849_pos	Com_818_neg	0.0404059	Com_849_pos	Com_818_neg
Com_849_pos	Com_908_neg	0.0559215	Com_849_pos	Com_908_neg
Com_849_pos	Com_922_neg	0.0252375	Com_849_pos	Com_922_neg
Com_849_pos	Com_1479_neg	0.0354718	Com_849_pos	Com_1479_neg
Com_849_pos	Com_1878_neg	0.0438814	Com_849_pos	Com_1878_neg
Com_849_pos	Com_2258_neg	0.0401443	Com_849_pos	Com_2258_neg
Com_849_pos	Com_2285_neg	0.0824376	Com_849_pos	Com_2285_neg
Com_849_pos	Com_2433_neg	0.0299703	Com_849_pos	Com_2433_neg
Com_849_pos	Com_2734_neg	0.0357415	Com_849_pos	Com_2734_neg
Com_849_pos	Com_2764_neg	0.0854962	Com_849_pos	Com_2764_neg
Com_849_pos	Com_3307_neg	0.0209694	Com_849_pos	Com_3307_neg
Com_849_pos	Com_3762_neg	0.0730587	Com_849_pos	Com_3762_neg
Com_849_pos	Com_3996_neg	0.0390221	Com_849_pos	Com_3996_neg
Com_849_pos	Com_5081_neg	0.104901	Com_849_pos	Com_5081_neg
Com_849_pos	Com_5278_neg	0.0345065	Com_849_pos	Com_5278_neg
Com_849_pos	Com_5483_neg	0.0751225	Com_849_pos	Com_5483_neg
Com_849_pos	Com_5628_neg	0.0223704	Com_849_pos	Com_5628_neg
Com_849_pos	Com_6729_neg	0.0220714	Com_849_pos	Com_6729_neg
Com_849_pos	Com_7808_neg	0.0468453	Com_849_pos	Com_7808_neg
Com_849_pos	Com_299_neg	0.0328935	Com_849_pos	Com_299_neg
Com_849_pos	Com_1781_neg	0.0550724	Com_849_pos	Com_1781_neg
Com_849_pos	Com_399_neg	0.0485922	Com_849_pos	Com_399_neg
Com_849_pos	Com_1541_neg	0.0695952	Com_849_pos	Com_1541_neg
Com_849_pos	Com_1874_neg	0.0501389	Com_849_pos	Com_1874_neg
Com_849_pos	Com_2218_neg	0.0209225	Com_849_pos	Com_2218_neg
Com_849_pos	Com_91_pos	0.0506047	Com_849_pos	Com_91_pos
Com_849_pos	Com_149_pos	0.0204462	Com_849_pos	Com_149_pos
Com_849_pos	Com_415_pos	0.0603377	Com_849_pos	Com_415_pos
Com_849_pos	Com_660_pos	0.0507259	Com_849_pos	Com_660_pos
Com_849_pos	Com_714_pos	0.164251	Com_849_pos	Com_714_pos
Com_849_pos	Com_940_pos	0.0246871	Com_849_pos	Com_940_pos
Com_849_pos	Com_1131_pos	0.0505545	Com_849_pos	Com_1131_pos
Com_849_pos	Com_1392_pos	0.0365782	Com_849_pos	Com_1392_pos
Com_849_pos	Com_1409_pos	0.146625	Com_849_pos	Com_1409_pos
Com_849_pos	Com_1473_pos	0.0696616	Com_849_pos	Com_1473_pos
Com_849_pos	Com_1580_pos	0.0221213	Com_849_pos	Com_1580_pos
Com_849_pos	Com_1893_pos	0.100215	Com_849_pos	Com_1893_pos
Com_849_pos	Com_2419_pos	0.0258199	Com_849_pos	Com_2419_pos
Com_849_pos	Com_2993_pos	0.0402119	Com_849_pos	Com_2993_pos
Com_849_pos	Com_3344_pos	0.0489858	Com_849_pos	Com_3344_pos
Com_849_pos	Com_3889_pos	0.0451606	Com_849_pos	Com_3889_pos
Com_849_pos	Com_4225_pos	0.0476827	Com_849_pos	Com_4225_pos
Com_849_pos	Com_4452_pos	0.100115	Com_849_pos	Com_4452_pos
Com_849_pos	Com_4470_pos	0.0474479	Com_849_pos	Com_4470_pos
Com_849_pos	Com_4512_pos	0.0998973	Com_849_pos	Com_4512_pos
Com_849_pos	Com_5620_pos	0.0842707	Com_849_pos	Com_5620_pos
Com_849_pos	Com_5694_pos	0.0290874	Com_849_pos	Com_5694_pos
Com_849_pos	Com_5843_pos	0.173831	Com_849_pos	Com_5843_pos
Com_849_pos	Com_6061_pos	0.0392691	Com_849_pos	Com_6061_pos
Com_849_pos	Com_6142_pos	0.0260971	Com_849_pos	Com_6142_pos
Com_849_pos	Com_6397_pos	0.0495756	Com_849_pos	Com_6397_pos
Com_849_pos	Com_6536_pos	0.0249442	Com_849_pos	Com_6536_pos
Com_849_pos	Com_6698_pos	0.0503351	Com_849_pos	Com_6698_pos
Com_849_pos	Com_6900_pos	0.0575418	Com_849_pos	Com_6900_pos
Com_849_pos	Com_6951_pos	0.0232025	Com_849_pos	Com_6951_pos
Com_849_pos	Com_6992_pos	0.0376904	Com_849_pos	Com_6992_pos
Com_849_pos	Com_7485_pos	0.088128	Com_849_pos	Com_7485_pos
Com_849_pos	Com_7541_pos	0.0233048	Com_849_pos	Com_7541_pos
Com_849_pos	Com_7594_pos	0.0434314	Com_849_pos	Com_7594_pos
Com_849_pos	Com_7955_pos	0.0721362	Com_849_pos	Com_7955_pos
Com_849_pos	Com_8104_pos	0.0882937	Com_849_pos	Com_8104_pos
Com_849_pos	Com_9376_pos	0.0364302	Com_849_pos	Com_9376_pos
Com_849_pos	Com_9546_pos	0.0309187	Com_849_pos	Com_9546_pos
Com_849_pos	Com_10765_pos	0.0906625	Com_849_pos	Com_10765_pos
Com_849_pos	Com_11007_pos	0.058819	Com_849_pos	Com_11007_pos
Com_849_pos	Com_11195_pos	0.0992192	Com_849_pos	Com_11195_pos
Com_849_pos	Com_11379_pos	0.0503339	Com_849_pos	Com_11379_pos
Com_849_pos	Com_11576_pos	0.0265376	Com_849_pos	Com_11576_pos
Com_849_pos	Com_11696_pos	0.0495016	Com_849_pos	Com_11696_pos
Com_849_pos	Com_13054_pos	0.0863605	Com_849_pos	Com_13054_pos
Com_849_pos	Com_13243_pos	0.0454353	Com_849_pos	Com_13243_pos
Com_849_pos	Com_13393_pos	0.0240898	Com_849_pos	Com_13393_pos
Com_849_pos	Com_14243_pos	0.024174	Com_849_pos	Com_14243_pos
Com_849_pos	Com_14528_pos	0.0205553	Com_849_pos	Com_14528_pos
Com_849_pos	Com_15434_pos	0.0710089	Com_849_pos	Com_15434_pos
Com_849_pos	Com_16227_pos	0.0370959	Com_849_pos	Com_16227_pos
Com_849_pos	Com_2165_pos	0.0743739	Com_849_pos	Com_2165_pos
Com_849_pos	Com_5156_pos	0.0249299	Com_849_pos	Com_5156_pos
Com_849_pos	Com_7399_pos	0.0517668	Com_849_pos	Com_7399_pos
Com_1027_pos	Com_1246_pos	0.0670594	Com_1027_pos	Com_1246_pos
Com_1027_pos	Com_1393_pos	0.0562548	Com_1027_pos	Com_1393_pos
Com_1027_pos	Com_1492_pos	0.0476814	Com_1027_pos	Com_1492_pos
Com_1027_pos	Com_8325_pos	0.0520455	Com_1027_pos	Com_8325_pos
Com_1027_pos	Com_254_pos	0.0408839	Com_1027_pos	Com_254_pos
Com_1027_pos	Com_277_neg	0.0600011	Com_1027_pos	Com_277_neg
Com_1027_pos	Com_309_neg	0.135417	Com_1027_pos	Com_309_neg
Com_1027_pos	Com_312_neg	0.132732	Com_1027_pos	Com_312_neg
Com_1027_pos	Com_352_neg	0.0435985	Com_1027_pos	Com_352_neg
Com_1027_pos	Com_409_neg	0.0452829	Com_1027_pos	Com_409_neg
Com_1027_pos	Com_430_neg	0.0622492	Com_1027_pos	Com_430_neg
Com_1027_pos	Com_457_neg	0.0795749	Com_1027_pos	Com_457_neg
Com_1027_pos	Com_520_neg	0.0441977	Com_1027_pos	Com_520_neg
Com_1027_pos	Com_684_neg	0.0701031	Com_1027_pos	Com_684_neg
Com_1027_pos	Com_818_neg	0.0637683	Com_1027_pos	Com_818_neg
Com_1027_pos	Com_908_neg	0.13558	Com_1027_pos	Com_908_neg
Com_1027_pos	Com_922_neg	0.0764559	Com_1027_pos	Com_922_neg
Com_1027_pos	Com_1113_neg	0.0335949	Com_1027_pos	Com_1113_neg
Com_1027_pos	Com_1479_neg	0.0686539	Com_1027_pos	Com_1479_neg
Com_1027_pos	Com_1491_neg	0.0236335	Com_1027_pos	Com_1491_neg
Com_1027_pos	Com_1878_neg	0.039061	Com_1027_pos	Com_1878_neg
Com_1027_pos	Com_2258_neg	0.097971	Com_1027_pos	Com_2258_neg
Com_1027_pos	Com_2285_neg	0.13378	Com_1027_pos	Com_2285_neg
Com_1027_pos	Com_2433_neg	0.0497824	Com_1027_pos	Com_2433_neg
Com_1027_pos	Com_2734_neg	0.0536961	Com_1027_pos	Com_2734_neg
Com_1027_pos	Com_2764_neg	0.137457	Com_1027_pos	Com_2764_neg
Com_1027_pos	Com_3307_neg	0.0487025	Com_1027_pos	Com_3307_neg
Com_1027_pos	Com_3762_neg	0.100186	Com_1027_pos	Com_3762_neg
Com_1027_pos	Com_3996_neg	0.0795899	Com_1027_pos	Com_3996_neg
Com_1027_pos	Com_4599_neg	0.0537953	Com_1027_pos	Com_4599_neg
Com_1027_pos	Com_5081_neg	0.105813	Com_1027_pos	Com_5081_neg
Com_1027_pos	Com_5278_neg	0.0358346	Com_1027_pos	Com_5278_neg
Com_1027_pos	Com_5483_neg	0.143063	Com_1027_pos	Com_5483_neg
Com_1027_pos	Com_5628_neg	0.0547421	Com_1027_pos	Com_5628_neg
Com_1027_pos	Com_6729_neg	0.0551102	Com_1027_pos	Com_6729_neg
Com_1027_pos	Com_7808_neg	0.0337143	Com_1027_pos	Com_7808_neg
Com_1027_pos	Com_1514_neg	0.0330611	Com_1027_pos	Com_1514_neg
Com_1027_pos	Com_299_neg	0.0876578	Com_1027_pos	Com_299_neg
Com_1027_pos	Com_1537_neg	0.0268357	Com_1027_pos	Com_1537_neg
Com_1027_pos	Com_1781_neg	0.0627507	Com_1027_pos	Com_1781_neg
Com_1027_pos	Com_399_neg	0.0506071	Com_1027_pos	Com_399_neg
Com_1027_pos	Com_1541_neg	0.116991	Com_1027_pos	Com_1541_neg
Com_1027_pos	Com_1874_neg	0.0661784	Com_1027_pos	Com_1874_neg
Com_1027_pos	Com_2218_neg	0.0327457	Com_1027_pos	Com_2218_neg
Com_1027_pos	Com_91_pos	0.139522	Com_1027_pos	Com_91_pos
Com_1027_pos	Com_149_pos	0.0642941	Com_1027_pos	Com_149_pos
Com_1027_pos	Com_338_pos	0.0463655	Com_1027_pos	Com_338_pos
Com_1027_pos	Com_391_pos	0.0421212	Com_1027_pos	Com_391_pos
Com_1027_pos	Com_415_pos	0.1173	Com_1027_pos	Com_415_pos
Com_1027_pos	Com_660_pos	0.094492	Com_1027_pos	Com_660_pos
Com_1027_pos	Com_714_pos	0.0706168	Com_1027_pos	Com_714_pos
Com_1027_pos	Com_749_pos	0.0205602	Com_1027_pos	Com_749_pos
Com_1027_pos	Com_940_pos	0.0470862	Com_1027_pos	Com_940_pos
Com_1027_pos	Com_1131_pos	0.110526	Com_1027_pos	Com_1131_pos
Com_1027_pos	Com_1392_pos	0.0631502	Com_1027_pos	Com_1392_pos
Com_1027_pos	Com_1409_pos	0.0728725	Com_1027_pos	Com_1409_pos
Com_1027_pos	Com_1473_pos	0.108071	Com_1027_pos	Com_1473_pos
Com_1027_pos	Com_1580_pos	0.0335208	Com_1027_pos	Com_1580_pos
Com_1027_pos	Com_1893_pos	0.160312	Com_1027_pos	Com_1893_pos
Com_1027_pos	Com_2257_pos	0.0497747	Com_1027_pos	Com_2257_pos
Com_1027_pos	Com_2329_pos	0.0548985	Com_1027_pos	Com_2329_pos
Com_1027_pos	Com_2419_pos	0.0308225	Com_1027_pos	Com_2419_pos
Com_1027_pos	Com_2993_pos	0.111829	Com_1027_pos	Com_2993_pos
Com_1027_pos	Com_3344_pos	0.0509501	Com_1027_pos	Com_3344_pos
Com_1027_pos	Com_3889_pos	0.0662092	Com_1027_pos	Com_3889_pos
Com_1027_pos	Com_4225_pos	0.0372646	Com_1027_pos	Com_4225_pos
Com_1027_pos	Com_4452_pos	0.188005	Com_1027_pos	Com_4452_pos
Com_1027_pos	Com_4470_pos	0.0743377	Com_1027_pos	Com_4470_pos
Com_1027_pos	Com_4512_pos	0.1485	Com_1027_pos	Com_4512_pos
Com_1027_pos	Com_5620_pos	0.0352247	Com_1027_pos	Com_5620_pos
Com_1027_pos	Com_5694_pos	0.054202	Com_1027_pos	Com_5694_pos
Com_1027_pos	Com_5843_pos	0.0704745	Com_1027_pos	Com_5843_pos
Com_1027_pos	Com_6061_pos	0.106589	Com_1027_pos	Com_6061_pos
Com_1027_pos	Com_6397_pos	0.0261675	Com_1027_pos	Com_6397_pos
Com_1027_pos	Com_6536_pos	0.038935	Com_1027_pos	Com_6536_pos
Com_1027_pos	Com_6698_pos	0.114074	Com_1027_pos	Com_6698_pos
Com_1027_pos	Com_6900_pos	0.141007	Com_1027_pos	Com_6900_pos
Com_1027_pos	Com_6951_pos	0.0294881	Com_1027_pos	Com_6951_pos
Com_1027_pos	Com_6992_pos	0.11358	Com_1027_pos	Com_6992_pos
Com_1027_pos	Com_7485_pos	0.146418	Com_1027_pos	Com_7485_pos
Com_1027_pos	Com_7541_pos	0.0729836	Com_1027_pos	Com_7541_pos
Com_1027_pos	Com_7594_pos	0.134382	Com_1027_pos	Com_7594_pos
Com_1027_pos	Com_7844_pos	0.0475004	Com_1027_pos	Com_7844_pos
Com_1027_pos	Com_7955_pos	0.0512708	Com_1027_pos	Com_7955_pos
Com_1027_pos	Com_8104_pos	0.126606	Com_1027_pos	Com_8104_pos
Com_1027_pos	Com_9178_pos	0.0260554	Com_1027_pos	Com_9178_pos
Com_1027_pos	Com_9376_pos	0.0322942	Com_1027_pos	Com_9376_pos
Com_1027_pos	Com_9546_pos	0.0920255	Com_1027_pos	Com_9546_pos
Com_1027_pos	Com_9645_pos	0.023515	Com_1027_pos	Com_9645_pos
Com_1027_pos	Com_9997_pos	0.0200461	Com_1027_pos	Com_9997_pos
Com_1027_pos	Com_10765_pos	0.148295	Com_1027_pos	Com_10765_pos
Com_1027_pos	Com_11007_pos	0.0961502	Com_1027_pos	Com_11007_pos
Com_1027_pos	Com_11195_pos	0.0332239	Com_1027_pos	Com_11195_pos
Com_1027_pos	Com_11379_pos	0.0376997	Com_1027_pos	Com_11379_pos
Com_1027_pos	Com_11576_pos	0.0768737	Com_1027_pos	Com_11576_pos
Com_1027_pos	Com_11696_pos	0.0943475	Com_1027_pos	Com_11696_pos
Com_1027_pos	Com_13054_pos	0.159378	Com_1027_pos	Com_13054_pos
Com_1027_pos	Com_13243_pos	0.0635731	Com_1027_pos	Com_13243_pos
Com_1027_pos	Com_13376_pos	0.0438342	Com_1027_pos	Com_13376_pos
Com_1027_pos	Com_13393_pos	0.0592639	Com_1027_pos	Com_13393_pos
Com_1027_pos	Com_14243_pos	0.0483189	Com_1027_pos	Com_14243_pos
Com_1027_pos	Com_14528_pos	0.0447367	Com_1027_pos	Com_14528_pos
Com_1027_pos	Com_15434_pos	0.15904	Com_1027_pos	Com_15434_pos
Com_1027_pos	Com_15695_pos	0.0285361	Com_1027_pos	Com_15695_pos
Com_1027_pos	Com_16227_pos	0.0341421	Com_1027_pos	Com_16227_pos
Com_1027_pos	Com_2165_pos	0.0677885	Com_1027_pos	Com_2165_pos
Com_1027_pos	Com_5156_pos	0.0375822	Com_1027_pos	Com_5156_pos
Com_1027_pos	Com_7399_pos	0.0873587	Com_1027_pos	Com_7399_pos
Com_1246_pos	Com_1393_pos	0.0425704	Com_1246_pos	Com_1393_pos
Com_1246_pos	Com_1492_pos	0.0354591	Com_1246_pos	Com_1492_pos
Com_1246_pos	Com_277_neg	0.0628449	Com_1246_pos	Com_277_neg
Com_1246_pos	Com_309_neg	0.12183	Com_1246_pos	Com_309_neg
Com_1246_pos	Com_312_neg	0.118319	Com_1246_pos	Com_312_neg
Com_1246_pos	Com_352_neg	0.0514387	Com_1246_pos	Com_352_neg
Com_1246_pos	Com_409_neg	0.0366522	Com_1246_pos	Com_409_neg
Com_1246_pos	Com_430_neg	0.0492248	Com_1246_pos	Com_430_neg
Com_1246_pos	Com_457_neg	0.0659924	Com_1246_pos	Com_457_neg
Com_1246_pos	Com_520_neg	0.0672389	Com_1246_pos	Com_520_neg
Com_1246_pos	Com_684_neg	0.0604417	Com_1246_pos	Com_684_neg
Com_1246_pos	Com_818_neg	0.0513934	Com_1246_pos	Com_818_neg
Com_1246_pos	Com_908_neg	0.128667	Com_1246_pos	Com_908_neg
Com_1246_pos	Com_922_neg	0.0368722	Com_1246_pos	Com_922_neg
Com_1246_pos	Com_1113_neg	0.0210866	Com_1246_pos	Com_1113_neg
Com_1246_pos	Com_1479_neg	0.043536	Com_1246_pos	Com_1479_neg
Com_1246_pos	Com_1491_neg	0.0424835	Com_1246_pos	Com_1491_neg
Com_1246_pos	Com_1878_neg	0.0857818	Com_1246_pos	Com_1878_neg
Com_1246_pos	Com_2258_neg	0.0564536	Com_1246_pos	Com_2258_neg
Com_1246_pos	Com_2285_neg	0.158137	Com_1246_pos	Com_2285_neg
Com_1246_pos	Com_2433_neg	0.034985	Com_1246_pos	Com_2433_neg
Com_1246_pos	Com_2734_neg	0.074548	Com_1246_pos	Com_2734_neg
Com_1246_pos	Com_2764_neg	0.12343	Com_1246_pos	Com_2764_neg
Com_1246_pos	Com_3307_neg	0.0321779	Com_1246_pos	Com_3307_neg
Com_1246_pos	Com_3762_neg	0.0910047	Com_1246_pos	Com_3762_neg
Com_1246_pos	Com_3996_neg	0.0575066	Com_1246_pos	Com_3996_neg
Com_1246_pos	Com_4599_neg	0.0261551	Com_1246_pos	Com_4599_neg
Com_1246_pos	Com_5081_neg	0.123953	Com_1246_pos	Com_5081_neg
Com_1246_pos	Com_5278_neg	0.0360402	Com_1246_pos	Com_5278_neg
Com_1246_pos	Com_5483_neg	0.109677	Com_1246_pos	Com_5483_neg
Com_1246_pos	Com_5628_neg	0.0530959	Com_1246_pos	Com_5628_neg
Com_1246_pos	Com_6729_neg	0.0585659	Com_1246_pos	Com_6729_neg
Com_1246_pos	Com_7808_neg	0.0899977	Com_1246_pos	Com_7808_neg
Com_1246_pos	Com_299_neg	0.0348813	Com_1246_pos	Com_299_neg
Com_1246_pos	Com_1537_neg	0.0200977	Com_1246_pos	Com_1537_neg
Com_1246_pos	Com_1781_neg	0.0558665	Com_1246_pos	Com_1781_neg
Com_1246_pos	Com_399_neg	0.0464476	Com_1246_pos	Com_399_neg
Com_1246_pos	Com_1541_neg	0.143571	Com_1246_pos	Com_1541_neg
Com_1246_pos	Com_1874_neg	0.111973	Com_1246_pos	Com_1874_neg
Com_1246_pos	Com_91_pos	0.122285	Com_1246_pos	Com_91_pos
Com_1246_pos	Com_149_pos	0.0548666	Com_1246_pos	Com_149_pos
Com_1246_pos	Com_391_pos	0.0207665	Com_1246_pos	Com_391_pos
Com_1246_pos	Com_415_pos	0.0934262	Com_1246_pos	Com_415_pos
Com_1246_pos	Com_660_pos	0.113614	Com_1246_pos	Com_660_pos
Com_1246_pos	Com_714_pos	0.247158	Com_1246_pos	Com_714_pos
Com_1246_pos	Com_940_pos	0.0370569	Com_1246_pos	Com_940_pos
Com_1246_pos	Com_1131_pos	0.101475	Com_1246_pos	Com_1131_pos
Com_1246_pos	Com_1392_pos	0.0545364	Com_1246_pos	Com_1392_pos
Com_1246_pos	Com_1409_pos	0.242452	Com_1246_pos	Com_1409_pos
Com_1246_pos	Com_1473_pos	0.0930251	Com_1246_pos	Com_1473_pos
Com_1246_pos	Com_1580_pos	0.0281243	Com_1246_pos	Com_1580_pos
Com_1246_pos	Com_1893_pos	0.159021	Com_1246_pos	Com_1893_pos
Com_1246_pos	Com_2329_pos	0.0211989	Com_1246_pos	Com_2329_pos
Com_1246_pos	Com_2419_pos	0.04242	Com_1246_pos	Com_2419_pos
Com_1246_pos	Com_2993_pos	0.0837311	Com_1246_pos	Com_2993_pos
Com_1246_pos	Com_3344_pos	0.0876245	Com_1246_pos	Com_3344_pos
Com_1246_pos	Com_3889_pos	0.0839363	Com_1246_pos	Com_3889_pos
Com_1246_pos	Com_4225_pos	0.0914526	Com_1246_pos	Com_4225_pos
Com_1246_pos	Com_4452_pos	0.167957	Com_1246_pos	Com_4452_pos
Com_1246_pos	Com_4470_pos	0.110338	Com_1246_pos	Com_4470_pos
Com_1246_pos	Com_4512_pos	0.159418	Com_1246_pos	Com_4512_pos
Com_1246_pos	Com_5620_pos	0.139942	Com_1246_pos	Com_5620_pos
Com_1246_pos	Com_5694_pos	0.0498478	Com_1246_pos	Com_5694_pos
Com_1246_pos	Com_5843_pos	0.205219	Com_1246_pos	Com_5843_pos
Com_1246_pos	Com_6061_pos	0.109023	Com_1246_pos	Com_6061_pos
Com_1246_pos	Com_6142_pos	0.0371764	Com_1246_pos	Com_6142_pos
Com_1246_pos	Com_6397_pos	0.150982	Com_1246_pos	Com_6397_pos
Com_1246_pos	Com_6536_pos	0.053423	Com_1246_pos	Com_6536_pos
Com_1246_pos	Com_6698_pos	0.101228	Com_1246_pos	Com_6698_pos
Com_1246_pos	Com_6900_pos	0.114138	Com_1246_pos	Com_6900_pos
Com_1246_pos	Com_6951_pos	0.0452118	Com_1246_pos	Com_6951_pos
Com_1246_pos	Com_6992_pos	0.0569741	Com_1246_pos	Com_6992_pos
Com_1246_pos	Com_7485_pos	0.12769	Com_1246_pos	Com_7485_pos
Com_1246_pos	Com_7541_pos	0.0480525	Com_1246_pos	Com_7541_pos
Com_1246_pos	Com_7594_pos	0.0784945	Com_1246_pos	Com_7594_pos
Com_1246_pos	Com_7844_pos	0.0224509	Com_1246_pos	Com_7844_pos
Com_1246_pos	Com_7955_pos	0.188294	Com_1246_pos	Com_7955_pos
Com_1246_pos	Com_8104_pos	0.125649	Com_1246_pos	Com_8104_pos
Com_1246_pos	Com_9376_pos	0.0798981	Com_1246_pos	Com_9376_pos
Com_1246_pos	Com_9546_pos	0.0413816	Com_1246_pos	Com_9546_pos
Com_1246_pos	Com_9645_pos	0.0323938	Com_1246_pos	Com_9645_pos
Com_1246_pos	Com_9997_pos	0.0339456	Com_1246_pos	Com_9997_pos
Com_1246_pos	Com_10765_pos	0.142165	Com_1246_pos	Com_10765_pos
Com_1246_pos	Com_11007_pos	0.0743168	Com_1246_pos	Com_11007_pos
Com_1246_pos	Com_11195_pos	0.114885	Com_1246_pos	Com_11195_pos
Com_1246_pos	Com_11379_pos	0.13587	Com_1246_pos	Com_11379_pos
Com_1246_pos	Com_11576_pos	0.059454	Com_1246_pos	Com_11576_pos
Com_1246_pos	Com_11696_pos	0.0627824	Com_1246_pos	Com_11696_pos
Com_1246_pos	Com_13054_pos	0.129725	Com_1246_pos	Com_13054_pos
Com_1246_pos	Com_13243_pos	0.0370534	Com_1246_pos	Com_13243_pos
Com_1246_pos	Com_13376_pos	0.0313812	Com_1246_pos	Com_13376_pos
Com_1246_pos	Com_13393_pos	0.0478035	Com_1246_pos	Com_13393_pos
Com_1246_pos	Com_14243_pos	0.0584639	Com_1246_pos	Com_14243_pos
Com_1246_pos	Com_14528_pos	0.0482318	Com_1246_pos	Com_14528_pos
Com_1246_pos	Com_15434_pos	0.137087	Com_1246_pos	Com_15434_pos
Com_1246_pos	Com_16227_pos	0.052968	Com_1246_pos	Com_16227_pos
Com_1246_pos	Com_2165_pos	0.118269	Com_1246_pos	Com_2165_pos
Com_1246_pos	Com_5156_pos	0.0298776	Com_1246_pos	Com_5156_pos
Com_1246_pos	Com_6470_pos	0.038794	Com_1246_pos	Com_6470_pos
Com_1246_pos	Com_7399_pos	0.0646451	Com_1246_pos	Com_7399_pos
Com_1393_pos	Com_1492_pos	0.0921389	Com_1393_pos	Com_1492_pos
Com_1393_pos	Com_8325_pos	0.0629794	Com_1393_pos	Com_8325_pos
Com_1393_pos	Com_254_pos	0.0321993	Com_1393_pos	Com_254_pos
Com_1393_pos	Com_277_neg	0.0954311	Com_1393_pos	Com_277_neg
Com_1393_pos	Com_309_neg	0.186506	Com_1393_pos	Com_309_neg
Com_1393_pos	Com_312_neg	0.186124	Com_1393_pos	Com_312_neg
Com_1393_pos	Com_352_neg	0.0383135	Com_1393_pos	Com_352_neg
Com_1393_pos	Com_409_neg	0.0696882	Com_1393_pos	Com_409_neg
Com_1393_pos	Com_430_neg	0.0359139	Com_1393_pos	Com_430_neg
Com_1393_pos	Com_457_neg	0.0697333	Com_1393_pos	Com_457_neg
Com_1393_pos	Com_520_neg	0.0484962	Com_1393_pos	Com_520_neg
Com_1393_pos	Com_684_neg	0.137306	Com_1393_pos	Com_684_neg
Com_1393_pos	Com_818_neg	0.111288	Com_1393_pos	Com_818_neg
Com_1393_pos	Com_908_neg	0.0994873	Com_1393_pos	Com_908_neg
Com_1393_pos	Com_922_neg	0.0778649	Com_1393_pos	Com_922_neg
Com_1393_pos	Com_1113_neg	0.0275769	Com_1393_pos	Com_1113_neg
Com_1393_pos	Com_1479_neg	0.113758	Com_1393_pos	Com_1479_neg
Com_1393_pos	Com_2258_neg	0.0520036	Com_1393_pos	Com_2258_neg
Com_1393_pos	Com_2285_neg	0.108762	Com_1393_pos	Com_2285_neg
Com_1393_pos	Com_2433_neg	0.0588353	Com_1393_pos	Com_2433_neg
Com_1393_pos	Com_2734_neg	0.0468166	Com_1393_pos	Com_2734_neg
Com_1393_pos	Com_2764_neg	0.190877	Com_1393_pos	Com_2764_neg
Com_1393_pos	Com_3307_neg	0.0319923	Com_1393_pos	Com_3307_neg
Com_1393_pos	Com_3762_neg	0.0985443	Com_1393_pos	Com_3762_neg
Com_1393_pos	Com_3996_neg	0.0746847	Com_1393_pos	Com_3996_neg
Com_1393_pos	Com_4599_neg	0.0627911	Com_1393_pos	Com_4599_neg
Com_1393_pos	Com_5081_neg	0.0774464	Com_1393_pos	Com_5081_neg
Com_1393_pos	Com_5278_neg	0.113486	Com_1393_pos	Com_5278_neg
Com_1393_pos	Com_5483_neg	0.190147	Com_1393_pos	Com_5483_neg
Com_1393_pos	Com_5628_neg	0.038664	Com_1393_pos	Com_5628_neg
Com_1393_pos	Com_6729_neg	0.0385457	Com_1393_pos	Com_6729_neg
Com_1393_pos	Com_7808_neg	0.0625827	Com_1393_pos	Com_7808_neg
Com_1393_pos	Com_299_neg	0.0965886	Com_1393_pos	Com_299_neg
Com_1393_pos	Com_1537_neg	0.0839566	Com_1393_pos	Com_1537_neg
Com_1393_pos	Com_1781_neg	0.0502324	Com_1393_pos	Com_1781_neg
Com_1393_pos	Com_399_neg	0.0844929	Com_1393_pos	Com_399_neg
Com_1393_pos	Com_1541_neg	0.0915351	Com_1393_pos	Com_1541_neg
Com_1393_pos	Com_1874_neg	0.0638838	Com_1393_pos	Com_1874_neg
Com_1393_pos	Com_2218_neg	0.027079	Com_1393_pos	Com_2218_neg
Com_1393_pos	Com_91_pos	0.0989044	Com_1393_pos	Com_91_pos
Com_1393_pos	Com_149_pos	0.0413609	Com_1393_pos	Com_149_pos
Com_1393_pos	Com_338_pos	0.0279683	Com_1393_pos	Com_338_pos
Com_1393_pos	Com_391_pos	0.0311398	Com_1393_pos	Com_391_pos
Com_1393_pos	Com_415_pos	0.116795	Com_1393_pos	Com_415_pos
Com_1393_pos	Com_660_pos	0.0983687	Com_1393_pos	Com_660_pos
Com_1393_pos	Com_714_pos	0.0468133	Com_1393_pos	Com_714_pos
Com_1393_pos	Com_940_pos	0.101487	Com_1393_pos	Com_940_pos
Com_1393_pos	Com_1131_pos	0.128757	Com_1393_pos	Com_1131_pos
Com_1393_pos	Com_1392_pos	0.0953469	Com_1393_pos	Com_1392_pos
Com_1393_pos	Com_1409_pos	0.0502648	Com_1393_pos	Com_1409_pos
Com_1393_pos	Com_1473_pos	0.171873	Com_1393_pos	Com_1473_pos
Com_1393_pos	Com_1580_pos	0.0565147	Com_1393_pos	Com_1580_pos
Com_1393_pos	Com_1893_pos	0.152795	Com_1393_pos	Com_1893_pos
Com_1393_pos	Com_1988_pos	0.040317	Com_1393_pos	Com_1988_pos
Com_1393_pos	Com_2257_pos	0.0564429	Com_1393_pos	Com_2257_pos
Com_1393_pos	Com_2329_pos	0.0315704	Com_1393_pos	Com_2329_pos
Com_1393_pos	Com_2419_pos	0.0263777	Com_1393_pos	Com_2419_pos
Com_1393_pos	Com_2993_pos	0.101442	Com_1393_pos	Com_2993_pos
Com_1393_pos	Com_3344_pos	0.0626625	Com_1393_pos	Com_3344_pos
Com_1393_pos	Com_3889_pos	0.0605576	Com_1393_pos	Com_3889_pos
Com_1393_pos	Com_4452_pos	0.150866	Com_1393_pos	Com_4452_pos
Com_1393_pos	Com_4470_pos	0.0666109	Com_1393_pos	Com_4470_pos
Com_1393_pos	Com_4512_pos	0.162361	Com_1393_pos	Com_4512_pos
Com_1393_pos	Com_5694_pos	0.084312	Com_1393_pos	Com_5694_pos
Com_1393_pos	Com_5843_pos	0.0493349	Com_1393_pos	Com_5843_pos
Com_1393_pos	Com_6061_pos	0.0595151	Com_1393_pos	Com_6061_pos
Com_1393_pos	Com_6536_pos	0.0609213	Com_1393_pos	Com_6536_pos
Com_1393_pos	Com_6698_pos	0.105775	Com_1393_pos	Com_6698_pos
Com_1393_pos	Com_6900_pos	0.119393	Com_1393_pos	Com_6900_pos
Com_1393_pos	Com_6951_pos	0.0283226	Com_1393_pos	Com_6951_pos
Com_1393_pos	Com_6992_pos	0.130716	Com_1393_pos	Com_6992_pos
Com_1393_pos	Com_7485_pos	0.191834	Com_1393_pos	Com_7485_pos
Com_1393_pos	Com_7541_pos	0.0642104	Com_1393_pos	Com_7541_pos
Com_1393_pos	Com_7594_pos	0.136625	Com_1393_pos	Com_7594_pos
Com_1393_pos	Com_7844_pos	0.0390192	Com_1393_pos	Com_7844_pos
Com_1393_pos	Com_7955_pos	0.0456283	Com_1393_pos	Com_7955_pos
Com_1393_pos	Com_8104_pos	0.178554	Com_1393_pos	Com_8104_pos
Com_1393_pos	Com_9376_pos	0.0591352	Com_1393_pos	Com_9376_pos
Com_1393_pos	Com_9546_pos	0.0860534	Com_1393_pos	Com_9546_pos
Com_1393_pos	Com_9645_pos	0.0422716	Com_1393_pos	Com_9645_pos
Com_1393_pos	Com_9997_pos	0.0334301	Com_1393_pos	Com_9997_pos
Com_1393_pos	Com_10765_pos	0.178291	Com_1393_pos	Com_10765_pos
Com_1393_pos	Com_11007_pos	0.159462	Com_1393_pos	Com_11007_pos
Com_1393_pos	Com_11195_pos	0.0234712	Com_1393_pos	Com_11195_pos
Com_1393_pos	Com_11379_pos	0.0221577	Com_1393_pos	Com_11379_pos
Com_1393_pos	Com_11576_pos	0.077892	Com_1393_pos	Com_11576_pos
Com_1393_pos	Com_11696_pos	0.159038	Com_1393_pos	Com_11696_pos
Com_1393_pos	Com_13054_pos	0.169639	Com_1393_pos	Com_13054_pos
Com_1393_pos	Com_13243_pos	0.112381	Com_1393_pos	Com_13243_pos
Com_1393_pos	Com_13376_pos	0.0210704	Com_1393_pos	Com_13376_pos
Com_1393_pos	Com_13393_pos	0.090511	Com_1393_pos	Com_13393_pos
Com_1393_pos	Com_14243_pos	0.0531237	Com_1393_pos	Com_14243_pos
Com_1393_pos	Com_14528_pos	0.0707701	Com_1393_pos	Com_14528_pos
Com_1393_pos	Com_15434_pos	0.149657	Com_1393_pos	Com_15434_pos
Com_1393_pos	Com_16227_pos	0.033962	Com_1393_pos	Com_16227_pos
Com_1393_pos	Com_2165_pos	0.0771494	Com_1393_pos	Com_2165_pos
Com_1393_pos	Com_5156_pos	0.0341897	Com_1393_pos	Com_5156_pos
Com_1393_pos	Com_6470_pos	0.0343505	Com_1393_pos	Com_6470_pos
Com_1393_pos	Com_7399_pos	0.150019	Com_1393_pos	Com_7399_pos
Com_1492_pos	Com_8325_pos	0.112209	Com_1492_pos	Com_8325_pos
Com_1492_pos	Com_254_pos	0.0259765	Com_1492_pos	Com_254_pos
Com_1492_pos	Com_277_neg	0.224516	Com_1492_pos	Com_277_neg
Com_1492_pos	Com_309_neg	0.240803	Com_1492_pos	Com_309_neg
Com_1492_pos	Com_312_neg	0.239661	Com_1492_pos	Com_312_neg
Com_1492_pos	Com_352_neg	0.066684	Com_1492_pos	Com_352_neg
Com_1492_pos	Com_409_neg	0.189756	Com_1492_pos	Com_409_neg
Com_1492_pos	Com_430_neg	0.0674204	Com_1492_pos	Com_430_neg
Com_1492_pos	Com_457_neg	0.130144	Com_1492_pos	Com_457_neg
Com_1492_pos	Com_520_neg	0.113219	Com_1492_pos	Com_520_neg
Com_1492_pos	Com_684_neg	0.25605	Com_1492_pos	Com_684_neg
Com_1492_pos	Com_818_neg	0.247625	Com_1492_pos	Com_818_neg
Com_1492_pos	Com_908_neg	0.0948482	Com_1492_pos	Com_908_neg
Com_1492_pos	Com_922_neg	0.122292	Com_1492_pos	Com_922_neg
Com_1492_pos	Com_1113_neg	0.0731875	Com_1492_pos	Com_1113_neg
Com_1492_pos	Com_1479_neg	0.244275	Com_1492_pos	Com_1479_neg
Com_1492_pos	Com_1491_neg	0.0433817	Com_1492_pos	Com_1491_neg
Com_1492_pos	Com_2258_neg	0.059364	Com_1492_pos	Com_2258_neg
Com_1492_pos	Com_2285_neg	0.104416	Com_1492_pos	Com_2285_neg
Com_1492_pos	Com_2433_neg	0.136255	Com_1492_pos	Com_2433_neg
Com_1492_pos	Com_2734_neg	0.0971169	Com_1492_pos	Com_2734_neg
Com_1492_pos	Com_2764_neg	0.243085	Com_1492_pos	Com_2764_neg
Com_1492_pos	Com_3307_neg	0.0683419	Com_1492_pos	Com_3307_neg
Com_1492_pos	Com_3762_neg	0.139076	Com_1492_pos	Com_3762_neg
Com_1492_pos	Com_3996_neg	0.0934024	Com_1492_pos	Com_3996_neg
Com_1492_pos	Com_4599_neg	0.116419	Com_1492_pos	Com_4599_neg
Com_1492_pos	Com_5081_neg	0.0652474	Com_1492_pos	Com_5081_neg
Com_1492_pos	Com_5278_neg	0.0412098	Com_1492_pos	Com_5278_neg
Com_1492_pos	Com_5483_neg	0.222407	Com_1492_pos	Com_5483_neg
Com_1492_pos	Com_5628_neg	0.0885617	Com_1492_pos	Com_5628_neg
Com_1492_pos	Com_6729_neg	0.0551509	Com_1492_pos	Com_6729_neg
Com_1492_pos	Com_7808_neg	0.047402	Com_1492_pos	Com_7808_neg
Com_1492_pos	Com_299_neg	0.118408	Com_1492_pos	Com_299_neg
Com_1492_pos	Com_1537_neg	0.167757	Com_1492_pos	Com_1537_neg
Com_1492_pos	Com_1781_neg	0.0896283	Com_1492_pos	Com_1781_neg
Com_1492_pos	Com_399_neg	0.0693988	Com_1492_pos	Com_399_neg
Com_1492_pos	Com_1541_neg	0.104565	Com_1492_pos	Com_1541_neg
Com_1492_pos	Com_1874_neg	0.0801003	Com_1492_pos	Com_1874_neg
Com_1492_pos	Com_2218_neg	0.0339639	Com_1492_pos	Com_2218_neg
Com_1492_pos	Com_91_pos	0.0784413	Com_1492_pos	Com_91_pos
Com_1492_pos	Com_149_pos	0.0442865	Com_1492_pos	Com_149_pos
Com_1492_pos	Com_161_pos	0.0576042	Com_1492_pos	Com_161_pos
Com_1492_pos	Com_338_pos	0.0218144	Com_1492_pos	Com_338_pos
Com_1492_pos	Com_415_pos	0.122097	Com_1492_pos	Com_415_pos
Com_1492_pos	Com_660_pos	0.104318	Com_1492_pos	Com_660_pos
Com_1492_pos	Com_714_pos	0.0413033	Com_1492_pos	Com_714_pos
Com_1492_pos	Com_749_pos	0.0551467	Com_1492_pos	Com_749_pos
Com_1492_pos	Com_940_pos	0.175129	Com_1492_pos	Com_940_pos
Com_1492_pos	Com_1131_pos	0.16065	Com_1492_pos	Com_1131_pos
Com_1492_pos	Com_1392_pos	0.198018	Com_1492_pos	Com_1392_pos
Com_1492_pos	Com_1409_pos	0.0440404	Com_1492_pos	Com_1409_pos
Com_1492_pos	Com_1473_pos	0.278361	Com_1492_pos	Com_1473_pos
Com_1492_pos	Com_1580_pos	0.195514	Com_1492_pos	Com_1580_pos
Com_1492_pos	Com_1893_pos	0.107366	Com_1492_pos	Com_1893_pos
Com_1492_pos	Com_1988_pos	0.122119	Com_1492_pos	Com_1988_pos
Com_1492_pos	Com_2091_pos	0.0442419	Com_1492_pos	Com_2091_pos
Com_1492_pos	Com_2257_pos	0.0621941	Com_1492_pos	Com_2257_pos
Com_1492_pos	Com_2329_pos	0.0209432	Com_1492_pos	Com_2329_pos
Com_1492_pos	Com_2419_pos	0.0528637	Com_1492_pos	Com_2419_pos
Com_1492_pos	Com_2993_pos	0.129102	Com_1492_pos	Com_2993_pos
Com_1492_pos	Com_3344_pos	0.104805	Com_1492_pos	Com_3344_pos
Com_1492_pos	Com_3889_pos	0.0939812	Com_1492_pos	Com_3889_pos
Com_1492_pos	Com_4452_pos	0.116861	Com_1492_pos	Com_4452_pos
Com_1492_pos	Com_4470_pos	0.0692226	Com_1492_pos	Com_4470_pos
Com_1492_pos	Com_4512_pos	0.189821	Com_1492_pos	Com_4512_pos
Com_1492_pos	Com_4546_pos	0.0414534	Com_1492_pos	Com_4546_pos
Com_1492_pos	Com_5620_pos	0.0342658	Com_1492_pos	Com_5620_pos
Com_1492_pos	Com_5694_pos	0.163364	Com_1492_pos	Com_5694_pos
Com_1492_pos	Com_5843_pos	0.0512043	Com_1492_pos	Com_5843_pos
Com_1492_pos	Com_6061_pos	0.0478863	Com_1492_pos	Com_6061_pos
Com_1492_pos	Com_6142_pos	0.0438473	Com_1492_pos	Com_6142_pos
Com_1492_pos	Com_6536_pos	0.0433062	Com_1492_pos	Com_6536_pos
Com_1492_pos	Com_6698_pos	0.124857	Com_1492_pos	Com_6698_pos
Com_1492_pos	Com_6900_pos	0.100406	Com_1492_pos	Com_6900_pos
Com_1492_pos	Com_6951_pos	0.0423257	Com_1492_pos	Com_6951_pos
Com_1492_pos	Com_6992_pos	0.147506	Com_1492_pos	Com_6992_pos
Com_1492_pos	Com_7418_pos	0.0741756	Com_1492_pos	Com_7418_pos
Com_1492_pos	Com_7485_pos	0.230144	Com_1492_pos	Com_7485_pos
Com_1492_pos	Com_7541_pos	0.100258	Com_1492_pos	Com_7541_pos
Com_1492_pos	Com_7594_pos	0.156631	Com_1492_pos	Com_7594_pos
Com_1492_pos	Com_7844_pos	0.0868776	Com_1492_pos	Com_7844_pos
Com_1492_pos	Com_7955_pos	0.0546454	Com_1492_pos	Com_7955_pos
Com_1492_pos	Com_8104_pos	0.231713	Com_1492_pos	Com_8104_pos
Com_1492_pos	Com_9178_pos	0.06595	Com_1492_pos	Com_9178_pos
Com_1492_pos	Com_9376_pos	0.053478	Com_1492_pos	Com_9376_pos
Com_1492_pos	Com_9546_pos	0.11894	Com_1492_pos	Com_9546_pos
Com_1492_pos	Com_9645_pos	0.135296	Com_1492_pos	Com_9645_pos
Com_1492_pos	Com_9997_pos	0.0356265	Com_1492_pos	Com_9997_pos
Com_1492_pos	Com_10765_pos	0.163167	Com_1492_pos	Com_10765_pos
Com_1492_pos	Com_11007_pos	0.278197	Com_1492_pos	Com_11007_pos
Com_1492_pos	Com_11195_pos	0.0282454	Com_1492_pos	Com_11195_pos
Com_1492_pos	Com_11379_pos	0.0231329	Com_1492_pos	Com_11379_pos
Com_1492_pos	Com_11576_pos	0.124065	Com_1492_pos	Com_11576_pos
Com_1492_pos	Com_11696_pos	0.255189	Com_1492_pos	Com_11696_pos
Com_1492_pos	Com_13054_pos	0.157892	Com_1492_pos	Com_13054_pos
Com_1492_pos	Com_13243_pos	0.0881327	Com_1492_pos	Com_13243_pos
Com_1492_pos	Com_13376_pos	0.03543	Com_1492_pos	Com_13376_pos
Com_1492_pos	Com_13393_pos	0.0915331	Com_1492_pos	Com_13393_pos
Com_1492_pos	Com_14243_pos	0.0972925	Com_1492_pos	Com_14243_pos
Com_1492_pos	Com_14528_pos	0.13134	Com_1492_pos	Com_14528_pos
Com_1492_pos	Com_15434_pos	0.140594	Com_1492_pos	Com_15434_pos
Com_1492_pos	Com_15695_pos	0.0673815	Com_1492_pos	Com_15695_pos
Com_1492_pos	Com_16227_pos	0.0257182	Com_1492_pos	Com_16227_pos
Com_1492_pos	Com_2165_pos	0.116588	Com_1492_pos	Com_2165_pos
Com_1492_pos	Com_5156_pos	0.0320481	Com_1492_pos	Com_5156_pos
Com_1492_pos	Com_6470_pos	0.0369674	Com_1492_pos	Com_6470_pos
Com_1492_pos	Com_7399_pos	0.244157	Com_1492_pos	Com_7399_pos
Com_8325_pos	Com_254_pos	0.0298126	Com_8325_pos	Com_254_pos
Com_8325_pos	Com_277_neg	0.0599747	Com_8325_pos	Com_277_neg
Com_8325_pos	Com_309_neg	0.128199	Com_8325_pos	Com_309_neg
Com_8325_pos	Com_312_neg	0.126749	Com_8325_pos	Com_312_neg
Com_8325_pos	Com_352_neg	0.020166	Com_8325_pos	Com_352_neg
Com_8325_pos	Com_409_neg	0.0829027	Com_8325_pos	Com_409_neg
Com_8325_pos	Com_430_neg	0.0372784	Com_8325_pos	Com_430_neg
Com_8325_pos	Com_457_neg	0.0465393	Com_8325_pos	Com_457_neg
Com_8325_pos	Com_520_neg	0.0411201	Com_8325_pos	Com_520_neg
Com_8325_pos	Com_684_neg	0.106383	Com_8325_pos	Com_684_neg
Com_8325_pos	Com_818_neg	0.105942	Com_8325_pos	Com_818_neg
Com_8325_pos	Com_908_neg	0.0686777	Com_8325_pos	Com_908_neg
Com_8325_pos	Com_922_neg	0.106901	Com_8325_pos	Com_922_neg
Com_8325_pos	Com_1113_neg	0.0396947	Com_8325_pos	Com_1113_neg
Com_8325_pos	Com_1479_neg	0.158797	Com_8325_pos	Com_1479_neg
Com_8325_pos	Com_2258_neg	0.047875	Com_8325_pos	Com_2258_neg
Com_8325_pos	Com_2285_neg	0.0631314	Com_8325_pos	Com_2285_neg
Com_8325_pos	Com_2433_neg	0.0410017	Com_8325_pos	Com_2433_neg
Com_8325_pos	Com_2734_neg	0.0324554	Com_8325_pos	Com_2734_neg
Com_8325_pos	Com_2764_neg	0.129345	Com_8325_pos	Com_2764_neg
Com_8325_pos	Com_3307_neg	0.0325629	Com_8325_pos	Com_3307_neg
Com_8325_pos	Com_3762_neg	0.0795789	Com_8325_pos	Com_3762_neg
Com_8325_pos	Com_3996_neg	0.0576935	Com_8325_pos	Com_3996_neg
Com_8325_pos	Com_4599_neg	0.173542	Com_8325_pos	Com_4599_neg
Com_8325_pos	Com_5081_neg	0.0368906	Com_8325_pos	Com_5081_neg
Com_8325_pos	Com_5278_neg	0.0323951	Com_8325_pos	Com_5278_neg
Com_8325_pos	Com_5483_neg	0.183518	Com_8325_pos	Com_5483_neg
Com_8325_pos	Com_5628_neg	0.0305108	Com_8325_pos	Com_5628_neg
Com_8325_pos	Com_6729_neg	0.0241343	Com_8325_pos	Com_6729_neg
Com_8325_pos	Com_299_neg	0.154278	Com_8325_pos	Com_299_neg
Com_8325_pos	Com_1537_neg	0.0371018	Com_8325_pos	Com_1537_neg
Com_8325_pos	Com_1781_neg	0.048656	Com_8325_pos	Com_1781_neg
Com_8325_pos	Com_399_neg	0.0408003	Com_8325_pos	Com_399_neg
Com_8325_pos	Com_1541_neg	0.0535799	Com_8325_pos	Com_1541_neg
Com_8325_pos	Com_1874_neg	0.032902	Com_8325_pos	Com_1874_neg
Com_8325_pos	Com_2218_neg	0.0316769	Com_8325_pos	Com_2218_neg
Com_8325_pos	Com_91_pos	0.0874531	Com_8325_pos	Com_91_pos
Com_8325_pos	Com_149_pos	0.0347736	Com_8325_pos	Com_149_pos
Com_8325_pos	Com_161_pos	0.0361543	Com_8325_pos	Com_161_pos
Com_8325_pos	Com_338_pos	0.0950364	Com_8325_pos	Com_338_pos
Com_8325_pos	Com_415_pos	0.0853094	Com_8325_pos	Com_415_pos
Com_8325_pos	Com_660_pos	0.0685362	Com_8325_pos	Com_660_pos
Com_8325_pos	Com_714_pos	0.0207848	Com_8325_pos	Com_714_pos
Com_8325_pos	Com_749_pos	0.0261968	Com_8325_pos	Com_749_pos
Com_8325_pos	Com_940_pos	0.0578316	Com_8325_pos	Com_940_pos
Com_8325_pos	Com_1131_pos	0.0862279	Com_8325_pos	Com_1131_pos
Com_8325_pos	Com_1392_pos	0.0677136	Com_8325_pos	Com_1392_pos
Com_8325_pos	Com_1409_pos	0.0227854	Com_8325_pos	Com_1409_pos
Com_8325_pos	Com_1473_pos	0.149019	Com_8325_pos	Com_1473_pos
Com_8325_pos	Com_1580_pos	0.051743	Com_8325_pos	Com_1580_pos
Com_8325_pos	Com_1893_pos	0.0912311	Com_8325_pos	Com_1893_pos
Com_8325_pos	Com_1988_pos	0.0268809	Com_8325_pos	Com_1988_pos
Com_8325_pos	Com_2091_pos	0.0275914	Com_8325_pos	Com_2091_pos
Com_8325_pos	Com_2257_pos	0.0657668	Com_8325_pos	Com_2257_pos
Com_8325_pos	Com_2329_pos	0.0818643	Com_8325_pos	Com_2329_pos
Com_8325_pos	Com_2419_pos	0.0259787	Com_8325_pos	Com_2419_pos
Com_8325_pos	Com_2993_pos	0.103125	Com_8325_pos	Com_2993_pos
Com_8325_pos	Com_3344_pos	0.0732802	Com_8325_pos	Com_3344_pos
Com_8325_pos	Com_3889_pos	0.0378201	Com_8325_pos	Com_3889_pos
Com_8325_pos	Com_4452_pos	0.105037	Com_8325_pos	Com_4452_pos
Com_8325_pos	Com_4470_pos	0.0309882	Com_8325_pos	Com_4470_pos
Com_8325_pos	Com_4512_pos	0.110465	Com_8325_pos	Com_4512_pos
Com_8325_pos	Com_4546_pos	0.0237125	Com_8325_pos	Com_4546_pos
Com_8325_pos	Com_5694_pos	0.0472002	Com_8325_pos	Com_5694_pos
Com_8325_pos	Com_5843_pos	0.0261837	Com_8325_pos	Com_5843_pos
Com_8325_pos	Com_6061_pos	0.0448102	Com_8325_pos	Com_6061_pos
Com_8325_pos	Com_6698_pos	0.0871614	Com_8325_pos	Com_6698_pos
Com_8325_pos	Com_6900_pos	0.114953	Com_8325_pos	Com_6900_pos
Com_8325_pos	Com_6992_pos	0.17109	Com_8325_pos	Com_6992_pos
Com_8325_pos	Com_7418_pos	0.0430596	Com_8325_pos	Com_7418_pos
Com_8325_pos	Com_7485_pos	0.131488	Com_8325_pos	Com_7485_pos
Com_8325_pos	Com_7541_pos	0.076218	Com_8325_pos	Com_7541_pos
Com_8325_pos	Com_7594_pos	0.164227	Com_8325_pos	Com_7594_pos
Com_8325_pos	Com_7844_pos	0.071344	Com_8325_pos	Com_7844_pos
Com_8325_pos	Com_7955_pos	0.0285765	Com_8325_pos	Com_7955_pos
Com_8325_pos	Com_8104_pos	0.110956	Com_8325_pos	Com_8104_pos
Com_8325_pos	Com_9178_pos	0.0402797	Com_8325_pos	Com_9178_pos
Com_8325_pos	Com_9546_pos	0.102785	Com_8325_pos	Com_9546_pos
Com_8325_pos	Com_9645_pos	0.0222509	Com_8325_pos	Com_9645_pos
Com_8325_pos	Com_10765_pos	0.106094	Com_8325_pos	Com_10765_pos
Com_8325_pos	Com_11007_pos	0.17409	Com_8325_pos	Com_11007_pos
Com_8325_pos	Com_11576_pos	0.0816308	Com_8325_pos	Com_11576_pos
Com_8325_pos	Com_11696_pos	0.196994	Com_8325_pos	Com_11696_pos
Com_8325_pos	Com_13054_pos	0.10551	Com_8325_pos	Com_13054_pos
Com_8325_pos	Com_13243_pos	0.0825762	Com_8325_pos	Com_13243_pos
Com_8325_pos	Com_13393_pos	0.066493	Com_8325_pos	Com_13393_pos
Com_8325_pos	Com_14243_pos	0.0316243	Com_8325_pos	Com_14243_pos
Com_8325_pos	Com_14528_pos	0.0363071	Com_8325_pos	Com_14528_pos
Com_8325_pos	Com_15434_pos	0.128668	Com_8325_pos	Com_15434_pos
Com_8325_pos	Com_15695_pos	0.0423737	Com_8325_pos	Com_15695_pos
Com_8325_pos	Com_2165_pos	0.0507785	Com_8325_pos	Com_2165_pos
Com_8325_pos	Com_5156_pos	0.0211547	Com_8325_pos	Com_5156_pos
Com_8325_pos	Com_7399_pos	0.115747	Com_8325_pos	Com_7399_pos
Com_254_pos	Com_277_neg	0.0282108	Com_254_pos	Com_277_neg
Com_254_pos	Com_309_neg	0.068905	Com_254_pos	Com_309_neg
Com_254_pos	Com_312_neg	0.0687427	Com_254_pos	Com_312_neg
Com_254_pos	Com_352_neg	0.0259886	Com_254_pos	Com_352_neg
Com_254_pos	Com_409_neg	0.0291369	Com_254_pos	Com_409_neg
Com_254_pos	Com_430_neg	0.0236379	Com_254_pos	Com_430_neg
Com_254_pos	Com_457_neg	0.0369553	Com_254_pos	Com_457_neg
Com_254_pos	Com_520_neg	0.0219617	Com_254_pos	Com_520_neg
Com_254_pos	Com_684_neg	0.0382479	Com_254_pos	Com_684_neg
Com_254_pos	Com_818_neg	0.0375304	Com_254_pos	Com_818_neg
Com_254_pos	Com_908_neg	0.0581435	Com_254_pos	Com_908_neg
Com_254_pos	Com_922_neg	0.11399	Com_254_pos	Com_922_neg
Com_254_pos	Com_1113_neg	0.0210268	Com_254_pos	Com_1113_neg
Com_254_pos	Com_1479_neg	0.0653582	Com_254_pos	Com_1479_neg
Com_254_pos	Com_2258_neg	0.0313848	Com_254_pos	Com_2258_neg
Com_254_pos	Com_2285_neg	0.0594259	Com_254_pos	Com_2285_neg
Com_254_pos	Com_2433_neg	0.039251	Com_254_pos	Com_2433_neg
Com_254_pos	Com_2734_neg	0.0211183	Com_254_pos	Com_2734_neg
Com_254_pos	Com_2764_neg	0.0701634	Com_254_pos	Com_2764_neg
Com_254_pos	Com_3307_neg	0.0551817	Com_254_pos	Com_3307_neg
Com_254_pos	Com_3762_neg	0.0425948	Com_254_pos	Com_3762_neg
Com_254_pos	Com_3996_neg	0.0652111	Com_254_pos	Com_3996_neg
Com_254_pos	Com_4599_neg	0.0251977	Com_254_pos	Com_4599_neg
Com_254_pos	Com_5081_neg	0.0438014	Com_254_pos	Com_5081_neg
Com_254_pos	Com_5278_neg	0.0463003	Com_254_pos	Com_5278_neg
Com_254_pos	Com_5483_neg	0.0814164	Com_254_pos	Com_5483_neg
Com_254_pos	Com_5628_neg	0.0409058	Com_254_pos	Com_5628_neg
Com_254_pos	Com_6729_neg	0.0259442	Com_254_pos	Com_6729_neg
Com_254_pos	Com_299_neg	0.0480422	Com_254_pos	Com_299_neg
Com_254_pos	Com_1537_neg	0.0202187	Com_254_pos	Com_1537_neg
Com_254_pos	Com_1781_neg	0.0223434	Com_254_pos	Com_1781_neg
Com_254_pos	Com_399_neg	0.0264051	Com_254_pos	Com_399_neg
Com_254_pos	Com_1541_neg	0.0510587	Com_254_pos	Com_1541_neg
Com_254_pos	Com_1874_neg	0.02307	Com_254_pos	Com_1874_neg
Com_254_pos	Com_2218_neg	0.0320813	Com_254_pos	Com_2218_neg
Com_254_pos	Com_91_pos	0.0623325	Com_254_pos	Com_91_pos
Com_254_pos	Com_149_pos	0.0298799	Com_254_pos	Com_149_pos
Com_254_pos	Com_415_pos	0.0441198	Com_254_pos	Com_415_pos
Com_254_pos	Com_660_pos	0.0320296	Com_254_pos	Com_660_pos
Com_254_pos	Com_940_pos	0.0292159	Com_254_pos	Com_940_pos
Com_254_pos	Com_1131_pos	0.0519343	Com_254_pos	Com_1131_pos
Com_254_pos	Com_1392_pos	0.0321733	Com_254_pos	Com_1392_pos
Com_254_pos	Com_1473_pos	0.062235	Com_254_pos	Com_1473_pos
Com_254_pos	Com_1893_pos	0.0815869	Com_254_pos	Com_1893_pos
Com_254_pos	Com_2257_pos	0.0854103	Com_254_pos	Com_2257_pos
Com_254_pos	Com_2993_pos	0.0605103	Com_254_pos	Com_2993_pos
Com_254_pos	Com_4452_pos	0.0893551	Com_254_pos	Com_4452_pos
Com_254_pos	Com_4470_pos	0.0336518	Com_254_pos	Com_4470_pos
Com_254_pos	Com_4512_pos	0.0664621	Com_254_pos	Com_4512_pos
Com_254_pos	Com_5694_pos	0.0258492	Com_254_pos	Com_5694_pos
Com_254_pos	Com_6061_pos	0.0460908	Com_254_pos	Com_6061_pos
Com_254_pos	Com_6698_pos	0.0514457	Com_254_pos	Com_6698_pos
Com_254_pos	Com_6900_pos	0.0635897	Com_254_pos	Com_6900_pos
Com_254_pos	Com_6992_pos	0.0763528	Com_254_pos	Com_6992_pos
Com_254_pos	Com_7485_pos	0.0754338	Com_254_pos	Com_7485_pos
Com_254_pos	Com_7541_pos	0.0506152	Com_254_pos	Com_7541_pos
Com_254_pos	Com_7594_pos	0.0830237	Com_254_pos	Com_7594_pos
Com_254_pos	Com_7844_pos	0.096151	Com_254_pos	Com_7844_pos
Com_254_pos	Com_8104_pos	0.0607966	Com_254_pos	Com_8104_pos
Com_254_pos	Com_9546_pos	0.0728198	Com_254_pos	Com_9546_pos
Com_254_pos	Com_10765_pos	0.0775754	Com_254_pos	Com_10765_pos
Com_254_pos	Com_11007_pos	0.0637622	Com_254_pos	Com_11007_pos
Com_254_pos	Com_11576_pos	0.0507559	Com_254_pos	Com_11576_pos
Com_254_pos	Com_11696_pos	0.074151	Com_254_pos	Com_11696_pos
Com_254_pos	Com_13054_pos	0.076708	Com_254_pos	Com_13054_pos
Com_254_pos	Com_13243_pos	0.0409355	Com_254_pos	Com_13243_pos
Com_254_pos	Com_13376_pos	0.0494105	Com_254_pos	Com_13376_pos
Com_254_pos	Com_14528_pos	0.0227954	Com_254_pos	Com_14528_pos
Com_254_pos	Com_15434_pos	0.0817535	Com_254_pos	Com_15434_pos
Com_254_pos	Com_2165_pos	0.0310757	Com_254_pos	Com_2165_pos
Com_254_pos	Com_5156_pos	0.028232	Com_254_pos	Com_5156_pos
Com_254_pos	Com_7399_pos	0.0536691	Com_254_pos	Com_7399_pos
Com_277_neg	Com_309_neg	0.383899	Com_277_neg	Com_309_neg
Com_277_neg	Com_312_neg	0.382049	Com_277_neg	Com_312_neg
Com_277_neg	Com_352_neg	0.105804	Com_277_neg	Com_352_neg
Com_277_neg	Com_409_neg	0.207995	Com_277_neg	Com_409_neg
Com_277_neg	Com_430_neg	0.0649053	Com_277_neg	Com_430_neg
Com_277_neg	Com_457_neg	0.165558	Com_277_neg	Com_457_neg
Com_277_neg	Com_520_neg	0.145344	Com_277_neg	Com_520_neg
Com_277_neg	Com_684_neg	0.322947	Com_277_neg	Com_684_neg
Com_277_neg	Com_818_neg	0.330956	Com_277_neg	Com_818_neg
Com_277_neg	Com_908_neg	0.158465	Com_277_neg	Com_908_neg
Com_277_neg	Com_922_neg	0.117675	Com_277_neg	Com_922_neg
Com_277_neg	Com_1113_neg	0.0467853	Com_277_neg	Com_1113_neg
Com_277_neg	Com_1479_neg	0.281	Com_277_neg	Com_1479_neg
Com_277_neg	Com_1491_neg	0.0625871	Com_277_neg	Com_1491_neg
Com_277_neg	Com_1878_neg	0.0242111	Com_277_neg	Com_1878_neg
Com_277_neg	Com_2258_neg	0.0898432	Com_277_neg	Com_2258_neg
Com_277_neg	Com_2285_neg	0.172772	Com_277_neg	Com_2285_neg
Com_277_neg	Com_2433_neg	0.152047	Com_277_neg	Com_2433_neg
Com_277_neg	Com_2734_neg	0.108457	Com_277_neg	Com_2734_neg
Com_277_neg	Com_2764_neg	0.387269	Com_277_neg	Com_2764_neg
Com_277_neg	Com_3307_neg	0.0923946	Com_277_neg	Com_3307_neg
Com_277_neg	Com_3762_neg	0.19397	Com_277_neg	Com_3762_neg
Com_277_neg	Com_3996_neg	0.122091	Com_277_neg	Com_3996_neg
Com_277_neg	Com_4599_neg	0.068743	Com_277_neg	Com_4599_neg
Com_277_neg	Com_5081_neg	0.10975	Com_277_neg	Com_5081_neg
Com_277_neg	Com_5278_neg	0.0560968	Com_277_neg	Com_5278_neg
Com_277_neg	Com_5483_neg	0.309206	Com_277_neg	Com_5483_neg
Com_277_neg	Com_5628_neg	0.11509	Com_277_neg	Com_5628_neg
Com_277_neg	Com_6729_neg	0.0581877	Com_277_neg	Com_6729_neg
Com_277_neg	Com_7808_neg	0.0668292	Com_277_neg	Com_7808_neg
Com_277_neg	Com_299_neg	0.100125	Com_277_neg	Com_299_neg
Com_277_neg	Com_1537_neg	0.166545	Com_277_neg	Com_1537_neg
Com_277_neg	Com_1781_neg	0.103688	Com_277_neg	Com_1781_neg
Com_277_neg	Com_399_neg	0.0852842	Com_277_neg	Com_399_neg
Com_277_neg	Com_1541_neg	0.172912	Com_277_neg	Com_1541_neg
Com_277_neg	Com_1874_neg	0.127464	Com_277_neg	Com_1874_neg
Com_277_neg	Com_2218_neg	0.0404783	Com_277_neg	Com_2218_neg
Com_277_neg	Com_91_pos	0.103232	Com_277_neg	Com_91_pos
Com_277_neg	Com_149_pos	0.0398876	Com_277_neg	Com_149_pos
Com_277_neg	Com_161_pos	0.0352701	Com_277_neg	Com_161_pos
Com_277_neg	Com_391_pos	0.0325033	Com_277_neg	Com_391_pos
Com_277_neg	Com_415_pos	0.166624	Com_277_neg	Com_415_pos
Com_277_neg	Com_660_pos	0.119858	Com_277_neg	Com_660_pos
Com_277_neg	Com_714_pos	0.0731793	Com_277_neg	Com_714_pos
Com_277_neg	Com_749_pos	0.032403	Com_277_neg	Com_749_pos
Com_277_neg	Com_940_pos	0.186042	Com_277_neg	Com_940_pos
Com_277_neg	Com_1131_pos	0.244173	Com_277_neg	Com_1131_pos
Com_277_neg	Com_1392_pos	0.239522	Com_277_neg	Com_1392_pos
Com_277_neg	Com_1409_pos	0.0754235	Com_277_neg	Com_1409_pos
Com_277_neg	Com_1473_pos	0.387303	Com_277_neg	Com_1473_pos
Com_277_neg	Com_1580_pos	0.207058	Com_277_neg	Com_1580_pos
Com_277_neg	Com_1893_pos	0.176181	Com_277_neg	Com_1893_pos
Com_277_neg	Com_1988_pos	0.0823581	Com_277_neg	Com_1988_pos
Com_277_neg	Com_2091_pos	0.0227744	Com_277_neg	Com_2091_pos
Com_277_neg	Com_2257_pos	0.0501366	Com_277_neg	Com_2257_pos
Com_277_neg	Com_2329_pos	0.0207654	Com_277_neg	Com_2329_pos
Com_277_neg	Com_2419_pos	0.0722136	Com_277_neg	Com_2419_pos
Com_277_neg	Com_2993_pos	0.161659	Com_277_neg	Com_2993_pos
Com_277_neg	Com_3344_pos	0.108409	Com_277_neg	Com_3344_pos
Com_277_neg	Com_3889_pos	0.140635	Com_277_neg	Com_3889_pos
Com_277_neg	Com_4452_pos	0.188483	Com_277_neg	Com_4452_pos
Com_277_neg	Com_4470_pos	0.0972282	Com_277_neg	Com_4470_pos
Com_277_neg	Com_4512_pos	0.318617	Com_277_neg	Com_4512_pos
Com_277_neg	Com_4546_pos	0.0248206	Com_277_neg	Com_4546_pos
Com_277_neg	Com_5620_pos	0.060946	Com_277_neg	Com_5620_pos
Com_277_neg	Com_5694_pos	0.198418	Com_277_neg	Com_5694_pos
Com_277_neg	Com_5843_pos	0.0871035	Com_277_neg	Com_5843_pos
Com_277_neg	Com_6061_pos	0.0537809	Com_277_neg	Com_6061_pos
Com_277_neg	Com_6142_pos	0.0579368	Com_277_neg	Com_6142_pos
Com_277_neg	Com_6536_pos	0.0631926	Com_277_neg	Com_6536_pos
Com_277_neg	Com_6698_pos	0.151934	Com_277_neg	Com_6698_pos
Com_277_neg	Com_6900_pos	0.113893	Com_277_neg	Com_6900_pos
Com_277_neg	Com_6951_pos	0.0702426	Com_277_neg	Com_6951_pos
Com_277_neg	Com_6992_pos	0.144839	Com_277_neg	Com_6992_pos
Com_277_neg	Com_7418_pos	0.0407986	Com_277_neg	Com_7418_pos
Com_277_neg	Com_7485_pos	0.373122	Com_277_neg	Com_7485_pos
Com_277_neg	Com_7541_pos	0.123155	Com_277_neg	Com_7541_pos
Com_277_neg	Com_7594_pos	0.176623	Com_277_neg	Com_7594_pos
Com_277_neg	Com_7844_pos	0.0751981	Com_277_neg	Com_7844_pos
Com_277_neg	Com_7955_pos	0.0789286	Com_277_neg	Com_7955_pos
Com_277_neg	Com_8104_pos	0.375764	Com_277_neg	Com_8104_pos
Com_277_neg	Com_9178_pos	0.0299265	Com_277_neg	Com_9178_pos
Com_277_neg	Com_9376_pos	0.0698441	Com_277_neg	Com_9376_pos
Com_277_neg	Com_9546_pos	0.101836	Com_277_neg	Com_9546_pos
Com_277_neg	Com_9645_pos	0.153147	Com_277_neg	Com_9645_pos
Com_277_neg	Com_9997_pos	0.0413223	Com_277_neg	Com_9997_pos
Com_277_neg	Com_10765_pos	0.275405	Com_277_neg	Com_10765_pos
Com_277_neg	Com_11007_pos	0.342138	Com_277_neg	Com_11007_pos
Com_277_neg	Com_11195_pos	0.0420295	Com_277_neg	Com_11195_pos
Com_277_neg	Com_11379_pos	0.0296354	Com_277_neg	Com_11379_pos
Com_277_neg	Com_11576_pos	0.116156	Com_277_neg	Com_11576_pos
Com_277_neg	Com_11696_pos	0.295884	Com_277_neg	Com_11696_pos
Com_277_neg	Com_13054_pos	0.272617	Com_277_neg	Com_13054_pos
Com_277_neg	Com_13243_pos	0.0929841	Com_277_neg	Com_13243_pos
Com_277_neg	Com_13376_pos	0.0521242	Com_277_neg	Com_13376_pos
Com_277_neg	Com_13393_pos	0.095026	Com_277_neg	Com_13393_pos
Com_277_neg	Com_14243_pos	0.130387	Com_277_neg	Com_14243_pos
Com_277_neg	Com_14528_pos	0.149286	Com_277_neg	Com_14528_pos
Com_277_neg	Com_15434_pos	0.204988	Com_277_neg	Com_15434_pos
Com_277_neg	Com_15695_pos	0.0378021	Com_277_neg	Com_15695_pos
Com_277_neg	Com_16227_pos	0.0457314	Com_277_neg	Com_16227_pos
Com_277_neg	Com_2165_pos	0.161257	Com_277_neg	Com_2165_pos
Com_277_neg	Com_5156_pos	0.0502502	Com_277_neg	Com_5156_pos
Com_277_neg	Com_6470_pos	0.0328201	Com_277_neg	Com_6470_pos
Com_277_neg	Com_7399_pos	0.342171	Com_277_neg	Com_7399_pos
Com_309_neg	Com_312_neg	0.406386	Com_309_neg	Com_312_neg
Com_309_neg	Com_352_neg	0.193021	Com_309_neg	Com_352_neg
Com_309_neg	Com_409_neg	0.311893	Com_309_neg	Com_409_neg
Com_309_neg	Com_430_neg	0.118403	Com_309_neg	Com_430_neg
Com_309_neg	Com_457_neg	0.265892	Com_309_neg	Com_457_neg
Com_309_neg	Com_520_neg	0.257554	Com_309_neg	Com_520_neg
Com_309_neg	Com_684_neg	0.302666	Com_309_neg	Com_684_neg
Com_309_neg	Com_818_neg	0.324764	Com_309_neg	Com_818_neg
Com_309_neg	Com_908_neg	0.223001	Com_309_neg	Com_908_neg
Com_309_neg	Com_922_neg	0.218782	Com_309_neg	Com_922_neg
Com_309_neg	Com_1113_neg	0.0799241	Com_309_neg	Com_1113_neg
Com_309_neg	Com_1479_neg	0.273604	Com_309_neg	Com_1479_neg
Com_309_neg	Com_1491_neg	0.0931158	Com_309_neg	Com_1491_neg
Com_309_neg	Com_1878_neg	0.0451692	Com_309_neg	Com_1878_neg
Com_309_neg	Com_2258_neg	0.1711	Com_309_neg	Com_2258_neg
Com_309_neg	Com_2285_neg	0.242165	Com_309_neg	Com_2285_neg
Com_309_neg	Com_2433_neg	0.209542	Com_309_neg	Com_2433_neg
Com_309_neg	Com_2734_neg	0.156332	Com_309_neg	Com_2734_neg
Com_309_neg	Com_2764_neg	0.409824	Com_309_neg	Com_2764_neg
Com_309_neg	Com_3307_neg	0.157442	Com_309_neg	Com_3307_neg
Com_309_neg	Com_3762_neg	0.260364	Com_309_neg	Com_3762_neg
Com_309_neg	Com_3996_neg	0.227456	Com_309_neg	Com_3996_neg
Com_309_neg	Com_4599_neg	0.144626	Com_309_neg	Com_4599_neg
Com_309_neg	Com_5081_neg	0.211694	Com_309_neg	Com_5081_neg
Com_309_neg	Com_5278_neg	0.0796237	Com_309_neg	Com_5278_neg
Com_309_neg	Com_5483_neg	0.354003	Com_309_neg	Com_5483_neg
Com_309_neg	Com_5628_neg	0.194781	Com_309_neg	Com_5628_neg
Com_309_neg	Com_6729_neg	0.111576	Com_309_neg	Com_6729_neg
Com_309_neg	Com_7808_neg	0.134808	Com_309_neg	Com_7808_neg
Com_309_neg	Com_1514_neg	0.0243999	Com_309_neg	Com_1514_neg
Com_309_neg	Com_299_neg	0.186027	Com_309_neg	Com_299_neg
Com_309_neg	Com_1537_neg	0.230135	Com_309_neg	Com_1537_neg
Com_309_neg	Com_1781_neg	0.143479	Com_309_neg	Com_1781_neg
Com_309_neg	Com_399_neg	0.156101	Com_309_neg	Com_399_neg
Com_309_neg	Com_1541_neg	0.248463	Com_309_neg	Com_1541_neg
Com_309_neg	Com_1874_neg	0.253583	Com_309_neg	Com_1874_neg
Com_309_neg	Com_2218_neg	0.0792019	Com_309_neg	Com_2218_neg
Com_309_neg	Com_91_pos	0.183415	Com_309_neg	Com_91_pos
Com_309_neg	Com_149_pos	0.0960701	Com_309_neg	Com_149_pos
Com_309_neg	Com_161_pos	0.0575707	Com_309_neg	Com_161_pos
Com_309_neg	Com_338_pos	0.0413065	Com_309_neg	Com_338_pos
Com_309_neg	Com_391_pos	0.062966	Com_309_neg	Com_391_pos
Com_309_neg	Com_415_pos	0.309516	Com_309_neg	Com_415_pos
Com_309_neg	Com_660_pos	0.238783	Com_309_neg	Com_660_pos
Com_309_neg	Com_714_pos	0.13656	Com_309_neg	Com_714_pos
Com_309_neg	Com_749_pos	0.0476057	Com_309_neg	Com_749_pos
Com_309_neg	Com_940_pos	0.286357	Com_309_neg	Com_940_pos
Com_309_neg	Com_1131_pos	0.310998	Com_309_neg	Com_1131_pos
Com_309_neg	Com_1392_pos	0.356907	Com_309_neg	Com_1392_pos
Com_309_neg	Com_1409_pos	0.143127	Com_309_neg	Com_1409_pos
Com_309_neg	Com_1473_pos	0.390912	Com_309_neg	Com_1473_pos
Com_309_neg	Com_1580_pos	0.261594	Com_309_neg	Com_1580_pos
Com_309_neg	Com_1893_pos	0.268036	Com_309_neg	Com_1893_pos
Com_309_neg	Com_1988_pos	0.106931	Com_309_neg	Com_1988_pos
Com_309_neg	Com_2091_pos	0.0359342	Com_309_neg	Com_2091_pos
Com_309_neg	Com_2257_pos	0.103361	Com_309_neg	Com_2257_pos
Com_309_neg	Com_2329_pos	0.0511949	Com_309_neg	Com_2329_pos
Com_309_neg	Com_2419_pos	0.112481	Com_309_neg	Com_2419_pos
Com_309_neg	Com_2993_pos	0.223296	Com_309_neg	Com_2993_pos
Com_309_neg	Com_3344_pos	0.19849	Com_309_neg	Com_3344_pos
Com_309_neg	Com_3889_pos	0.269919	Com_309_neg	Com_3889_pos
Com_309_neg	Com_4452_pos	0.25663	Com_309_neg	Com_4452_pos
Com_309_neg	Com_4470_pos	0.190763	Com_309_neg	Com_4470_pos
Com_309_neg	Com_4512_pos	0.375504	Com_309_neg	Com_4512_pos
Com_309_neg	Com_4546_pos	0.0433546	Com_309_neg	Com_4546_pos
Com_309_neg	Com_5620_pos	0.100084	Com_309_neg	Com_5620_pos
Com_309_neg	Com_5694_pos	0.296659	Com_309_neg	Com_5694_pos
Com_309_neg	Com_5843_pos	0.153618	Com_309_neg	Com_5843_pos
Com_309_neg	Com_6061_pos	0.119075	Com_309_neg	Com_6061_pos
Com_309_neg	Com_6142_pos	0.078249	Com_309_neg	Com_6142_pos
Com_309_neg	Com_6397_pos	0.0352344	Com_309_neg	Com_6397_pos
Com_309_neg	Com_6536_pos	0.125269	Com_309_neg	Com_6536_pos
Com_309_neg	Com_6698_pos	0.270033	Com_309_neg	Com_6698_pos
Com_309_neg	Com_6900_pos	0.200161	Com_309_neg	Com_6900_pos
Com_309_neg	Com_6951_pos	0.139886	Com_309_neg	Com_6951_pos
Com_309_neg	Com_6992_pos	0.195891	Com_309_neg	Com_6992_pos
Com_309_neg	Com_7418_pos	0.066481	Com_309_neg	Com_7418_pos
Com_309_neg	Com_7485_pos	0.404623	Com_309_neg	Com_7485_pos
Com_309_neg	Com_7541_pos	0.154602	Com_309_neg	Com_7541_pos
Com_309_neg	Com_7594_pos	0.230385	Com_309_neg	Com_7594_pos
Com_309_neg	Com_7844_pos	0.154941	Com_309_neg	Com_7844_pos
Com_309_neg	Com_7955_pos	0.153519	Com_309_neg	Com_7955_pos
Com_309_neg	Com_8104_pos	0.405722	Com_309_neg	Com_8104_pos
Com_309_neg	Com_9178_pos	0.0505534	Com_309_neg	Com_9178_pos
Com_309_neg	Com_9376_pos	0.13741	Com_309_neg	Com_9376_pos
Com_309_neg	Com_9546_pos	0.179716	Com_309_neg	Com_9546_pos
Com_309_neg	Com_9645_pos	0.205529	Com_309_neg	Com_9645_pos
Com_309_neg	Com_9997_pos	0.0771418	Com_309_neg	Com_9997_pos
Com_309_neg	Com_10765_pos	0.371704	Com_309_neg	Com_10765_pos
Com_309_neg	Com_11007_pos	0.345724	Com_309_neg	Com_11007_pos
Com_309_neg	Com_11195_pos	0.0794833	Com_309_neg	Com_11195_pos
Com_309_neg	Com_11379_pos	0.0640352	Com_309_neg	Com_11379_pos
Com_309_neg	Com_11576_pos	0.21358	Com_309_neg	Com_11576_pos
Com_309_neg	Com_11696_pos	0.31477	Com_309_neg	Com_11696_pos
Com_309_neg	Com_13054_pos	0.370566	Com_309_neg	Com_13054_pos
Com_309_neg	Com_13243_pos	0.139605	Com_309_neg	Com_13243_pos
Com_309_neg	Com_13376_pos	0.103619	Com_309_neg	Com_13376_pos
Com_309_neg	Com_13393_pos	0.185184	Com_309_neg	Com_13393_pos
Com_309_neg	Com_14243_pos	0.221753	Com_309_neg	Com_14243_pos
Com_309_neg	Com_14528_pos	0.248023	Com_309_neg	Com_14528_pos
Com_309_neg	Com_15434_pos	0.292285	Com_309_neg	Com_15434_pos
Com_309_neg	Com_15695_pos	0.0645281	Com_309_neg	Com_15695_pos
Com_309_neg	Com_16227_pos	0.0980377	Com_309_neg	Com_16227_pos
Com_309_neg	Com_2165_pos	0.290195	Com_309_neg	Com_2165_pos
Com_309_neg	Com_5156_pos	0.103631	Com_309_neg	Com_5156_pos
Com_309_neg	Com_6470_pos	0.0642793	Com_309_neg	Com_6470_pos
Com_309_neg	Com_7399_pos	0.346272	Com_309_neg	Com_7399_pos
Com_312_neg	Com_352_neg	0.191775	Com_312_neg	Com_352_neg
Com_312_neg	Com_409_neg	0.309974	Com_312_neg	Com_409_neg
Com_312_neg	Com_430_neg	0.114745	Com_312_neg	Com_430_neg
Com_312_neg	Com_457_neg	0.261672	Com_312_neg	Com_457_neg
Com_312_neg	Com_520_neg	0.253477	Com_312_neg	Com_520_neg
Com_312_neg	Com_684_neg	0.303915	Com_312_neg	Com_684_neg
Com_312_neg	Com_818_neg	0.323123	Com_312_neg	Com_818_neg
Com_312_neg	Com_908_neg	0.2186	Com_312_neg	Com_908_neg
Com_312_neg	Com_922_neg	0.217045	Com_312_neg	Com_922_neg
Com_312_neg	Com_1113_neg	0.0778012	Com_312_neg	Com_1113_neg
Com_312_neg	Com_1479_neg	0.274687	Com_312_neg	Com_1479_neg
Com_312_neg	Com_1491_neg	0.0918031	Com_312_neg	Com_1491_neg
Com_312_neg	Com_1878_neg	0.04343	Com_312_neg	Com_1878_neg
Com_312_neg	Com_2258_neg	0.16839	Com_312_neg	Com_2258_neg
Com_312_neg	Com_2285_neg	0.238067	Com_312_neg	Com_2285_neg
Com_312_neg	Com_2433_neg	0.208376	Com_312_neg	Com_2433_neg
Com_312_neg	Com_2734_neg	0.152832	Com_312_neg	Com_2734_neg
Com_312_neg	Com_2764_neg	0.410397	Com_312_neg	Com_2764_neg
Com_312_neg	Com_3307_neg	0.156407	Com_312_neg	Com_3307_neg
Com_312_neg	Com_3762_neg	0.257896	Com_312_neg	Com_3762_neg
Com_312_neg	Com_3996_neg	0.226771	Com_312_neg	Com_3996_neg
Com_312_neg	Com_4599_neg	0.142571	Com_312_neg	Com_4599_neg
Com_312_neg	Com_5081_neg	0.209517	Com_312_neg	Com_5081_neg
Com_312_neg	Com_5278_neg	0.0808924	Com_312_neg	Com_5278_neg
Com_312_neg	Com_5483_neg	0.354152	Com_312_neg	Com_5483_neg
Com_312_neg	Com_5628_neg	0.191636	Com_312_neg	Com_5628_neg
Com_312_neg	Com_6729_neg	0.107972	Com_312_neg	Com_6729_neg
Com_312_neg	Com_7808_neg	0.134747	Com_312_neg	Com_7808_neg
Com_312_neg	Com_1514_neg	0.0229717	Com_312_neg	Com_1514_neg
Com_312_neg	Com_299_neg	0.184809	Com_312_neg	Com_299_neg
Com_312_neg	Com_1537_neg	0.230102	Com_312_neg	Com_1537_neg
Com_312_neg	Com_1781_neg	0.141599	Com_312_neg	Com_1781_neg
Com_312_neg	Com_399_neg	0.15595	Com_312_neg	Com_399_neg
Com_312_neg	Com_1541_neg	0.244127	Com_312_neg	Com_1541_neg
Com_312_neg	Com_1874_neg	0.250539	Com_312_neg	Com_1874_neg
Com_312_neg	Com_2218_neg	0.0795757	Com_312_neg	Com_2218_neg
Com_312_neg	Com_91_pos	0.178108	Com_312_neg	Com_91_pos
Com_312_neg	Com_149_pos	0.0917256	Com_312_neg	Com_149_pos
Com_312_neg	Com_161_pos	0.0576475	Com_312_neg	Com_161_pos
Com_312_neg	Com_338_pos	0.0408726	Com_312_neg	Com_338_pos
Com_312_neg	Com_391_pos	0.0608141	Com_312_neg	Com_391_pos
Com_312_neg	Com_415_pos	0.306604	Com_312_neg	Com_415_pos
Com_312_neg	Com_660_pos	0.23464	Com_312_neg	Com_660_pos
Com_312_neg	Com_714_pos	0.133141	Com_312_neg	Com_714_pos
Com_312_neg	Com_749_pos	0.0477074	Com_312_neg	Com_749_pos
Com_312_neg	Com_940_pos	0.284098	Com_312_neg	Com_940_pos
Com_312_neg	Com_1131_pos	0.306954	Com_312_neg	Com_1131_pos
Com_312_neg	Com_1392_pos	0.352913	Com_312_neg	Com_1392_pos
Com_312_neg	Com_1409_pos	0.13959	Com_312_neg	Com_1409_pos
Com_312_neg	Com_1473_pos	0.391943	Com_312_neg	Com_1473_pos
Com_312_neg	Com_1580_pos	0.259383	Com_312_neg	Com_1580_pos
Com_312_neg	Com_1893_pos	0.265203	Com_312_neg	Com_1893_pos
Com_312_neg	Com_1988_pos	0.107194	Com_312_neg	Com_1988_pos
Com_312_neg	Com_2091_pos	0.0360819	Com_312_neg	Com_2091_pos
Com_312_neg	Com_2257_pos	0.103507	Com_312_neg	Com_2257_pos
Com_312_neg	Com_2329_pos	0.050464	Com_312_neg	Com_2329_pos
Com_312_neg	Com_2419_pos	0.112649	Com_312_neg	Com_2419_pos
Com_312_neg	Com_2993_pos	0.219116	Com_312_neg	Com_2993_pos
Com_312_neg	Com_3344_pos	0.196224	Com_312_neg	Com_3344_pos
Com_312_neg	Com_3889_pos	0.26444	Com_312_neg	Com_3889_pos
Com_312_neg	Com_4452_pos	0.252405	Com_312_neg	Com_4452_pos
Com_312_neg	Com_4470_pos	0.187456	Com_312_neg	Com_4470_pos
Com_312_neg	Com_4512_pos	0.371794	Com_312_neg	Com_4512_pos
Com_312_neg	Com_4546_pos	0.042299	Com_312_neg	Com_4546_pos
Com_312_neg	Com_5620_pos	0.0977994	Com_312_neg	Com_5620_pos
Com_312_neg	Com_5694_pos	0.292894	Com_312_neg	Com_5694_pos
Com_312_neg	Com_5843_pos	0.150701	Com_312_neg	Com_5843_pos
Com_312_neg	Com_6061_pos	0.114949	Com_312_neg	Com_6061_pos
Com_312_neg	Com_6142_pos	0.0771916	Com_312_neg	Com_6142_pos
Com_312_neg	Com_6397_pos	0.0335341	Com_312_neg	Com_6397_pos
Com_312_neg	Com_6536_pos	0.126403	Com_312_neg	Com_6536_pos
Com_312_neg	Com_6698_pos	0.264219	Com_312_neg	Com_6698_pos
Com_312_neg	Com_6900_pos	0.19577	Com_312_neg	Com_6900_pos
Com_312_neg	Com_6951_pos	0.139049	Com_312_neg	Com_6951_pos
Com_312_neg	Com_6992_pos	0.193286	Com_312_neg	Com_6992_pos
Com_312_neg	Com_7418_pos	0.0663082	Com_312_neg	Com_7418_pos
Com_312_neg	Com_7485_pos	0.403654	Com_312_neg	Com_7485_pos
Com_312_neg	Com_7541_pos	0.151433	Com_312_neg	Com_7541_pos
Com_312_neg	Com_7594_pos	0.226414	Com_312_neg	Com_7594_pos
Com_312_neg	Com_7844_pos	0.153505	Com_312_neg	Com_7844_pos
Com_312_neg	Com_7955_pos	0.150005	Com_312_neg	Com_7955_pos
Com_312_neg	Com_8104_pos	0.403065	Com_312_neg	Com_8104_pos
Com_312_neg	Com_9178_pos	0.0510551	Com_312_neg	Com_9178_pos
Com_312_neg	Com_9376_pos	0.137341	Com_312_neg	Com_9376_pos
Com_312_neg	Com_9546_pos	0.177574	Com_312_neg	Com_9546_pos
Com_312_neg	Com_9645_pos	0.206403	Com_312_neg	Com_9645_pos
Com_312_neg	Com_9997_pos	0.0777558	Com_312_neg	Com_9997_pos
Com_312_neg	Com_10765_pos	0.36896	Com_312_neg	Com_10765_pos
Com_312_neg	Com_11007_pos	0.346996	Com_312_neg	Com_11007_pos
Com_312_neg	Com_11195_pos	0.0783265	Com_312_neg	Com_11195_pos
Com_312_neg	Com_11379_pos	0.0614904	Com_312_neg	Com_11379_pos
Com_312_neg	Com_11576_pos	0.210519	Com_312_neg	Com_11576_pos
Com_312_neg	Com_11696_pos	0.316035	Com_312_neg	Com_11696_pos
Com_312_neg	Com_13054_pos	0.367442	Com_312_neg	Com_13054_pos
Com_312_neg	Com_13243_pos	0.140316	Com_312_neg	Com_13243_pos
Com_312_neg	Com_13376_pos	0.102177	Com_312_neg	Com_13376_pos
Com_312_neg	Com_13393_pos	0.182712	Com_312_neg	Com_13393_pos
Com_312_neg	Com_14243_pos	0.220514	Com_312_neg	Com_14243_pos
Com_312_neg	Com_14528_pos	0.246402	Com_312_neg	Com_14528_pos
Com_312_neg	Com_15434_pos	0.287815	Com_312_neg	Com_15434_pos
Com_312_neg	Com_15695_pos	0.0638639	Com_312_neg	Com_15695_pos
Com_312_neg	Com_16227_pos	0.0980406	Com_312_neg	Com_16227_pos
Com_312_neg	Com_2165_pos	0.287819	Com_312_neg	Com_2165_pos
Com_312_neg	Com_5156_pos	0.103484	Com_312_neg	Com_5156_pos
Com_312_neg	Com_6470_pos	0.0645591	Com_312_neg	Com_6470_pos
Com_312_neg	Com_7399_pos	0.344968	Com_312_neg	Com_7399_pos
Com_352_neg	Com_409_neg	0.069793	Com_352_neg	Com_409_neg
Com_352_neg	Com_430_neg	0.0415864	Com_352_neg	Com_430_neg
Com_352_neg	Com_457_neg	0.0770864	Com_352_neg	Com_457_neg
Com_352_neg	Com_520_neg	0.0867318	Com_352_neg	Com_520_neg
Com_352_neg	Com_684_neg	0.115125	Com_352_neg	Com_684_neg
Com_352_neg	Com_818_neg	0.107045	Com_352_neg	Com_818_neg
Com_352_neg	Com_908_neg	0.167757	Com_352_neg	Com_908_neg
Com_352_neg	Com_922_neg	0.0882659	Com_352_neg	Com_922_neg
Com_352_neg	Com_1479_neg	0.09734	Com_352_neg	Com_1479_neg
Com_352_neg	Com_1491_neg	0.0241049	Com_352_neg	Com_1491_neg
Com_352_neg	Com_2258_neg	0.0399196	Com_352_neg	Com_2258_neg
Com_352_neg	Com_2285_neg	0.170063	Com_352_neg	Com_2285_neg
Com_352_neg	Com_2433_neg	0.0530524	Com_352_neg	Com_2433_neg
Com_352_neg	Com_2734_neg	0.0644921	Com_352_neg	Com_2734_neg
Com_352_neg	Com_2764_neg	0.196319	Com_352_neg	Com_2764_neg
Com_352_neg	Com_3307_neg	0.061835	Com_352_neg	Com_3307_neg
Com_352_neg	Com_3762_neg	0.0920588	Com_352_neg	Com_3762_neg
Com_352_neg	Com_3996_neg	0.0739105	Com_352_neg	Com_3996_neg
Com_352_neg	Com_4599_neg	0.0210769	Com_352_neg	Com_4599_neg
Com_352_neg	Com_5081_neg	0.0841603	Com_352_neg	Com_5081_neg
Com_352_neg	Com_5278_neg	0.0465779	Com_352_neg	Com_5278_neg
Com_352_neg	Com_5483_neg	0.161407	Com_352_neg	Com_5483_neg
Com_352_neg	Com_5628_neg	0.0961694	Com_352_neg	Com_5628_neg
Com_352_neg	Com_6729_neg	0.0523857	Com_352_neg	Com_6729_neg
Com_352_neg	Com_7808_neg	0.0528352	Com_352_neg	Com_7808_neg
Com_352_neg	Com_299_neg	0.0390234	Com_352_neg	Com_299_neg
Com_352_neg	Com_1537_neg	0.0482439	Com_352_neg	Com_1537_neg
Com_352_neg	Com_1781_neg	0.0381411	Com_352_neg	Com_1781_neg
Com_352_neg	Com_399_neg	0.0318482	Com_352_neg	Com_399_neg
Com_352_neg	Com_1541_neg	0.16777	Com_352_neg	Com_1541_neg
Com_352_neg	Com_1874_neg	0.0801315	Com_352_neg	Com_1874_neg
Com_352_neg	Com_91_pos	0.114439	Com_352_neg	Com_91_pos
Com_352_neg	Com_149_pos	0.0371059	Com_352_neg	Com_149_pos
Com_352_neg	Com_415_pos	0.0927039	Com_352_neg	Com_415_pos
Com_352_neg	Com_660_pos	0.0835292	Com_352_neg	Com_660_pos
Com_352_neg	Com_714_pos	0.058705	Com_352_neg	Com_714_pos
Com_352_neg	Com_940_pos	0.0853175	Com_352_neg	Com_940_pos
Com_352_neg	Com_1131_pos	0.181016	Com_352_neg	Com_1131_pos
Com_352_neg	Com_1392_pos	0.110525	Com_352_neg	Com_1392_pos
Com_352_neg	Com_1409_pos	0.0652045	Com_352_neg	Com_1409_pos
Com_352_neg	Com_1473_pos	0.15809	Com_352_neg	Com_1473_pos
Com_352_neg	Com_1580_pos	0.0695688	Com_352_neg	Com_1580_pos
Com_352_neg	Com_1893_pos	0.162332	Com_352_neg	Com_1893_pos
Com_352_neg	Com_2257_pos	0.0290899	Com_352_neg	Com_2257_pos
Com_352_neg	Com_2419_pos	0.020923	Com_352_neg	Com_2419_pos
Com_352_neg	Com_2993_pos	0.12566	Com_352_neg	Com_2993_pos
Com_352_neg	Com_3344_pos	0.03002	Com_352_neg	Com_3344_pos
Com_352_neg	Com_3889_pos	0.0507378	Com_352_neg	Com_3889_pos
Com_352_neg	Com_4225_pos	0.0206083	Com_352_neg	Com_4225_pos
Com_352_neg	Com_4452_pos	0.166119	Com_352_neg	Com_4452_pos
Com_352_neg	Com_4470_pos	0.124079	Com_352_neg	Com_4470_pos
Com_352_neg	Com_4512_pos	0.193173	Com_352_neg	Com_4512_pos
Com_352_neg	Com_5694_pos	0.11546	Com_352_neg	Com_5694_pos
Com_352_neg	Com_5843_pos	0.0482566	Com_352_neg	Com_5843_pos
Com_352_neg	Com_6061_pos	0.0925529	Com_352_neg	Com_6061_pos
Com_352_neg	Com_6536_pos	0.0560819	Com_352_neg	Com_6536_pos
Com_352_neg	Com_6698_pos	0.114963	Com_352_neg	Com_6698_pos
Com_352_neg	Com_6900_pos	0.0930487	Com_352_neg	Com_6900_pos
Com_352_neg	Com_6951_pos	0.0797465	Com_352_neg	Com_6951_pos
Com_352_neg	Com_6992_pos	0.0754564	Com_352_neg	Com_6992_pos
Com_352_neg	Com_7485_pos	0.199947	Com_352_neg	Com_7485_pos
Com_352_neg	Com_7541_pos	0.0860282	Com_352_neg	Com_7541_pos
Com_352_neg	Com_7594_pos	0.108861	Com_352_neg	Com_7594_pos
Com_352_neg	Com_7844_pos	0.0569808	Com_352_neg	Com_7844_pos
Com_352_neg	Com_7955_pos	0.0414281	Com_352_neg	Com_7955_pos
Com_352_neg	Com_8104_pos	0.187498	Com_352_neg	Com_8104_pos
Com_352_neg	Com_9376_pos	0.0605801	Com_352_neg	Com_9376_pos
Com_352_neg	Com_9546_pos	0.0591577	Com_352_neg	Com_9546_pos
Com_352_neg	Com_9645_pos	0.033143	Com_352_neg	Com_9645_pos
Com_352_neg	Com_9997_pos	0.041986	Com_352_neg	Com_9997_pos
Com_352_neg	Com_10765_pos	0.199928	Com_352_neg	Com_10765_pos
Com_352_neg	Com_11007_pos	0.128788	Com_352_neg	Com_11007_pos
Com_352_neg	Com_11379_pos	0.0258688	Com_352_neg	Com_11379_pos
Com_352_neg	Com_11576_pos	0.10148	Com_352_neg	Com_11576_pos
Com_352_neg	Com_11696_pos	0.117818	Com_352_neg	Com_11696_pos
Com_352_neg	Com_13054_pos	0.181831	Com_352_neg	Com_13054_pos
Com_352_neg	Com_13243_pos	0.0361277	Com_352_neg	Com_13243_pos
Com_352_neg	Com_13376_pos	0.0656006	Com_352_neg	Com_13376_pos
Com_352_neg	Com_13393_pos	0.026927	Com_352_neg	Com_13393_pos
Com_352_neg	Com_14243_pos	0.0768044	Com_352_neg	Com_14243_pos
Com_352_neg	Com_14528_pos	0.105196	Com_352_neg	Com_14528_pos
Com_352_neg	Com_15434_pos	0.17151	Com_352_neg	Com_15434_pos
Com_352_neg	Com_16227_pos	0.042599	Com_352_neg	Com_16227_pos
Com_352_neg	Com_2165_pos	0.0908425	Com_352_neg	Com_2165_pos
Com_352_neg	Com_5156_pos	0.0282346	Com_352_neg	Com_5156_pos
Com_352_neg	Com_6470_pos	0.0257979	Com_352_neg	Com_6470_pos
Com_352_neg	Com_7399_pos	0.132764	Com_352_neg	Com_7399_pos
Com_409_neg	Com_430_neg	0.0399138	Com_409_neg	Com_430_neg
Com_409_neg	Com_457_neg	0.105508	Com_409_neg	Com_457_neg
Com_409_neg	Com_520_neg	0.104088	Com_409_neg	Com_520_neg
Com_409_neg	Com_684_neg	0.24707	Com_409_neg	Com_684_neg
Com_409_neg	Com_818_neg	0.268012	Com_409_neg	Com_818_neg
Com_409_neg	Com_908_neg	0.128588	Com_409_neg	Com_908_neg
Com_409_neg	Com_922_neg	0.131687	Com_409_neg	Com_922_neg
Com_409_neg	Com_1113_neg	0.0262447	Com_409_neg	Com_1113_neg
Com_409_neg	Com_1479_neg	0.275554	Com_409_neg	Com_1479_neg
Com_409_neg	Com_1491_neg	0.0454855	Com_409_neg	Com_1491_neg
Com_409_neg	Com_2258_neg	0.0754709	Com_409_neg	Com_2258_neg
Com_409_neg	Com_2285_neg	0.125336	Com_409_neg	Com_2285_neg
Com_409_neg	Com_2433_neg	0.0854544	Com_409_neg	Com_2433_neg
Com_409_neg	Com_2734_neg	0.0664741	Com_409_neg	Com_2734_neg
Com_409_neg	Com_2764_neg	0.313987	Com_409_neg	Com_2764_neg
Com_409_neg	Com_3307_neg	0.0750493	Com_409_neg	Com_3307_neg
Com_409_neg	Com_3762_neg	0.144045	Com_409_neg	Com_3762_neg
Com_409_neg	Com_3996_neg	0.0997416	Com_409_neg	Com_3996_neg
Com_409_neg	Com_4599_neg	0.083321	Com_409_neg	Com_4599_neg
Com_409_neg	Com_5081_neg	0.0753228	Com_409_neg	Com_5081_neg
Com_409_neg	Com_5278_neg	0.0439932	Com_409_neg	Com_5278_neg
Com_409_neg	Com_5483_neg	0.287141	Com_409_neg	Com_5483_neg
Com_409_neg	Com_5628_neg	0.0794549	Com_409_neg	Com_5628_neg
Com_409_neg	Com_6729_neg	0.0342738	Com_409_neg	Com_6729_neg
Com_409_neg	Com_7808_neg	0.0402629	Com_409_neg	Com_7808_neg
Com_409_neg	Com_299_neg	0.104002	Com_409_neg	Com_299_neg
Com_409_neg	Com_1537_neg	0.0954504	Com_409_neg	Com_1537_neg
Com_409_neg	Com_1781_neg	0.0669833	Com_409_neg	Com_1781_neg
Com_409_neg	Com_399_neg	0.0578529	Com_409_neg	Com_399_neg
Com_409_neg	Com_1541_neg	0.127042	Com_409_neg	Com_1541_neg
Com_409_neg	Com_1874_neg	0.0812799	Com_409_neg	Com_1874_neg
Com_409_neg	Com_2218_neg	0.041934	Com_409_neg	Com_2218_neg
Com_409_neg	Com_91_pos	0.0906203	Com_409_neg	Com_91_pos
Com_409_neg	Com_149_pos	0.0280589	Com_409_neg	Com_149_pos
Com_409_neg	Com_161_pos	0.0295479	Com_409_neg	Com_161_pos
Com_409_neg	Com_338_pos	0.0307942	Com_409_neg	Com_338_pos
Com_409_neg	Com_391_pos	0.0242611	Com_409_neg	Com_391_pos
Com_409_neg	Com_415_pos	0.1289	Com_409_neg	Com_415_pos
Com_409_neg	Com_660_pos	0.0877027	Com_409_neg	Com_660_pos
Com_409_neg	Com_714_pos	0.0428344	Com_409_neg	Com_714_pos
Com_409_neg	Com_749_pos	0.0205894	Com_409_neg	Com_749_pos
Com_409_neg	Com_940_pos	0.131989	Com_409_neg	Com_940_pos
Com_409_neg	Com_1131_pos	0.196666	Com_409_neg	Com_1131_pos
Com_409_neg	Com_1392_pos	0.190786	Com_409_neg	Com_1392_pos
Com_409_neg	Com_1409_pos	0.0449192	Com_409_neg	Com_1409_pos
Com_409_neg	Com_1473_pos	0.324638	Com_409_neg	Com_1473_pos
Com_409_neg	Com_1580_pos	0.16262	Com_409_neg	Com_1580_pos
Com_409_neg	Com_1893_pos	0.146969	Com_409_neg	Com_1893_pos
Com_409_neg	Com_1988_pos	0.0465734	Com_409_neg	Com_1988_pos
Com_409_neg	Com_2091_pos	0.024131	Com_409_neg	Com_2091_pos
Com_409_neg	Com_2257_pos	0.0580457	Com_409_neg	Com_2257_pos
Com_409_neg	Com_2329_pos	0.0320406	Com_409_neg	Com_2329_pos
Com_409_neg	Com_2419_pos	0.0614166	Com_409_neg	Com_2419_pos
Com_409_neg	Com_2993_pos	0.142468	Com_409_neg	Com_2993_pos
Com_409_neg	Com_3344_pos	0.0898901	Com_409_neg	Com_3344_pos
Com_409_neg	Com_3889_pos	0.0960691	Com_409_neg	Com_3889_pos
Com_409_neg	Com_4452_pos	0.150169	Com_409_neg	Com_4452_pos
Com_409_neg	Com_4470_pos	0.0597213	Com_409_neg	Com_4470_pos
Com_409_neg	Com_4512_pos	0.255546	Com_409_neg	Com_4512_pos
Com_409_neg	Com_4546_pos	0.0216128	Com_409_neg	Com_4546_pos
Com_409_neg	Com_5620_pos	0.0378534	Com_409_neg	Com_5620_pos
Com_409_neg	Com_5694_pos	0.151204	Com_409_neg	Com_5694_pos
Com_409_neg	Com_5843_pos	0.0519717	Com_409_neg	Com_5843_pos
Com_409_neg	Com_6061_pos	0.0431461	Com_409_neg	Com_6061_pos
Com_409_neg	Com_6142_pos	0.0321443	Com_409_neg	Com_6142_pos
Com_409_neg	Com_6536_pos	0.0429003	Com_409_neg	Com_6536_pos
Com_409_neg	Com_6698_pos	0.128073	Com_409_neg	Com_6698_pos
Com_409_neg	Com_6900_pos	0.0991099	Com_409_neg	Com_6900_pos
Com_409_neg	Com_6951_pos	0.0586608	Com_409_neg	Com_6951_pos
Com_409_neg	Com_6992_pos	0.141332	Com_409_neg	Com_6992_pos
Com_409_neg	Com_7418_pos	0.0376673	Com_409_neg	Com_7418_pos
Com_409_neg	Com_7485_pos	0.308845	Com_409_neg	Com_7485_pos
Com_409_neg	Com_7541_pos	0.11449	Com_409_neg	Com_7541_pos
Com_409_neg	Com_7594_pos	0.164533	Com_409_neg	Com_7594_pos
Com_409_neg	Com_7844_pos	0.0843049	Com_409_neg	Com_7844_pos
Com_409_neg	Com_7955_pos	0.0509243	Com_409_neg	Com_7955_pos
Com_409_neg	Com_8104_pos	0.293052	Com_409_neg	Com_8104_pos
Com_409_neg	Com_9178_pos	0.025309	Com_409_neg	Com_9178_pos
Com_409_neg	Com_9376_pos	0.0441332	Com_409_neg	Com_9376_pos
Com_409_neg	Com_9546_pos	0.0935122	Com_409_neg	Com_9546_pos
Com_409_neg	Com_9645_pos	0.0919105	Com_409_neg	Com_9645_pos
Com_409_neg	Com_9997_pos	0.0285736	Com_409_neg	Com_9997_pos
Com_409_neg	Com_10765_pos	0.231936	Com_409_neg	Com_10765_pos
Com_409_neg	Com_11007_pos	0.30728	Com_409_neg	Com_11007_pos
Com_409_neg	Com_11195_pos	0.0282825	Com_409_neg	Com_11195_pos
Com_409_neg	Com_11576_pos	0.103597	Com_409_neg	Com_11576_pos
Com_409_neg	Com_11696_pos	0.293662	Com_409_neg	Com_11696_pos
Com_409_neg	Com_13054_pos	0.228862	Com_409_neg	Com_13054_pos
Com_409_neg	Com_13243_pos	0.0806913	Com_409_neg	Com_13243_pos
Com_409_neg	Com_13376_pos	0.0436529	Com_409_neg	Com_13376_pos
Com_409_neg	Com_13393_pos	0.0745754	Com_409_neg	Com_13393_pos
Com_409_neg	Com_14243_pos	0.0934754	Com_409_neg	Com_14243_pos
Com_409_neg	Com_14528_pos	0.100341	Com_409_neg	Com_14528_pos
Com_409_neg	Com_15434_pos	0.178623	Com_409_neg	Com_15434_pos
Com_409_neg	Com_15695_pos	0.0328056	Com_409_neg	Com_15695_pos
Com_409_neg	Com_16227_pos	0.0322492	Com_409_neg	Com_16227_pos
Com_409_neg	Com_2165_pos	0.115038	Com_409_neg	Com_2165_pos
Com_409_neg	Com_5156_pos	0.0453551	Com_409_neg	Com_5156_pos
Com_409_neg	Com_6470_pos	0.0211525	Com_409_neg	Com_6470_pos
Com_409_neg	Com_7399_pos	0.280837	Com_409_neg	Com_7399_pos
Com_430_neg	Com_457_neg	0.0718935	Com_430_neg	Com_457_neg
Com_430_neg	Com_520_neg	0.0631422	Com_430_neg	Com_520_neg
Com_430_neg	Com_684_neg	0.0856807	Com_430_neg	Com_684_neg
Com_430_neg	Com_818_neg	0.0774159	Com_430_neg	Com_818_neg
Com_430_neg	Com_908_neg	0.160617	Com_430_neg	Com_908_neg
Com_430_neg	Com_922_neg	0.0577495	Com_430_neg	Com_922_neg
Com_430_neg	Com_1113_neg	0.0768421	Com_430_neg	Com_1113_neg
Com_430_neg	Com_1479_neg	0.0705348	Com_430_neg	Com_1479_neg
Com_430_neg	Com_1491_neg	0.0369711	Com_430_neg	Com_1491_neg
Com_430_neg	Com_1878_neg	0.056084	Com_430_neg	Com_1878_neg
Com_430_neg	Com_2258_neg	0.0424243	Com_430_neg	Com_2258_neg
Com_430_neg	Com_2285_neg	0.159216	Com_430_neg	Com_2285_neg
Com_430_neg	Com_2433_neg	0.0457787	Com_430_neg	Com_2433_neg
Com_430_neg	Com_2734_neg	0.114199	Com_430_neg	Com_2734_neg
Com_430_neg	Com_2764_neg	0.118902	Com_430_neg	Com_2764_neg
Com_430_neg	Com_3307_neg	0.0293889	Com_430_neg	Com_3307_neg
Com_430_neg	Com_3762_neg	0.087972	Com_430_neg	Com_3762_neg
Com_430_neg	Com_3996_neg	0.0397064	Com_430_neg	Com_3996_neg
Com_430_neg	Com_4599_neg	0.0450733	Com_430_neg	Com_4599_neg
Com_430_neg	Com_5081_neg	0.0448653	Com_430_neg	Com_5081_neg
Com_430_neg	Com_5278_neg	0.0201888	Com_430_neg	Com_5278_neg
Com_430_neg	Com_5483_neg	0.122297	Com_430_neg	Com_5483_neg
Com_430_neg	Com_5628_neg	0.0596005	Com_430_neg	Com_5628_neg
Com_430_neg	Com_6729_neg	0.0861724	Com_430_neg	Com_6729_neg
Com_430_neg	Com_7808_neg	0.0215117	Com_430_neg	Com_7808_neg
Com_430_neg	Com_1514_neg	0.0228952	Com_430_neg	Com_1514_neg
Com_430_neg	Com_299_neg	0.0464007	Com_430_neg	Com_299_neg
Com_430_neg	Com_1537_neg	0.0267295	Com_430_neg	Com_1537_neg
Com_430_neg	Com_1781_neg	0.0614071	Com_430_neg	Com_1781_neg
Com_430_neg	Com_1541_neg	0.145108	Com_430_neg	Com_1541_neg
Com_430_neg	Com_1874_neg	0.0628882	Com_430_neg	Com_1874_neg
Com_430_neg	Com_91_pos	0.172458	Com_430_neg	Com_91_pos
Com_430_neg	Com_149_pos	0.0857579	Com_430_neg	Com_149_pos
Com_430_neg	Com_161_pos	0.0281011	Com_430_neg	Com_161_pos
Com_430_neg	Com_415_pos	0.0657331	Com_430_neg	Com_415_pos
Com_430_neg	Com_660_pos	0.0939734	Com_430_neg	Com_660_pos
Com_430_neg	Com_714_pos	0.0499452	Com_430_neg	Com_714_pos
Com_430_neg	Com_749_pos	0.0249322	Com_430_neg	Com_749_pos
Com_430_neg	Com_940_pos	0.0540866	Com_430_neg	Com_940_pos
Com_430_neg	Com_1131_pos	0.143009	Com_430_neg	Com_1131_pos
Com_430_neg	Com_1392_pos	0.0728563	Com_430_neg	Com_1392_pos
Com_430_neg	Com_1409_pos	0.0566652	Com_430_neg	Com_1409_pos
Com_430_neg	Com_1473_pos	0.10816	Com_430_neg	Com_1473_pos
Com_430_neg	Com_1580_pos	0.0518637	Com_430_neg	Com_1580_pos
Com_430_neg	Com_1893_pos	0.121263	Com_430_neg	Com_1893_pos
Com_430_neg	Com_2329_pos	0.0215178	Com_430_neg	Com_2329_pos
Com_430_neg	Com_2419_pos	0.0229882	Com_430_neg	Com_2419_pos
Com_430_neg	Com_2993_pos	0.167374	Com_430_neg	Com_2993_pos
Com_430_neg	Com_3344_pos	0.0549053	Com_430_neg	Com_3344_pos
Com_430_neg	Com_3889_pos	0.059566	Com_430_neg	Com_3889_pos
Com_430_neg	Com_4225_pos	0.04102	Com_430_neg	Com_4225_pos
Com_430_neg	Com_4452_pos	0.168238	Com_430_neg	Com_4452_pos
Com_430_neg	Com_4470_pos	0.0863785	Com_430_neg	Com_4470_pos
Com_430_neg	Com_4512_pos	0.137645	Com_430_neg	Com_4512_pos
Com_430_neg	Com_4546_pos	0.0414223	Com_430_neg	Com_4546_pos
Com_430_neg	Com_5620_pos	0.0318609	Com_430_neg	Com_5620_pos
Com_430_neg	Com_5694_pos	0.0767326	Com_430_neg	Com_5694_pos
Com_430_neg	Com_5843_pos	0.0395155	Com_430_neg	Com_5843_pos
Com_430_neg	Com_6061_pos	0.157369	Com_430_neg	Com_6061_pos
Com_430_neg	Com_6142_pos	0.0206385	Com_430_neg	Com_6142_pos
Com_430_neg	Com_6397_pos	0.0351125	Com_430_neg	Com_6397_pos
Com_430_neg	Com_6536_pos	0.0236079	Com_430_neg	Com_6536_pos
Com_430_neg	Com_6698_pos	0.134863	Com_430_neg	Com_6698_pos
Com_430_neg	Com_6900_pos	0.160059	Com_430_neg	Com_6900_pos
Com_430_neg	Com_6951_pos	0.0216605	Com_430_neg	Com_6951_pos
Com_430_neg	Com_6992_pos	0.119917	Com_430_neg	Com_6992_pos
Com_430_neg	Com_7418_pos	0.0302524	Com_430_neg	Com_7418_pos
Com_430_neg	Com_7485_pos	0.119599	Com_430_neg	Com_7485_pos
Com_430_neg	Com_7541_pos	0.123084	Com_430_neg	Com_7541_pos
Com_430_neg	Com_7594_pos	0.161115	Com_430_neg	Com_7594_pos
Com_430_neg	Com_7844_pos	0.0394721	Com_430_neg	Com_7844_pos
Com_430_neg	Com_7955_pos	0.062003	Com_430_neg	Com_7955_pos
Com_430_neg	Com_8104_pos	0.113689	Com_430_neg	Com_8104_pos
Com_430_neg	Com_9178_pos	0.0282644	Com_430_neg	Com_9178_pos
Com_430_neg	Com_9376_pos	0.0246077	Com_430_neg	Com_9376_pos
Com_430_neg	Com_9546_pos	0.0780995	Com_430_neg	Com_9546_pos
Com_430_neg	Com_9645_pos	0.02774	Com_430_neg	Com_9645_pos
Com_430_neg	Com_9997_pos	0.0233558	Com_430_neg	Com_9997_pos
Com_430_neg	Com_10765_pos	0.11344	Com_430_neg	Com_10765_pos
Com_430_neg	Com_11007_pos	0.0975094	Com_430_neg	Com_11007_pos
Com_430_neg	Com_11379_pos	0.0668124	Com_430_neg	Com_11379_pos
Com_430_neg	Com_11576_pos	0.113095	Com_430_neg	Com_11576_pos
Com_430_neg	Com_11696_pos	0.0873305	Com_430_neg	Com_11696_pos
Com_430_neg	Com_13054_pos	0.110008	Com_430_neg	Com_13054_pos
Com_430_neg	Com_13243_pos	0.0289052	Com_430_neg	Com_13243_pos
Com_430_neg	Com_13376_pos	0.0317723	Com_430_neg	Com_13376_pos
Com_430_neg	Com_13393_pos	0.0407191	Com_430_neg	Com_13393_pos
Com_430_neg	Com_14243_pos	0.0553669	Com_430_neg	Com_14243_pos
Com_430_neg	Com_14528_pos	0.0568381	Com_430_neg	Com_14528_pos
Com_430_neg	Com_15434_pos	0.168968	Com_430_neg	Com_15434_pos
Com_430_neg	Com_15695_pos	0.0429553	Com_430_neg	Com_15695_pos
Com_430_neg	Com_2165_pos	0.0511667	Com_430_neg	Com_2165_pos
Com_430_neg	Com_7399_pos	0.0805394	Com_430_neg	Com_7399_pos
Com_457_neg	Com_520_neg	0.0912537	Com_457_neg	Com_520_neg
Com_457_neg	Com_684_neg	0.194527	Com_457_neg	Com_684_neg
Com_457_neg	Com_818_neg	0.188761	Com_457_neg	Com_818_neg
Com_457_neg	Com_908_neg	0.166364	Com_457_neg	Com_908_neg
Com_457_neg	Com_922_neg	0.111094	Com_457_neg	Com_922_neg
Com_457_neg	Com_1113_neg	0.0604777	Com_457_neg	Com_1113_neg
Com_457_neg	Com_1479_neg	0.177047	Com_457_neg	Com_1479_neg
Com_457_neg	Com_1491_neg	0.0416193	Com_457_neg	Com_1491_neg
Com_457_neg	Com_1878_neg	0.0370028	Com_457_neg	Com_1878_neg
Com_457_neg	Com_2258_neg	0.0912356	Com_457_neg	Com_2258_neg
Com_457_neg	Com_2285_neg	0.193439	Com_457_neg	Com_2285_neg
Com_457_neg	Com_2433_neg	0.0990989	Com_457_neg	Com_2433_neg
Com_457_neg	Com_2734_neg	0.102158	Com_457_neg	Com_2734_neg
Com_457_neg	Com_2764_neg	0.268262	Com_457_neg	Com_2764_neg
Com_457_neg	Com_3307_neg	0.0792386	Com_457_neg	Com_3307_neg
Com_457_neg	Com_3762_neg	0.157666	Com_457_neg	Com_3762_neg
Com_457_neg	Com_3996_neg	0.0932922	Com_457_neg	Com_3996_neg
Com_457_neg	Com_4599_neg	0.0550935	Com_457_neg	Com_4599_neg
Com_457_neg	Com_5081_neg	0.0991308	Com_457_neg	Com_5081_neg
Com_457_neg	Com_5278_neg	0.046649	Com_457_neg	Com_5278_neg
Com_457_neg	Com_5483_neg	0.237162	Com_457_neg	Com_5483_neg
Com_457_neg	Com_5628_neg	0.0984584	Com_457_neg	Com_5628_neg
Com_457_neg	Com_6729_neg	0.0755048	Com_457_neg	Com_6729_neg
Com_457_neg	Com_7808_neg	0.0519309	Com_457_neg	Com_7808_neg
Com_457_neg	Com_1514_neg	0.028587	Com_457_neg	Com_1514_neg
Com_457_neg	Com_299_neg	0.0817711	Com_457_neg	Com_299_neg
Com_457_neg	Com_1537_neg	0.0810451	Com_457_neg	Com_1537_neg
Com_457_neg	Com_1781_neg	0.0923233	Com_457_neg	Com_1781_neg
Com_457_neg	Com_399_neg	0.0594855	Com_457_neg	Com_399_neg
Com_457_neg	Com_1541_neg	0.177489	Com_457_neg	Com_1541_neg
Com_457_neg	Com_1874_neg	0.0960481	Com_457_neg	Com_1874_neg
Com_457_neg	Com_2218_neg	0.0324214	Com_457_neg	Com_2218_neg
Com_457_neg	Com_91_pos	0.145773	Com_457_neg	Com_91_pos
Com_457_neg	Com_149_pos	0.0716253	Com_457_neg	Com_149_pos
Com_457_neg	Com_161_pos	0.0226229	Com_457_neg	Com_161_pos
Com_457_neg	Com_391_pos	0.076027	Com_457_neg	Com_391_pos
Com_457_neg	Com_415_pos	0.117534	Com_457_neg	Com_415_pos
Com_457_neg	Com_660_pos	0.0996803	Com_457_neg	Com_660_pos
Com_457_neg	Com_714_pos	0.0746415	Com_457_neg	Com_714_pos
Com_457_neg	Com_749_pos	0.0243782	Com_457_neg	Com_749_pos
Com_457_neg	Com_940_pos	0.116935	Com_457_neg	Com_940_pos
Com_457_neg	Com_1131_pos	0.196996	Com_457_neg	Com_1131_pos
Com_457_neg	Com_1392_pos	0.152091	Com_457_neg	Com_1392_pos
Com_457_neg	Com_1409_pos	0.0766042	Com_457_neg	Com_1409_pos
Com_457_neg	Com_1473_pos	0.251598	Com_457_neg	Com_1473_pos
Com_457_neg	Com_1580_pos	0.120035	Com_457_neg	Com_1580_pos
Com_457_neg	Com_1893_pos	0.191859	Com_457_neg	Com_1893_pos
Com_457_neg	Com_1988_pos	0.0381672	Com_457_neg	Com_1988_pos
Com_457_neg	Com_2257_pos	0.0486367	Com_457_neg	Com_2257_pos
Com_457_neg	Com_2329_pos	0.0222777	Com_457_neg	Com_2329_pos
Com_457_neg	Com_2419_pos	0.0484865	Com_457_neg	Com_2419_pos
Com_457_neg	Com_2993_pos	0.171377	Com_457_neg	Com_2993_pos
Com_457_neg	Com_3344_pos	0.0794921	Com_457_neg	Com_3344_pos
Com_457_neg	Com_3889_pos	0.115829	Com_457_neg	Com_3889_pos
Com_457_neg	Com_4452_pos	0.225159	Com_457_neg	Com_4452_pos
Com_457_neg	Com_4470_pos	0.0901329	Com_457_neg	Com_4470_pos
Com_457_neg	Com_4512_pos	0.244929	Com_457_neg	Com_4512_pos
Com_457_neg	Com_5620_pos	0.0452414	Com_457_neg	Com_5620_pos
Com_457_neg	Com_5694_pos	0.132377	Com_457_neg	Com_5694_pos
Com_457_neg	Com_5843_pos	0.0774857	Com_457_neg	Com_5843_pos
Com_457_neg	Com_6061_pos	0.0982158	Com_457_neg	Com_6061_pos
Com_457_neg	Com_6142_pos	0.0486078	Com_457_neg	Com_6142_pos
Com_457_neg	Com_6397_pos	0.0226893	Com_457_neg	Com_6397_pos
Com_457_neg	Com_6536_pos	0.0503745	Com_457_neg	Com_6536_pos
Com_457_neg	Com_6698_pos	0.161699	Com_457_neg	Com_6698_pos
Com_457_neg	Com_6900_pos	0.149069	Com_457_neg	Com_6900_pos
Com_457_neg	Com_6951_pos	0.0487423	Com_457_neg	Com_6951_pos
Com_457_neg	Com_6992_pos	0.159079	Com_457_neg	Com_6992_pos
Com_457_neg	Com_7418_pos	0.0258873	Com_457_neg	Com_7418_pos
Com_457_neg	Com_7485_pos	0.266186	Com_457_neg	Com_7485_pos
Com_457_neg	Com_7541_pos	0.11424	Com_457_neg	Com_7541_pos
Com_457_neg	Com_7594_pos	0.192259	Com_457_neg	Com_7594_pos
Com_457_neg	Com_7844_pos	0.0698574	Com_457_neg	Com_7844_pos
Com_457_neg	Com_7955_pos	0.0717381	Com_457_neg	Com_7955_pos
Com_457_neg	Com_8104_pos	0.258168	Com_457_neg	Com_8104_pos
Com_457_neg	Com_9178_pos	0.0238092	Com_457_neg	Com_9178_pos
Com_457_neg	Com_9376_pos	0.0500163	Com_457_neg	Com_9376_pos
Com_457_neg	Com_9546_pos	0.117541	Com_457_neg	Com_9546_pos
Com_457_neg	Com_9645_pos	0.071378	Com_457_neg	Com_9645_pos
Com_457_neg	Com_9997_pos	0.0298683	Com_457_neg	Com_9997_pos
Com_457_neg	Com_10765_pos	0.226403	Com_457_neg	Com_10765_pos
Com_457_neg	Com_11007_pos	0.224776	Com_457_neg	Com_11007_pos
Com_457_neg	Com_11195_pos	0.0334062	Com_457_neg	Com_11195_pos
Com_457_neg	Com_11379_pos	0.0438616	Com_457_neg	Com_11379_pos
Com_457_neg	Com_11576_pos	0.114387	Com_457_neg	Com_11576_pos
Com_457_neg	Com_11696_pos	0.203219	Com_457_neg	Com_11696_pos
Com_457_neg	Com_13054_pos	0.22472	Com_457_neg	Com_13054_pos
Com_457_neg	Com_13243_pos	0.0740969	Com_457_neg	Com_13243_pos
Com_457_neg	Com_13376_pos	0.0624495	Com_457_neg	Com_13376_pos
Com_457_neg	Com_13393_pos	0.0653255	Com_457_neg	Com_13393_pos
Com_457_neg	Com_14243_pos	0.085041	Com_457_neg	Com_14243_pos
Com_457_neg	Com_14528_pos	0.0863472	Com_457_neg	Com_14528_pos
Com_457_neg	Com_15434_pos	0.210847	Com_457_neg	Com_15434_pos
Com_457_neg	Com_15695_pos	0.0321377	Com_457_neg	Com_15695_pos
Com_457_neg	Com_16227_pos	0.0434274	Com_457_neg	Com_16227_pos
Com_457_neg	Com_2165_pos	0.101317	Com_457_neg	Com_2165_pos
Com_457_neg	Com_5156_pos	0.0503309	Com_457_neg	Com_5156_pos
Com_457_neg	Com_6470_pos	0.0200842	Com_457_neg	Com_6470_pos
Com_457_neg	Com_7399_pos	0.215345	Com_457_neg	Com_7399_pos
Com_520_neg	Com_684_neg	0.169265	Com_520_neg	Com_684_neg
Com_520_neg	Com_818_neg	0.164143	Com_520_neg	Com_818_neg
Com_520_neg	Com_908_neg	0.19942	Com_520_neg	Com_908_neg
Com_520_neg	Com_922_neg	0.100111	Com_520_neg	Com_922_neg
Com_520_neg	Com_1113_neg	0.0302048	Com_520_neg	Com_1113_neg
Com_520_neg	Com_1479_neg	0.148006	Com_520_neg	Com_1479_neg
Com_520_neg	Com_1491_neg	0.0331338	Com_520_neg	Com_1491_neg
Com_520_neg	Com_1878_neg	0.021604	Com_520_neg	Com_1878_neg
Com_520_neg	Com_2258_neg	0.0450862	Com_520_neg	Com_2258_neg
Com_520_neg	Com_2285_neg	0.181848	Com_520_neg	Com_2285_neg
Com_520_neg	Com_2433_neg	0.0578275	Com_520_neg	Com_2433_neg
Com_520_neg	Com_2734_neg	0.101206	Com_520_neg	Com_2734_neg
Com_520_neg	Com_2764_neg	0.258551	Com_520_neg	Com_2764_neg
Com_520_neg	Com_3307_neg	0.0395038	Com_520_neg	Com_3307_neg
Com_520_neg	Com_3762_neg	0.130549	Com_520_neg	Com_3762_neg
Com_520_neg	Com_3996_neg	0.0703724	Com_520_neg	Com_3996_neg
Com_520_neg	Com_4599_neg	0.0441917	Com_520_neg	Com_4599_neg
Com_520_neg	Com_5081_neg	0.0766816	Com_520_neg	Com_5081_neg
Com_520_neg	Com_5278_neg	0.0392185	Com_520_neg	Com_5278_neg
Com_520_neg	Com_5483_neg	0.236159	Com_520_neg	Com_5483_neg
Com_520_neg	Com_5628_neg	0.075551	Com_520_neg	Com_5628_neg
Com_520_neg	Com_6729_neg	0.0579591	Com_520_neg	Com_6729_neg
Com_520_neg	Com_7808_neg	0.0380223	Com_520_neg	Com_7808_neg
Com_520_neg	Com_299_neg	0.0637994	Com_520_neg	Com_299_neg
Com_520_neg	Com_1537_neg	0.0634569	Com_520_neg	Com_1537_neg
Com_520_neg	Com_1781_neg	0.0627505	Com_520_neg	Com_1781_neg
Com_520_neg	Com_399_neg	0.0399571	Com_520_neg	Com_399_neg
Com_520_neg	Com_1541_neg	0.183724	Com_520_neg	Com_1541_neg
Com_520_neg	Com_1874_neg	0.101843	Com_520_neg	Com_1874_neg
Com_520_neg	Com_2218_neg	0.0253062	Com_520_neg	Com_2218_neg
Com_520_neg	Com_91_pos	0.171142	Com_520_neg	Com_91_pos
Com_520_neg	Com_149_pos	0.0545457	Com_520_neg	Com_149_pos
Com_520_neg	Com_161_pos	0.0299272	Com_520_neg	Com_161_pos
Com_520_neg	Com_415_pos	0.116178	Com_520_neg	Com_415_pos
Com_520_neg	Com_660_pos	0.120642	Com_520_neg	Com_660_pos
Com_520_neg	Com_714_pos	0.0748135	Com_520_neg	Com_714_pos
Com_520_neg	Com_749_pos	0.0207423	Com_520_neg	Com_749_pos
Com_520_neg	Com_940_pos	0.11716	Com_520_neg	Com_940_pos
Com_520_neg	Com_1131_pos	0.233004	Com_520_neg	Com_1131_pos
Com_520_neg	Com_1392_pos	0.165247	Com_520_neg	Com_1392_pos
Com_520_neg	Com_1409_pos	0.0802604	Com_520_neg	Com_1409_pos
Com_520_neg	Com_1473_pos	0.233266	Com_520_neg	Com_1473_pos
Com_520_neg	Com_1580_pos	0.102898	Com_520_neg	Com_1580_pos
Com_520_neg	Com_1893_pos	0.175107	Com_520_neg	Com_1893_pos
Com_520_neg	Com_2257_pos	0.0268562	Com_520_neg	Com_2257_pos
Com_520_neg	Com_2419_pos	0.0302543	Com_520_neg	Com_2419_pos
Com_520_neg	Com_2993_pos	0.181604	Com_520_neg	Com_2993_pos
Com_520_neg	Com_3344_pos	0.0646472	Com_520_neg	Com_3344_pos
Com_520_neg	Com_3889_pos	0.0883796	Com_520_neg	Com_3889_pos
Com_520_neg	Com_4452_pos	0.194444	Com_520_neg	Com_4452_pos
Com_520_neg	Com_4470_pos	0.118897	Com_520_neg	Com_4470_pos
Com_520_neg	Com_4512_pos	0.248883	Com_520_neg	Com_4512_pos
Com_520_neg	Com_4546_pos	0.0377377	Com_520_neg	Com_4546_pos
Com_520_neg	Com_5620_pos	0.0386803	Com_520_neg	Com_5620_pos
Com_520_neg	Com_5694_pos	0.1555	Com_520_neg	Com_5694_pos
Com_520_neg	Com_5843_pos	0.0657202	Com_520_neg	Com_5843_pos
Com_520_neg	Com_6061_pos	0.115888	Com_520_neg	Com_6061_pos
Com_520_neg	Com_6142_pos	0.0243029	Com_520_neg	Com_6142_pos
Com_520_neg	Com_6397_pos	0.0231052	Com_520_neg	Com_6397_pos
Com_520_neg	Com_6536_pos	0.0430468	Com_520_neg	Com_6536_pos
Com_520_neg	Com_6698_pos	0.180377	Com_520_neg	Com_6698_pos
Com_520_neg	Com_6900_pos	0.146261	Com_520_neg	Com_6900_pos
Com_520_neg	Com_6951_pos	0.113801	Com_520_neg	Com_6951_pos
Com_520_neg	Com_6992_pos	0.126766	Com_520_neg	Com_6992_pos
Com_520_neg	Com_7418_pos	0.0260814	Com_520_neg	Com_7418_pos
Com_520_neg	Com_7485_pos	0.25853	Com_520_neg	Com_7485_pos
Com_520_neg	Com_7541_pos	0.137741	Com_520_neg	Com_7541_pos
Com_520_neg	Com_7594_pos	0.176913	Com_520_neg	Com_7594_pos
Com_520_neg	Com_7844_pos	0.0572694	Com_520_neg	Com_7844_pos
Com_520_neg	Com_7955_pos	0.0694517	Com_520_neg	Com_7955_pos
Com_520_neg	Com_8104_pos	0.246665	Com_520_neg	Com_8104_pos
Com_520_neg	Com_9178_pos	0.020421	Com_520_neg	Com_9178_pos
Com_520_neg	Com_9376_pos	0.0407601	Com_520_neg	Com_9376_pos
Com_520_neg	Com_9546_pos	0.0759544	Com_520_neg	Com_9546_pos
Com_520_neg	Com_9645_pos	0.0525232	Com_520_neg	Com_9645_pos
Com_520_neg	Com_9997_pos	0.0370017	Com_520_neg	Com_9997_pos
Com_520_neg	Com_10765_pos	0.232591	Com_520_neg	Com_10765_pos
Com_520_neg	Com_11007_pos	0.199052	Com_520_neg	Com_11007_pos
Com_520_neg	Com_11195_pos	0.0355003	Com_520_neg	Com_11195_pos
Com_520_neg	Com_11379_pos	0.0400358	Com_520_neg	Com_11379_pos
Com_520_neg	Com_11576_pos	0.137925	Com_520_neg	Com_11576_pos
Com_520_neg	Com_11696_pos	0.181415	Com_520_neg	Com_11696_pos
Com_520_neg	Com_13054_pos	0.212819	Com_520_neg	Com_13054_pos
Com_520_neg	Com_13243_pos	0.0476139	Com_520_neg	Com_13243_pos
Com_520_neg	Com_13376_pos	0.0334164	Com_520_neg	Com_13376_pos
Com_520_neg	Com_13393_pos	0.0487712	Com_520_neg	Com_13393_pos
Com_520_neg	Com_14243_pos	0.0910784	Com_520_neg	Com_14243_pos
Com_520_neg	Com_14528_pos	0.113355	Com_520_neg	Com_14528_pos
Com_520_neg	Com_15434_pos	0.226135	Com_520_neg	Com_15434_pos
Com_520_neg	Com_15695_pos	0.0292864	Com_520_neg	Com_15695_pos
Com_520_neg	Com_16227_pos	0.0259237	Com_520_neg	Com_16227_pos
Com_520_neg	Com_2165_pos	0.121554	Com_520_neg	Com_2165_pos
Com_520_neg	Com_5156_pos	0.0236796	Com_520_neg	Com_5156_pos
Com_520_neg	Com_6470_pos	0.0209132	Com_520_neg	Com_6470_pos
Com_520_neg	Com_7399_pos	0.182463	Com_520_neg	Com_7399_pos
Com_684_neg	Com_818_neg	0.300633	Com_684_neg	Com_818_neg
Com_684_neg	Com_908_neg	0.137691	Com_684_neg	Com_908_neg
Com_684_neg	Com_922_neg	0.155612	Com_684_neg	Com_922_neg
Com_684_neg	Com_1113_neg	0.0884662	Com_684_neg	Com_1113_neg
Com_684_neg	Com_1479_neg	0.256584	Com_684_neg	Com_1479_neg
Com_684_neg	Com_1491_neg	0.0623167	Com_684_neg	Com_1491_neg
Com_684_neg	Com_1878_neg	0.0278005	Com_684_neg	Com_1878_neg
Com_684_neg	Com_2258_neg	0.0907195	Com_684_neg	Com_2258_neg
Com_684_neg	Com_2285_neg	0.160464	Com_684_neg	Com_2285_neg
Com_684_neg	Com_2433_neg	0.194305	Com_684_neg	Com_2433_neg
Com_684_neg	Com_2734_neg	0.1336	Com_684_neg	Com_2734_neg
Com_684_neg	Com_2764_neg	0.30525	Com_684_neg	Com_2764_neg
Com_684_neg	Com_3307_neg	0.0985139	Com_684_neg	Com_3307_neg
Com_684_neg	Com_3762_neg	0.200178	Com_684_neg	Com_3762_neg
Com_684_neg	Com_3996_neg	0.140802	Com_684_neg	Com_3996_neg
Com_684_neg	Com_4599_neg	0.115945	Com_684_neg	Com_4599_neg
Com_684_neg	Com_5081_neg	0.111613	Com_684_neg	Com_5081_neg
Com_684_neg	Com_5278_neg	0.0685332	Com_684_neg	Com_5278_neg
Com_684_neg	Com_5483_neg	0.26228	Com_684_neg	Com_5483_neg
Com_684_neg	Com_5628_neg	0.130175	Com_684_neg	Com_5628_neg
Com_684_neg	Com_6729_neg	0.0790029	Com_684_neg	Com_6729_neg
Com_684_neg	Com_7808_neg	0.0883371	Com_684_neg	Com_7808_neg
Com_684_neg	Com_299_neg	0.141674	Com_684_neg	Com_299_neg
Com_684_neg	Com_1537_neg	0.247093	Com_684_neg	Com_1537_neg
Com_684_neg	Com_1781_neg	0.122288	Com_684_neg	Com_1781_neg
Com_684_neg	Com_399_neg	0.113063	Com_684_neg	Com_399_neg
Com_684_neg	Com_1541_neg	0.161512	Com_684_neg	Com_1541_neg
Com_684_neg	Com_1874_neg	0.141734	Com_684_neg	Com_1874_neg
Com_684_neg	Com_2218_neg	0.047611	Com_684_neg	Com_2218_neg
Com_684_neg	Com_91_pos	0.109226	Com_684_neg	Com_91_pos
Com_684_neg	Com_149_pos	0.0594438	Com_684_neg	Com_149_pos
Com_684_neg	Com_161_pos	0.0556056	Com_684_neg	Com_161_pos
Com_684_neg	Com_338_pos	0.0201849	Com_684_neg	Com_338_pos
Com_684_neg	Com_391_pos	0.0372069	Com_684_neg	Com_391_pos
Com_684_neg	Com_415_pos	0.184896	Com_684_neg	Com_415_pos
Com_684_neg	Com_660_pos	0.150331	Com_684_neg	Com_660_pos
Com_684_neg	Com_714_pos	0.0704862	Com_684_neg	Com_714_pos
Com_684_neg	Com_749_pos	0.0548941	Com_684_neg	Com_749_pos
Com_684_neg	Com_940_pos	0.257012	Com_684_neg	Com_940_pos
Com_684_neg	Com_1131_pos	0.226506	Com_684_neg	Com_1131_pos
Com_684_neg	Com_1392_pos	0.28301	Com_684_neg	Com_1392_pos
Com_684_neg	Com_1409_pos	0.0745148	Com_684_neg	Com_1409_pos
Com_684_neg	Com_1473_pos	0.326382	Com_684_neg	Com_1473_pos
Com_684_neg	Com_1580_pos	0.254252	Com_684_neg	Com_1580_pos
Com_684_neg	Com_1893_pos	0.166505	Com_684_neg	Com_1893_pos
Com_684_neg	Com_1988_pos	0.168607	Com_684_neg	Com_1988_pos
Com_684_neg	Com_2091_pos	0.0361814	Com_684_neg	Com_2091_pos
Com_684_neg	Com_2257_pos	0.0752921	Com_684_neg	Com_2257_pos
Com_684_neg	Com_2329_pos	0.0222999	Com_684_neg	Com_2329_pos
Com_684_neg	Com_2419_pos	0.0737023	Com_684_neg	Com_2419_pos
Com_684_neg	Com_2993_pos	0.167752	Com_684_neg	Com_2993_pos
Com_684_neg	Com_3344_pos	0.137813	Com_684_neg	Com_3344_pos
Com_684_neg	Com_3889_pos	0.157177	Com_684_neg	Com_3889_pos
Com_684_neg	Com_4452_pos	0.162138	Com_684_neg	Com_4452_pos
Com_684_neg	Com_4470_pos	0.115745	Com_684_neg	Com_4470_pos
Com_684_neg	Com_4512_pos	0.259013	Com_684_neg	Com_4512_pos
Com_684_neg	Com_4546_pos	0.0392379	Com_684_neg	Com_4546_pos
Com_684_neg	Com_5620_pos	0.0532881	Com_684_neg	Com_5620_pos
Com_684_neg	Com_5694_pos	0.238344	Com_684_neg	Com_5694_pos
Com_684_neg	Com_5843_pos	0.084905	Com_684_neg	Com_5843_pos
Com_684_neg	Com_6061_pos	0.0678965	Com_684_neg	Com_6061_pos
Com_684_neg	Com_6142_pos	0.0613644	Com_684_neg	Com_6142_pos
Com_684_neg	Com_6536_pos	0.0789354	Com_684_neg	Com_6536_pos
Com_684_neg	Com_6698_pos	0.179575	Com_684_neg	Com_6698_pos
Com_684_neg	Com_6900_pos	0.133797	Com_684_neg	Com_6900_pos
Com_684_neg	Com_6951_pos	0.0730302	Com_684_neg	Com_6951_pos
Com_684_neg	Com_6992_pos	0.168308	Com_684_neg	Com_6992_pos
Com_684_neg	Com_7418_pos	0.0687062	Com_684_neg	Com_7418_pos
Com_684_neg	Com_7485_pos	0.292476	Com_684_neg	Com_7485_pos
Com_684_neg	Com_7541_pos	0.116323	Com_684_neg	Com_7541_pos
Com_684_neg	Com_7594_pos	0.179724	Com_684_neg	Com_7594_pos
Com_684_neg	Com_7844_pos	0.104166	Com_684_neg	Com_7844_pos
Com_684_neg	Com_7955_pos	0.0861375	Com_684_neg	Com_7955_pos
Com_684_neg	Com_8104_pos	0.305708	Com_684_neg	Com_8104_pos
Com_684_neg	Com_9178_pos	0.0561815	Com_684_neg	Com_9178_pos
Com_684_neg	Com_9376_pos	0.0922179	Com_684_neg	Com_9376_pos
Com_684_neg	Com_9546_pos	0.148882	Com_684_neg	Com_9546_pos
Com_684_neg	Com_9645_pos	0.188446	Com_684_neg	Com_9645_pos
Com_684_neg	Com_9997_pos	0.0569671	Com_684_neg	Com_9997_pos
Com_684_neg	Com_10765_pos	0.246477	Com_684_neg	Com_10765_pos
Com_684_neg	Com_11007_pos	0.308159	Com_684_neg	Com_11007_pos
Com_684_neg	Com_11195_pos	0.0432875	Com_684_neg	Com_11195_pos
Com_684_neg	Com_11379_pos	0.0354329	Com_684_neg	Com_11379_pos
Com_684_neg	Com_11576_pos	0.160509	Com_684_neg	Com_11576_pos
Com_684_neg	Com_11696_pos	0.276415	Com_684_neg	Com_11696_pos
Com_684_neg	Com_13054_pos	0.242881	Com_684_neg	Com_13054_pos
Com_684_neg	Com_13243_pos	0.121681	Com_684_neg	Com_13243_pos
Com_684_neg	Com_13376_pos	0.0548367	Com_684_neg	Com_13376_pos
Com_684_neg	Com_13393_pos	0.125623	Com_684_neg	Com_13393_pos
Com_684_neg	Com_14243_pos	0.148301	Com_684_neg	Com_14243_pos
Com_684_neg	Com_14528_pos	0.193063	Com_684_neg	Com_14528_pos
Com_684_neg	Com_15434_pos	0.193787	Com_684_neg	Com_15434_pos
Com_684_neg	Com_15695_pos	0.0616715	Com_684_neg	Com_15695_pos
Com_684_neg	Com_16227_pos	0.0502533	Com_684_neg	Com_16227_pos
Com_684_neg	Com_2165_pos	0.181766	Com_684_neg	Com_2165_pos
Com_684_neg	Com_5156_pos	0.0534509	Com_684_neg	Com_5156_pos
Com_684_neg	Com_6470_pos	0.0546834	Com_684_neg	Com_6470_pos
Com_684_neg	Com_7399_pos	0.300753	Com_684_neg	Com_7399_pos
Com_818_neg	Com_908_neg	0.132271	Com_818_neg	Com_908_neg
Com_818_neg	Com_922_neg	0.163325	Com_818_neg	Com_922_neg
Com_818_neg	Com_1113_neg	0.0688328	Com_818_neg	Com_1113_neg
Com_818_neg	Com_1479_neg	0.290055	Com_818_neg	Com_1479_neg
Com_818_neg	Com_1491_neg	0.0617768	Com_818_neg	Com_1491_neg
Com_818_neg	Com_1878_neg	0.0222249	Com_818_neg	Com_1878_neg
Com_818_neg	Com_2258_neg	0.0942783	Com_818_neg	Com_2258_neg
Com_818_neg	Com_2285_neg	0.147678	Com_818_neg	Com_2285_neg
Com_818_neg	Com_2433_neg	0.186098	Com_818_neg	Com_2433_neg
Com_818_neg	Com_2734_neg	0.123019	Com_818_neg	Com_2734_neg
Com_818_neg	Com_2764_neg	0.327188	Com_818_neg	Com_2764_neg
Com_818_neg	Com_3307_neg	0.108097	Com_818_neg	Com_3307_neg
Com_818_neg	Com_3762_neg	0.196707	Com_818_neg	Com_3762_neg
Com_818_neg	Com_3996_neg	0.137106	Com_818_neg	Com_3996_neg
Com_818_neg	Com_4599_neg	0.112354	Com_818_neg	Com_4599_neg
Com_818_neg	Com_5081_neg	0.106021	Com_818_neg	Com_5081_neg
Com_818_neg	Com_5278_neg	0.0490605	Com_818_neg	Com_5278_neg
Com_818_neg	Com_5483_neg	0.278917	Com_818_neg	Com_5483_neg
Com_818_neg	Com_5628_neg	0.129895	Com_818_neg	Com_5628_neg
Com_818_neg	Com_6729_neg	0.0644344	Com_818_neg	Com_6729_neg
Com_818_neg	Com_7808_neg	0.063175	Com_818_neg	Com_7808_neg
Com_818_neg	Com_299_neg	0.139457	Com_818_neg	Com_299_neg
Com_818_neg	Com_1537_neg	0.21006	Com_818_neg	Com_1537_neg
Com_818_neg	Com_1781_neg	0.119318	Com_818_neg	Com_1781_neg
Com_818_neg	Com_399_neg	0.0953825	Com_818_neg	Com_399_neg
Com_818_neg	Com_1541_neg	0.154397	Com_818_neg	Com_1541_neg
Com_818_neg	Com_1874_neg	0.124323	Com_818_neg	Com_1874_neg
Com_818_neg	Com_2218_neg	0.0509408	Com_818_neg	Com_2218_neg
Com_818_neg	Com_91_pos	0.100427	Com_818_neg	Com_91_pos
Com_818_neg	Com_149_pos	0.0482923	Com_818_neg	Com_149_pos
Com_818_neg	Com_161_pos	0.0543757	Com_818_neg	Com_161_pos
Com_818_neg	Com_338_pos	0.0218447	Com_818_neg	Com_338_pos
Com_818_neg	Com_391_pos	0.0325494	Com_818_neg	Com_391_pos
Com_818_neg	Com_415_pos	0.17986	Com_818_neg	Com_415_pos
Com_818_neg	Com_660_pos	0.131994	Com_818_neg	Com_660_pos
Com_818_neg	Com_714_pos	0.0620951	Com_818_neg	Com_714_pos
Com_818_neg	Com_749_pos	0.0465379	Com_818_neg	Com_749_pos
Com_818_neg	Com_940_pos	0.228583	Com_818_neg	Com_940_pos
Com_818_neg	Com_1131_pos	0.217345	Com_818_neg	Com_1131_pos
Com_818_neg	Com_1392_pos	0.287435	Com_818_neg	Com_1392_pos
Com_818_neg	Com_1409_pos	0.0647883	Com_818_neg	Com_1409_pos
Com_818_neg	Com_1473_pos	0.351471	Com_818_neg	Com_1473_pos
Com_818_neg	Com_1580_pos	0.270357	Com_818_neg	Com_1580_pos
Com_818_neg	Com_1893_pos	0.153274	Com_818_neg	Com_1893_pos
Com_818_neg	Com_1988_pos	0.123254	Com_818_neg	Com_1988_pos
Com_818_neg	Com_2091_pos	0.041845	Com_818_neg	Com_2091_pos
Com_818_neg	Com_2257_pos	0.0762911	Com_818_neg	Com_2257_pos
Com_818_neg	Com_2329_pos	0.0228574	Com_818_neg	Com_2329_pos
Com_818_neg	Com_2419_pos	0.0774671	Com_818_neg	Com_2419_pos
Com_818_neg	Com_2993_pos	0.160757	Com_818_neg	Com_2993_pos
Com_818_neg	Com_3344_pos	0.130165	Com_818_neg	Com_3344_pos
Com_818_neg	Com_3889_pos	0.146857	Com_818_neg	Com_3889_pos
Com_818_neg	Com_4452_pos	0.151174	Com_818_neg	Com_4452_pos
Com_818_neg	Com_4470_pos	0.0970436	Com_818_neg	Com_4470_pos
Com_818_neg	Com_4512_pos	0.259414	Com_818_neg	Com_4512_pos
Com_818_neg	Com_4546_pos	0.0392109	Com_818_neg	Com_4546_pos
Com_818_neg	Com_5620_pos	0.0534045	Com_818_neg	Com_5620_pos
Com_818_neg	Com_5694_pos	0.231322	Com_818_neg	Com_5694_pos
Com_818_neg	Com_5843_pos	0.0794825	Com_818_neg	Com_5843_pos
Com_818_neg	Com_6061_pos	0.0575801	Com_818_neg	Com_6061_pos
Com_818_neg	Com_6142_pos	0.0639595	Com_818_neg	Com_6142_pos
Com_818_neg	Com_6536_pos	0.0575131	Com_818_neg	Com_6536_pos
Com_818_neg	Com_6698_pos	0.171022	Com_818_neg	Com_6698_pos
Com_818_neg	Com_6900_pos	0.120352	Com_818_neg	Com_6900_pos
Com_818_neg	Com_6951_pos	0.0707227	Com_818_neg	Com_6951_pos
Com_818_neg	Com_6992_pos	0.154171	Com_818_neg	Com_6992_pos
Com_818_neg	Com_7418_pos	0.0695447	Com_818_neg	Com_7418_pos
Com_818_neg	Com_7485_pos	0.313069	Com_818_neg	Com_7485_pos
Com_818_neg	Com_7541_pos	0.120799	Com_818_neg	Com_7541_pos
Com_818_neg	Com_7594_pos	0.173154	Com_818_neg	Com_7594_pos
Com_818_neg	Com_7844_pos	0.113833	Com_818_neg	Com_7844_pos
Com_818_neg	Com_7955_pos	0.0738842	Com_818_neg	Com_7955_pos
Com_818_neg	Com_8104_pos	0.313597	Com_818_neg	Com_8104_pos
Com_818_neg	Com_9178_pos	0.0514103	Com_818_neg	Com_9178_pos
Com_818_neg	Com_9376_pos	0.0679883	Com_818_neg	Com_9376_pos
Com_818_neg	Com_9546_pos	0.140782	Com_818_neg	Com_9546_pos
Com_818_neg	Com_9645_pos	0.169676	Com_818_neg	Com_9645_pos
Com_818_neg	Com_9997_pos	0.0387185	Com_818_neg	Com_9997_pos
Com_818_neg	Com_10765_pos	0.237412	Com_818_neg	Com_10765_pos
Com_818_neg	Com_11007_pos	0.330537	Com_818_neg	Com_11007_pos
Com_818_neg	Com_11195_pos	0.0389064	Com_818_neg	Com_11195_pos
Com_818_neg	Com_11379_pos	0.0262177	Com_818_neg	Com_11379_pos
Com_818_neg	Com_11576_pos	0.148286	Com_818_neg	Com_11576_pos
Com_818_neg	Com_11696_pos	0.296434	Com_818_neg	Com_11696_pos
Com_818_neg	Com_13054_pos	0.240606	Com_818_neg	Com_13054_pos
Com_818_neg	Com_13243_pos	0.107334	Com_818_neg	Com_13243_pos
Com_818_neg	Com_13376_pos	0.0565505	Com_818_neg	Com_13376_pos
Com_818_neg	Com_13393_pos	0.109585	Com_818_neg	Com_13393_pos
Com_818_neg	Com_14243_pos	0.13683	Com_818_neg	Com_14243_pos
Com_818_neg	Com_14528_pos	0.16933	Com_818_neg	Com_14528_pos
Com_818_neg	Com_15434_pos	0.182413	Com_818_neg	Com_15434_pos
Com_818_neg	Com_15695_pos	0.0622674	Com_818_neg	Com_15695_pos
Com_818_neg	Com_16227_pos	0.042507	Com_818_neg	Com_16227_pos
Com_818_neg	Com_2165_pos	0.172213	Com_818_neg	Com_2165_pos
Com_818_neg	Com_5156_pos	0.0534139	Com_818_neg	Com_5156_pos
Com_818_neg	Com_6470_pos	0.0329793	Com_818_neg	Com_6470_pos
Com_818_neg	Com_7399_pos	0.310959	Com_818_neg	Com_7399_pos
Com_908_neg	Com_922_neg	0.124913	Com_908_neg	Com_922_neg
Com_908_neg	Com_1113_neg	0.0769306	Com_908_neg	Com_1113_neg
Com_908_neg	Com_1479_neg	0.118374	Com_908_neg	Com_1479_neg
Com_908_neg	Com_1491_neg	0.115078	Com_908_neg	Com_1491_neg
Com_908_neg	Com_1878_neg	0.0746392	Com_908_neg	Com_1878_neg
Com_908_neg	Com_2258_neg	0.134177	Com_908_neg	Com_2258_neg
Com_908_neg	Com_2285_neg	0.21446	Com_908_neg	Com_2285_neg
Com_908_neg	Com_2433_neg	0.0961687	Com_908_neg	Com_2433_neg
Com_908_neg	Com_2734_neg	0.142068	Com_908_neg	Com_2734_neg
Com_908_neg	Com_2764_neg	0.224369	Com_908_neg	Com_2764_neg
Com_908_neg	Com_3307_neg	0.112398	Com_908_neg	Com_3307_neg
Com_908_neg	Com_3762_neg	0.138312	Com_908_neg	Com_3762_neg
Com_908_neg	Com_3996_neg	0.135876	Com_908_neg	Com_3996_neg
Com_908_neg	Com_4599_neg	0.0864333	Com_908_neg	Com_4599_neg
Com_908_neg	Com_5081_neg	0.1461	Com_908_neg	Com_5081_neg
Com_908_neg	Com_5278_neg	0.0355558	Com_908_neg	Com_5278_neg
Com_908_neg	Com_5483_neg	0.204436	Com_908_neg	Com_5483_neg
Com_908_neg	Com_5628_neg	0.177869	Com_908_neg	Com_5628_neg
Com_908_neg	Com_6729_neg	0.143949	Com_908_neg	Com_6729_neg
Com_908_neg	Com_7808_neg	0.0884203	Com_908_neg	Com_7808_neg
Com_908_neg	Com_1514_neg	0.0334027	Com_908_neg	Com_1514_neg
Com_908_neg	Com_299_neg	0.0858779	Com_908_neg	Com_299_neg
Com_908_neg	Com_1537_neg	0.0767861	Com_908_neg	Com_1537_neg
Com_908_neg	Com_1781_neg	0.0798295	Com_908_neg	Com_1781_neg
Com_908_neg	Com_399_neg	0.0643481	Com_908_neg	Com_399_neg
Com_908_neg	Com_1541_neg	0.223654	Com_908_neg	Com_1541_neg
Com_908_neg	Com_1874_neg	0.216023	Com_908_neg	Com_1874_neg
Com_908_neg	Com_2218_neg	0.0374653	Com_908_neg	Com_2218_neg
Com_908_neg	Com_91_pos	0.216287	Com_908_neg	Com_91_pos
Com_908_neg	Com_149_pos	0.142286	Com_908_neg	Com_149_pos
Com_908_neg	Com_161_pos	0.0479124	Com_908_neg	Com_161_pos
Com_908_neg	Com_338_pos	0.0331213	Com_908_neg	Com_338_pos
Com_908_neg	Com_391_pos	0.0489858	Com_908_neg	Com_391_pos
Com_908_neg	Com_415_pos	0.19629	Com_908_neg	Com_415_pos
Com_908_neg	Com_660_pos	0.213187	Com_908_neg	Com_660_pos
Com_908_neg	Com_714_pos	0.131441	Com_908_neg	Com_714_pos
Com_908_neg	Com_749_pos	0.0365234	Com_908_neg	Com_749_pos
Com_908_neg	Com_940_pos	0.129925	Com_908_neg	Com_940_pos
Com_908_neg	Com_1131_pos	0.216598	Com_908_neg	Com_1131_pos
Com_908_neg	Com_1392_pos	0.174925	Com_908_neg	Com_1392_pos
Com_908_neg	Com_1409_pos	0.145539	Com_908_neg	Com_1409_pos
Com_908_neg	Com_1473_pos	0.190269	Com_908_neg	Com_1473_pos
Com_908_neg	Com_1580_pos	0.108567	Com_908_neg	Com_1580_pos
Com_908_neg	Com_1893_pos	0.194137	Com_908_neg	Com_1893_pos
Com_908_neg	Com_1988_pos	0.0246863	Com_908_neg	Com_1988_pos
Com_908_neg	Com_2091_pos	0.0337943	Com_908_neg	Com_2091_pos
Com_908_neg	Com_2257_pos	0.0493015	Com_908_neg	Com_2257_pos
Com_908_neg	Com_2329_pos	0.0511338	Com_908_neg	Com_2329_pos
Com_908_neg	Com_2419_pos	0.0741222	Com_908_neg	Com_2419_pos
Com_908_neg	Com_2993_pos	0.189521	Com_908_neg	Com_2993_pos
[truncated: 4,065 more rows]
