# Supplementary material for: Metabolomic and Transcriptomic Analyses Reveal the Potential Mechanisms of Dynamic Ovarian Development in Goats during Sexual Maturation
Source: Int J Mol Sci. 2024 Sep 13;25(18):9898. doi: 10.3390/ijms25189898 (PMC11432265; doi:10.3390/ijms25189898)
Supplement: Supplementary file 1 [file ijms-25-09898-s001.zip › Table S18.xlsx]

## Sheet: 10_GS_and_MM
Table S18 GS and MM values for all genes and modules
probes	moduleColor	GS.OW	p.GS.OW	GS.OL	p.GS.OL	GS.OD	p.GS.OD	GS.OT	p.GS.OT	GS.PROG	p.GS.PROG	GS.E2	p.GS.E2	MMblack	p.MMblack	MMgrey60	p.MMgrey60	MMyellow	p.MMyellow	MMdarkgrey	p.MMdarkgrey	MMdarkturquoise	p.MMdarkturquoise	MMlightgreen	p.MMlightgreen	MMpurple	p.MMpurple	MMred	p.MMred	MMwhite	p.MMwhite	MMblue	p.MMblue	MMroyalblue	p.MMroyalblue	MMgreenyellow	p.MMgreenyellow	MMpink	p.MMpink	MMdarkred	p.MMdarkred	MMdarkorange	p.MMdarkorange	MMturquoise	p.MMturquoise	MMgrey	p.MMgrey
102172097	black	-0.316668	0.173732	-0.441827	0.0511279	-0.374117	0.104159	-0.388134	0.0908241	-0.0683432	0.774652	0.16727	0.480886	0.912554	2.06023e-08	0.564409	0.00952925	-0.119105	0.616973	-0.245832	0.29614	-0.123506	0.603925	-0.29341	0.209284	-0.54097	0.0137776	-0.603568	0.00483645	0.316686	0.173705	0.0568042	0.811982	0.0496963	0.835177	-0.197397	0.404168	0.206496	0.382398	-0.55431	0.0112053	-0.0240613	0.919796	-0.150221	0.527285	0.061654	0.79624
102177278	black	-0.25604	0.275885	-0.428899	0.0591646	-0.193809	0.412936	-0.318648	0.170909	-0.227652	0.334398	-0.119551	0.615647	0.584403	0.0068105	0.217066	0.357955	-0.255935	0.27609	-0.17765	0.453671	0.149222	0.530069	-0.443328	0.050252	-0.529692	0.0163055	-0.575652	0.00790922	0.719375	0.000350216	0.433655	0.0561036	0.160478	0.499124	0.179226	0.449609	0.619917	0.0035504	-0.327645	0.158479	0.135245	0.569689	-0.21771	0.356494	-0.128476	0.589326
102190819	black	-0.404491	0.0769003	-0.410402	0.0722824	-0.427435	0.0601316	-0.440305	0.052028	-0.0587671	0.805602	0.106286	0.655608	0.985517	2.52681e-15	0.64853	0.00198126	-0.0950696	0.690119	-0.304007	0.192533	-0.203818	0.388737	-0.163458	0.49108	-0.428548	0.0593952	-0.430672	0.0580092	0.0648553	0.78589	-0.164316	0.488777	-0.00492572	0.983557	-0.248553	0.290655	0.00687795	0.977041	-0.547002	0.0125611	-0.196831	0.405544	-0.17377	0.463749	-0.0819542	0.73123
102187986	black	-0.228545	0.332454	-0.433691	0.0560813	-0.199913	0.398082	-0.249356	0.289048	0.0375804	0.87501	0.238997	0.310196	0.868101	7.04079e-07	0.60276	0.00490885	-0.0297114	0.901042	-0.25738	0.273293	0.0536559	0.822238	-0.447254	0.0480148	-0.487559	0.0292118	-0.70555	0.000510253	0.276615	0.237754	-0.0944609	0.69201	-0.0806682	0.735302	-0.0573274	0.81028	0.353121	0.126709	-0.648053	0.00200158	-0.292327	0.211049	-0.310474	0.182766	0.114022	0.632186
102182911	black	-0.275701	0.239372	-0.24652	0.294747	-0.21984	0.351691	-0.402329	0.0786437	-0.430066	0.0584019	-0.277998	0.23532	0.645267	0.00212375	0.0763214	0.749113	-0.509596	0.0217227	0.196971	0.405205	0.292186	0.211278	-0.0397758	0.867768	-0.111657	0.639312	-0.437024	0.0540097	0.0485582	0.838904	-0.288357	0.217601	-0.385807	0.0929464	0.136228	0.566859	0.406969	0.0749383	-0.533665	0.0153758	-0.180236	0.447017	0.0246535	0.917828	0.232825	0.323229
102171011	black	-0.553434	0.0113614	-0.480981	0.0318011	-0.578565	0.00752857	-0.507815	0.0222645	-0.42912	0.0590192	-0.387442	0.0914513	0.610501	0.00425084	0.096444	0.685857	-0.42867	0.0593151	0.0160112	0.946584	-0.117088	0.622991	0.00143888	0.995196	-0.413028	0.0702981	-0.276288	0.238333	0.43558	0.0548996	0.379548	0.098834	0.155361	0.513082	0.0407441	0.864577	0.285772	0.221938	-0.107169	0.652917	0.471208	0.0359759	0.22896	0.331552	0.112162	0.637788
102180257	black	-0.360185	0.118767	-0.392689	0.0867741	-0.424553	0.0620705	-0.436642	0.0542442	-0.110514	0.642765	0.14257	0.548762	0.92315	6.70238e-09	0.581044	0.00721643	-0.114488	0.630785	-0.380286	0.0981264	-0.266596	0.255873	-0.218778	0.354081	-0.55246	0.0115367	-0.413967	0.069599	0.300349	0.19821	0.259086	0.270013	0.339343	0.143271	-0.289425	0.215825	0.0196576	0.934441	-0.428076	0.0597067	0.123393	0.604258	-0.199258	0.399662	-0.218294	0.355174
102173884	black	-0.207457	0.380139	-0.275622	0.239511	-0.396584	0.0834175	-0.272186	0.245658	-0.046155	0.846784	0.136426	0.566291	0.870548	6.00451e-07	0.609752	0.00431107	-0.0480811	0.840467	-0.346303	0.134725	-0.175442	0.459392	-0.37794	0.100389	-0.572382	0.0083552	-0.507576	0.0223378	0.324973	0.162103	0.120584	0.612575	0.373251	0.105027	-0.196018	0.407526	0.143386	0.546453	-0.478255	0.0329255	0.000184005	0.999386	-0.219544	0.352357	-0.116331	0.625257
102177471	black	-0.403126	0.0779975	-0.44851	0.0473156	-0.461904	0.0403351	-0.457268	0.0426543	0.196975	0.405195	0.32115	0.167387	0.925944	4.85269e-09	0.785113	4.12622e-05	0.150944	0.525276	-0.329258	0.156318	-0.349724	0.130659	-0.177416	0.454274	-0.5054	0.0230161	-0.475304	0.0341775	-0.0603374	0.800506	-0.270025	0.249577	-0.043567	0.855286	-0.295728	0.20554	-0.107226	0.652744	-0.478927	0.0326454	-0.209214	0.376025	-0.0824754	0.729582	-0.0725908	0.761026
102190073	black	-0.266139	0.256721	-0.31649	0.173988	-0.314878	0.17631	-0.278538	0.234374	0.0176423	0.94115	0.20997	0.374265	0.875671	4.25685e-07	0.613564	0.00401141	-0.0176603	0.941091	-0.194299	0.411734	0.13009	0.584619	-0.240047	0.308012	-0.251882	0.284028	-0.514605	0.0202549	0.187282	0.429145	-0.0705103	0.767692	0.0468449	0.844521	-0.467564	0.0376371	0.0297122	0.90104	-0.8257	7.35107e-06	-0.300932	0.197298	-0.402458	0.0785388	-0.0166772	0.944365
102190641	black	-0.148751	0.531382	-0.276087	0.238689	-0.108167	0.649882	-0.271711	0.246516	0.031031	0.896669	0.262257	0.263984	0.901854	5.59406e-08	0.648214	0.00199473	-0.0366264	0.87816	-0.38237	0.0961462	-0.143748	0.545431	-0.337691	0.145354	-0.471153	0.0360008	-0.552631	0.0115058	0.0195666	0.934744	-0.291863	0.211808	-0.106709	0.654319	-0.043654	0.855	0.159426	0.501978	-0.545122	0.0129306	-0.39308	0.0864324	-0.300881	0.197378	-0.123813	0.60302
102180798	black	-0.354065	0.125626	-0.346881	0.134031	-0.372876	0.105405	-0.379419	0.0989585	-0.00374086	0.987512	0.201078	0.395281	0.974378	4.11868e-13	0.688323	0.000792995	-0.034962	0.88366	-0.35857	0.120549	-0.202106	0.392819	-0.161804	0.495537	-0.368893	0.109475	-0.385659	0.0930828	0.0306883	0.897805	-0.159744	0.501115	0.0299928	0.90011	-0.363097	0.115598	-0.0971006	0.683824	-0.592403	0.00591868	-0.264548	0.259681	-0.278697	0.234095	-0.105939	0.656665
102190550	black	-0.462963	0.0398192	-0.443989	0.0498697	-0.471749	0.0357343	-0.479945	0.032225	-0.0862623	0.717642	0.131354	0.580942	0.980873	3.03646e-14	0.617273	0.0037366	-0.124589	0.600732	-0.22116	0.348735	-0.198369	0.401812	-0.0844799	0.723254	-0.381414	0.0970513	-0.389185	0.0898782	0.0473913	0.842729	-0.173192	0.46526	-0.0232811	0.922389	-0.315225	0.175809	-0.0528237	0.824954	-0.551833	0.011651	-0.141294	0.552384	-0.0948143	0.690912	-0.0887965	0.709687
102168579	black	0.00749982	0.974966	-0.245424	0.296968	0.00434027	0.985511	-0.134696	0.57127	0.064036	0.788535	0.235353	0.317851	0.747591	0.000151247	0.528427	0.0166109	-0.0273254	0.908956	-0.27585	0.239109	0.0870293	0.715231	-0.47534	0.0341616	-0.486887	0.0294688	-0.753971	0.000123235	0.19039	0.421385	-0.239421	0.309313	-0.182334	0.441656	0.0968002	0.684754	0.446951	0.0481847	-0.612377	0.00410282	-0.41008	0.0725279	-0.33507	0.148703	0.0535053	0.82273
102173125	black	-0.359065	0.120002	-0.34951	0.13091	-0.372839	0.105442	-0.386103	0.0926742	-0.0455276	0.848844	0.176338	0.457066	0.979116	6.65261e-14	0.660043	0.00154075	-0.077789	0.744442	-0.34413	0.137353	-0.196933	0.405297	-0.161802	0.495543	-0.373278	0.105	-0.383906	0.0947067	0.0528411	0.824897	-0.143807	0.545264	0.0305951	0.898113	-0.337969	0.145002	-0.0717961	0.76357	-0.580628	0.007268	-0.239179	0.309816	-0.260044	0.268183	-0.0981328	0.680632
102191178	black	-0.408397	0.0738248	-0.550514	0.0118939	-0.382016	0.0964809	-0.551311	0.0117466	0.0208523	0.930466	0.0854724	0.720128	0.647238	0.0020367	0.367162	0.111278	-0.0849384	0.721809	0.211319	0.371131	0.0927359	0.697377	-0.0147257	0.950867	-0.359878	0.119104	-0.639577	0.0023927	-0.0660727	0.781963	-0.488899	0.0287054	-0.437404	0.0537774	0.0772922	0.746022	0.32132	0.16715	-0.495317	0.0263741	-0.146154	0.538654	0.253932	0.279995	0.0052937	0.982328
102171103	black	-0.378149	0.100186	-0.366087	0.112409	-0.392402	0.0870257	-0.409847	0.0727069	-0.0518946	0.827988	0.162577	0.493452	0.982628	1.28484e-14	0.654091	0.00175688	-0.0874841	0.713803	-0.334992	0.148802	-0.200325	0.39709	-0.152791	0.52016	-0.389041	0.0900072	-0.394737	0.0849973	0.0737611	0.757283	-0.134132	0.572898	0.0282702	0.905821	-0.338459	0.144384	-0.0612302	0.797612	-0.577103	0.00771773	-0.214128	0.364656	-0.241965	0.304044	-0.107147	0.652985
102172392	black	-0.507714	0.0222954	-0.50246	0.0239582	-0.563834	0.0096188	-0.570294	0.00865067	-0.00405439	0.986465	0.151308	0.524267	0.96939	2.00523e-12	0.661235	0.00150024	-0.0492581	0.836612	-0.273736	0.242874	-0.300284	0.198313	-0.133471	0.574807	-0.532588	0.0156236	-0.461189	0.0406866	0.121761	0.609084	-0.110944	0.641465	0.0355096	0.88185	-0.276748	0.23752	-0.0115541	0.961441	-0.463133	0.039737	-0.0397156	0.867967	-0.0288959	0.903746	-0.171971	0.468461
102172844	black	-0.219534	0.352379	-0.308733	0.185362	-0.377173	0.101137	-0.275307	0.240072	-0.0954783	0.688851	0.179428	0.449089	0.90306	5.02742e-08	0.576209	0.00783532	-0.105654	0.657533	-0.328111	0.157853	-0.116639	0.624334	-0.372504	0.10578	-0.558859	0.010423	-0.536703	0.0146939	0.369299	0.109055	0.187129	0.42953	0.373518	0.104759	-0.213559	0.365962	0.176409	0.456882	-0.530795	0.016043	0.0246665	0.917785	-0.253447	0.280947	-0.0916474	0.700771
102183109	black	0.145501	0.54049	0.157022	0.508529	0.10557	0.657791	0.291382	0.212597	0.381283	0.0971753	0.0938479	0.693916	-0.802017	2.10958e-05	-0.278694	0.234101	0.441468	0.0513391	0.390629	0.0885889	0.213267	0.366634	0.2503	0.287167	0.482967	0.0310012	0.371997	0.106293	-0.286766	0.220263	-0.0222393	0.925853	0.0255565	0.914829	-0.162554	0.493513	-0.318537	0.171067	0.24142	0.305168	0.0825051	0.729488	0.186504	0.4311	0.0883115	0.711207
102173692	black	-0.514363	0.0203241	-0.60613	0.00461276	-0.547999	0.0123687	-0.56701	0.00913242	-0.171646	0.469314	-0.0931372	0.696127	0.796002	2.69732e-05	0.392304	0.0871113	-0.219591	0.35225	-0.0791787	0.740026	-0.0921429	0.699226	-0.236836	0.314723	-0.593873	0.00576575	-0.563478	0.00967465	0.38651	0.0923018	0.028862	0.903859	0.0133726	0.955377	0.108435	0.649069	0.414733	0.0690324	-0.324628	0.162576	0.128236	0.590028	0.123017	0.605368	-0.0954503	0.688938
102178573	black	-0.295771	0.205471	-0.303511	0.193297	-0.321082	0.167483	-0.31725	0.172899	-0.0880602	0.711995	0.168809	0.4768	0.963932	8.60552e-12	0.626616	0.00311275	-0.117253	0.622499	-0.33015	0.155132	-0.184641	0.435799	-0.195082	0.409814	-0.352617	0.127289	-0.36664	0.111827	0.026444	0.911882	-0.199425	0.39926	0.00947873	0.968363	-0.255905	0.276149	-0.0289793	0.90347	-0.55893	0.0104111	-0.282246	0.227944	-0.247671	0.292426	-0.0315807	0.894849
102179049	black	-0.142949	0.547691	-0.164565	0.48811	-0.290713	0.213696	-0.17988	0.447929	-0.128528	0.589174	0.150247	0.527212	0.723972	0.000307529	0.472715	0.0353059	-0.0805062	0.735815	-0.48553	0.0299925	-0.257511	0.27304	-0.331549	0.153285	-0.504124	0.0234213	-0.273267	0.243715	0.455312	0.0436632	0.569507	0.00876411	0.667064	0.00131488	-0.312289	0.180086	-0.0111031	0.962945	-0.295488	0.205926	0.236156	0.316154	-0.353341	0.126455	-0.199785	0.398391
102179523	black	-0.380091	0.098313	-0.396099	0.0838302	-0.415708	0.0683159	-0.417205	0.0672268	-0.0371689	0.876369	0.177435	0.454225	0.993554	1.78358e-18	0.670565	0.00121311	-0.0724035	0.761625	-0.324271	0.163064	-0.203858	0.388642	-0.191263	0.41922	-0.439698	0.0523905	-0.44459	0.0495246	0.0991399	0.677523	-0.129898	0.585177	0.0419841	0.860494	-0.296904	0.203658	-0.0102987	0.965628	-0.569877	0.00871061	-0.193466	0.41378	-0.205686	0.38431	-0.109323	0.646373
102180351	black	-0.293966	0.208381	-0.302952	0.19416	-0.372722	0.10556	-0.330994	0.154015	-0.0978822	0.681406	0.162881	0.492633	0.921389	8.1641e-09	0.606715	0.00456289	-0.0907752	0.703495	-0.44226	0.0508742	-0.249857	0.288047	-0.257935	0.272223	-0.487477	0.0292431	-0.363924	0.11471	0.289087	0.216385	0.254339	0.279199	0.370758	0.107555	-0.34798	0.132721	-0.0345956	0.884871	-0.465941	0.038396	0.0271189	0.909642	-0.315473	0.17545	-0.163747	0.490305
102186527	black	-0.462034	0.0402716	-0.427299	0.0602223	-0.473647	0.0348962	-0.363534	0.115129	0.101608	0.669926	0.209978	0.374246	0.719062	0.000353288	0.593239	0.00583135	0.0955717	0.688561	-0.100227	0.674172	-0.274183	0.242075	0.0461203	0.846898	-0.167202	0.481066	-0.12514	0.599109	-0.18821	0.42682	-0.317178	0.173002	-0.0903052	0.704964	-0.388592	0.0904107	-0.309456	0.184282	-0.380283	0.0981287	-0.176107	0.457666	0.0589521	0.805001	0.0451182	0.850188
108636542	black	-0.463809	0.0394111	-0.362998	0.115705	-0.345826	0.135298	-0.457301	0.0426377	-0.260918	0.266521	-0.294887	0.206893	0.564004	0.00959229	0.163374	0.491308	-0.295617	0.205719	0.105227	0.658839	0.203189	0.390233	0.146499	0.537684	-0.103002	0.665646	-0.312548	0.179706	0.0736633	0.757595	-0.0281346	0.906272	-0.106226	0.655791	-0.156957	0.508707	0.12834	0.589723	-0.468063	0.0374062	0.0224897	0.92502	-0.0541044	0.820775	0.00157817	0.994731
102178401	black	-0.430895	0.0578652	-0.417764	0.0668238	-0.457924	0.0423201	-0.463707	0.0394602	-0.0689678	0.772645	0.130502	0.583417	0.990628	5.11977e-17	0.638485	0.00244741	-0.108175	0.649858	-0.259608	0.269016	-0.190783	0.420408	-0.11576	0.626968	-0.405262	0.0762858	-0.423031	0.0631128	0.0674447	0.777543	-0.163716	0.490388	-0.00261986	0.991254	-0.31651	0.173958	-0.0323312	0.892363	-0.574317	0.00808889	-0.165451	0.485737	-0.144708	0.542722	-0.0974361	0.682786
102178678	black	-0.240787	0.306478	-0.1417	0.551231	-0.473274	0.0350596	-0.316303	0.174256	-0.236972	0.314437	-0.04959	0.835525	0.604445	0.00475889	0.284874	0.223457	-0.220119	0.351065	-0.133085	0.575923	-0.269737	0.250102	-0.00412324	0.986235	-0.426386	0.0608316	-0.20438	0.387402	0.21507	0.362499	0.181829	0.442941	0.471311	0.0359299	-0.217783	0.35633	-0.0421965	0.859795	-0.178085	0.452548	0.357652	0.121572	0.101794	0.669353	-0.161738	0.495715
102174447	black	-0.360126	0.118831	-0.126185	0.596038	-0.421718	0.0640231	-0.39129	0.0880035	-0.26987	0.249858	-0.0502612	0.833329	0.780629	4.8816e-05	0.355419	0.124084	-0.285136	0.223013	-0.122101	0.608078	-0.0938288	0.693975	0.144056	0.544562	-0.0252869	0.915724	-0.0599037	0.801913	-0.223056	0.344512	-0.275424	0.239863	-0.0494698	0.835919	-0.343236	0.138445	-0.228853	0.331784	-0.475707	0.034004	-0.224932	0.340362	-0.115776	0.626919	-0.0365732	0.878336
102172499	black	-0.356663	0.12268	-0.39102	0.0882427	-0.362451	0.116296	-0.377691	0.100632	-0.147532	0.53479	0.0395785	0.868418	0.829494	6.11936e-06	0.474882	0.0343592	-0.160181	0.499928	-0.375106	0.103175	-0.113214	0.634615	-0.287283	0.219395	-0.50807	0.0221863	-0.43046	0.0581464	0.562661	0.00980376	0.391839	0.0875194	0.30518	0.190736	-0.276616	0.237753	0.160591	0.498817	-0.446158	0.0486318	0.100204	0.674243	-0.318506	0.17111	-0.233527	0.32173
108633234	black	-0.304127	0.192349	-0.317097	0.173117	-0.352698	0.127195	-0.421258	0.0643446	0.0111494	0.96279	0.105827	0.657007	0.717872	0.000365217	0.487803	0.0291194	-0.0263224	0.912285	-0.174386	0.462143	-0.0965402	0.685559	0.054743	0.818693	-0.308411	0.185845	-0.344809	0.136529	0.130528	0.583342	-0.180652	0.44595	-0.0522602	0.826794	-0.345665	0.135493	-0.0324016	0.892131	-0.497452	0.0256329	-0.168253	0.478273	-0.123456	0.604072	-0.387598	0.0913098
102189175	black	-0.42923	0.0589472	-0.46197	0.0403026	-0.454403	0.0441382	-0.456311	0.0431456	-0.176899	0.455611	0.0190487	0.936468	0.900888	6.08764e-08	0.500589	0.0245733	-0.188079	0.427149	-0.35828	0.120872	-0.190611	0.420835	-0.219382	0.352721	-0.532743	0.0155878	-0.412216	0.0709072	0.456244	0.0431806	0.308095	0.18632	0.278239	0.234898	-0.241319	0.305378	0.130388	0.583751	-0.416551	0.0677013	0.119478	0.615863	-0.218992	0.353599	-0.198502	0.40149
102180980	black	-0.311574	0.181139	-0.371799	0.106494	-0.284609	0.223907	-0.334037	0.150037	0.20582	0.383994	0.379275	0.0990965	0.911323	2.3258e-08	0.795204	2.78499e-05	0.168811	0.476796	-0.479483	0.0324155	-0.274412	0.241666	-0.270348	0.248988	-0.457035	0.0427738	-0.442611	0.050669	0.0330973	0.889828	-0.138669	0.559863	0.0552067	0.817183	-0.345221	0.13603	-0.115105	0.62893	-0.533992	0.0153012	-0.311824	0.18077	-0.359043	0.120026	-0.175478	0.459298
102172852	black	-0.287887	0.218385	-0.211481	0.370755	-0.429858	0.0585376	-0.251646	0.284496	-0.203522	0.38944	0.0693717	0.771347	0.570597	0.00860722	0.272499	0.245094	-0.185065	0.434727	-0.0703094	0.768337	-0.0353452	0.882393	-0.0807215	0.735133	-0.200525	0.396611	-0.154348	0.515866	0.291944	0.211675	0.197759	0.40329	0.405462	0.0761273	-0.37623	0.102063	-0.0704025	0.768038	-0.364837	0.113735	0.167305	0.480792	-0.12278	0.606071	0.0854141	0.720311
102175910	black	-0.500399	0.0246364	-0.40285	0.0782206	-0.60406	0.00479286	-0.561346	0.0100144	-0.138785	0.559532	0.054982	0.817914	0.814145	1.25232e-05	0.470633	0.0362342	-0.131361	0.58092	-0.163982	0.489672	-0.242674	0.302586	0.127222	0.592997	-0.341402	0.140704	-0.196164	0.40717	0.11283	0.635773	0.058757	0.805634	0.253384	0.28107	-0.425962	0.0611168	-0.18423	0.436838	-0.383136	0.0954263	0.143751	0.545422	0.00481139	0.983938	-0.338032	0.144923
102176373	black	-0.273168	0.243891	-0.364843	0.113728	-0.230503	0.328214	-0.304088	0.192409	-0.260599	0.267127	-0.0305705	0.898195	0.768539	7.5408e-05	0.306318	0.189003	-0.327597	0.158543	0.0822206	0.730388	0.397245	0.0828578	-0.287461	0.219096	-0.25709	0.273853	-0.622126	0.0034008	0.429774	0.0585921	-0.0802217	0.736717	-0.100679	0.672781	-0.103918	0.662841	0.456165	0.043221	-0.770062	7.14896e-05	-0.201533	0.394191	-0.222844	0.344983	-0.0157735	0.947376
102168219	black	-0.125971	0.596667	-0.12732	0.59271	-0.0179005	0.940291	-0.0540775	0.820863	-0.0705059	0.767706	0.0286383	0.904601	0.316546	0.173907	0.215725	0.361004	-0.00205076	0.993154	-0.149299	0.529853	0.0558245	0.81517	0.0673637	0.777804	0.155056	0.513918	0.0928905	0.696896	-0.14659	0.537429	0.20993	0.374358	0.150412	0.526754	-0.345951	0.135148	-0.265652	0.257624	-0.314988	0.176151	-0.102541	0.667059	-0.312204	0.180212	-0.0878451	0.71267
102182002	black	-0.505027	0.0231338	-0.340296	0.142079	-0.631377	0.00282979	-0.441098	0.0515578	-0.0763571	0.748999	0.0562637	0.813741	0.776243	5.73318e-05	0.519769	0.0188256	-0.0469623	0.844136	-0.157366	0.507589	-0.354283	0.125376	0.22377	0.342927	-0.165803	0.484797	0.0128281	0.957192	-0.117686	0.621205	-0.105769	0.657183	0.170826	0.471472	-0.560536	0.010146	-0.445842	0.0488104	-0.343021	0.138709	0.033815	0.887453	0.0680926	0.775458	-0.20553	0.384679
102171387	black	-0.513253	0.0206431	-0.725639	0.000293192	-0.484018	0.0305843	-0.610408	0.00425825	0.105784	0.657139	0.168746	0.476968	0.722858	0.000317438	0.518529	0.0191613	0.0206636	0.931094	-0.104135	0.662177	-0.171829	0.468834	-0.369073	0.109288	-0.789677	3.46311e-05	-0.74923	0.000143576	0.456141	0.0432337	0.0331355	0.889701	-0.0429469	0.857326	0.149747	0.528604	0.474321	0.0346024	-0.269889	0.249824	0.176326	0.457097	0.190442	0.421257	-0.230723	0.32774
102188364	black	0.278799	0.233917	0.333522	0.150705	0.275458	0.239803	0.407078	0.0748531	0.200113	0.397602	-0.0485528	0.838922	-0.493807	0.0269089	-0.197416	0.404124	0.205507	0.384733	0.178584	0.451261	0.108837	0.647849	0.190581	0.420912	0.47122	0.0359708	0.259357	0.269495	-0.532369	0.0156743	-0.403489	0.0777045	-0.389883	0.0892535	0.0482656	0.839863	-0.213207	0.366772	0.127312	0.592733	-0.318729	0.170794	0.0201504	0.932801	0.672121	0.00117006
102180356	black	-0.50779	0.0222722	-0.601531	0.00502068	-0.472114	0.035572	-0.500418	0.0246302	-0.143462	0.546238	-0.00440374	0.985299	0.836654	4.27615e-06	0.44094	0.0516509	-0.212209	0.369073	-0.0537253	0.822012	-0.147478	0.534942	-0.161734	0.495725	-0.503824	0.0235173	-0.514241	0.020359	0.176738	0.45603	-0.238743	0.310726	-0.193398	0.413947	0.0914261	0.701462	0.305243	0.19064	-0.349434	0.131	-0.0363216	0.879167	0.171248	0.470361	0.0327146	0.891094
102180712	black	-0.388864	0.0901659	-0.484895	0.0302398	-0.414984	0.0688471	-0.449898	0.0465519	-0.0310389	0.896643	0.173824	0.463607	0.957321	3.82086e-11	0.629563	0.00293499	-0.0891954	0.708437	-0.273697	0.242944	-0.180443	0.446485	-0.303895	0.192706	-0.583782	0.00688407	-0.590258	0.00614783	0.267181	0.254792	-0.108177	0.649851	-0.00556686	0.981417	-0.115667	0.627246	0.213855	0.365282	-0.503512	0.0236177	-0.122056	0.608213	-0.0981118	0.680697	-0.144791	0.542489
102177672	black	0.467971	0.0374486	0.650436	0.00190182	0.519482	0.018903	0.571262	0.00851269	0.0577847	0.808793	-0.149981	0.527953	-0.681221	0.000943155	-0.360972	0.117904	0.12617	0.596081	5.77527e-05	0.999807	0.055668	0.81568	0.317283	0.172851	0.744649	0.000165899	0.725732	0.000292409	-0.609121	0.00436244	-0.268132	0.25304	-0.187294	0.429116	-0.0469495	0.844177	-0.488301	0.0289307	0.305317	0.190528	-0.393585	0.0859936	-0.206691	0.38194	0.277627	0.235972
102169060	black	-0.322446	0.165583	-0.304737	0.191413	-0.376492	0.101806	-0.354091	0.125596	-0.0567564	0.812137	0.195461	0.408886	0.978018	1.05117e-13	0.662369	0.00146255	-0.0797853	0.738101	-0.367542	0.110881	-0.220466	0.350287	-0.186484	0.431151	-0.398802	0.0815495	-0.373734	0.104543	0.0872475	0.714546	-0.0901653	0.705401	0.129516	0.586292	-0.356547	0.122811	-0.0855549	0.719868	-0.564216	0.0095592	-0.193045	0.414815	-0.268921	0.251593	-0.120502	0.612819
102174610	black	-0.58884	0.00630326	-0.548143	0.0123413	-0.651253	0.00186858	-0.5642	0.00956177	-0.100294	0.673967	0.0707615	0.766886	0.565492	0.00936232	0.287806	0.21852	-0.102244	0.667972	0.268334	0.252669	-0.122645	0.60647	0.186067	0.4322	-0.239187	0.309799	-0.245157	0.297511	-0.0248386	0.917213	-0.0422026	0.859775	0.0111739	0.962709	-0.242965	0.301989	-0.07845	0.74234	-0.26194	0.264584	0.325156	0.161853	0.42279	0.0632795	0.151265	0.524385
102176568	black	-0.337995	0.14497	-0.366549	0.111922	-0.340449	0.141888	-0.3505	0.129749	0.0592577	0.804009	0.242542	0.302858	0.963689	9.1334e-12	0.728315	0.000271367	0.0288803	0.903798	-0.396616	0.0833906	-0.199116	0.400005	-0.216652	0.358894	-0.386417	0.0923866	-0.412222	0.0709026	0.0457506	0.848112	-0.145183	0.541385	0.0298868	0.900461	-0.355288	0.124233	-0.0831041	0.727596	-0.599959	0.00516673	-0.300837	0.197447	-0.328017	0.157978	-0.0934683	0.695097
102182643	black	-0.270147	0.249354	-0.303014	0.194064	-0.430273	0.0582673	-0.357804	0.121403	-0.145343	0.540935	0.149846	0.528328	0.879895	3.16934e-07	0.534573	0.0151693	-0.154292	0.51602	-0.268358	0.252625	-0.260756	0.266828	-0.275752	0.239281	-0.579802	0.0073714	-0.44667	0.0483428	0.28133	0.229521	0.0724317	0.761535	0.321444	0.166977	-0.148937	0.530863	0.112894	0.635581	-0.369951	0.108382	0.0998014	0.675483	-0.0333741	0.888912	-0.192916	0.415133
102187084	black	0.223871	0.342705	0.202625	0.391578	0.244045	0.299776	0.091397	0.701553	0.0899571	0.706053	-0.126115	0.596244	-0.507113	0.0224809	-0.260722	0.266893	0.138789	0.559521	-0.219526	0.352397	-0.21467	0.363415	-0.0651444	0.784957	-0.0460991	0.846968	0.292889	0.210132	0.232186	0.324595	0.455119	0.0437641	0.198235	0.402137	0.217633	0.356669	0.00241157	0.991949	0.567722	0.00902615	0.250132	0.2875	-0.0271494	0.90954	-0.333556	0.150661
102174784	black	-0.320656	0.168078	-0.391473	0.087842	-0.311189	0.181707	-0.392173	0.0872266	-0.00338237	0.988708	0.16224	0.494361	0.947267	2.47128e-10	0.654394	0.0017453	-0.0526863	0.825403	-0.31505	0.176062	-0.159673	0.501306	-0.237263	0.313826	-0.422578	0.0634257	-0.479133	0.0325601	-0.00215717	0.992798	-0.272487	0.245117	-0.106777	0.65411	-0.128991	0.587822	0.0847814	0.722304	-0.553051	0.01143	-0.328119	0.157841	-0.211633	0.370405	-0.0786982	0.741552
100861147	black	-0.123671	0.603437	-0.341456	0.140637	-0.0411423	0.863265	-0.274198	0.242047	0.0422846	0.859505	0.321902	0.166339	0.76494	8.54078e-05	0.559623	0.010296	-0.0286044	0.904713	-0.421097	0.0644567	-0.302498	0.194862	-0.555916	0.0109239	-0.732627	0.00023911	-0.622758	0.00335896	0.24285	0.302225	-0.0565055	0.812954	0.0157504	0.947452	0.286508	0.220696	0.37851	0.099836	-0.208095	0.378643	-0.11194	0.638455	-0.127978	0.590783	-0.118768	0.617979
102172848	black	-0.600901	0.00507879	-0.538218	0.0143631	-0.608748	0.00439301	-0.625218	0.00320018	-0.117231	0.622565	0.00332888	0.988887	0.868735	6.75846e-07	0.492356	0.0274305	-0.133994	0.573294	-0.166351	0.483333	-0.26718	0.254794	0.126523	0.595044	-0.359254	0.119792	-0.25708	0.273872	0.0340176	0.886783	-0.0685799	0.773891	0.00272447	0.990905	-0.279063	0.233457	-0.102639	0.666761	-0.354586	0.125031	0.0384197	0.87224	0.0584322	0.806689	-0.201318	0.394706
102177668	black	-0.364237	0.114376	-0.375653	0.102633	-0.468939	0.0370035	-0.41599	0.06811	-0.139827	0.556557	0.0916423	0.700787	0.896189	9.0743e-08	0.538586	0.0142837	-0.150806	0.52566	-0.385703	0.0930422	-0.252226	0.283351	-0.291249	0.212814	-0.616693	0.00377851	-0.440812	0.0517271	0.48142	0.0316229	0.28605	0.221468	0.38502	0.0936719	-0.22293	0.34479	0.132681	0.577093	-0.373427	0.10485	0.149495	0.529307	-0.182534	0.441145	-0.273056	0.244094
102174882	black	-0.409279	0.0731433	-0.35667	0.122673	-0.406764	0.0750997	-0.415498	0.0684697	-0.118289	0.619408	0.101846	0.669194	0.964633	7.23211e-12	0.588434	0.00634828	-0.151719	0.523126	-0.264536	0.259703	-0.136953	0.564777	-0.0749149	0.753598	-0.289258	0.216102	-0.33206	0.152613	0.0307358	0.897647	-0.174196	0.462637	-0.0207439	0.930827	-0.354112	0.125573	-0.0817878	0.731757	-0.595543	0.00559603	-0.236654	0.315105	-0.222343	0.346096	-0.0909704	0.702885
102176738	black	-0.634501	0.00265601	-0.613772	0.00399558	-0.732323	0.00024127	-0.638205	0.00246161	-0.163811	0.490132	0.0383558	0.872451	0.73906	0.000197104	0.380316	0.0980975	-0.161507	0.49634	0.0383159	0.872583	-0.290341	0.214309	0.0324033	0.892125	-0.523472	0.0178512	-0.322048	0.166136	0.279968	0.231881	0.270151	0.249346	0.284874	0.223457	-0.238243	0.311771	0.00601769	0.979912	-0.205531	0.384675	0.529363	0.0163845	0.370973	0.107335	-0.193862	0.412806
102169914	black	-0.32804	0.157948	-0.384194	0.0944382	-0.366884	0.111571	-0.35581	0.123641	-0.0973249	0.68313	0.120525	0.612752	0.956061	4.94164e-11	0.602812	0.00490424	-0.110776	0.641973	-0.281149	0.229834	-0.0563658	0.813408	-0.203574	0.389316	-0.372431	0.105853	-0.454315	0.0441845	0.168321	0.478093	0.017537	0.941501	0.118979	0.61735	-0.310681	0.18246	0.053673	0.822182	-0.643809	0.00219013	-0.162386	0.493966	-0.295603	0.205741	-0.0460861	0.847011
102184383	black	0.133079	0.575941	0.158932	0.50332	0.0724822	0.761373	0.447296	0.0479913	0.272656	0.244812	0.145886	0.539406	-0.424415	0.0621643	-0.0695214	0.770866	0.320752	0.167944	0.094959	0.690463	-0.00193556	0.993538	0.0811857	0.733662	0.386814	0.0920236	0.336845	0.146429	-0.323073	0.164715	-0.00290039	0.990317	-0.00620504	0.979287	-0.195654	0.408415	-0.357325	0.121938	0.134613	0.57151	-0.0454356	0.849146	0.00559783	0.981313	0.639261	0.00240844
102186810	black	-0.442799	0.0505596	-0.417934	0.0667015	-0.457639	0.0424654	-0.473684	0.0348799	-0.0770556	0.746775	0.142461	0.549071	0.978632	8.16492e-14	0.623461	0.00331293	-0.115538	0.627634	-0.261653	0.265127	-0.221895	0.347092	-0.0981268	0.68065	-0.391073	0.0881951	-0.380423	0.0979951	0.0271943	0.909391	-0.178132	0.452426	-0.0228458	0.923836	-0.292394	0.210939	-0.053686	0.82214	-0.528943	0.0164859	-0.165166	0.4865	-0.111256	0.64052	-0.131749	0.579795
102179053	black	-0.483388	0.0308338	-0.359885	0.119096	-0.521824	0.0182799	-0.496929	0.0258129	-0.135528	0.568872	0.00126703	0.99577	0.573615	0.00818473	0.2707	0.248348	-0.173548	0.46433	0.138429	0.560548	-0.190048	0.422234	0.239591	0.30896	-0.14385	0.545142	-0.118612	0.618442	-0.215923	0.360554	-0.379898	0.0984974	-0.271583	0.246747	-0.129124	0.587433	-0.100047	0.674728	-0.211441	0.370849	-0.00986018	0.967091	0.386105	0.0926727	-0.143347	0.546564
102174515	black	-0.186943	0.429997	-0.0721941	0.762296	-0.216123	0.360098	-0.151594	0.523475	-0.138781	0.559544	-0.128756	0.588507	0.548288	0.0123134	0.308277	0.186046	-0.152493	0.520983	-0.241264	0.30549	-0.349956	0.130386	0.218972	0.353644	0.0147751	0.950703	0.125266	0.598737	-0.438365	0.0531928	-0.498927	0.0251302	-0.286722	0.220338	-0.130595	0.583147	-0.299955	0.198828	-0.157463	0.507326	-0.353007	0.126839	-0.0079716	0.973392	0.153149	0.51917
102190998	black	-0.135931	0.567714	-0.326544	0.159965	-0.0774442	0.745538	-0.287489	0.21905	-0.0769193	0.747209	0.148012	0.533447	0.750706	0.000136954	0.480374	0.032049	-0.0975622	0.682396	-0.480416	0.0320318	-0.313907	0.17772	-0.44985	0.0465785	-0.634133	0.00267601	-0.456083	0.0432638	0.184336	0.436571	0.123643	0.603521	0.102121	0.668349	0.289471	0.215748	0.322108	0.166052	-0.145799	0.539652	-0.0580863	0.807813	-0.185037	0.434799	-0.113545	0.633619
102183732	black	-0.273637	0.243051	-0.283328	0.226089	-0.365052	0.113506	-0.331523	0.153319	0.062047	0.794967	0.213978	0.365	0.920552	8.95297e-09	0.706625	0.000495906	0.0338435	0.887359	-0.333103	0.151251	-0.234138	0.320428	-0.18707	0.429678	-0.353655	0.126096	-0.388976	0.0900658	-0.120028	0.614227	-0.300924	0.19731	-0.0205344	0.931523	-0.288553	0.217274	-0.106135	0.656067	-0.557993	0.0105684	-0.332129	0.152523	-0.227986	0.333671	0.0853131	0.720629
100860938	black	-0.262044	0.264387	-0.265888	0.257185	-0.416346	0.0678499	-0.31202	0.180483	0.165762	0.484906	0.326523	0.159994	0.918557	1.11097e-08	0.794259	2.89205e-05	0.151606	0.52344	-0.3845	0.0941537	-0.278788	0.233936	-0.225825	0.338397	-0.415244	0.0686558	-0.409565	0.0729234	-0.0704652	0.767837	-0.203134	0.390364	0.152362	0.521346	-0.411787	0.0712303	-0.18305	0.439832	-0.570862	0.00856951	-0.263812	0.26106	-0.257095	0.273843	-0.0325378	0.891679
102178216	black	-0.289222	0.216161	-0.348958	0.131562	-0.33484	0.148999	-0.330711	0.15439	0.0801942	0.736804	0.231006	0.32713	0.880043	3.13613e-07	0.688343	0.0007926	0.0407144	0.864675	-0.436096	0.0545804	-0.281065	0.229979	-0.334577	0.149338	-0.498897	0.0251403	-0.426607	0.060684	0.119293	0.616415	-0.189771	0.422924	0.0125172	0.958229	-0.135307	0.569508	0.0629956	0.791898	-0.41771	0.0668622	-0.29989	0.19893	-0.224371	0.3416	-0.194797	0.410512
102173062	black	-0.444074	0.0498207	-0.392507	0.0869334	-0.542777	0.0134036	-0.455527	0.0435514	-0.0790103	0.74056	-0.000746135	0.997509	0.721433	0.000330522	0.45669	0.0429505	-0.0852672	0.720774	-0.153716	0.517607	-0.436048	0.05461	-0.00661715	0.977911	-0.437055	0.0539906	-0.234833	0.318954	-0.129977	0.584946	-0.171452	0.469825	0.0384455	0.872155	-0.0131031	0.956276	-0.0616887	0.796128	-0.0986331	0.679087	0.10841	0.649145	0.250863	0.286047	0.135895	0.567817
102169070	black	-0.0733037	0.758745	-0.312456	0.179842	0.0171982	0.94263	-0.263913	0.260869	-0.112867	0.635661	0.216612	0.358984	0.772251	6.6165e-05	0.419277	0.0657415	-0.20718	0.380788	-0.225458	0.339205	0.0330515	0.889979	-0.501304	0.0243367	-0.59804	0.00534981	-0.733056	0.000236087	0.348695	0.131872	-0.0528758	0.824784	-0.0492611	0.836602	0.201798	0.393557	0.515852	0.0199022	-0.484713	0.0303112	-0.142287	0.549565	-0.211583	0.37052	-0.107493	0.651931
102190288	black	-0.330029	0.155293	-0.325094	0.161938	-0.377745	0.100579	-0.362824	0.115893	-0.0624837	0.793554	0.185679	0.433176	0.979773	5.00215e-14	0.658095	0.00160886	-0.0842028	0.724128	-0.378236	0.100102	-0.213045	0.367146	-0.20511	0.385672	-0.418797	0.0660835	-0.391101	0.0881704	0.135358	0.569361	-0.0304715	0.898523	0.148114	0.533162	-0.354785	0.124805	-0.0596115	0.802861	-0.564947	0.00944603	-0.16358	0.490752	-0.282946	0.226744	-0.124067	0.60227
102170382	black	-0.371825	0.106468	-0.423643	0.0626919	-0.402016	0.0788987	-0.426825	0.0605383	-0.101003	0.671783	-0.00766998	0.974398	0.83408	4.87358e-06	0.499777	0.0248443	-0.131272	0.581181	-0.0451533	0.850073	0.0554657	0.816339	-0.131002	0.581963	-0.301691	0.196115	-0.45677	0.0429094	0.0800912	0.737131	-0.225052	0.340097	-0.0857556	0.719236	-0.160381	0.499386	0.154525	0.515378	-0.607757	0.00447514	-0.205782	0.384082	-0.0640769	0.788403	-0.166087	0.48404
102168967	black	-0.190957	0.419979	-0.199937	0.398024	-0.308561	0.185619	-0.25813	0.271848	0.146984	0.536325	0.404178	0.0771508	0.876914	3.90726e-07	0.765295	8.43739e-05	0.135673	0.568454	-0.502145	0.0240608	-0.390729	0.0885004	-0.30805	0.186386	-0.527253	0.0168984	-0.395694	0.0841763	0.0562083	0.813921	-0.0228459	0.923836	0.294774	0.207076	-0.364648	0.113937	-0.170451	0.472459	-0.427399	0.0601551	-0.135147	0.569968	-0.272026	0.245947	-0.215471	0.361584
102191758	black	0.00662469	0.977886	-0.121156	0.610879	0.133603	0.574425	-0.171696	0.469183	-0.235868	0.316763	-0.105073	0.659309	0.482549	0.0311682	0.166628	0.482595	-0.26116	0.266061	-0.451645	0.0456045	-0.149231	0.530044	-0.325828	0.160937	-0.331945	0.152765	-0.194921	0.410207	0.178012	0.452736	-0.0139617	0.953414	-0.053979	0.821184	0.394866	0.0848864	0.341631	0.14042	-0.0349406	0.883731	-0.272374	0.245319	-0.323407	0.164253	-0.160993	0.49773
102172406	black	-0.105087	0.659265	-0.123935	0.60266	-0.0459976	0.847301	0.0137598	0.954086	0.23923	0.309711	-0.0710004	0.76612	-0.64724	0.0020366	-0.325525	0.16135	0.245864	0.296076	0.583569	0.00690949	0.177738	0.453444	0.358736	0.120366	0.379125	0.0992415	0.263554	0.261544	-0.319723	0.16939	-0.35481	0.124776	-0.375339	0.102943	0.13568	0.568434	-0.0920883	0.699396	0.303546	0.193242	0.0555134	0.816183	0.539378	0.0141139	0.0840507	0.724608
102185890	black	0.278926	0.233695	0.343717	0.137858	0.354275	0.125386	0.460792	0.0408824	-0.0475064	0.842351	-0.272797	0.244558	-0.720178	0.000342415	-0.502622	0.0239054	0.0296704	0.901178	0.227355	0.335046	0.277471	0.236246	0.285074	0.223119	0.700008	0.000589935	0.603978	0.00480006	-0.273757	0.242836	0.00286222	0.990445	-0.119608	0.615478	0.0338983	0.887178	-0.208956	0.376627	0.280466	0.231016	-0.145321	0.540995	-0.0673966	0.777698	0.302674	0.194589
102191669	black	0.511076	0.0212806	0.343037	0.13869	0.587158	0.00649174	0.495815	0.0261999	-0.139591	0.55723	-0.138014	0.561738	-0.534859	0.0151048	-0.417191	0.0672373	-0.062599	0.793181	-0.168358	0.477996	0.0960766	0.686995	-0.232372	0.324197	0.168987	0.476329	0.329655	0.15579	0.131232	0.581296	0.374902	0.103377	0.243963	0.299945	0.48506	0.0301755	0.219929	0.351492	0.446738	0.0483043	0.0014464	0.995171	-0.240719	0.306618	-0.0665066	0.780564
102177025	black	0.599951	0.00516749	0.485107	0.0301572	0.565153	0.00941431	0.609466	0.00433435	0.0975469	0.682443	0.0453038	0.849579	-0.636786	0.00253465	-0.32472	0.162449	0.158042	0.505745	-0.0287897	0.904099	0.307485	0.187239	-0.276476	0.237999	0.243514	0.300863	0.139389	0.557807	-0.0274303	0.908608	0.223957	0.342514	0.282368	0.227735	0.318735	0.170786	0.178213	0.452218	0.227647	0.334409	-0.103962	0.662707	-0.307811	0.186747	0.130865	0.582364
102190011	black	-0.389099	0.0899549	-0.540572	0.0138611	-0.368478	0.109905	-0.395834	0.0840565	-0.0282889	0.905759	-0.0305683	0.898202	0.622553	0.00337244	0.372621	0.105662	-0.0864941	0.716913	0.106505	0.65494	0.020972	0.930068	-0.182156	0.442108	-0.357114	0.122174	-0.521555	0.0183505	0.0349046	0.88385	-0.315949	0.174765	-0.314577	0.176746	0.169247	0.475642	0.348036	0.132654	-0.377219	0.101092	-0.114321	0.631284	0.176609	0.456362	0.331112	0.15386
102183476	black	-0.0889103	0.70933	-0.243522	0.300846	0.0258317	0.913915	-0.229714	0.329919	-0.0484367	0.839302	0.0616236	0.796338	0.548677	0.0122393	0.316099	0.174549	-0.106611	0.654616	-0.303802	0.192849	-0.165019	0.486893	-0.274203	0.242038	-0.393636	0.0859488	-0.402044	0.0788759	-0.132674	0.577114	-0.264474	0.25982	-0.251116	0.285544	0.436866	0.0541066	0.338591	0.144217	-0.114582	0.630502	-0.298161	0.201659	-0.118469	0.61887	0.134215	0.572658
102182655	black	-0.355279	0.124243	-0.33847	0.14437	-0.369135	0.109224	-0.401337	0.079453	-0.0349178	0.883806	0.17966	0.448495	0.952977	8.99608e-11	0.651249	0.00186876	-0.0611953	0.797726	-0.41906	0.0658958	-0.290553	0.21396	-0.151944	0.522503	-0.391395	0.0879111	-0.31907	0.170311	0.0211845	0.929361	-0.137009	0.564618	0.0373745	0.87569	-0.284426	0.224219	-0.10006	0.674687	-0.470759	0.0361775	-0.242243	0.303471	-0.255772	0.276406	-0.134315	0.572369
102178591	black	-0.271609	0.246701	-0.3447	0.136661	-0.268294	0.252742	-0.376194	0.102098	0.103098	0.665351	0.336343	0.14707	0.935426	1.46452e-09	0.735776	0.000217679	0.0505291	0.832453	-0.3873	0.0915804	-0.300599	0.19782	-0.295719	0.205554	-0.503613	0.023585	-0.480135	0.0321471	-0.021889	0.927017	-0.234143	0.320418	-0.0267917	0.910728	-0.192689	0.415694	-0.0247043	0.91766	-0.493344	0.0270746	-0.264029	0.260653	-0.19733	0.404331	-0.118396	0.619088
102185704	black	-0.398729	0.0816111	-0.421224	0.0643683	-0.474719	0.0344298	-0.418174	0.0665291	-0.163232	0.491689	0.0894113	0.707761	0.871509	5.63549e-07	0.501177	0.0243785	-0.167907	0.479192	-0.287351	0.219281	-0.180029	0.447548	-0.236991	0.314397	-0.538129	0.0143824	-0.426916	0.0604774	0.494436	0.0266852	0.370338	0.107986	0.368137	0.11026	-0.330326	0.154899	0.0915575	0.701052	-0.440251	0.0520604	0.22197	0.346925	-0.155185	0.513564	-0.201376	0.394567
102187017	black	0.488494	0.0288579	0.273407	0.243463	0.623955	0.00328091	0.396335	0.083629	0.0789397	0.740785	-0.0197223	0.934226	-0.492933	0.0272221	-0.336985	0.146251	0.0299214	0.900346	-0.00933595	0.968839	0.254358	0.279163	-0.171102	0.470746	0.0620134	0.795076	-0.115088	0.628982	-0.0163021	0.945614	-0.140862	0.55361	-0.316164	0.174455	0.624213	0.00326426	0.470833	0.0361444	0.240102	0.307897	-0.275516	0.2397	-0.143128	0.547182	0.108285	0.649524
102178500	black	-0.403188	0.0779473	-0.47909	0.0325777	-0.463844	0.0393943	-0.456074	0.0432684	0.26183	0.264792	0.369497	0.10885	0.913237	1.92485e-08	0.821384	9.00904e-06	0.209893	0.374442	-0.385845	0.0929115	-0.291917	0.211719	-0.269664	0.250234	-0.573726	0.00816957	-0.550489	0.0118986	0.180525	0.446275	-0.0818378	0.731599	0.0877512	0.712964	-0.425045	0.0617362	-0.0730419	0.759582	-0.559249	0.0103581	-0.142524	0.548895	-0.214403	0.364027	-0.190224	0.421798
102187015	black	0.172596	0.46682	0.439443	0.0525432	0.171392	0.469981	0.177642	0.453692	0.013221	0.955883	-0.250746	0.28628	-0.689284	0.000774322	-0.474751	0.0344161	0.0502988	0.833206	0.27645	0.238047	0.163592	0.490721	0.566254	0.00924629	0.700884	0.000576677	0.59885	0.0052719	-0.509282	0.0218173	-0.121862	0.608785	-0.230159	0.328958	-0.205187	0.38549	-0.448983	0.047054	0.235732	0.317051	-0.057417	0.809989	0.0738632	0.756957	0.0821001	0.730769
102181553	black	-0.149089	0.530437	-0.262542	0.263446	-0.217975	0.355894	-0.234888	0.318836	0.0797071	0.738349	0.339782	0.142721	0.929506	3.15517e-09	0.744314	0.000167643	0.0606844	0.799381	-0.567426	0.00907012	-0.341123	0.14105	-0.447685	0.047774	-0.604297	0.00477197	-0.482175	0.0313186	0.167041	0.481496	0.0547545	0.818656	0.265903	0.257158	-0.172371	0.46741	0.0341274	0.88642	-0.436225	0.0545012	-0.166118	0.483956	-0.368048	0.110352	-0.0863023	0.717516
102190191	black	-0.361934	0.116856	-0.43607	0.0545967	-0.423751	0.062618	-0.429845	0.0585455	-0.0641707	0.7881	0.127489	0.592213	0.974186	4.40273e-13	0.629768	0.00292292	-0.106531	0.654859	-0.299795	0.19908	-0.188057	0.427204	-0.285144	0.223	-0.577467	0.00767025	-0.561466	0.00999512	0.252275	0.283253	-0.053264	0.823517	0.0852139	0.720941	-0.14355	0.545991	0.179108	0.449912	-0.511525	0.0211478	-0.0880192	0.712124	-0.130626	0.583057	-0.15088	0.525456
102182557	black	-0.160055	0.500271	-0.256558	0.274881	-0.0234171	0.921937	-0.0269416	0.91023	0.0342385	0.886052	-0.00550988	0.981607	0.381607	0.0968676	0.265914	0.257137	-0.00120198	0.995987	-0.193087	0.414714	0.15083	0.525594	-0.154642	0.515057	-0.116203	0.625639	-0.250791	0.28619	0.280164	0.231541	-0.0259641	0.913475	-0.107048	0.653284	-0.0925771	0.697872	0.175257	0.459872	-0.37565	0.102635	-0.292749	0.21036	-0.363935	0.114698	-0.0493606	0.836276
102181458	black	-0.221121	0.348821	-0.331804	0.15295	-0.25754	0.272984	-0.289085	0.216389	-0.0738911	0.756868	0.193912	0.412684	0.798643	2.42383e-05	0.525915	0.0172307	-0.083234	0.727185	-0.42766	0.0599819	-0.186661	0.430705	-0.404787	0.0766639	-0.582175	0.00707758	-0.470065	0.0364909	0.528373	0.0166239	0.435678	0.0548392	0.388356	0.0906236	-0.249687	0.288388	0.150394	0.526805	-0.414191	0.0694324	0.138509	0.56032	-0.321412	0.167021	-0.197426	0.4041
102176930	black	-0.250024	0.287714	-0.411312	0.07159	-0.178339	0.451891	-0.32376	0.163767	-0.101411	0.670531	0.0879172	0.712444	0.780199	4.96005e-05	0.418513	0.0662862	-0.172086	0.46816	0.0174557	0.941772	0.39154	0.0877828	-0.32148	0.166927	-0.275275	0.240128	-0.692595	0.000712815	0.298404	0.201274	-0.145886	0.539407	-0.152446	0.521115	-0.100374	0.67372	0.426938	0.0604625	-0.818921	1.00934e-05	-0.318739	0.17078	-0.304935	0.191111	-0.0239951	0.920016
102191096	black	-0.300595	0.197826	-0.438627	0.0530348	-0.432069	0.0571106	-0.352342	0.127607	-0.029939	0.900288	0.0415757	0.861838	0.682298	0.000918957	0.486278	0.0297026	0.00266401	0.991106	-0.379404	0.098972	-0.384737	0.0939338	-0.300975	0.197231	-0.672338	0.00116414	-0.377167	0.101143	0.307895	0.186621	0.311486	0.181268	0.439884	0.0522794	0.0727525	0.760508	0.180999	0.445062	-0.0688688	0.772963	0.261831	0.26479	-0.0206261	0.931218	-0.0603753	0.800383
100860890	black	-0.376755	0.101547	-0.359474	0.119549	-0.389205	0.0898603	-0.405205	0.0763315	-0.0543279	0.820047	0.15988	0.500744	0.979573	5.46152e-14	0.651419	0.00186188	-0.0882325	0.711455	-0.328437	0.157416	-0.192169	0.416977	-0.143889	0.545034	-0.368903	0.109464	-0.381797	0.0966879	0.0570509	0.811179	-0.14522	0.54128	0.0217057	0.927627	-0.34705	0.133829	-0.0740121	0.756481	-0.584157	0.00683963	-0.226885	0.336074	-0.246362	0.295066	-0.101344	0.670735
102168788	black	-0.565451	0.00936857	-0.525435	0.0173512	-0.645619	0.00210797	-0.516231	0.0197959	0.0428534	0.857633	0.185864	0.43271	0.792021	3.15982e-05	0.574683	0.00803933	0.00761878	0.974569	-0.0398815	0.867419	-0.409231	0.0731804	0.059796	0.802262	-0.434571	0.0555285	-0.291273	0.212775	-0.0528229	0.824957	-0.260728	0.266881	-0.0507401	0.831762	-0.279373	0.232916	-0.170631	0.471986	-0.272627	0.244864	0.110183	0.643766	0.339841	0.142648	-0.061052	0.79819
102186074	black	-0.341182	0.140977	-0.367441	0.110986	-0.323547	0.16406	-0.358448	0.120685	-0.192257	0.41676	-0.0513007	0.829929	0.787435	3.77627e-05	0.376176	0.102116	-0.267477	0.254246	-0.0933544	0.695451	0.17427	0.462444	-0.278664	0.234154	-0.313141	0.178838	-0.540534	0.013869	0.426154	0.0609874	-0.135327	0.569452	-0.159218	0.502544	-0.141761	0.551056	0.350689	0.129528	-0.635741	0.0025896	-0.256814	0.274386	-0.230233	0.328798	0.00225663	0.992466
102190188	black	-0.296512	0.204284	-0.371224	0.107079	-0.377944	0.100385	-0.333136	0.151207	0.210412	0.373236	0.384448	0.0942022	0.912624	2.04613e-08	0.816186	1.14288e-05	0.204475	0.387177	-0.460482	0.0410359	-0.36038	0.118553	-0.233845	0.321053	-0.476045	0.0338595	-0.388428	0.0905592	-0.0119407	0.960151	-0.0752328	0.752584	0.162558	0.493504	-0.382323	0.0961906	-0.187365	0.428937	-0.488783	0.0287489	-0.200594	0.396444	-0.264841	0.259136	-0.109038	0.647237
102182273	black	-0.163782	0.490209	-0.0522457	0.826842	-0.259626	0.268981	-0.00495753	0.983451	0.0436278	0.855086	0.229172	0.331093	0.613821	0.00399187	0.502271	0.0240197	0.0293208	0.902337	-0.227793	0.334091	-0.239689	0.308756	-0.10179	0.669365	-0.109414	0.646097	-0.134688	0.571293	-0.17854	0.451374	-0.278019	0.235283	-0.00902716	0.96987	-0.35385	0.125872	-0.269229	0.251029	-0.364996	0.113566	-0.264386	0.259985	-0.162336	0.494102	0.508201	0.0221459
102168876	black	-0.317345	0.172763	-0.161681	0.49587	-0.356554	0.122803	-0.241778	0.304429	-0.183189	0.439481	9.07626e-05	0.999697	0.766833	8.0014e-05	0.453216	0.0447648	-0.178731	0.450881	-0.324288	0.163041	-0.267341	0.254497	-0.0417712	0.861194	-0.1785	0.451476	-0.0866663	0.716372	0.0300729	0.899844	0.00539283	0.981998	0.0976791	0.682034	-0.387233	0.0916414	-0.221397	0.348204	-0.362406	0.116345	-0.10689	0.653768	-0.219332	0.352834	0.192964	0.415017
102190087	black	-0.360845	0.118043	-0.360163	0.11879	-0.383753	0.0948495	-0.391357	0.0879446	-0.046686	0.845042	0.180571	0.446159	0.986422	1.418e-15	0.66428	0.00140084	-0.0796586	0.738503	-0.352185	0.127789	-0.206205	0.383084	-0.186905	0.430092	-0.410743	0.0720219	-0.407462	0.0745526	0.0985972	0.679198	-0.113346	0.63422	0.0575892	0.809429	-0.327042	0.159292	-0.045305	0.849575	-0.571715	0.00844874	-0.20976	0.374752	-0.25302	0.281785	-0.110124	0.643947
102189534	black	-0.33266	0.151828	-0.327664	0.158453	-0.372084	0.106205	-0.36095	0.117928	-0.0486298	0.83867	0.192333	0.416573	0.980602	3.44242e-14	0.666821	0.0013222	-0.074018	0.756462	-0.374373	0.103903	-0.20804	0.37877	-0.200161	0.397484	-0.405503	0.076095	-0.390374	0.0888159	0.114679	0.630209	-0.0772396	0.746189	0.113191	0.634685	-0.353103	0.126729	-0.0645898	0.786747	-0.573686	0.00817494	-0.202391	0.392138	-0.28547	0.222447	-0.12086	0.611756
102190652	black	-0.44727	0.0480059	-0.445527	0.0489895	-0.570735	0.00858748	-0.504455	0.0233154	-0.0136223	0.954545	0.146003	0.539076	0.872245	5.36644e-07	0.599997	0.00516324	-0.0290197	0.903336	-0.359722	0.119276	-0.294195	0.208011	-0.201122	0.395177	-0.606893	0.00454783	-0.443955	0.0498895	0.42841	0.0594862	0.260878	0.266596	0.353793	0.125937	-0.372648	0.105635	0.0109474	0.963464	-0.398457	0.0818382	0.177572	0.453872	-0.144392	0.543612	-0.259419	0.269376
102176481	black	0.332909	0.151504	0.157336	0.507671	0.485728	0.0299154	0.327779	0.158298	-0.0399556	0.867175	-0.103613	0.663775	-0.550524	0.0118921	-0.438996	0.0528122	-0.0691243	0.772142	-0.108505	0.648855	0.0819734	0.73117	-0.22983	0.329668	-0.00403166	0.986541	0.0833487	0.726823	0.429916	0.0584994	0.26957	0.250406	-0.0978377	0.681544	0.473911	0.0347811	0.409618	0.0728821	0.443649	0.0500661	0.0345585	0.884994	-0.113534	0.633653	-0.00530978	0.982275
102168313	black	-0.477646	0.0331807	-0.499964	0.0247817	-0.569555	0.00875722	-0.512286	0.0209243	-0.155822	0.511815	0.0497783	0.834909	0.894808	1.01672e-07	0.487612	0.0291917	-0.205982	0.383609	-0.166021	0.484215	-0.146014	0.539048	-0.23737	0.3136	-0.566903	0.00914849	-0.519279	0.0189577	0.384801	0.0938749	0.0438777	0.854264	0.130848	0.582411	-0.140028	0.555986	0.231194	0.326727	-0.44154	0.0512968	0.0998556	0.675316	0.00843247	0.971854	-0.122164	0.607892
102176000	black	-0.394989	0.0847806	-0.385057	0.0936376	-0.405939	0.0757496	-0.438921	0.0528574	-0.0216858	0.927693	0.196985	0.405171	0.974829	3.51584e-13	0.667506	0.00130166	-0.05939	0.803579	-0.306774	0.188312	-0.23149	0.326089	-0.130633	0.583036	-0.390426	0.0887695	-0.39028	0.0888996	0.0123877	0.958661	-0.183491	0.438714	-0.00574678	0.980816	-0.329934	0.155419	-0.0902295	0.705201	-0.553905	0.0112772	-0.209349	0.37571	-0.183133	0.439623	-0.0976397	0.682156
102182842	black	-0.286426	0.220834	-0.478535	0.0328085	-0.222091	0.346657	-0.411559	0.0714029	0.00770465	0.974282	0.238112	0.312046	0.838409	3.90641e-06	0.530285	0.0161641	-0.0887557	0.709815	-0.0497843	0.834889	0.187464	0.428689	-0.336569	0.146781	-0.429928	0.0584915	-0.749472	0.000142472	0.257393	0.273268	-0.217365	0.357276	-0.204887	0.3862	-0.105179	0.658986	0.370877	0.107433	-0.747797	0.000150263	-0.270268	0.249134	-0.191275	0.419191	-0.0756772	0.751166
100860806	black	-0.260055	0.268162	-0.433076	0.0564696	-0.257486	0.273088	-0.348747	0.131811	-0.0582573	0.807257	0.136442	0.566244	0.904491	4.42129e-08	0.566924	0.00914526	-0.119351	0.616243	-0.299708	0.199216	0.00233495	0.992205	-0.45424	0.0442241	-0.608908	0.0043799	-0.717635	0.000367636	0.422669	0.063363	0.0432596	0.856297	0.0606266	0.799569	-0.0116011	0.961284	0.418202	0.066509	-0.57806	0.00759335	-0.140285	0.555252	-0.27555	0.23964	-0.117425	0.621985
102170009	black	-0.366945	0.111506	-0.364623	0.113963	-0.382537	0.0959895	-0.398535	0.0817728	-0.0580879	0.807808	0.163614	0.490661	0.986237	1.60071e-15	0.654162	0.00175416	-0.0915344	0.701124	-0.337406	0.145715	-0.199795	0.398366	-0.170999	0.471018	-0.397308	0.0828045	-0.401489	0.079329	0.0732684	0.758858	-0.133242	0.575468	0.0332714	0.889252	-0.311502	0.181246	-0.0427891	0.857845	-0.57054	0.00861541	-0.217152	0.357759	-0.239907	0.308302	-0.0974526	0.682735
100860758	black	-0.346914	0.133992	-0.322614	0.16535	-0.417794	0.0668022	-0.381852	0.0966359	-0.0253627	0.915472	0.195578	0.408601	0.964608	7.27623e-12	0.684787	0.000865008	-0.0334511	0.888657	-0.432764	0.0566678	-0.321282	0.167204	-0.173703	0.463924	-0.453639	0.0445406	-0.33401	0.150071	0.118122	0.619906	0.02081	0.930607	0.220922	0.349266	-0.38308	0.0954788	-0.140096	0.555791	-0.480179	0.0321289	-0.0970829	0.683879	-0.255397	0.277136	-0.165395	0.485887
102188990	black	-0.355183	0.124352	-0.504123	0.0234217	-0.346803	0.134125	-0.361083	0.117783	0.245242	0.297338	0.392706	0.0867595	0.881532	2.81843e-07	0.766266	8.15983e-05	0.169033	0.476207	-0.209119	0.376247	-0.107894	0.650711	-0.337922	0.145062	-0.471782	0.0357195	-0.645991	0.00209143	0.0202941	0.932323	-0.333881	0.150238	-0.17378	0.463723	-0.207218	0.3807	0.0997	0.675796	-0.633632	0.00270347	-0.330318	0.15491	-0.147868	0.533849	0.084849	0.722091
102179633	black	0.0270874	0.909746	-0.106426	0.65518	0.269801	0.249985	0.0979347	0.681244	0.21125	0.371292	0.0200149	0.933252	-0.650088	0.00191611	-0.380283	0.098129	0.185154	0.434502	0.5156	0.0199732	0.479119	0.0325659	0.0524614	0.826137	0.294917	0.206845	-0.033312	0.889117	-0.0133076	0.955594	0.00116308	0.996117	-0.339579	0.142975	0.235965	0.316557	0.231754	0.325523	0.114901	0.629543	0.060392	0.800329	0.211158	0.371504	0.0519398	0.827841
102177774	black	-0.349422	0.131015	-0.344794	0.136546	-0.368579	0.1098	-0.375245	0.103037	-0.0511368	0.830465	0.168871	0.476635	0.981876	1.87624e-14	0.658724	0.00158659	-0.0836476	0.72588	-0.343322	0.13834	-0.176967	0.455436	-0.180548	0.446216	-0.376459	0.101838	-0.398455	0.0818403	0.0768257	0.747507	-0.138692	0.559799	0.0372697	0.876036	-0.333723	0.150445	-0.0495077	0.835795	-0.595635	0.00558671	-0.24723	0.293313	-0.27379	0.242776	-0.099299	0.677032
102170666	black	-0.246466	0.294857	-0.0273834	0.908764	-0.13869	0.559803	-0.154903	0.514339	-0.061488	0.796777	-0.390455	0.0887435	-0.637767	0.00248397	-0.535287	0.0150087	-0.0242264	0.919247	0.498357	0.0253237	0.127093	0.593373	0.7539	0.00012352	0.601073	0.0050629	0.587782	0.00642129	-0.426408	0.060817	-0.149048	0.530553	-0.321771	0.166521	-0.0553494	0.816718	-0.334513	0.149421	0.38268	0.0958549	0.176855	0.455727	0.440424	0.0519575	-0.0195889	0.93467
102183936	black	-0.437842	0.0535102	-0.409579	0.0729127	-0.437939	0.0534514	-0.461919	0.0403279	-0.106598	0.654658	0.100623	0.672954	0.975617	2.649e-13	0.597136	0.00543794	-0.144485	0.543351	-0.226758	0.336353	-0.111566	0.639585	-0.0823299	0.730042	-0.326571	0.159928	-0.391014	0.0882477	0.0624222	0.793753	-0.16141	0.4966	-0.0179044	0.940278	-0.35098	0.129189	-0.0416582	0.861567	-0.622757	0.003359	-0.197925	0.402887	-0.191389	0.418906	-0.108854	0.647795
102170485	black	-0.334974	0.148826	-0.506692	0.0226114	-0.395373	0.0844509	-0.389864	0.08927	-0.200892	0.395727	-0.0309776	0.896846	0.762348	9.3299e-05	0.36377	0.114875	-0.239712	0.308708	-0.108933	0.647557	-0.0319354	0.893674	-0.380573	0.0978517	-0.629195	0.00295672	-0.622071	0.00340441	0.534875	0.0151013	0.147867	0.533853	0.120013	0.614274	0.146577	0.537465	0.518756	0.0190996	-0.346032	0.13505	0.140928	0.553424	0.0464778	0.845725	-0.104238	0.661861
102185245	black	-0.512565	0.0208429	-0.546796	0.0126013	-0.540665	0.0138414	-0.633071	0.00273442	-0.199769	0.398429	-0.0823754	0.729898	0.66428	0.00140084	0.267722	0.253794	-0.248508	0.290744	-0.0155129	0.948244	-0.247202	0.29337	-0.0410176	0.863676	-0.644666	0.00215092	-0.469352	0.0368146	0.394005	0.0856288	0.183517	0.438647	0.126569	0.594909	0.0571954	0.810709	0.278605	0.234257	-0.121168	0.610842	0.459203	0.0416743	0.311754	0.180874	-0.174938	0.460703
102173997	black	-0.206263	0.382948	-0.239598	0.308945	-0.310784	0.182307	-0.225182	0.339811	0.208023	0.37881	0.392775	0.086699	0.898615	7.40224e-08	0.826171	7.18705e-06	0.209198	0.376064	-0.540311	0.0139159	-0.351877	0.128145	-0.256944	0.274135	-0.415148	0.0687267	-0.324436	0.162838	-0.0213753	0.928726	-0.0941558	0.692958	0.235118	0.31835	-0.452657	0.0450622	-0.256675	0.274654	-0.514953	0.0201562	-0.292827	0.210232	-0.393446	0.086114	-0.144224	0.544086
106501762	black	-0.566008	0.00928366	-0.411253	0.0716344	-0.577435	0.00767435	-0.549776	0.0120317	-0.152782	0.520187	0.00948942	0.968327	0.558168	0.0105389	0.233676	0.321412	-0.196597	0.406115	0.213466	0.366176	-0.153392	0.518501	0.264119	0.260483	-0.146376	0.538029	-0.145407	0.540753	-0.159853	0.500817	-0.314402	0.177001	-0.244069	0.299728	-0.173522	0.464396	-0.0984433	0.679673	-0.211771	0.370085	0.0915424	0.701099	0.448728	0.0471951	-0.178097	0.452516
102171762	black	-0.436936	0.054064	-0.422915	0.0631928	-0.453835	0.0444376	-0.460106	0.0412227	-0.0674431	0.777548	0.148651	0.531661	0.984838	3.80703e-15	0.637465	0.0024995	-0.103452	0.664267	-0.267348	0.254483	-0.218105	0.355601	-0.108393	0.649195	-0.39506	0.0847191	-0.391139	0.0881373	0.0425626	0.85859	-0.167369	0.480622	-0.00841394	0.971916	-0.309935	0.183568	-0.0564869	0.813014	-0.544794	0.0129959	-0.166224	0.483672	-0.129538	0.586227	-0.102829	0.666175
102190378	black	-0.361106	0.117758	-0.426017	0.0610797	-0.4091	0.0732808	-0.365254	0.113292	-0.100912	0.672062	0.081362	0.733104	0.932723	2.09716e-09	0.563478	0.00967468	-0.148804	0.531233	-0.243147	0.301614	-0.00557522	0.981389	-0.315935	0.174784	-0.464417	0.0391195	-0.567771	0.00901889	0.400721	0.0799586	0.00681737	0.977243	0.0641923	0.78803	-0.234362	0.319953	0.232502	0.323919	-0.635443	0.00260541	-0.145024	0.541831	-0.262159	0.264169	0.00130701	0.995637
102185242	black	-0.221749	0.34742	-0.316031	0.174646	-0.326579	0.159918	-0.303663	0.193063	0.00911063	0.969591	0.27	0.249622	0.952677	9.51593e-11	0.702444	0.000553706	-0.00473297	0.9842	-0.452211	0.0453007	-0.276483	0.237988	-0.388585	0.0904169	-0.606279	0.00460002	-0.504412	0.0233293	0.232561	0.323793	0.0535087	0.822718	0.298445	0.201209	-0.188384	0.426385	0.0781793	0.743201	-0.467634	0.0376049	-0.0907708	0.703509	-0.265671	0.257588	-0.183843	0.43782
102168323	black	-0.130327	0.583927	-0.17221	0.467834	-0.114522	0.630682	-0.190317	0.421566	-0.0906999	0.70373	0.227839	0.333991	0.916019	1.45058e-08	0.600358	0.0051294	-0.126221	0.595931	-0.425685	0.0613035	-0.163223	0.491713	-0.280564	0.230847	-0.373993	0.104283	-0.400876	0.0798317	0.0524449	0.826191	-0.15538	0.513029	0.0514192	0.829542	-0.184456	0.436266	0.029015	0.903351	-0.539359	0.0141179	-0.334365	0.149613	-0.380128	0.0982774	-0.0724558	0.761458
102190098	black	-0.690397	0.000753166	-0.61252	0.00409176	-0.709653	0.000457329	-0.618536	0.00364664	-0.180114	0.447329	-0.0528449	0.824885	0.713815	0.000408483	0.339477	0.143103	-0.188686	0.42563	0.229497	0.330389	-0.119364	0.616203	0.181654	0.443387	-0.236923	0.31454	-0.231029	0.327081	-6.40616e-05	0.999786	-0.0520581	0.827454	-0.0327551	0.89096	-0.270455	0.248793	-0.0764777	0.748615	-0.341534	0.140541	0.276364	0.238198	0.401769	0.0791	0.00547125	0.981736
102178507	black	-0.522556	0.0180884	-0.313485	0.178335	-0.547377	0.0124885	-0.50674	0.0225965	-0.254691	0.278511	-0.251019	0.285738	0.675255	0.00108721	0.252987	0.28185	-0.265295	0.258287	0.101588	0.669987	0.0280012	0.906714	0.491928	0.0275857	0.0899927	0.705941	-0.0523866	0.826382	-0.203911	0.388516	-0.275794	0.239207	-0.198423	0.401681	-0.500178	0.02471	-0.272089	0.245834	-0.531343	0.0159139	-0.105271	0.658705	0.0316573	0.894595	-0.0558177	0.815192
102182277	black	-0.179943	0.447766	-0.155386	0.513013	-0.388014	0.0909331	-0.230451	0.328328	-0.120588	0.612564	0.136194	0.566957	0.856666	1.4244e-06	0.574731	0.00803286	-0.0896323	0.707069	-0.460185	0.0411834	-0.326663	0.159804	-0.270185	0.249285	-0.501822	0.0241666	-0.289623	0.215496	0.28202	0.228332	0.263235	0.262142	0.532618	0.0156165	-0.336417	0.146975	-0.0809436	0.734429	-0.368948	0.109418	0.0921378	0.699241	-0.270017	0.24959	-0.139767	0.556728
102176581	black	-0.435921	0.0546885	-0.541547	0.0136573	-0.415212	0.0686795	-0.510678	0.0213987	0.0893654	0.707905	0.228246	0.333105	0.958153	3.21005e-11	0.711946	0.000429836	0.0336328	0.888056	-0.323419	0.164237	-0.211379	0.370991	-0.292125	0.211379	-0.553376	0.0113716	-0.569197	0.00880924	0.134873	0.570758	-0.135761	0.568204	-0.0527177	0.8253	-0.155322	0.513187	0.11772	0.621104	-0.519008	0.019031	-0.191843	0.417783	-0.160519	0.499012	-0.116976	0.623326
100860749	black	-0.380977	0.0974668	-0.381489	0.0969794	-0.42205	0.063792	-0.396001	0.0839141	0.145283	0.541103	0.267498	0.254206	0.941819	5.86761e-10	0.779078	5.16941e-05	0.111171	0.64078	-0.442461	0.0507565	-0.310311	0.183009	-0.250819	0.286134	-0.463955	0.0393409	-0.419347	0.0656917	0.0515564	0.829094	-0.146437	0.537859	0.0406067	0.86503	-0.349497	0.130926	-0.108271	0.649566	-0.510367	0.0214913	-0.262925	0.262725	-0.264457	0.259851	-0.109113	0.647011
102178696	black	0.577871	0.00761779	0.389773	0.0893516	0.647374	0.00203079	0.383557	0.0950328	0.187264	0.429189	0.17819	0.452278	-0.568261	0.00894627	-0.247259	0.293256	0.180965	0.445148	-0.0592282	0.804105	-0.0350493	0.883371	-0.264506	0.259759	-0.00805903	0.9731	0.00777264	0.974055	-0.196669	0.405939	-0.00676461	0.977419	-0.0827736	0.72864	0.547338	0.0124961	0.198796	0.400779	0.429619	0.0586928	-0.0486352	0.838652	-0.0142958	0.9523	0.20821	0.378373
102185804	black	-0.471537	0.0358286	-0.528599	0.0165691	-0.607672	0.00448229	-0.488032	0.0290325	0.154324	0.515932	0.232725	0.323442	0.793687	2.95853e-05	0.665696	0.00135654	0.159786	0.500999	-0.343758	0.137807	-0.333305	0.150987	-0.161958	0.49512	-0.593304	0.0058246	-0.435541	0.0549244	0.306291	0.189045	0.308871	0.185156	0.390386	0.0888053	-0.426788	0.0605628	-0.0868465	0.715806	-0.367376	0.111055	0.230619	0.327965	-0.11106	0.641116	-0.136291	0.566679
100860958	black	-0.342482	0.139371	-0.34979	0.130581	-0.370666	0.107649	-0.333438	0.150814	0.127059	0.593474	0.295496	0.205913	0.934694	1.61659e-09	0.762215	9.37186e-05	0.0982587	0.680243	-0.376743	0.101559	-0.231243	0.326621	-0.184727	0.43558	-0.33198	0.152719	-0.363401	0.115271	-0.0511731	0.830347	-0.230187	0.328897	0.00301457	0.989936	-0.424523	0.0620908	-0.184274	0.436727	-0.601115	0.00505905	-0.342584	0.139245	-0.30382	0.192821	-0.0177696	0.940727
102183759	black	-0.338071	0.144873	-0.32565	0.16118	-0.430461	0.0581457	-0.39444	0.0852529	-0.213781	0.365453	0.0266515	0.911193	0.885858	2.0498e-07	0.480995	0.0317956	-0.216828	0.358495	-0.409223	0.0731865	-0.275696	0.239381	-0.207969	0.378937	-0.560665	0.0101251	-0.36484	0.113731	0.40904	0.0733274	0.315651	0.175194	0.390427	0.0887681	-0.227071	0.335667	0.0797713	0.738145	-0.342053	0.1399	0.170699	0.471805	-0.203335	0.389887	-0.219834	0.351706
102182192	black	-0.309318	0.184487	-0.403847	0.0774169	-0.358102	0.12107	-0.379542	0.0988398	0.289896	0.215044	0.409989	0.0725978	0.906081	3.82426e-08	0.845847	2.63051e-06	0.236325	0.315799	-0.425711	0.0612856	-0.31939	0.169859	-0.305575	0.190134	-0.567709	0.0090281	-0.55515	0.0110574	0.0464517	0.845811	-0.176636	0.456293	0.047393	0.842723	-0.336587	0.146759	-0.0757137	0.75105	-0.537563	0.0145055	-0.230692	0.327807	-0.242084	0.303799	-0.107675	0.651377
102188109	black	-0.116676	0.624225	-0.369836	0.108501	-0.176148	0.45756	-0.195918	0.407771	0.113973	0.632331	0.353384	0.126406	0.8331	5.11954e-06	0.668651	0.00126789	0.0697033	0.770282	-0.443535	0.0501321	-0.0803148	0.736422	-0.664234	0.00140232	-0.69892	0.000606764	-0.731365	0.000248189	0.531659	0.0158398	0.187544	0.428489	0.272149	0.245726	-0.0611932	0.797732	0.378581	0.0997669	-0.531525	0.0158712	-0.121209	0.610722	-0.401512	0.0793099	-0.080388	0.73619
102178138	black	-0.391369	0.0879338	-0.357677	0.121545	-0.407063	0.074865	-0.41463	0.0691077	-0.0878595	0.712625	0.11629	0.625379	0.979847	4.84075e-14	0.628037	0.00302592	-0.119429	0.616009	-0.307479	0.187247	-0.186859	0.430206	-0.115307	0.628327	-0.349568	0.130842	-0.361385	0.117454	0.0528647	0.82482	-0.15278	0.52019	0.00869655	0.970973	-0.343249	0.13843	-0.0744184	0.755183	-0.577471	0.0076697	-0.218763	0.354115	-0.22517	0.339837	-0.0853944	0.720373
102177402	black	-0.353252	0.126558	-0.377071	0.101237	-0.392345	0.0870755	-0.394931	0.0848304	-0.0363447	0.879091	0.14883	0.53116	0.987549	6.52704e-16	0.672187	0.00116826	-0.0712497	0.765321	-0.350891	0.129292	-0.195892	0.407834	-0.237022	0.314333	-0.453724	0.044496	-0.456583	0.0430057	0.112959	0.635384	-0.13198	0.579124	0.0425326	0.858689	-0.248219	0.291325	0.0308181	0.897375	-0.56272	0.00979443	-0.2218	0.347305	-0.236811	0.314775	-0.0922173	0.698994
102187022	black	-0.210524	0.372975	-0.212371	0.368698	-0.339008	0.143692	-0.176394	0.456921	-0.259731	0.26878	-0.00556031	0.981439	0.789498	3.48727e-05	0.414789	0.0689904	-0.223965	0.342497	-0.343648	0.137941	-0.161698	0.495824	-0.273522	0.243258	-0.365714	0.112804	-0.241492	0.305019	0.330341	0.154878	0.302706	0.194539	0.424041	0.0624196	-0.211689	0.370275	0.0511837	0.830312	-0.371194	0.107109	0.0735334	0.758011	-0.289231	0.216147	0.168862	0.47666
102190015	black	-0.286083	0.221413	-0.411389	0.0715318	-0.293117	0.209761	-0.319911	0.169124	0.253743	0.280366	0.436701	0.0542081	0.889718	1.52614e-07	0.818072	1.04929e-05	0.226167	0.337645	-0.414859	0.068939	-0.213538	0.366012	-0.372688	0.105594	-0.475512	0.0340877	-0.511891	0.0210402	0.0976418	0.68215	-0.0434228	0.85576	0.100897	0.672109	-0.365771	0.112744	-0.068986	0.772586	-0.59289	0.0058677	-0.252371	0.283064	-0.350603	0.129628	-0.0448823	0.850963
100860940	black	-0.370594	0.107722	-0.358675	0.120433	-0.468117	0.0373815	-0.42697	0.0604411	0.0946722	0.691353	0.209068	0.376365	0.909671	2.72931e-08	0.704782	0.000520723	0.0609812	0.798419	-0.186593	0.430876	-0.118167	0.619771	-0.0878316	0.712712	-0.311683	0.180979	-0.436776	0.0541619	-0.113508	0.63373	-0.327672	0.158443	-0.0402729	0.86613	-0.403087	0.0780293	-0.121897	0.608683	-0.664999	0.00137822	-0.289988	0.214892	-0.158459	0.50461	-0.0377879	0.874325
102183294	black	-0.221426	0.348139	-0.384472	0.0941798	-0.174674	0.461392	-0.347336	0.133488	-0.0634544	0.790415	0.168864	0.476653	0.896572	8.79038e-08	0.556777	0.0107753	-0.124325	0.601508	-0.302013	0.195614	-0.12712	0.593296	-0.334575	0.149341	-0.513352	0.0206146	-0.570669	0.00859702	0.11927	0.616484	-0.139634	0.557108	-0.108099	0.650088	0.0505937	0.832241	0.266523	0.256009	-0.488101	0.0290064	-0.224887	0.34046	-0.184242	0.436809	-0.0654231	0.784058
102175207	black	-0.374794	0.103485	-0.383477	0.0951072	-0.405959	0.0757335	-0.403482	0.0777104	-0.104864	0.659948	0.114805	0.629831	0.961452	1.55161e-11	0.60802	0.00445321	-0.122385	0.607239	-0.392409	0.0870192	-0.210685	0.372602	-0.253084	0.281659	-0.502155	0.0240576	-0.420432	0.0649242	0.298602	0.200961	0.12832	0.589781	0.223774	0.34292	-0.272861	0.244444	0.0478131	0.841346	-0.491374	0.0277881	-0.0419991	0.860444	-0.269273	0.250949	-0.171937	0.468551
102184596	black	-0.265685	0.257563	-0.308727	0.185371	-0.363491	0.115175	-0.295699	0.205587	-0.142293	0.549547	0.108706	0.648244	0.808758	1.58587e-05	0.482937	0.0310134	-0.150087	0.527657	-0.398699	0.0816355	-0.164985	0.486984	-0.364743	0.113835	-0.580682	0.0072613	-0.444797	0.049406	0.632237	0.00278106	0.414921	0.0688936	0.450961	0.0459734	-0.274235	0.241982	0.172229	0.467785	-0.404182	0.0771479	0.161002	0.497706	-0.295744	0.205514	-0.238056	0.312162
102171407	black	-0.344761	0.136587	-0.346846	0.134074	-0.370659	0.107656	-0.376085	0.102205	-0.0775691	0.745141	0.160999	0.497714	0.984403	4.90415e-15	0.644429	0.00216168	-0.103686	0.663551	-0.357856	0.121345	-0.19327	0.414263	-0.197186	0.404683	-0.404373	0.0769949	-0.396396	0.0835777	0.107783	0.65105	-0.0768698	0.747366	0.0879256	0.712417	-0.30605	0.189411	-0.0285442	0.904913	-0.56509	0.00942403	-0.197442	0.40406	-0.269764	0.250052	-0.0950085	0.690309
102190298	black	-0.0966129	0.685334	-0.0375452	0.875126	-0.158013	0.505823	-0.141406	0.552064	0.00567925	0.981042	0.185217	0.434343	0.803398	1.99155e-05	0.598415	0.00531363	-0.0102315	0.965852	-0.356857	0.122463	-0.138785	0.559532	-0.0818481	0.731566	-0.0853884	0.720392	-0.190763	0.420459	-0.287965	0.218254	-0.386736	0.0920947	-0.0909708	0.702884	-0.361366	0.117474	-0.244765	0.298308	-0.589247	0.00625828	-0.532575	0.0156266	-0.395839	0.084052	0.0934913	0.695025
102169737	black	-0.476595	0.0336251	-0.395292	0.0845198	-0.624933	0.00321822	-0.510542	0.0214391	-0.152068	0.522161	-0.0117821	0.96068	0.649411	0.00194421	0.344831	0.136502	-0.134746	0.571126	-0.0815948	0.732367	-0.269025	0.251402	0.0838634	0.725199	-0.433833	0.0559918	-0.243147	0.301615	0.337792	0.145226	0.427709	0.0599497	0.411442	0.0714917	-0.449973	0.0465111	-0.12871	0.588644	-0.255712	0.276524	0.525826	0.0172531	0.146223	0.538461	-0.195496	0.408802
102188922	black	-0.362477	0.116268	-0.357569	0.121664	-0.386706	0.092122	-0.394821	0.0849245	-0.0514916	0.829306	0.173484	0.464496	0.984629	4.30366e-15	0.66025	0.00153363	-0.0828038	0.728544	-0.356781	0.122548	-0.220069	0.351178	-0.175892	0.458224	-0.405086	0.076426	-0.391639	0.0876959	0.0760119	0.750099	-0.121458	0.609985	0.0553557	0.816697	-0.318344	0.17134	-0.0562732	0.813709	-0.556898	0.0107546	-0.210547	0.372921	-0.247767	0.292233	-0.0950052	0.690319
102188655	black	-0.326643	0.159832	-0.381755	0.0967274	-0.340592	0.141711	-0.39038	0.08881	0.153557	0.518045	0.342731	0.139064	0.865049	8.55039e-07	0.696086	0.000652499	0.110467	0.642907	-0.205025	0.385874	-0.037063	0.876718	-0.190942	0.420015	-0.295075	0.206591	-0.496429	0.0259859	-0.087255	0.714522	-0.213046	0.367143	-0.0506351	0.832106	-0.391472	0.0878428	-0.0802481	0.736633	-0.703257	0.000542033	-0.306952	0.188044	-0.26167	0.265094	-0.0125687	0.958057
102173266	black	-0.286143	0.221312	-0.374528	0.103748	-0.378042	0.10029	-0.372441	0.105844	0.0932156	0.695883	0.264523	0.259728	0.948147	2.13095e-10	0.746619	0.000155959	0.0666136	0.78022	-0.372905	0.105375	-0.243379	0.301139	-0.265117	0.25862	-0.51196	0.0210198	-0.48901	0.0286638	0.0732827	0.758812	-0.1406	0.554356	0.129031	0.587706	-0.274764	0.241038	-0.0120518	0.959781	-0.552977	0.0114434	-0.203411	0.389706	-0.228333	0.332915	-0.158937	0.503308
102183851	black	-0.357914	0.12128	-0.352761	0.127122	-0.373275	0.105003	-0.384353	0.0942909	-0.0411035	0.863393	0.179262	0.449515	0.979683	5.20478e-14	0.664108	0.00140631	-0.0724905	0.761347	-0.348688	0.131881	-0.198652	0.401128	-0.167429	0.480463	-0.378641	0.0997096	-0.387504	0.0913955	0.0598964	0.801936	-0.134031	0.573189	0.036951	0.877088	-0.339704	0.142819	-0.0699223	0.769579	-0.580952	0.00722783	-0.23541	0.317731	-0.263476	0.26169	-0.0977542	0.681802
102168803	black	-0.369216	0.109141	-0.319617	0.169539	-0.395249	0.0845573	-0.345193	0.136063	-0.0344238	0.885439	0.152255	0.521643	0.896604	8.76657e-08	0.598712	0.00528514	-0.0620105	0.795086	-0.115921	0.626484	0.0738575	0.756975	-0.0420463	0.860289	-0.13083	0.582465	-0.361852	0.116946	-0.0458681	0.847726	-0.264364	0.260025	-0.0449358	0.850788	-0.497734	0.025536	-0.127651	0.591738	-0.784506	4.22209e-05	-0.342693	0.139111	-0.278032	0.23526	-0.0350124	0.883493
102170394	black	-0.21331	0.366536	-0.257819	0.272446	-0.329316	0.15624	-0.267095	0.254951	0.198233	0.40214	0.389395	0.0896893	0.905078	4.19202e-08	0.830371	5.86187e-06	0.194925	0.410199	-0.569612	0.00874886	-0.48088	0.0318422	-0.310972	0.182029	-0.557631	0.0106297	-0.364851	0.113719	0.0132949	0.955636	-0.0560357	0.814483	0.267963	0.253351	-0.332231	0.152389	-0.198653	0.401124	-0.382968	0.0955837	-0.172511	0.467043	-0.274327	0.241817	-0.160531	0.49898
102169839	black	-0.318868	0.170597	-0.380186	0.0982221	-0.397821	0.0823724	-0.359731	0.119266	-0.0174816	0.941686	0.200927	0.395645	0.969058	2.20694e-12	0.686308	0.000833387	-0.0270275	0.909945	-0.428981	0.0591103	-0.241046	0.30594	-0.321138	0.167404	-0.554192	0.0112263	-0.474021	0.0347328	0.259991	0.268283	0.112873	0.635643	0.274591	0.241346	-0.264399	0.25996	0.0476965	0.841728	-0.502939	0.0238026	-0.0661913	0.78158	-0.282286	0.227876	-0.143878	0.545064
102189098	black	-0.392832	0.0866493	-0.248139	0.291485	-0.442844	0.0505333	-0.523988	0.0177186	-0.321321	0.167148	-0.104336	0.661561	0.636058	0.00257282	0.23655	0.315325	-0.295279	0.206262	-0.348742	0.131817	-0.41212	0.0709797	-0.054886	0.818227	-0.454897	0.0438797	-0.0661476	0.781721	0.255964	0.276033	0.439267	0.0526489	0.423842	0.062556	-0.0737959	0.757172	-0.0324895	0.891839	0.0382275	0.872875	0.387431	0.0914613	0.0129332	0.956842	-0.356239	0.123157
102175100	black	-0.356963	0.122343	-0.355164	0.124374	-0.472582	0.0353646	-0.404464	0.0769225	-0.0943641	0.692311	0.174754	0.461183	0.934153	1.73768e-09	0.613007	0.00405412	-0.0922397	0.698924	-0.3747	0.103578	-0.337636	0.145424	-0.212967	0.367324	-0.546635	0.0126325	-0.363105	0.11559	0.230383	0.328474	0.16877	0.476904	0.369048	0.109314	-0.299807	0.199061	-0.0528094	0.825001	-0.390093	0.0890659	0.110592	0.642529	-0.142137	0.549992	-0.155051	0.513933
102180921	black	-0.477043	0.0334351	-0.569858	0.00871329	-0.50481	0.0232027	-0.584034	0.0068542	-0.0951276	0.689939	0.0584127	0.806753	0.856007	1.48068e-06	0.513511	0.0205685	-0.121731	0.609174	-0.326362	0.160213	-0.342574	0.139258	-0.265391	0.25811	-0.744606	0.000166118	-0.523099	0.0179475	0.460422	0.0410658	0.29752	0.202677	0.240763	0.306526	-0.0348831	0.883921	0.240528	0.307013	-0.22278	0.345123	0.282044	0.228292	0.024724	0.917594	-0.270667	0.248408
102189931	black	-0.217719	0.356475	-0.355096	0.124451	-0.143976	0.544787	-0.389642	0.0894682	-0.0682721	0.774881	0.173311	0.46495	0.84265	3.12555e-06	0.490419	0.0281392	-0.168201	0.478412	-0.195601	0.408544	-0.0340298	0.886742	-0.284084	0.2248	-0.447125	0.0480873	-0.60663	0.0045701	0.0505502	0.832384	-0.377251	0.101061	-0.298623	0.200927	0.102995	0.665667	0.32448	0.162778	-0.521595	0.01834	-0.354113	0.125571	-0.137522	0.563145	-0.0752409	0.752558
102177872	black	-0.444447	0.0496062	-0.345743	0.135399	-0.531053	0.0159821	-0.431922	0.0572051	0.155391	0.512998	0.171466	0.469788	0.750173	0.000139316	0.624424	0.00325075	0.121424	0.610084	-0.00405267	0.986471	-0.0973062	0.683188	0.131821	0.579587	-0.0957933	0.687874	-0.275334	0.240023	-0.295475	0.205946	-0.481901	0.0314285	-0.194147	0.412105	-0.54722	0.0125189	-0.327395	0.158815	-0.635106	0.00262341	-0.296062	0.205005	-0.0179138	0.940246	0.10107	0.671579
102182767	black	-0.23476	0.319109	-0.362855	0.11586	-0.253741	0.28037	-0.26552	0.257869	-0.152438	0.521138	0.0709106	0.766408	0.857614	1.34673e-06	0.462799	0.039899	-0.197307	0.404388	-0.0798192	0.737993	0.188346	0.42648	-0.265305	0.258269	-0.309636	0.184012	-0.589723	0.00620602	0.153425	0.51841	-0.142724	0.548327	-0.0528487	0.824873	-0.0970137	0.684093	0.304206	0.192228	-0.713319	0.000414064	-0.254096	0.279675	-0.231458	0.326159	0.0940856	0.693176
102189286	black	-0.170034	0.473561	0.0574164	0.80999	-0.208683	0.377266	-0.181544	0.443671	-0.0865325	0.716792	0.0193558	0.935446	0.616233	0.00381202	0.378169	0.100167	-0.11562	0.627388	-0.0710542	0.765948	0.260624	0.267078	0.0149213	0.950215	0.189236	0.424257	-0.150197	0.527351	-0.194082	0.412265	-0.383699	0.0949001	-0.13364	0.574319	-0.503814	0.0235206	-0.200038	0.397781	-0.756205	0.000114543	-0.553395	0.0113683	-0.4314	0.0575394	-0.0362751	0.87932
102187656	black	-0.328374	0.157499	-0.473852	0.0348065	-0.341501	0.140581	-0.415081	0.0687759	0.113562	0.633568	0.27524	0.240191	0.93334	1.93481e-09	0.724078	0.0003066	0.0534987	0.822751	-0.362325	0.116433	-0.289107	0.216352	-0.363459	0.115209	-0.655584	0.00170042	-0.620582	0.00350478	0.145313	0.541017	-0.160679	0.49858	-0.00592257	0.98023	-0.0485321	0.83899	0.173643	0.46408	-0.435662	0.0548493	-0.16003	0.500337	-0.11407	0.632039	-0.0927532	0.697323
102188750	black	-0.332434	0.152124	-0.136497	0.566087	-0.349536	0.13088	-0.279006	0.233556	-0.057042	0.811208	0.0493954	0.836163	0.768773	7.4795e-05	0.544339	0.013087	-0.0426007	0.858464	-0.352728	0.127161	-0.342864	0.138901	0.173352	0.464841	-0.022217	0.925927	0.0915332	0.701128	-0.314545	0.176793	-0.292336	0.211033	-0.0227081	0.924294	-0.501159	0.0243847	-0.501791	0.0241765	-0.381644	0.0968324	-0.326209	0.16042	-0.227003	0.335817	-0.0599519	0.801756
102190110	black	0.0964327	0.685892	-0.000145369	0.999515	-0.069057	0.772358	0.169834	0.474088	0.184783	0.435438	0.164125	0.48929	-0.401815	0.079062	-0.11318	0.634718	0.263727	0.261219	0.165783	0.48485	-0.188383	0.426389	0.0772847	0.746046	0.107218	0.652767	0.302906	0.19423	-0.203301	0.389966	0.0714493	0.764681	0.202975	0.390743	0.0421783	0.859855	-0.224417	0.341497	0.372682	0.105601	0.264628	0.259533	0.323159	0.164595	0.307085	0.187843
100861253	black	-0.306339	0.188971	-0.373153	0.105126	-0.347762	0.13298	-0.359949	0.119026	0.0850881	0.721338	0.291416	0.21254	0.969484	1.95127e-12	0.756546	0.000113261	0.0555301	0.816129	-0.4524	0.0451991	-0.312712	0.179467	-0.318636	0.170926	-0.54702	0.0125578	-0.480055	0.0321799	0.0814634	0.732783	-0.0883371	0.711127	0.11997	0.614399	-0.222915	0.344823	-0.00852222	0.971554	-0.481708	0.0315068	-0.199274	0.399623	-0.250682	0.286407	-0.115367	0.628145
108636038	black	-0.34883	0.131713	-0.57062	0.00860394	-0.401526	0.0792985	-0.459501	0.041525	0.103061	0.665464	0.326472	0.160063	0.808592	1.59721e-05	0.617497	0.00372053	0.068898	0.772869	-0.193974	0.412531	-0.271583	0.246748	-0.3665	0.111974	-0.710364	0.000448652	-0.634604	0.00265044	0.222838	0.344996	0.024047	0.919843	0.130457	0.58355	0.0413525	0.862573	0.246098	0.2956	-0.312034	0.180462	0.116343	0.625221	0.0893484	0.707958	-0.0435642	0.855295
102177874	black	-0.361335	0.117508	-0.36243	0.116319	-0.405073	0.0764366	-0.398649	0.0816773	-0.0454029	0.849253	0.183158	0.439557	0.990951	3.73996e-17	0.668868	0.00126157	-0.076895	0.747286	-0.342042	0.139914	-0.209474	0.375418	-0.186608	0.430839	-0.427769	0.0599099	-0.421242	0.0643553	0.102628	0.666793	-0.108695	0.648279	0.0813633	0.7331	-0.329678	0.155759	-0.040702	0.864716	-0.573326	0.00822447	-0.187112	0.429572	-0.233533	0.321718	-0.118575	0.618552
102186205	black	-0.338461	0.144381	-0.341793	0.14022	-0.381964	0.0965302	-0.349362	0.131085	-0.00783934	0.973833	0.15576	0.511986	0.773813	6.25791e-05	0.538296	0.0143462	-0.027453	0.908533	-0.475624	0.0340396	-0.29582	0.205392	-0.279202	0.233214	-0.562133	0.00988783	-0.374439	0.103838	0.436827	0.0541305	0.374438	0.103838	0.348108	0.132569	-0.299975	0.198796	0.0215194	0.928247	-0.321507	0.166889	0.141905	0.55065	-0.28111	0.229903	-0.219271	0.35297
102173644	black	-0.303748	0.192931	-0.398447	0.0818465	-0.261803	0.264843	-0.324724	0.162444	0.110732	0.642107	0.292231	0.211204	0.835245	4.59464e-06	0.653489	0.0017801	0.0775253	0.74528	-0.125258	0.598761	0.149912	0.528145	-0.196318	0.406796	-0.235881	0.316735	-0.519053	0.019019	0.0510978	0.830593	-0.167405	0.480527	-0.0153662	0.948733	-0.423349	0.0628943	0.000999711	0.996663	-0.815192	1.19512e-05	-0.329789	0.155611	-0.332408	0.152158	-0.187769	0.427924
102178337	black	-0.552651	0.0115023	-0.481411	0.0316268	-0.528136	0.0166817	-0.544308	0.0130932	-0.141751	0.551087	0.0330214	0.890079	0.889035	1.60918e-07	0.510866	0.0213427	-0.175713	0.458687	-0.137748	0.562497	-0.327362	0.15886	0.066977	0.779049	-0.352871	0.126996	-0.230772	0.327634	-0.0495604	0.835622	-0.214263	0.364347	-0.0830213	0.727857	-0.227761	0.334161	-0.128132	0.590333	-0.338164	0.144756	-0.00448755	0.985019	0.142765	0.54821	-0.145409	0.540748
102185072	black	0.183262	0.439294	0.159597	0.501513	0.264085	0.260548	0.218694	0.354272	0.210731	0.372494	0.101863	0.66914	-0.497634	0.0255704	-0.165018	0.486897	0.276856	0.237328	0.130132	0.584494	0.0572996	0.81037	0.260411	0.267483	0.500995	0.0244388	0.498514	0.0252702	-0.454975	0.0438389	-0.245135	0.297555	-0.128243	0.590007	-0.0581688	0.807545	-0.381137	0.097314	0.205514	0.384715	-0.252142	0.283515	-0.0115043	0.961607	-0.0558735	0.815011
102190495	black	-0.299807	0.19906	-0.335874	0.14767	-0.317521	0.172512	-0.248115	0.291533	0.226673	0.336538	0.34196	0.140015	0.779382	5.11183e-05	0.710985	0.000441189	0.210674	0.372627	-0.150359	0.526901	0.135851	0.567944	-0.150201	0.527342	-0.120144	0.613883	-0.415284	0.0686267	-0.0626282	0.793087	-0.241623	0.30475	0.00602925	0.979873	-0.560829	0.0100983	-0.162764	0.492949	-0.830826	5.73174e-06	-0.434064	0.0558461	-0.397695	0.0824785	-0.0724293	0.761543
102174281	black	-0.544892	0.0129764	-0.537282	0.0145669	-0.590935	0.00607473	-0.474759	0.0344123	-0.313867	0.177778	-0.216317	0.359655	0.647623	0.00202007	0.173135	0.465408	-0.353429	0.126354	0.257741	0.272597	0.315124	0.175955	-0.0721042	0.762583	-0.27511	0.240421	-0.482935	0.0310139	0.585063	0.00673298	0.127147	0.593217	0.0323178	0.892408	-0.191716	0.418098	0.395812	0.084075	-0.568167	0.00896027	0.18554	0.433528	0.106812	0.654005	-0.120664	0.612339
102175280	black	-0.557913	0.0105819	-0.489326	0.0285456	-0.720823	0.000336254	-0.563183	0.00972112	-0.0351122	0.883163	0.11409	0.631981	0.746808	0.000155032	0.49602	0.0261283	-0.0362637	0.879358	-0.047325	0.842946	-0.351999	0.128004	0.085837	0.71898	-0.42387	0.0625362	-0.22217	0.34648	0.0681584	0.775247	-0.055172	0.817296	0.219005	0.353569	-0.341768	0.140252	-0.177447	0.454195	-0.25059	0.28659	0.242351	0.30325	0.291817	0.211882	-0.314572	0.176753
102177602	black	-0.372419	0.105866	-0.361551	0.117273	-0.387471	0.0914255	-0.401541	0.0792859	-0.0497038	0.835153	0.170139	0.473283	0.981994	1.77047e-14	0.657027	0.00164728	-0.0832866	0.727019	-0.333074	0.151288	-0.201124	0.39517	-0.153723	0.517589	-0.381909	0.0965819	-0.388651	0.0903577	0.0572474	0.81054	-0.142705	0.548382	0.0284093	0.90536	-0.335505	0.148143	-0.0677458	0.776574	-0.576152	0.00784277	-0.221874	0.347139	-0.239752	0.308625	-0.10352	0.66406
102189657	black	-0.283544	0.225721	-0.359732	0.119264	-0.285686	0.222083	-0.355386	0.124122	-0.0598993	0.801927	0.211467	0.370788	0.971865	9.47318e-13	0.641971	0.00227625	-0.0942829	0.692563	-0.418137	0.0665554	-0.216928	0.358266	-0.313264	0.178658	-0.535664	0.0149244	-0.493294	0.0270925	0.21473	0.363278	0.00636873	0.97874	0.135775	0.568161	-0.17068	0.471856	0.102288	0.667836	-0.500459	0.0246164	-0.147907	0.53374	-0.286147	0.221305	-0.144244	0.544032
102191780	black	-0.298294	0.201448	-0.403196	0.0779413	-0.375242	0.103039	-0.364265	0.114345	-0.00525816	0.982447	0.186689	0.430636	0.915051	1.60232e-08	0.645338	0.00212056	-0.0223292	0.925554	-0.458037	0.0422628	-0.219023	0.35353	-0.418384	0.0663783	-0.657915	0.00161531	-0.561771	0.00994587	0.422831	0.0632509	0.245054	0.297721	0.326675	0.159788	-0.162295	0.494211	0.195014	0.409981	-0.442384	0.0508018	0.0130161	0.956566	-0.295831	0.205375	-0.186502	0.431106
102190320	black	-0.356217	0.123182	-0.187153	0.42947	-0.250254	0.287258	-0.413017	0.0703062	-0.314859	0.176338	-0.21307	0.367089	0.613282	0.00403297	0.188346	0.426481	-0.337376	0.145754	0.110144	0.643887	0.204913	0.386137	0.176412	0.456873	0.165553	0.485465	-0.0885105	0.710583	-0.18769	0.428123	-0.34637	0.134645	-0.314959	0.176194	-0.246547	0.294692	-0.0741769	0.755954	-0.561343	0.010015	-0.331457	0.153406	-0.137171	0.564153	0.0857278	0.719324
102169568	black	-0.0682922	0.774817	-0.316458	0.174032	0.0555702	0.815998	-0.311383	0.181421	-0.200686	0.396222	0.0546101	0.819127	0.618146	0.00367429	0.219851	0.351667	-0.301881	0.19582	-0.109382	0.646193	-0.00598941	0.980006	-0.309984	0.183494	-0.550319	0.0119303	-0.641885	0.00228035	0.185442	0.433775	-0.208531	0.377622	-0.269723	0.250126	0.482016	0.0313823	0.606033	0.00462107	-0.251257	0.285265	-0.117684	0.621211	0.0312017	0.896104	-0.143453	0.546265
102173539	black	0.0790117	0.740556	0.152949	0.519724	0.0722757	0.762034	0.0602389	0.800826	0.312319	0.180042	0.0734325	0.758333	-0.532486	0.015647	-0.153402	0.518472	0.308532	0.185664	0.10172	0.669579	-0.212569	0.368242	0.231219	0.326672	0.228827	0.331841	0.327285	0.158964	-0.488979	0.0286753	-0.294555	0.207429	-0.337089	0.146119	0.11688	0.623615	-0.267901	0.253465	0.440988	0.0516229	-0.0619887	0.795156	0.313503	0.17831	0.0695341	0.770825
102181198	black	-0.355688	0.12378	-0.353978	0.125726	-0.397417	0.0827123	-0.39147	0.0878448	-0.0795507	0.738845	0.120912	0.611602	0.98171	2.03584e-14	0.639344	0.00240428	-0.103209	0.66501	-0.360686	0.118217	-0.199298	0.399566	-0.205488	0.384778	-0.442202	0.0509079	-0.41674	0.0675636	0.129315	0.586876	-0.0667981	0.779625	0.115197	0.628654	-0.260118	0.268042	0.00816376	0.97275	-0.535533	0.0149535	-0.17207	0.468202	-0.248217	0.291329	-0.128515	0.589211
102181762	black	-0.364431	0.114168	-0.362839	0.115877	-0.395516	0.0843285	-0.369105	0.109255	0.12809	0.590455	0.291506	0.212392	0.946857	2.64574e-10	0.765505	8.37677e-05	0.0978075	0.681637	-0.364138	0.114481	-0.216243	0.359825	-0.159147	0.502735	-0.352378	0.127565	-0.389779	0.089346	-0.0319292	0.893695	-0.210452	0.373143	0.0249647	0.916794	-0.446273	0.0485667	-0.179279	0.449473	-0.619155	0.00360325	-0.311864	0.180711	-0.291848	0.211832	-0.112339	0.637254
102171856	black	-0.439363	0.0525911	-0.443087	0.050392	-0.462709	0.0399427	-0.451882	0.0454766	-0.000158673	0.99947	0.19945	0.3992	0.941032	6.60258e-10	0.674181	0.00111502	-0.0062575	0.979112	-0.355203	0.124329	-0.36504	0.113518	-0.075145	0.752864	-0.446939	0.0481913	-0.306613	0.188556	0.0257697	0.914121	-0.0243711	0.918767	0.150263	0.527168	-0.346458	0.134539	-0.173889	0.463437	-0.413136	0.0702171	-0.0368241	0.877507	-0.116111	0.625915	-0.156585	0.509727
100861211	black	0.327123	0.159183	0.251412	0.284959	0.367562	0.11086	0.381952	0.0965417	0.142163	0.549918	-0.0364204	0.87884	-0.719256	0.000351382	-0.430225	0.058299	0.164235	0.488994	0.374622	0.103656	0.573372	0.00821811	0.103488	0.664156	0.563978	0.0095963	0.170263	0.472957	-0.0669508	0.779133	0.0785543	0.742009	-0.154805	0.51461	-0.0593206	0.803805	0.0313292	0.895682	-0.0463142	0.846262	-0.121446	0.610019	-0.145955	0.539211	0.278897	0.233747
100861288	black	-0.73908	0.000196983	-0.68808	0.000797786	-0.753882	0.00012359	-0.747553	0.000151426	-0.235955	0.316579	-0.099845	0.675349	0.761944	9.45825e-05	0.310415	0.182854	-0.265734	0.257473	0.0702929	0.768389	-0.240018	0.308072	0.141528	0.551719	-0.475604	0.0340485	-0.33019	0.155079	0.312026	0.180474	0.163372	0.491311	0.0530613	0.824179	-0.216275	0.359752	0.0668313	0.779518	-0.231196	0.326722	0.444948	0.0493196	0.379574	0.0988085	-0.217958	0.355933
102174200	black	-0.265286	0.258305	-0.355873	0.12357	-0.372731	0.105551	-0.311753	0.180875	0.169825	0.474114	0.426408	0.0608172	0.929886	3.0098e-09	0.791108	3.27514e-05	0.147142	0.535882	-0.394666	0.0850583	-0.224376	0.341589	-0.347816	0.132916	-0.543671	0.0132216	-0.537606	0.0144961	0.188602	0.42584	0.00392863	0.986885	0.27496	0.240689	-0.403089	0.0780276	-0.0507654	0.83168	-0.594952	0.00565558	-0.132635	0.577227	-0.301021	0.19716	-0.131742	0.579816
102176683	black	-0.389428	0.0896604	-0.399171	0.0812419	-0.394287	0.0853851	-0.429806	0.0585714	-0.0815869	0.732392	0.157829	0.506326	0.986093	1.75686e-15	0.631759	0.00280807	-0.117872	0.620649	-0.327352	0.158873	-0.209938	0.374338	-0.177609	0.453776	-0.428287	0.0595673	-0.411138	0.0717219	0.119187	0.61673	-0.113751	0.632998	0.0319813	0.893522	-0.271775	0.2464	-0.00267018	0.991086	-0.536411	0.0147584	-0.18173	0.443196	-0.203979	0.388354	-0.128708	0.58865
102178344	black	-0.145772	0.539728	-0.0785193	0.74212	-0.15176	0.523014	0.0807375	0.735082	0.348898	0.131632	0.081998	0.731092	-0.44921	0.0469294	-0.0843095	0.723791	0.367642	0.110776	0.496212	0.0260615	0.176685	0.456167	0.387626	0.0912842	0.4551	0.043774	0.20198	0.393119	-0.47636	0.0337253	-0.322627	0.165331	-0.310222	0.183141	-0.272077	0.245855	-0.352022	0.127977	0.00510554	0.982957	-0.0310892	0.896477	0.34673	0.134213	0.367965	0.110439
102169269	black	-0.241892	0.304195	-0.300417	0.198104	-0.235969	0.31655	-0.346487	0.134504	-0.237935	0.312415	0.075458	0.751865	0.901068	5.99284e-08	0.433748	0.056045	-0.293599	0.208976	-0.129463	0.586444	0.0351408	0.883069	-0.170881	0.471327	-0.360529	0.118389	-0.518729	0.0191068	0.1391	0.558634	-0.134802	0.570964	-0.0299847	0.900136	-0.123346	0.604397	0.205646	0.384403	-0.620764	0.00349239	-0.15161	0.52343	-0.177075	0.455158	0.00776693	0.974075
102175283	black	-0.21583	0.360765	-0.389831	0.0893	-0.259962	0.268339	-0.329469	0.156036	-0.0802847	0.736517	0.082643	0.729052	0.756996	0.000111593	0.448109	0.0475381	-0.145903	0.53936	-0.359142	0.119916	-0.166216	0.483695	-0.49011	0.0282536	-0.766837	8.00024e-05	-0.674478	0.00110727	0.590028	0.00617282	0.159186	0.50263	0.160401	0.499332	0.179176	0.449738	0.51985	0.0188039	-0.272813	0.24453	0.0577066	0.809047	-0.129297	0.586928	-0.215588	0.361318
102183499	black	-0.413461	0.0699747	-0.333167	0.151167	-0.485305	0.0300797	-0.382753	0.095786	-0.231142	0.326838	-0.102965	0.665758	0.638825	0.00243026	0.306955	0.188038	-0.171891	0.46867	-0.281246	0.229666	-0.180719	0.445779	-0.0269126	0.910326	-0.250149	0.287466	-0.0457403	0.848146	0.328862	0.156846	0.538824	0.0142324	0.447034	0.0481384	-0.38268	0.095855	-0.128327	0.589762	-0.255762	0.276426	0.281489	0.229248	-0.192889	0.415201	-0.151854	0.522754
102186851	black	-0.521698	0.0183129	-0.522574	0.0180838	-0.570914	0.00856204	-0.613269	0.00403399	-0.26383	0.261026	-0.248635	0.29049	0.540604	0.0138542	0.110427	0.643029	-0.308618	0.185535	-0.0335359	0.888376	-0.119668	0.615298	0.0363441	0.879093	-0.467318	0.0377516	-0.379387	0.0989889	0.512522	0.0208554	0.316986	0.173276	0.0252994	0.915683	-0.0427748	0.857892	0.303724	0.192969	-0.141028	0.553139	0.393648	0.0859386	0.176453	0.456768	-0.0578482	0.808587
102187753	black	-0.446482	0.0484487	-0.39296	0.0865374	-0.616636	0.00378266	-0.509604	0.0217204	-0.029066	0.903182	-0.0122621	0.95908	0.662008	0.00147448	0.416704	0.0675895	-0.0451032	0.850238	-0.0508009	0.831564	-0.299465	0.199599	0.0573182	0.81031	-0.349692	0.130696	-0.288223	0.217824	-0.0696691	0.770392	-0.123149	0.604979	-0.0579265	0.808332	-0.177406	0.4543	-0.0617015	0.796086	-0.233101	0.32264	0.100697	0.672725	0.246469	0.294851	0.137439	0.563385
102169088	black	0.662929	0.00144424	0.763543	8.95867e-05	0.483113	0.0309431	0.489228	0.028582	-0.123385	0.604282	0.0508991	0.831243	-0.366413	0.112066	-0.25904	0.270102	-0.0641652	0.788118	-0.280105	0.231642	-0.196974	0.405197	-0.0820571	0.730905	0.237601	0.313117	0.442275	0.0508652	-0.382296	0.0962169	0.0327994	0.890814	0.271979	0.246032	0.194154	0.412088	-0.228521	0.332506	0.376432	0.101864	-0.118378	0.619141	-0.222509	0.345726	0.193255	0.414298
102169848	black	-0.200278	0.397204	-0.155755	0.512001	-0.142393	0.549263	-0.24599	0.295821	-0.063288	0.790953	0.158486	0.504536	0.664137	0.0014054	0.409439	0.0730199	-0.12146	0.609977	-0.0441069	0.853511	0.0780957	0.743466	-0.0515975	0.82896	-0.00133893	0.99553	-0.215972	0.360442	-0.147177	0.535784	-0.477709	0.0331544	-0.308636	0.185508	-0.273515	0.24327	-0.0802332	0.73668	-0.606415	0.00458838	-0.477306	0.0333243	-0.194702	0.410744	-0.0361614	0.879696
102179086	black	-0.476796	0.03354	-0.521073	0.0184779	-0.429911	0.0585028	-0.610054	0.00428672	-0.368842	0.109527	-0.255298	0.277329	0.674517	0.00110627	0.111933	0.638478	-0.462415	0.0400857	0.160518	0.499016	0.219783	0.35182	-0.126417	0.595355	-0.437201	0.0539013	-0.622631	0.00336732	0.513019	0.0207109	-0.0173108	0.942254	-0.209095	0.376303	0.158668	0.50404	0.608722	0.00439516	-0.42996	0.0584712	0.108543	0.64874	0.135673	0.568457	-0.122574	0.606678
102177788	black	-0.306967	0.188021	-0.378232	0.100106	-0.203941	0.388443	-0.323379	0.164293	-0.264856	0.259106	-0.0738097	0.757128	0.728291	0.000271554	0.257652	0.272769	-0.339013	0.143686	0.0157283	0.947526	0.379455	0.0989233	-0.201824	0.393493	-0.154423	0.515659	-0.526313	0.0171314	0.299593	0.199397	-0.113436	0.633948	-0.249834	0.288094	-0.0879089	0.71247	0.405954	0.0757379	-0.729549	0.000261776	-0.301354	0.19664	-0.281935	0.228479	0.0199152	0.933584
102189939	black	-0.421547	0.0641427	-0.318645	0.170914	-0.481722	0.0315008	-0.424504	0.0621038	0.0263841	0.912081	0.186509	0.431088	0.887963	1.74745e-07	0.664929	0.00138039	0.0267838	0.910754	-0.381713	0.0967674	-0.359313	0.119727	0.0054352	0.981856	-0.333466	0.150778	-0.194074	0.412284	-0.0712839	0.765211	-0.0941309	0.693036	0.16473	0.487666	-0.448325	0.0474182	-0.303939	0.192638	-0.411014	0.0718161	-0.126658	0.594649	-0.171045	0.470897	-0.259891	0.268474
102174935	black	0.363156	0.115535	0.286201	0.221215	0.510383	0.0214866	0.423762	0.0626109	-0.0479393	0.840932	-0.0724373	0.761517	-0.525162	0.0174203	-0.397345	0.082773	-0.0228564	0.923801	0.349639	0.130759	0.36836	0.110028	0.0852663	0.720777	0.580119	0.00733167	0.294115	0.20814	-0.426059	0.0610517	-0.235846	0.316809	-0.349514	0.130905	0.232129	0.324719	-0.0192595	0.935766	0.0646176	0.786657	-0.257746	0.272586	-0.00368192	0.987708	0.529717	0.0162995
102169756	black	0.42743	0.0601349	0.487662	0.0291728	0.475804	0.0339627	0.447671	0.047782	-0.127616	0.591842	-0.273461	0.243367	-0.712887	0.00041897	-0.588619	0.00632778	-0.0954137	0.689051	0.323721	0.163821	0.281357	0.229475	0.237009	0.314359	0.589753	0.00620278	0.42034	0.0649886	-0.456795	0.0428966	-0.222285	0.346225	-0.322059	0.166121	0.371579	0.106718	0.00189326	0.993679	0.330817	0.154249	-0.164673	0.487819	0.106821	0.653977	0.429508	0.0587659
102178537	black	-0.370163	0.108165	-0.53232	0.0156856	-0.374148	0.104128	-0.422039	0.0637998	0.116975	0.62333	0.262347	0.263814	0.930513	2.78241e-09	0.717207	0.000372033	0.0557288	0.815482	-0.271206	0.24743	-0.177462	0.454155	-0.361778	0.117025	-0.591401	0.00602486	-0.638981	0.00242244	0.151305	0.524275	-0.198031	0.402631	-0.0586237	0.806067	-0.0788485	0.741074	0.202127	0.392769	-0.526675	0.0170413	-0.201376	0.394566	-0.107311	0.652484	-0.0759769	0.750211
108636344	black	-0.48279	0.0310719	-0.301256	0.196792	-0.604053	0.00479343	-0.38684	0.0919998	-0.0105886	0.964661	-0.0285465	0.904905	0.518861	0.019071	0.336331	0.147085	-0.0167148	0.94424	0.0285661	0.90484	-0.0424709	0.858892	0.132936	0.576356	-0.106336	0.655453	-0.163758	0.490274	-0.106928	0.653652	-0.15528	0.513304	0.0711708	0.765574	-0.333625	0.150571	-0.162126	0.494668	-0.347676	0.133082	-0.00139791	0.995333	0.0520857	0.827364	0.0703117	0.768329
102190219	black	-0.354268	0.125393	-0.374935	0.103344	-0.36969	0.108651	-0.385527	0.0932043	-0.0538672	0.821549	0.16236	0.494036	0.970514	1.43759e-12	0.658717	0.00158683	-0.0670658	0.778763	-0.407356	0.0746352	-0.239242	0.309686	-0.223171	0.344255	-0.453601	0.0445609	-0.389818	0.0893115	0.142969	0.547633	0.0395248	0.868596	0.159846	0.500837	-0.290261	0.214442	-0.0297928	0.900772	-0.509665	0.0217017	-0.124764	0.600214	-0.275441	0.239834	-0.150202	0.52734
100860800	black	-0.463561	0.0395304	-0.40063	0.0800336	-0.549497	0.0120841	-0.507158	0.0224668	0.224685	0.340906	0.240486	0.3071	0.836103	4.39828e-06	0.739081	0.000196974	0.186929	0.430033	-0.217311	0.357399	-0.256579	0.274841	0.0386604	0.871446	-0.295114	0.206528	-0.349073	0.131426	-0.182864	0.440305	-0.355722	0.123742	-0.0979813	0.6811	-0.522244	0.0181699	-0.29393	0.20844	-0.562991	0.0097514	-0.258087	0.271932	-0.0923602	0.698548	-0.08142	0.732921
102181208	black	-0.357781	0.121428	-0.366633	0.111834	-0.3862	0.0925856	-0.386169	0.0926142	-0.0065761	0.978048	0.186835	0.430268	0.981062	2.77802e-14	0.694641	0.000676911	-0.0374123	0.875565	-0.359441	0.119586	-0.237648	0.313018	-0.191594	0.418401	-0.419774	0.0653889	-0.410358	0.0723156	0.031467	0.895225	-0.167542	0.480164	0.0310002	0.896771	-0.29326	0.209527	-0.0542719	0.820229	-0.547923	0.0123834	-0.238735	0.310744	-0.225943	0.338139	-0.0907297	0.703637
102174022	black	-0.370904	0.107405	-0.359922	0.119056	-0.384178	0.0944529	-0.398115	0.0821253	-0.0478122	0.841349	0.174557	0.461696	0.980557	3.51463e-14	0.657676	0.00162386	-0.0807836	0.734936	-0.332835	0.1516	-0.200002	0.397868	-0.153044	0.51946	-0.37618	0.102113	-0.385099	0.0935996	0.0512967	0.829943	-0.146408	0.537941	0.0256339	0.914572	-0.33711	0.146092	-0.0719931	0.762939	-0.576816	0.00775531	-0.227857	0.333951	-0.241946	0.304084	-0.100805	0.672392
102177520	black	0.148237	0.532817	0.172898	0.46603	0.35571	0.123755	0.165904	0.484528	-0.038941	0.870521	-0.188782	0.425391	-0.376202	0.102091	-0.281887	0.228561	-0.0155517	0.948114	-0.204588	0.386909	-0.102288	0.667835	-0.0274185	0.908647	0.13209	0.578805	0.309641	0.184006	-0.0398531	0.867513	0.254492	0.278901	-0.036454	0.878729	0.305076	0.190895	-0.0103191	0.96556	0.432018	0.0571433	0.0338969	0.887182	-0.1719	0.468648	0.169347	0.475378
102189859	black	-0.190197	0.421865	-0.398696	0.0816382	-0.144474	0.543383	-0.425564	0.0613846	-0.0710213	0.766053	-0.0268718	0.910462	0.618593	0.0036427	0.335968	0.147549	-0.140407	0.554905	-0.292462	0.210828	-0.229257	0.330908	-0.365145	0.113407	-0.652737	0.00180946	-0.564314	0.009544	0.210837	0.372249	-0.00780858	0.973936	-0.15311	0.51928	0.437182	0.0539131	0.499889	0.0248066	-0.102695	0.666589	-0.00846556	0.971743	0.00499945	0.983311	0.00383983	0.987181
102185829	black	-0.342657	0.139156	-0.509095	0.0218739	-0.358053	0.121125	-0.365071	0.113486	0.095117	0.689972	0.155525	0.51263	0.626176	0.00314007	0.461358	0.0406029	0.0271481	0.909545	-0.107645	0.651469	0.196655	0.405973	-0.440332	0.052012	-0.55296	0.0114464	-0.745344	0.000162331	0.743979	0.000169398	0.261636	0.265158	0.164191	0.489113	-0.237794	0.312712	0.432025	0.0571386	-0.606798	0.00455586	0.0596353	0.802783	-0.248987	0.289786	-0.18856	0.425944
102182971	black	-0.526737	0.017026	-0.552602	0.011511	-0.589758	0.00620225	-0.571018	0.00854728	-0.105827	0.657006	0.0506824	0.831951	0.943508	4.52928e-10	0.54004	0.0139731	-0.165727	0.485001	-0.0504549	0.832695	-0.0768745	0.747351	-0.0873369	0.714265	-0.468251	0.0373195	-0.562857	0.00977264	0.20604	0.383473	-0.14568	0.539986	-0.0715405	0.764389	-0.238278	0.311697	0.156721	0.509352	-0.585328	0.00670214	-0.0123707	0.958718	0.0554737	0.816313	-0.0537712	0.821862
102171149	black	-0.562822	0.00977825	-0.431146	0.0577031	-0.583462	0.00692227	-0.528514	0.0165897	-0.0418981	0.860777	0.0954034	0.689083	0.857188	1.38118e-06	0.591475	0.00601692	-0.0386175	0.871588	-0.264323	0.260102	-0.429315	0.0588919	0.121678	0.609333	-0.293324	0.209424	-0.0761401	0.749691	-0.104453	0.661203	-0.143382	0.546465	0.0712119	0.765442	-0.413618	0.0698584	-0.350285	0.13	-0.297438	0.202807	-0.0251641	0.916132	0.0337587	0.887639	-0.23008	0.329129
102180121	black	0.193659	0.413304	0.365368	0.11317	0.28302	0.226616	0.326304	0.16029	0.0273158	0.908988	-0.171672	0.469245	-0.694933	0.000671923	-0.417617	0.0669294	0.104949	0.659687	0.131344	0.580971	0.142657	0.548516	0.292072	0.211465	0.626554	0.00311657	0.646525	0.00206782	-0.379453	0.0989258	0.0978731	0.681434	0.0218752	0.927064	-0.0606798	0.799396	-0.372445	0.105839	0.32889	0.15681	-0.0249763	0.916756	-0.0724914	0.761344	0.0781849	0.743183
102189666	black	0.0354073	0.882188	-0.0581574	0.807582	-0.203116	0.390407	-0.0276489	0.907883	-0.0521613	0.827117	0.176184	0.457466	0.61656	0.00378823	0.461499	0.0405339	-0.0128138	0.95724	-0.450926	0.0459925	-0.31334	0.178547	-0.480748	0.031896	-0.604955	0.0047143	-0.391083	0.0881863	0.40252	0.0784885	0.481975	0.0313988	0.619336	0.00359062	-0.103467	0.66422	0.120361	0.613239	-0.18326	0.439298	0.249719	0.288322	-0.215701	0.361059	0.0315644	0.894903
102172142	black	-0.161955	0.495129	-0.330027	0.155295	-0.265766	0.257413	-0.290228	0.214496	0.185851	0.432745	0.369128	0.109232	0.780623	4.88268e-05	0.694808	0.000674057	0.198912	0.400499	-0.380526	0.0978967	-0.168879	0.476615	-0.317659	0.172315	-0.549509	0.0120819	-0.538945	0.0142065	0.159549	0.501644	0.212107	0.369309	0.373429	0.104848	-0.280488	0.230978	0.017344	0.942144	-0.499473	0.0249464	-0.00476059	0.984108	-0.296	0.205103	-0.266309	0.256405
102169472	black	-0.375322	0.10296	-0.472314	0.035483	-0.435856	0.054729	-0.451638	0.045608	0.203177	0.390262	0.315962	0.174746	0.942847	5.0169e-10	0.795856	2.71313e-05	0.151674	0.523252	-0.328886	0.156814	-0.248833	0.290093	-0.251443	0.284897	-0.532127	0.0157305	-0.56613	0.00926514	0.032695	0.891159	-0.240482	0.307109	-0.0327358	0.891024	-0.277193	0.236735	4.74632e-05	0.999842	-0.566294	0.00924026	-0.249037	0.289686	-0.159105	0.502849	-0.113973	0.632332
102187856	black	-0.191934	0.417558	-0.050372	0.832966	-0.177722	0.453484	-0.0403827	0.865768	-0.345517	0.135671	-0.136395	0.566379	0.612071	0.00412671	0.22277	0.345146	-0.315244	0.175781	-0.121038	0.611228	-0.0640681	0.788432	0.214838	0.363029	0.197045	0.405024	0.166936	0.481775	-0.267922	0.253427	-0.24323	0.301445	-0.114545	0.630612	-0.302818	0.194367	-0.279758	0.232245	-0.380298	0.0981143	-0.306622	0.188543	-0.165653	0.485198	0.182796	0.440479
102173287	black	-0.469502	0.0367466	-0.463234	0.039688	-0.575784	0.00789168	-0.502383	0.0239833	0.0970408	0.684009	0.314916	0.176256	0.825805	7.31425e-06	0.65059	0.0018955	0.0955898	0.688505	-0.193939	0.412616	-0.382872	0.0956742	-0.0441834	0.85326	-0.492535	0.0273658	-0.336582	0.146764	0.0477608	0.841517	0.0420733	0.8602	0.251138	0.285502	-0.407029	0.0748913	-0.219997	0.35134	-0.34676	0.134176	0.179028	0.450118	0.0951	0.690025	-0.194498	0.411244
102170690	black	-0.419454	0.0656153	-0.383382	0.0951963	-0.42683	0.060535	-0.435842	0.0547377	-0.104543	0.660928	0.0908909	0.703133	0.975248	3.02739e-13	0.604681	0.00473821	-0.138861	0.559315	-0.262285	0.263931	-0.125715	0.597418	-0.094267	0.692612	-0.315687	0.175142	-0.367439	0.110989	0.0698891	0.769685	-0.16413	0.489275	-0.0169632	0.943412	-0.357674	0.121548	-0.054143	0.82065	-0.615789	0.00384463	-0.231508	0.326051	-0.226186	0.337605	-0.0940913	0.693159
102170967	black	-0.427969	0.0597773	-0.422906	0.0631992	-0.451643	0.0456053	-0.453019	0.0448694	-0.0792397	0.739832	0.123952	0.602608	0.994015	9.15086e-19	0.635045	0.00262668	-0.118348	0.619232	-0.283663	0.225517	-0.194502	0.411234	-0.155721	0.512093	-0.425701	0.0612926	-0.426735	0.0605981	0.113364	0.634163	-0.132515	0.577574	0.0130872	0.956329	-0.288918	0.216666	-0.000258032	0.999139	-0.559355	0.0103405	-0.161888	0.495309	-0.162149	0.494605	-0.0960507	0.687076
102181769	black	0.522185	0.0181853	0.315592	0.175279	0.362052	0.116728	0.454086	0.0443052	0.327599	0.15854	0.263533	0.261583	-0.498339	0.0253297	-0.0479009	0.841058	0.37282	0.105461	-0.288145	0.217954	-0.182393	0.441504	-0.506516	0.0226663	-0.28672	0.220341	-0.0324959	0.891818	0.193435	0.413857	0.37171	0.106584	0.487654	0.029176	0.41189	0.0711531	0.212579	0.368219	0.492493	0.0273808	0.177989	0.452796	-0.107428	0.65213	0.00831609	0.972242
102176599	black	-0.631682	0.00281245	-0.520317	0.0186788	-0.627654	0.00304916	-0.592056	0.00595527	-0.203019	0.390639	-0.050793	0.831589	0.864862	8.65142e-07	0.434734	0.0554263	-0.234277	0.320134	0.0434925	0.855531	-0.200469	0.396745	0.177687	0.453574	-0.224638	0.341011	-0.216228	0.359858	-0.094176	0.692895	-0.275558	0.239626	-0.183679	0.438235	-0.283864	0.225175	-0.128296	0.589853	-0.415837	0.0682212	-0.000762292	0.997455	0.229295	0.330826	0.0152871	0.948996
102171863	black	-0.370195	0.108132	-0.365981	0.112521	-0.380189	0.098219	-0.392917	0.0865748	-0.106416	0.65521	0.102008	0.668695	0.968383	2.67326e-12	0.594093	0.00574315	-0.141871	0.550746	-0.204263	0.38768	-0.0292336	0.902627	-0.126919	0.593883	-0.303556	0.193227	-0.437163	0.0539246	0.0523843	0.826389	-0.197361	0.404257	-0.0322276	0.892706	-0.309962	0.183527	0.0191264	0.936209	-0.676715	0.00105036	-0.267456	0.254284	-0.230182	0.328907	-0.0878567	0.712634
102172254	black	-0.352651	0.127249	-0.387269	0.091609	-0.371947	0.106344	-0.376701	0.1016	0.0493123	0.836434	0.254688	0.278518	0.9784	8.98934e-14	0.723761	0.000309389	0.00752774	0.974873	-0.351741	0.128303	-0.17211	0.468095	-0.244972	0.297888	-0.425416	0.061485	-0.471323	0.0359246	0.111171	0.640778	-0.14939	0.529598	0.0291635	0.902859	-0.352647	0.127254	-0.0296631	0.901203	-0.626839	0.00309899	-0.268475	0.252409	-0.286407	0.220867	-0.112298	0.637376
102186297	black	-0.291609	0.212223	-0.389968	0.0891777	-0.334784	0.149072	-0.355101	0.124446	0.0545648	0.819274	0.236142	0.316185	0.966627	4.32048e-12	0.717818	0.000365771	0.010019	0.966561	-0.350407	0.129858	-0.140868	0.553595	-0.335484	0.14817	-0.511974	0.0210157	-0.570113	0.00867657	0.156091	0.511078	-0.153775	0.517445	0.0402913	0.866069	-0.205676	0.384334	0.119014	0.617245	-0.607959	0.00445836	-0.268974	0.251495	-0.268438	0.252478	-0.13678	0.565274
102180585	black	0.156812	0.509105	0.0203982	0.931977	0.173703	0.463925	0.102636	0.666767	-0.142287	0.549565	0.0525963	0.825697	0.538323	0.0143405	0.323758	0.16377	-0.152542	0.520849	-0.466585	0.0380936	-0.0772752	0.746076	-0.48747	0.0292458	-0.271455	0.24698	-0.237846	0.312602	0.0692294	0.771804	-0.138954	0.559049	0.0355048	0.881866	0.288708	0.217016	0.288499	0.217364	-0.223446	0.343645	-0.449422	0.0468128	-0.43702	0.0540123	0.0485959	0.838781
102190599	black	-0.216751	0.358669	-0.311284	0.181567	-0.20785	0.379216	-0.311744	0.180889	-0.103393	0.664447	0.178858	0.450555	0.940463	7.18434e-10	0.57942	0.00741963	-0.164837	0.487381	-0.352034	0.127963	-0.17659	0.456413	-0.34451	0.136891	-0.529904	0.0162549	-0.542715	0.0134163	0.179501	0.448901	-0.168388	0.477917	-0.0327725	0.890903	-0.0196664	0.934412	0.223595	0.343317	-0.483079	0.0309566	-0.23946	0.309232	-0.206397	0.382632	-0.111971	0.638364
102188395	black	0.476537	0.03365	0.379199	0.0991701	0.615537	0.00386324	0.512074	0.0209864	-0.199936	0.398027	-0.211819	0.369974	-0.521457	0.0183764	-0.467534	0.0376513	-0.144364	0.543691	-0.262547	0.263436	0.0357906	0.880921	-0.168792	0.476845	0.191746	0.418022	0.373725	0.104552	0.143848	0.545148	0.340177	0.142228	0.101793	0.669357	0.521268	0.0184263	0.225041	0.340122	0.516303	0.0197759	-0.0692532	0.771728	-0.298372	0.201325	0.0653134	0.784411
102175665	black	0.000110881	0.99963	0.181759	0.44312	-0.0339327	0.887064	0.0745175	0.754867	-0.174143	0.462774	0.0203519	0.932131	0.553775	0.0113004	0.337193	0.145986	-0.123083	0.605174	-0.406192	0.0755494	-0.0181469	0.93947	0.0183187	0.938898	0.181327	0.444223	0.164535	0.48819	-0.0824705	0.729598	0.0444025	0.85254	0.242179	0.303602	-0.565664	0.00933601	-0.406873	0.075014	-0.489173	0.0286028	-0.375112	0.103168	-0.614474	0.0039425	-0.101594	0.669967
102173929	black	0.424963	0.0617917	0.30051	0.197957	0.407414	0.0745901	0.466997	0.0379009	0.193193	0.414452	0.0593139	0.803826	-0.440287	0.052039	-0.132783	0.576797	0.235376	0.317804	-0.102725	0.666494	0.134059	0.573109	-0.173807	0.463654	0.364815	0.113759	0.285451	0.22248	-0.27861	0.234248	-0.174101	0.462885	-0.143351	0.546552	0.228217	0.333167	-0.0167661	0.944069	0.148098	0.533207	-0.464203	0.0392221	-0.290432	0.21416	0.349547	0.130867
102182397	black	-0.49625	0.0260482	-0.472237	0.0355175	-0.581518	0.00715794	-0.580642	0.00726635	-0.0337701	0.887602	0.0477547	0.841537	0.844167	2.88129e-06	0.524953	0.017473	-0.0878338	0.712705	-0.0348116	0.884157	-0.159782	0.50101	0.0316504	0.894618	-0.352956	0.126898	-0.440096	0.0521525	-0.0679749	0.775837	-0.316428	0.174076	-0.20096	0.395564	-0.234867	0.31888	0.00486336	0.983765	-0.4949	0.0265211	-0.101503	0.670247	0.121961	0.608493	0.0485253	0.839012
102190411	black	-0.301594	0.196265	-0.360727	0.118172	-0.356747	0.122586	-0.265959	0.257054	0.231502	0.326065	0.408543	0.0737116	0.847614	2.3874e-06	0.810642	1.4614e-05	0.240148	0.307803	-0.572982	0.00827194	-0.468265	0.0373132	-0.345197	0.136058	-0.518977	0.0190396	-0.29161	0.212222	0.10573	0.657303	0.0716012	0.764194	0.304103	0.192386	-0.352529	0.12739	-0.216077	0.360201	-0.330035	0.155285	-0.128887	0.588126	-0.303957	0.19261	-0.112926	0.635482
102172997	black	-0.418337	0.0664122	-0.37477	0.103508	-0.427129	0.0603353	-0.438888	0.0528773	-0.0613092	0.797357	0.127178	0.593126	0.964922	6.72421e-12	0.637958	0.00247418	-0.0877324	0.713023	-0.303618	0.193132	-0.202496	0.391887	-0.0791743	0.74004	-0.313752	0.177946	-0.316937	0.173346	0.00321948	0.989252	-0.172913	0.46599	-0.00332893	0.988887	-0.380123	0.0982822	-0.134211	0.57267	-0.568832	0.00886248	-0.233144	0.322548	-0.216828	0.358495	-0.113269	0.634451
102174841	black	-0.386173	0.0926103	-0.374459	0.103817	-0.399309	0.0811271	-0.416257	0.0679146	-0.0585275	0.80638	0.167853	0.479336	0.983153	9.76916e-15	0.649378	0.0019456	-0.0921272	0.699275	-0.32007	0.168902	-0.208317	0.378122	-0.143694	0.545584	-0.387216	0.0916575	-0.387027	0.0918297	0.0530607	0.82418	-0.141746	0.551099	0.0266178	0.911305	-0.324722	0.162447	-0.0653221	0.784383	-0.563248	0.00971086	-0.202636	0.391553	-0.214533	0.363727	-0.102667	0.666674
102175125	black	0.0748788	0.753713	-0.0850298	0.721521	0.100394	0.673659	-0.198354	0.401848	-0.206664	0.382003	0.0109619	0.963416	0.574483	0.0080664	0.219283	0.352943	-0.255642	0.27666	-0.301203	0.196875	-0.037132	0.876491	-0.308942	0.18505	-0.500729	0.0245268	-0.533216	0.0154787	0.207792	0.379351	0.127647	0.591752	0.0663077	0.781205	0.293697	0.208819	0.43488	0.0553356	-0.249593	0.288575	-0.020014	0.933255	-0.239248	0.309673	-0.0584799	0.806534
102179002	black	-0.339728	0.142789	-0.422256	0.0636489	-0.38672	0.0921094	-0.406646	0.0751919	-0.0286994	0.904398	0.151281	0.524341	0.936868	1.20155e-09	0.638891	0.00242695	-0.0621181	0.794737	-0.298619	0.200934	-0.229058	0.33134	-0.286763	0.220268	-0.546038	0.0127495	-0.501753	0.024189	0.11535	0.628198	-0.127809	0.591276	0.0591586	0.80433	-0.071431	0.76474	0.137431	0.563407	-0.447656	0.0477904	-0.129759	0.585583	-0.0916806	0.700668	-0.145186	0.541377
102183512	black	0.514897	0.0201718	0.172689	0.466577	0.665123	0.00137435	0.477866	0.0330885	0.0636736	0.789706	0.13615	0.567084	-0.524381	0.0176182	-0.335597	0.148025	0.0797102	0.738339	0.0625771	0.793252	0.236868	0.314655	-0.290442	0.214143	0.0631931	0.791259	-0.0376137	0.8749	0.0162026	0.945946	0.142068	0.550185	-0.0310904	0.896473	0.621206	0.00346244	0.408477	0.073763	0.301918	0.195762	-0.0460081	0.847266	-0.0735755	0.757876	0.182191	0.44202
102183323	black	-0.35068	0.129538	-0.451306	0.0457872	-0.381261	0.0971961	-0.374306	0.103971	0.108574	0.648646	0.302262	0.195227	0.969595	1.88868e-12	0.764018	8.81468e-05	0.0724103	0.761603	-0.359709	0.11929	-0.214651	0.363459	-0.336385	0.147016	-0.515609	0.0199706	-0.526876	0.0169915	0.128185	0.590178	-0.113414	0.634014	0.0614801	0.796803	-0.256376	0.275234	0.0356143	0.881504	-0.571304	0.00850671	-0.220529	0.350145	-0.232886	0.323098	-0.0727303	0.760579
102189396	black	-0.280357	0.231205	-0.34829	0.132353	-0.348188	0.132473	-0.403387	0.0777873	-0.0317978	0.89413	0.150959	0.525236	0.935501	1.44972e-09	0.631536	0.00282074	-0.0650818	0.785159	-0.32154	0.166843	-0.159247	0.502465	-0.28876	0.216929	-0.528751	0.0165322	-0.54657	0.0126453	0.133086	0.575921	-0.0265081	0.911669	0.104416	0.661317	-0.14952	0.529238	0.134029	0.573195	-0.538623	0.0142757	-0.115874	0.626626	-0.204257	0.387692	-0.121927	0.608595
102176121	black	-0.163027	0.49224	-0.181954	0.442623	-0.12841	0.589519	-0.253014	0.281796	0.0626968	0.792865	0.340269	0.142113	0.826484	7.08027e-06	0.653343	0.00178576	0.0249613	0.916806	-0.509282	0.0218175	-0.450969	0.0459692	-0.28177	0.228763	-0.484905	0.0302359	-0.330602	0.154533	-0.082009	0.731057	-0.129987	0.584919	0.0510153	0.830862	-0.124921	0.599753	-0.115035	0.629141	-0.278484	0.234469	-0.195251	0.4094	-0.226916	0.336006	-0.0185967	0.937973
102187485	black	-0.471014	0.0360631	-0.417509	0.0670071	-0.494513	0.0266579	-0.407885	0.0742225	-0.338541	0.14428	-0.122579	0.606665	0.831426	5.56439e-06	0.305552	0.190168	-0.381167	0.0972855	0.0744882	0.75496	0.108736	0.648153	0.00293949	0.990187	-0.144555	0.543153	-0.327917	0.158113	0.204041	0.388206	-0.133711	0.574113	-0.142788	0.548147	-0.296519	0.204273	0.11038	0.643172	-0.624267	0.00326082	-0.0859977	0.718474	-0.0195212	0.934895	0.192094	0.417164
102181681	black	-0.472916	0.035217	-0.593349	0.00581989	-0.537105	0.0146054	-0.55973	0.0102784	0.0296023	0.901404	0.23377	0.321213	0.913282	1.91622e-08	0.641894	0.00227996	-0.00619591	0.979317	-0.208578	0.37751	-0.331065	0.153922	-0.223969	0.342487	-0.646568	0.00206596	-0.53966	0.0140539	0.183295	0.439211	-0.016627	0.944532	0.075589	0.751448	-0.121968	0.608473	0.110789	0.641933	-0.36336	0.115315	0.104199	0.661981	0.106513	0.654916	-0.0833653	0.726771
102188590	black	-0.356159	0.123248	-0.491396	0.0277801	-0.417463	0.0670406	-0.405891	0.0757876	0.227388	0.334975	0.339142	0.143524	0.907492	3.3549e-08	0.785294	4.09796e-05	0.171131	0.470669	-0.316811	0.173527	-0.188214	0.426809	-0.37062	0.107696	-0.584722	0.006773	-0.648472	0.00198374	0.175413	0.459466	-0.168656	0.477206	-0.00391103	0.986944	-0.22833	0.332921	0.117157	0.622787	-0.569441	0.0087737	-0.227846	0.333975	-0.1712	0.470488	-0.118633	0.618381
102184809	black	-0.456048	0.0432815	-0.588501	0.00634084	-0.507233	0.0224438	-0.517022	0.0195758	0.128041	0.5906	0.174069	0.462969	0.806883	1.71875e-05	0.637469	0.00249929	0.0735813	0.757857	-0.219889	0.351582	-0.397079	0.0829981	-0.220679	0.349811	-0.671453	0.00118837	-0.525691	0.017287	0.10674	0.654223	-0.176919	0.45556	-0.0373049	0.875919	0.004491	0.985008	0.134924	0.570613	-0.243727	0.300428	0.0438696	0.854291	0.185668	0.433204	-0.102684	0.66662
102178827	black	-0.167264	0.480903	-0.228902	0.331679	-0.0860974	0.718161	-0.252753	0.282311	-0.169911	0.473886	0.0504557	0.832693	0.849252	2.17975e-06	0.45887	0.0418415	-0.224903	0.340426	-0.198135	0.402378	0.093196	0.695944	-0.190264	0.421698	-0.227741	0.334205	-0.453869	0.0444195	-0.029109	0.90304	-0.342164	0.139763	-0.218448	0.354825	-0.0431483	0.856663	0.196027	0.407505	-0.637254	0.00251035	-0.458024	0.0422693	-0.304459	0.191839	-0.0657359	0.783049
100860750	black	-0.350113	0.130202	-0.383275	0.0952962	-0.364016	0.114611	-0.389403	0.0896823	0.0222399	0.925851	0.238045	0.312185	0.98152	2.23307e-14	0.707288	0.000487243	-0.016637	0.944499	-0.359799	0.119191	-0.218764	0.354112	-0.217609	0.356724	-0.430095	0.0583834	-0.442221	0.0508968	0.0502043	0.833515	-0.165779	0.484862	0.0166763	0.944368	-0.300864	0.197405	-0.0405339	0.865269	-0.57528	0.00795898	-0.252085	0.283628	-0.250355	0.287057	-0.0855765	0.7198
102171151	black	-0.321087	0.167475	-0.357257	0.122013	-0.33511	0.148652	-0.351694	0.128358	-0.205225	0.3854	0.0422319	0.859678	0.937284	1.13393e-09	0.493571	0.026993	-0.251635	0.284517	-0.16561	0.485312	0.0250534	0.9165	-0.195558	0.408649	-0.332427	0.152133	-0.482878	0.0310369	0.214007	0.364934	-0.149926	0.528107	-0.06591	0.782487	-0.210238	0.373639	0.175886	0.458238	-0.65375	0.00177003	-0.231416	0.326249	-0.208447	0.377818	-0.00156382	0.994779
102171976	black	-0.469615	0.0366952	-0.14434	0.54376	-0.436471	0.0543493	-0.324813	0.162322	-0.237143	0.314078	-0.334047	0.150023	0.462616	0.0399876	0.166574	0.482738	-0.203708	0.388998	-0.00566308	0.981096	-0.143198	0.546987	0.590624	0.0061082	0.31306	0.178956	0.317952	0.171897	-0.477039	0.033437	-0.332587	0.151923	-0.246184	0.295426	-0.440199	0.0520914	-0.512165	0.0209599	-0.232401	0.324135	-0.208763	0.37708	0.0346847	0.884577	0.0454987	0.848939
102174119	black	0.159957	0.500537	0.239068	0.310049	0.194286	0.411764	0.331617	0.153195	0.37331	0.104968	0.059232	0.804092	-0.590976	0.00607027	-0.121542	0.609733	0.422848	0.0632393	0.273166	0.243896	0.282751	0.227077	0.310892	0.182146	0.655204	0.00171464	0.388057	0.0908945	-0.538475	0.0143077	-0.391937	0.0874338	-0.239208	0.309757	-0.248172	0.291419	-0.416579	0.0676807	0.0021688	0.99276	-0.396736	0.0832887	-0.0618112	0.795731	0.129969	0.584972
102177338	black	-0.249903	0.287956	-0.347927	0.132784	-0.31642	0.174087	-0.323719	0.163824	0.26763	0.253964	0.343645	0.137945	0.848514	2.27124e-06	0.770904	6.94005e-05	0.215098	0.362437	-0.256483	0.275026	0.0178778	0.940366	-0.25614	0.275692	-0.349831	0.130534	-0.603176	0.0048715	-0.0187917	0.937324	-0.316429	0.174075	-0.0743849	0.75529	-0.376689	0.101612	0.010474	0.965043	-0.770957	6.92703e-05	-0.44764	0.0477991	-0.350999	0.129166	-0.0933094	0.695591
102178273	black	0.335075	0.148696	0.315601	0.175266	0.518484	0.0191737	0.376091	0.1022	-0.154433	0.515633	-0.358649	0.120462	-0.645892	0.0020958	-0.569033	0.00883309	-0.125983	0.59663	0.0393524	0.869164	0.286324	0.221006	0.113038	0.635146	0.487272	0.0293215	0.420585	0.0648167	-0.0242812	0.919065	0.0806144	0.735472	-0.271591	0.246734	0.345072	0.136209	0.141325	0.552295	0.332829	0.151608	-0.215604	0.361281	-0.195349	0.409161	0.0630337	0.791775
102191136	black	-0.362165	0.116606	-0.352443	0.12749	-0.378019	0.100312	-0.387989	0.0909557	-0.0358359	0.880771	0.185656	0.433236	0.978737	7.81114e-14	0.666563	0.00133003	-0.0684096	0.774439	-0.341803	0.140208	-0.197171	0.404717	-0.162194	0.494485	-0.374314	0.103963	-0.387156	0.0917121	0.0492218	0.836731	-0.144909	0.542156	0.033287	0.8892	-0.346252	0.134787	-0.0775046	0.745346	-0.584805	0.00676323	-0.237595	0.313129	-0.258536	0.271068	-0.0976565	0.682104
102185744	black	-0.364362	0.114242	-0.35754	0.121698	-0.39127	0.0880214	-0.3864	0.092402	-0.0669931	0.778997	0.168164	0.478511	0.979643	5.29769e-14	0.65112	0.00187396	-0.0886865	0.710031	-0.3652	0.113349	-0.219548	0.352348	-0.182859	0.44032	-0.409665	0.0728466	-0.377845	0.100482	0.125021	0.599459	-0.0309873	0.896814	0.117282	0.622413	-0.347503	0.133288	-0.0647134	0.786348	-0.551049	0.0117949	-0.154979	0.514131	-0.25981	0.26863	-0.115917	0.626496
100860756	black	-0.466736	0.038023	-0.34125	0.140892	-0.572214	0.00837877	-0.52211	0.0182048	-0.200055	0.397741	-0.0572533	0.810521	0.880645	3.00412e-07	0.493486	0.0270235	-0.187447	0.428731	-0.255296	0.277332	-0.354842	0.124739	0.0141402	0.952819	-0.373633	0.104644	-0.184808	0.435375	0.0417313	0.861326	0.0522136	0.826946	0.163183	0.491819	-0.284913	0.223392	-0.150544	0.526389	-0.306952	0.188042	0.097276	0.683281	0.0169002	0.943622	-0.102488	0.667221
102168258	black	-0.132192	0.578511	-0.287128	0.219656	-0.254416	0.279049	-0.223872	0.342702	0.0272569	0.909184	0.276459	0.238029	0.863041	9.69147e-07	0.660086	0.00153925	0.0175724	0.941383	-0.522809	0.0180228	-0.299959	0.198823	-0.557534	0.0106462	-0.729943	0.000258776	-0.565942	0.00929372	0.406231	0.0755189	0.23969	0.308753	0.422971	0.0631544	-0.0501183	0.833796	0.222226	0.346356	-0.349255	0.131211	0.0183372	0.938837	-0.292309	0.211078	-0.152505	0.52095
XLOC_011942	black	-0.168848	0.476698	-0.12244	0.607075	-0.348586	0.132001	-0.238883	0.310434	0.0388444	0.870839	0.236419	0.315601	0.62723	0.00307501	0.525593	0.0173117	0.0797368	0.738255	-0.357557	0.121679	-0.322872	0.164992	-0.179932	0.447794	-0.36229	0.116471	-0.201825	0.393491	0.149735	0.528638	0.311462	0.181305	0.435057	0.0552253	-0.459998	0.0412767	-0.239203	0.309766	-0.295435	0.206011	0.140173	0.555572	-0.180834	0.445483	-0.13438	0.57218
102171875	black	-0.0968528	0.684591	-0.288171	0.217911	-0.157915	0.506092	-0.195369	0.409113	-0.050905	0.831223	0.263684	0.2613	0.846412	2.55044e-06	0.569093	0.00882429	-0.0892025	0.708415	-0.461408	0.0405783	-0.195088	0.4098	-0.52908	0.0164528	-0.690053	0.000759647	-0.609169	0.00435854	0.523254	0.0179076	0.17882	0.450652	0.272335	0.24539	-0.0309742	0.896858	0.33063	0.154497	-0.405297	0.0762579	-0.0476773	0.841791	-0.305574	0.190136	-0.179494	0.44892
102190414	black	-0.276444	0.238057	-0.00799958	0.973298	-0.202865	0.391006	-0.188421	0.426292	-0.202481	0.391923	-0.107625	0.65153	0.617997	0.00368487	0.332445	0.152109	-0.19393	0.41264	-0.282614	0.227313	-0.234005	0.320713	0.246702	0.294379	0.173788	0.463702	0.226739	0.336392	-0.361555	0.117269	-0.295754	0.205499	-0.174198	0.462632	-0.418255	0.0664709	-0.471873	0.035679	-0.31444	0.176945	-0.37403	0.104246	-0.250377	0.287012	0.0814897	0.7327
102172266	black	-0.414471	0.0692256	-0.291777	0.211948	-0.450951	0.0459792	-0.351703	0.128347	-0.261671	0.265092	-0.101014	0.671749	0.825934	7.26907e-06	0.425009	0.0617607	-0.242748	0.302434	-0.351635	0.128426	-0.299838	0.199012	-0.0482202	0.840012	-0.274871	0.240846	-0.0663581	0.781043	0.0840705	0.724545	0.106179	0.655934	0.212328	0.368798	-0.241004	0.306028	-0.136745	0.565373	-0.28171	0.228866	0.00746436	0.975084	-0.162594	0.493407	-0.0240049	0.919983
102178448	black	-0.258952	0.270271	-0.311415	0.181374	-0.341845	0.140156	-0.312104	0.180359	0.0651403	0.78497	0.300205	0.198436	0.954749	6.40884e-11	0.730765	0.000252612	0.0280074	0.906693	-0.447864	0.0476742	-0.225125	0.339937	-0.342252	0.139654	-0.534183	0.0152577	-0.506784	0.0225827	0.26545	0.258	-0.0108859	0.963669	0.205606	0.384498	-0.358401	0.120737	0.00528969	0.982342	-0.57771	0.00763863	-0.182746	0.440606	-0.346553	0.134425	-0.17102	0.470961
102179198	black	-0.468413	0.037245	-0.516345	0.0197639	-0.555974	0.0109139	-0.556569	0.010811	-0.180504	0.446328	-0.11628	0.625411	0.750376	0.000138412	0.326566	0.159935	-0.261111	0.266154	0.0139442	0.953472	-0.0662029	0.781543	-0.0959006	0.687541	-0.559834	0.0102612	-0.598494	0.00530601	0.367159	0.111282	-0.0394174	0.86895	-0.0710616	0.765924	-0.00769853	0.974303	0.369771	0.108568	-0.382388	0.0961301	0.180488	0.446369	0.200914	0.395675	-0.0802604	0.736594
102179948	black	-0.75776	0.000108805	-0.592163	0.00594394	-0.711108	0.000439726	-0.79526	2.77878e-05	-0.0680667	0.775542	-0.114552	0.630592	0.71824	0.000361496	0.380097	0.098307	-0.140427	0.554848	0.1061	0.656173	-0.0676745	0.776804	0.29401	0.208311	-0.195754	0.408172	-0.271345	0.247179	-0.0221203	0.926248	-0.352645	0.127256	-0.316126	0.174509	-0.352005	0.127997	-0.0888609	0.709485	-0.446795	0.0482723	-0.0529099	0.824673	0.202298	0.392361	-0.296031	0.205055
102180225	black	-0.19768	0.403481	-0.324268	0.163068	-0.253991	0.27988	-0.27857	0.234319	-0.0291284	0.902975	0.204105	0.388054	0.917037	1.30461e-08	0.643646	0.00219765	-0.0557101	0.815543	-0.504892	0.0231767	-0.258033	0.272034	-0.485943	0.0298323	-0.64385	0.00218825	-0.526482	0.0170892	0.36456	0.11403	0.104088	0.66232	0.240364	0.307352	-0.0573305	0.81027	0.217265	0.357504	-0.40847	0.073768	-0.11759	0.621491	-0.315259	0.17576	-0.164179	0.489145
102178276	black	-0.273034	0.244132	-0.37846	0.0998849	-0.211339	0.371086	-0.466734	0.0380238	-0.0833851	0.726708	-0.00697757	0.976709	0.676876	0.00104636	0.377303	0.101011	-0.162493	0.493679	-0.272378	0.245312	-0.291052	0.213137	-0.18636	0.431462	-0.618526	0.00364738	-0.503439	0.0236412	0.0912502	0.702011	-0.197705	0.403421	-0.165316	0.4861	0.31367	0.178065	0.349569	0.130842	-0.114635	0.630342	-0.0456961	0.848291	0.0781077	0.743428	-0.217206	0.357637
102178542	black	-0.116812	0.623816	-0.0193982	0.935305	-0.254792	0.278314	-0.123315	0.604488	-0.100486	0.673374	0.101415	0.670517	0.720431	0.000339987	0.516561	0.0197038	-0.0344193	0.885454	-0.574671	0.00804099	-0.388684	0.0903282	-0.0841423	0.724319	-0.243889	0.300096	0.0293052	0.902389	0.0765588	0.748357	0.286638	0.220478	0.488689	0.0287845	-0.478628	0.03277	-0.36647	0.112006	-0.284356	0.224337	-0.0279453	0.906899	-0.422209	0.0636813	-0.165738	0.484969
102186691	black	-0.562563	0.00981938	-0.523093	0.0179491	-0.64761	0.00202061	-0.700079	0.00058885	0.0897596	0.706671	0.045565	0.848721	0.690455	0.000752076	0.516238	0.0197939	0.0423913	0.859154	-0.0858955	0.718796	-0.440799	0.0517346	0.125664	0.597569	-0.477965	0.0330468	-0.310764	0.182337	-0.0707718	0.766853	-0.270052	0.249527	-0.134052	0.573129	-0.196388	0.406624	-0.123425	0.604165	-0.176612	0.456355	0.108558	0.648696	0.33366	0.150525	-0.201567	0.39411
102172355	black	0.587533	0.00644928	0.530856	0.0160286	0.522787	0.0180283	0.531901	0.0157833	0.126648	0.594679	0.100936	0.671989	-0.436976	0.0540393	-0.181582	0.443572	0.143785	0.545326	0.0101129	0.966247	0.0659241	0.782442	-0.0103104	0.965589	0.396134	0.0838005	0.232011	0.324972	-0.507031	0.0225062	-0.343899	0.137636	-0.230508	0.328203	0.14269	0.548423	-0.153989	0.516856	0.110507	0.642786	-0.39428	0.0853915	-0.163623	0.490636	0.642672	0.0022431
102177440	black	-0.279811	0.232153	-0.341706	0.140328	-0.309957	0.183535	-0.363779	0.114865	0.0196876	0.934342	0.194395	0.411498	0.958642	2.89288e-11	0.680368	0.000962721	-0.0375392	0.875146	-0.33476	0.149103	-0.129937	0.585062	-0.298426	0.201238	-0.461148	0.0407065	-0.552817	0.0114722	0.101374	0.670644	-0.233292	0.32223	-0.0628227	0.792457	-0.192145	0.417036	0.113946	0.632414	-0.611922	0.00413831	-0.328395	0.157471	-0.268436	0.252482	-0.0649527	0.785575
102187135	black	-0.620559	0.00350634	-0.580397	0.00729684	-0.588769	0.00631111	-0.689919	0.000762186	-0.214127	0.364658	-0.0824471	0.729672	0.712465	0.000423822	0.291645	0.212164	-0.267476	0.254248	0.0707149	0.767036	-0.345354	0.135869	0.14647	0.537765	-0.426531	0.0607347	-0.276115	0.238639	-0.0686228	0.773753	-0.23698	0.31442	-0.245561	0.296691	0.0966344	0.685267	0.0847592	0.722374	-0.0826157	0.729139	0.206823	0.381628	0.49234	0.0274364	-0.0407784	0.864464
108636727	black	-0.313954	0.177653	-0.370946	0.107362	-0.381277	0.0971807	-0.348451	0.132161	-0.152406	0.521226	0.072738	0.760555	0.801205	2.18178e-05	0.456327	0.0431376	-0.165509	0.485583	-0.347263	0.133575	-0.149507	0.529274	-0.301641	0.196193	-0.560459	0.0101587	-0.455386	0.0436248	0.609029	0.00437	0.447831	0.0476926	0.37949	0.0988897	-0.294478	0.207553	0.168824	0.47676	-0.419937	0.0652733	0.213236	0.366704	-0.249215	0.289329	-0.186021	0.432316
102180395	black	-0.309165	0.184716	-0.489155	0.0286094	-0.354072	0.125618	-0.363366	0.115309	-0.0382827	0.872692	0.196197	0.407089	0.822895	8.39485e-06	0.529035	0.0164635	-0.0854164	0.720304	-0.304264	0.192138	-0.116511	0.624717	-0.474395	0.0345702	-0.71121	0.000438513	-0.667581	0.00129942	0.673149	0.00114232	0.317202	0.172967	0.268647	0.252095	-0.11199	0.638305	0.373995	0.104281	-0.4347	0.0554479	0.145825	0.539579	-0.174315	0.462327	-0.182007	0.442487
102184063	black	-0.359247	0.119799	-0.354046	0.125647	-0.371911	0.10638	-0.38805	0.0909007	-0.0425964	0.858479	0.179077	0.449993	0.980384	3.80469e-14	0.662366	0.00146267	-0.0755314	0.751631	-0.345086	0.136193	-0.198442	0.401636	-0.167571	0.480087	-0.380079	0.0983239	-0.390175	0.0889924	0.0528718	0.824797	-0.145375	0.540844	0.0289717	0.903495	-0.328776	0.156962	-0.0648574	0.785883	-0.578199	0.00757552	-0.23917	0.309835	-0.257484	0.273092	-0.0981527	0.68057
102183420	black	-0.231633	0.325782	-0.283091	0.226496	-0.328728	0.157025	-0.264168	0.260392	-0.126589	0.594851	0.130177	0.584363	0.821247	9.06637e-06	0.507837	0.0222577	-0.131895	0.579371	-0.431458	0.0575022	-0.164804	0.48747	-0.379102	0.0992632	-0.55914	0.0103761	-0.43923	0.0526714	0.593325	0.00582243	0.412188	0.0709283	0.444603	0.0495167	-0.297885	0.202096	0.144907	0.542162	-0.434829	0.0553671	0.117171	0.622745	-0.347094	0.133777	-0.205527	0.384684
102179854	black	0.0982016	0.680419	0.173464	0.464548	-0.0921433	0.699225	0.278062	0.235207	-0.0622416	0.794338	-0.138777	0.559555	-0.502264	0.0240218	-0.36965	0.108692	0.0212035	0.929298	0.430018	0.0584329	0.0290147	0.903352	0.416223	0.0679399	0.437878	0.0534886	0.484159	0.0305289	-0.365294	0.113249	-0.127196	0.593073	0.0821911	0.730481	-0.0384276	0.872214	-0.299528	0.199499	0.313862	0.177786	0.213403	0.366322	0.456716	0.0429376	0.240698	0.306661
102188599	black	0.0419317	0.860666	0.0574791	0.809787	0.148303	0.532632	-0.00191884	0.993594	0.0999784	0.674938	-0.144442	0.543473	-0.706986	0.000491171	-0.468321	0.0372872	0.0884674	0.710718	0.387608	0.091301	0.0218056	0.927295	0.346841	0.134079	0.325705	0.161104	0.350665	0.129556	-0.269581	0.250386	-0.272401	0.245271	-0.431921	0.0572054	0.30025	0.198365	-0.040444	0.865566	0.521214	0.0184406	0.0590117	0.804807	0.470829	0.0361462	-0.0233286	0.922231
102173308	black	0.075845	0.750631	-0.179966	0.447709	0.252432	0.282943	-0.0514306	0.829505	0.368731	0.109643	0.157905	0.506117	-0.471579	0.0358101	-0.101156	0.671312	0.365834	0.112677	-0.0745558	0.754744	-0.170098	0.473391	-0.060436	0.800186	-0.176072	0.457755	0.0240881	0.919707	0.00968315	0.967681	0.0965291	0.685593	-0.112333	0.637272	0.441982	0.051037	0.158047	0.505731	0.520367	0.0186655	0.105197	0.65893	0.163612	0.490666	-0.391	0.0882598
102168734	black	-0.386266	0.0925247	-0.495661	0.0262538	-0.485379	0.030051	-0.283458	0.225868	0.0639048	0.788959	0.264378	0.259999	0.652241	0.00182903	0.504609	0.0232665	0.0782981	0.742823	0.0463879	0.84602	0.0901947	0.70531	-0.167142	0.481226	-0.326012	0.160688	-0.444059	0.0498293	0.357908	0.121286	0.230444	0.328343	0.352776	0.127106	-0.476653	0.0336005	0.018183	0.93935	-0.58936	0.00624588	0.179726	0.448324	-0.0418837	0.860824	-0.13566	0.568494
102181962	black	-0.379862	0.0985321	-0.224018	0.342379	-0.339955	0.142505	-0.329968	0.155373	-0.151604	0.523445	0.0136615	0.954414	0.855209	1.55145e-06	0.507369	0.0224018	-0.160469	0.499148	-0.251395	0.284993	-0.0925424	0.69798	0.0834084	0.726635	-0.0411707	0.863172	-0.113507	0.633735	-0.143465	0.546232	-0.216024	0.360323	-0.0691211	0.772152	-0.469668	0.0366708	-0.27148	0.246934	-0.584991	0.00674148	-0.336555	0.146799	-0.300612	0.197798	-0.0548599	0.818312
102173010	black	-0.712192	0.000426972	-0.577989	0.00760255	-0.755436	0.000117472	-0.650676	0.00189201	-0.0261365	0.912903	0.0547907	0.818538	0.661547	0.0014898	0.411715	0.0712849	-0.0517431	0.828484	0.241842	0.304297	-0.15339	0.518506	0.241739	0.304511	-0.127132	0.593259	-0.158061	0.505693	-0.184324	0.4366	-0.321444	0.166977	-0.165765	0.484898	-0.39309	0.0864242	-0.248448	0.290866	-0.37481	0.103468	0.0873033	0.714371	0.381248	0.0972084	0.100502	0.673325
102186695	black	0.506902	0.0225462	0.300124	0.198563	0.362095	0.116682	0.45982	0.0413653	0.404293	0.0770591	0.329805	0.15559	-0.577521	0.00766325	-0.0467933	0.84469	0.480932	0.0318214	-0.130789	0.582584	-0.170018	0.473602	-0.289654	0.215446	-0.0835953	0.726045	0.102934	0.665853	-0.0882127	0.711517	0.386247	0.0925426	0.43733	0.0538228	0.190612	0.420834	-0.0672015	0.778326	0.429031	0.0590776	0.252984	0.281857	-0.00245434	0.991806	0.0920605	0.699483
106502564	black	-0.621479	0.00344404	-0.58411	0.00684521	-0.634391	0.002662	-0.644464	0.00216009	-0.110175	0.643791	0.0719832	0.762971	0.895876	9.31274e-08	0.506459	0.022684	-0.160194	0.499894	0.0348071	0.884172	-0.178737	0.450866	0.0897975	0.706552	-0.372413	0.105871	-0.396602	0.0834026	0.0111781	0.962695	-0.235191	0.318194	-0.132676	0.577107	-0.277952	0.235401	-0.0278863	0.907095	-0.472145	0.035558	0.0444126	0.852506	0.224475	0.34137	-0.0996368	0.67599
102172269	black	-0.366549	0.111922	-0.424605	0.0620348	-0.371334	0.106967	-0.423288	0.0629363	0.00116609	0.996107	0.21192	0.369741	0.964873	6.80795e-12	0.685219	0.000855942	-0.022388	0.925358	-0.427525	0.060072	-0.262588	0.26336	-0.280909	0.23025	-0.539225	0.0141465	-0.460863	0.0408473	0.217371	0.357261	0.0918641	0.700095	0.171185	0.470527	-0.266142	0.256715	0.0199388	0.933505	-0.489935	0.0283184	-0.0773497	0.745839	-0.268118	0.253065	-0.168654	0.47721
102186873	black	0.0459462	0.84747	0.0137762	0.954032	0.0318395	0.893991	0.0811393	0.733809	-0.147998	0.533486	-0.289967	0.214927	-0.716324	0.00038124	-0.638372	0.00245313	-0.0949714	0.690424	0.487767	0.0291331	0.289328	0.215985	0.175651	0.458849	0.25954	0.269145	0.253988	0.279886	0.227779	0.334121	0.490437	0.0281324	0.147941	0.533644	0.183647	0.438317	0.16295	0.492446	0.390945	0.0883085	0.572673	0.00831477	0.359883	0.119099	0.113102	0.634953
102179773	black	-0.369133	0.109226	-0.391329	0.0879696	-0.42486	0.0618614	-0.451485	0.0456902	0.0564378	0.813174	0.234994	0.318612	0.78156	4.71568e-05	0.622748	0.00335961	0.0794106	0.73929	-0.438809	0.0529245	-0.487292	0.0293139	-0.178879	0.450501	-0.601547	0.00501928	-0.277585	0.236045	0.11874	0.618061	0.267342	0.254495	0.43267	0.0567274	-0.225338	0.339467	-0.149929	0.528098	-0.17094	0.471171	0.230326	0.328596	-0.0672863	0.778053	-0.361122	0.11774
102176332	black	-0.686666	0.000826084	-0.629405	0.00294428	-0.739569	0.000194064	-0.690272	0.000755511	-0.184638	0.435807	-0.0677592	0.776531	0.845381	2.69804e-06	0.421692	0.0640412	-0.217465	0.35705	0.0575242	0.80964	-0.229509	0.330362	0.116883	0.623604	-0.436802	0.0541461	-0.351703	0.128347	0.144586	0.543066	-0.0484725	0.839185	0.00782509	0.97388	-0.237375	0.313591	0.0099255	0.966873	-0.346629	0.134334	0.269913	0.249779	0.316157	0.174465	-0.0695784	0.770683
102173472	black	-0.16684	0.482032	0.0924514	0.698264	-0.132007	0.579045	-0.109895	0.64464	-0.243597	0.300692	-0.185761	0.432972	0.509662	0.0217027	0.209405	0.37558	-0.230734	0.327718	-0.18524	0.434284	-0.0634584	0.790402	0.355283	0.124239	0.354336	0.125316	0.280566	0.230843	-0.451946	0.0454424	-0.438914	0.0528612	-0.294931	0.206822	-0.395961	0.0839476	-0.441028	0.0515988	-0.377641	0.10068	-0.532848	0.0155633	-0.289878	0.215075	0.085019	0.721555
102171159	black	-0.356817	0.122507	-0.353334	0.126464	-0.372656	0.105626	-0.390955	0.0883002	-0.0405533	0.865206	0.182453	0.441352	0.981631	2.11559e-14	0.664094	0.00140676	-0.0744322	0.755139	-0.348116	0.13256	-0.19908	0.400093	-0.170193	0.47314	-0.390833	0.088408	-0.399323	0.0811155	0.066923	0.779223	-0.134825	0.570898	0.0385692	0.871747	-0.333717	0.150452	-0.0607169	0.799276	-0.580795	0.00724728	-0.22939	0.33062	-0.260263	0.267766	-0.107077	0.653196
102170151	black	-0.41994	0.065271	-0.465992	0.0383719	-0.436818	0.0541362	-0.455444	0.0435948	-0.132197	0.578497	0.0548243	0.818429	0.953671	7.88976e-11	0.55827	0.0105218	-0.176872	0.455682	-0.196434	0.406512	-0.165452	0.485735	-0.1836	0.438437	-0.478369	0.0328778	-0.492473	0.0273882	0.116922	0.62349	-0.154294	0.516015	-0.04843	0.839324	-0.0913945	0.701561	0.158427	0.504695	-0.486044	0.0297933	-0.102713	0.666533	-0.0262015	0.912687	-0.058159	0.807577
102168733	black	-0.567436	0.0090687	-0.577517	0.00766367	-0.535135	0.0150428	-0.600367	0.00512853	-0.283309	0.226122	-0.103866	0.663	0.716142	0.000383168	0.220637	0.349904	-0.365875	0.112633	0.304888	0.191182	0.100534	0.673227	0.0195049	0.93495	-0.351151	0.128988	-0.526887	0.0169888	0.191034	0.419788	-0.245192	0.297438	-0.275354	0.239988	0.0291615	0.902866	0.353623	0.126131	-0.433013	0.0565096	0.119071	0.617075	0.38954	0.0895593	-0.0841428	0.724317
102189312	black	-0.0118717	0.960382	0.0421533	0.859937	0.113356	0.634188	-0.177453	0.45418	-0.2523	0.283203	-0.0602625	0.800749	0.57134	0.00850154	0.253649	0.28055	-0.255796	0.276359	-0.468745	0.0370924	-0.170842	0.47143	-0.235375	0.317804	-0.269692	0.250183	-0.116766	0.623956	0.035226	0.882787	0.0269868	0.91008	0.128031	0.590627	0.166219	0.483686	0.09428	0.692572	-0.128115	0.590382	-0.221747	0.347423	-0.381069	0.0973791	-0.345626	0.13554
102169592	black	0.507434	0.0223817	0.194044	0.412358	0.621391	0.00344993	0.358568	0.120552	0.0773256	0.745916	-0.0218107	0.927278	-0.53537	0.01499	-0.348695	0.131873	0.0587823	0.805552	-0.078227	0.743049	0.143719	0.545513	-0.299681	0.199259	-0.132429	0.577822	-0.158974	0.503207	0.162989	0.492342	0.207007	0.381195	-0.0768945	0.747288	0.712033	0.000428826	0.555445	0.0110058	0.39245	0.0869831	0.016437	0.945165	-0.0720755	0.762675	-0.0438712	0.854286
102170239	black	-0.505674	0.0229298	-0.542246	0.0135126	-0.522047	0.0182213	-0.571368	0.0084976	-0.156338	0.510401	-0.073517	0.758063	0.664626	0.00138992	0.301888	0.195809	-0.215019	0.362617	0.0773398	0.745871	-0.193411	0.413916	-0.0020484	0.993162	-0.437944	0.0534482	-0.383487	0.0950981	0.00899173	0.969988	-0.245146	0.297533	-0.209826	0.374599	0.148046	0.53335	0.22921	0.331011	-0.183325	0.439135	0.113327	0.634277	0.407915	0.0741993	-0.152242	0.52168
102172067	black	-0.026089	0.913061	-0.190984	0.419911	-0.0535673	0.822527	-0.178305	0.451979	-0.413671	0.0698187	-0.214269	0.364332	0.576504	0.00779624	0.0812362	0.733502	-0.455124	0.0437613	-0.170862	0.471378	0.0571263	0.810934	-0.41717	0.0672524	-0.483663	0.0307246	-0.507528	0.0223527	0.433421	0.0562514	0.175427	0.45943	0.043785	0.854569	0.442204	0.0509071	0.659566	0.00155719	-0.209823	0.374606	0.0459249	0.84754	-0.102856	0.666095	0.127198	0.593067
108636909	black	-0.618135	0.00367505	-0.611538	0.00416845	-0.622107	0.00340207	-0.652498	0.0018189	-0.157828	0.50633	-0.0441129	0.853492	0.850762	2.00258e-06	0.432329	0.0569446	-0.209112	0.376264	0.0269387	0.91024	-0.0882093	0.711527	-0.0173784	0.942029	-0.44729	0.047995	-0.483962	0.0306066	0.169802	0.474174	-0.0789873	0.740634	-0.0550434	0.817715	-0.135459	0.569073	0.162783	0.492896	-0.448587	0.0472727	0.130244	0.584168	0.155157	0.513641	0.0155587	0.948091
102190421	black	-0.449255	0.0469046	-0.348363	0.132266	-0.498744	0.0251923	-0.517464	0.0194533	-0.0861344	0.718044	0.0358128	0.880848	0.849293	2.17482e-06	0.554377	0.0111934	-0.0809071	0.734545	-0.439155	0.0527164	-0.470056	0.036495	0.0207565	0.930785	-0.412098	0.0709957	-0.129394	0.586647	0.0455746	0.84869	0.0726747	0.760757	0.192393	0.416423	-0.322726	0.165195	-0.234732	0.319168	-0.230263	0.328734	0.0359807	0.880293	-0.116368	0.625145	-0.241619	0.304756
102179771	black	-0.428632	0.0593397	-0.245143	0.29754	-0.338787	0.14397	-0.215364	0.361829	-0.0413917	0.862444	-0.0622556	0.794292	0.40619	0.0755515	0.247278	0.293216	-0.0367679	0.877693	0.163397	0.491246	0.0636326	0.789839	0.467218	0.0377978	0.350595	0.129638	0.147818	0.533988	-0.478486	0.0328292	-0.448065	0.0475622	-0.352141	0.12784	-0.481315	0.0316656	-0.436005	0.0546369	-0.436325	0.0544393	-0.309792	0.183781	0.0108372	0.963832	0.22182	0.34726
102179952	black	-0.379588	0.098795	-0.321689	0.166636	-0.365639	0.112883	-0.349885	0.13047	-0.0616767	0.796166	0.115051	0.629095	0.911776	2.2248e-08	0.598738	0.00528262	-0.0823622	0.72994	-0.240707	0.306642	-0.0663654	0.781019	-0.00655571	0.978116	-0.155808	0.511855	-0.266305	0.256411	-0.0655726	0.783575	-0.239034	0.31012	-0.0497444	0.83502	-0.455049	0.0438004	-0.181303	0.444285	-0.664266	0.00140128	-0.341876	0.140119	-0.298457	0.20119	-0.0681909	0.775142
102186600	black	0.118449	0.618929	0.234266	0.320158	0.245303	0.297215	0.408901	0.0734349	-0.124547	0.600854	-0.267391	0.254404	-0.705453	0.000511572	-0.556716	0.0107858	-0.0685843	0.773877	0.394423	0.0852678	0.163767	0.490249	0.352169	0.127807	0.671515	0.00118667	0.656252	0.00167564	-0.390699	0.0885267	-0.177538	0.45396	-0.241571	0.304856	0.17061	0.472042	-0.219146	0.353252	0.426393	0.0608272	-0.0234823	0.92172	0.276495	0.237967	0.344129	0.137355
102183965	black	0.439305	0.0526263	0.29846	0.201186	0.575751	0.00789607	0.553227	0.0113983	-0.00317	0.989417	-0.101023	0.671721	-0.613628	0.00400654	-0.425855	0.0611885	0.011273	0.962378	0.13511	0.570076	0.497689	0.0255515	-0.22195	0.34697	0.334801	0.14905	0.0948047	0.690942	0.20878	0.377039	0.0935994	0.694689	-0.0998246	0.675412	0.355147	0.124393	0.365474	0.113058	0.119371	0.616184	-0.233659	0.321449	-0.268907	0.251618	0.17172	0.469119
102176046	black	-0.0966351	0.685265	-0.292682	0.21047	-0.10708	0.653187	-0.242758	0.302412	0.139983	0.556112	0.443476	0.0501661	0.785026	4.13976e-05	0.672679	0.00115494	0.111232	0.640595	-0.533159	0.0154918	-0.465921	0.0384056	-0.487771	0.0291314	-0.750558	0.000137606	-0.527514	0.0168342	0.0927082	0.697464	0.0501149	0.833807	0.247356	0.293059	0.124274	0.601659	0.141471	0.551881	-0.164687	0.487781	-0.0184642	0.938414	-0.14507	0.541703	-0.185393	0.4339
102183602	black	0.0122983	0.958959	-0.184673	0.435718	0.0369071	0.877233	-0.176766	0.455957	-0.185732	0.433044	0.197424	0.404104	0.713607	0.000410812	0.370245	0.108081	-0.225511	0.339087	-0.31697	0.173299	-0.155597	0.512433	-0.496943	0.0258079	-0.642909	0.00223197	-0.562548	0.00982175	0.264397	0.259964	0.0986354	0.67908	0.219164	0.353211	0.320177	0.16875	0.427084	0.060365	-0.229106	0.331237	0.0316619	0.89458	-0.135678	0.56844	-0.149654	0.528864
102178831	black	-0.180004	0.44761	-0.193444	0.413834	-0.137613	0.562885	-0.20169	0.393813	0.10193	0.668934	-0.152171	0.521876	-0.444802	0.049403	-0.288448	0.217448	0.0972367	0.683403	0.0960529	0.687069	-0.0827658	0.728664	-0.0202744	0.932389	-0.198032	0.402628	0.01082	0.963889	0.257397	0.27326	0.468836	0.0370509	0.130328	0.583926	0.323754	0.163776	0.225616	0.338856	0.513113	0.0206836	0.551844	0.0116488	0.305324	0.190517	-0.0710925	0.765825
102176420	black	-0.475639	0.0340335	-0.522047	0.0182213	-0.586141	0.00660795	-0.555345	0.0110232	-0.010193	0.96598	0.15911	0.502836	0.826816	6.96824e-06	0.54486	0.0129827	-0.0473018	0.843022	-0.103757	0.663335	-0.268992	0.251463	-0.0767408	0.747777	-0.556968	0.0107427	-0.498982	0.0251117	0.181184	0.444589	0.0516057	0.828933	0.140178	0.555558	-0.29068	0.21375	0.013105	0.956269	-0.404401	0.0769722	0.238524	0.311184	0.138423	0.560567	-0.0268832	0.910424
102189681	black	-0.353822	0.125904	-0.240728	0.306598	-0.487674	0.0291684	-0.332504	0.152033	-0.156603	0.509677	0.0939878	0.693481	0.788938	3.56372e-05	0.475139	0.0342484	-0.127532	0.592088	-0.133634	0.574336	-0.0938166	0.694013	-0.00166302	0.994448	-0.245149	0.297527	-0.229669	0.330016	0.147174	0.535792	0.194896	0.410269	0.412139	0.0709651	-0.566531	0.00920442	-0.219235	0.353051	-0.539487	0.0140906	0.148429	0.53228	-0.140108	0.555758	-0.15184	0.522792
102187491	black	0.44913	0.0469735	0.483478	0.030798	0.530861	0.0160274	0.535559	0.0149477	0.183395	0.438956	-0.033327	0.889068	-0.685015	0.000860219	-0.337531	0.145558	0.198344	0.401872	0.213557	0.365968	0.385033	0.09366	0.18073	0.445751	0.747071	0.000153752	0.40915	0.0732422	-0.549723	0.0120417	-0.440407	0.0519677	-0.425107	0.0616943	0.0246753	0.917756	-0.212311	0.368837	0.0344593	0.885322	-0.563118	0.00973132	-0.213097	0.367024	0.368854	0.109515
102185571	black	-0.357378	0.121878	-0.407827	0.074268	-0.425417	0.0614838	-0.402604	0.07842	0.0106745	0.964374	0.19268	0.415717	0.986611	1.25139e-15	0.703602	0.000537159	-0.0216778	0.92772	-0.357948	0.121242	-0.220286	0.350691	-0.269495	0.250542	-0.514245	0.0203577	-0.498424	0.0253008	0.15565	0.512289	-0.0828767	0.728314	0.0984635	0.67961	-0.256381	0.275224	0.0431111	0.856785	-0.551019	0.0118004	-0.167729	0.479666	-0.211534	0.370634	-0.122026	0.6083
102173012	black	-0.24327	0.301363	-0.284485	0.224118	-0.352827	0.127047	-0.315269	0.175745	-0.100955	0.671931	0.124933	0.599718	0.870412	6.0582e-07	0.574548	0.00805757	-0.0835378	0.726226	-0.492507	0.0273759	-0.276732	0.237547	-0.361508	0.117319	-0.590782	0.00609118	-0.396145	0.0837915	0.395493	0.0843479	0.368038	0.110363	0.477117	0.0334038	-0.20622	0.383049	0.0800309	0.737322	-0.357547	0.12169	0.105748	0.657248	-0.311656	0.181018	-0.213294	0.366573
102171986	black	-0.359775	0.119217	-0.352535	0.127384	-0.389731	0.0893892	-0.387831	0.0910988	-0.0847788	0.722312	0.134547	0.5717	0.987613	6.23323e-16	0.643678	0.0021962	-0.110168	0.643813	-0.370321	0.108003	-0.237388	0.313562	-0.185443	0.433773	-0.429309	0.0588958	-0.386272	0.0925198	0.0951499	0.68987	-0.0918367	0.700181	0.082827	0.728471	-0.270859	0.24806	-0.0261681	0.912798	-0.518406	0.019195	-0.18155	0.443654	-0.230742	0.3277	-0.111	0.641296
102179291	black	-0.290427	0.214168	-0.249556	0.288648	-0.385233	0.0934754	-0.270399	0.248895	0.170243	0.47301	0.345697	0.135455	0.849004	2.21013e-06	0.780565	4.89323e-05	0.195462	0.408886	-0.519	0.0190334	-0.476999	0.0334536	-0.136062	0.567336	-0.394966	0.0847997	-0.182692	0.440744	-0.0769655	0.747062	-0.0116341	0.961174	0.315948	0.174766	-0.489639	0.0284286	-0.392019	0.0873613	-0.362195	0.116573	-0.126998	0.593653	-0.266102	0.256788	-0.160709	0.498497
102188323	black	-0.393831	0.0857799	-0.525131	0.0174279	-0.44175	0.0511731	-0.51309	0.0206903	0.0645738	0.786799	0.202476	0.391935	0.904464	4.43248e-08	0.643764	0.00219223	-0.00364561	0.98783	-0.258548	0.271045	-0.199028	0.400218	-0.324387	0.162905	-0.702833	0.000548098	-0.698858	0.000607724	0.275705	0.239364	-0.0573331	0.810261	0.0509393	0.831111	-0.050553	0.832374	0.272618	0.244881	-0.456933	0.0428258	-0.00700388	0.976621	-0.0446156	0.851839	-0.159956	0.500538
102184445	black	-0.403102	0.0780168	-0.349361	0.131086	-0.555958	0.0109167	-0.378588	0.0997604	0.127981	0.590774	0.277772	0.235718	0.839879	3.61839e-06	0.72865	0.000268731	0.155043	0.513956	-0.374251	0.104025	-0.457919	0.0423229	-0.0297853	0.900797	-0.379765	0.0986251	-0.162023	0.494945	-0.0339943	0.88686	-0.0280716	0.90648	0.295311	0.20621	-0.539438	0.0141011	-0.392328	0.0870904	-0.360902	0.117981	-0.0207272	0.930882	-0.0878195	0.71275	-0.232856	0.323162
102178279	black	-0.333732	0.150432	-0.363137	0.115555	-0.322478	0.165538	-0.39322	0.0863105	-0.108419	0.649117	0.121911	0.608641	0.972423	7.92594e-13	0.591414	0.00602349	-0.158879	0.503464	-0.248291	0.291181	-0.0638753	0.789055	-0.18253	0.441155	-0.375127	0.103153	-0.487682	0.0291651	0.0840397	0.724642	-0.208251	0.378277	-0.0664022	0.780901	-0.218181	0.355429	0.0946764	0.69134	-0.635061	0.00262583	-0.275566	0.239612	-0.228903	0.331677	-0.108737	0.648151
102188226	black	-0.115135	0.628843	-0.00513031	0.982874	-0.148997	0.530696	0.0708629	0.766561	0.0261497	0.912859	-0.0636181	0.789886	-0.501033	0.0244261	-0.324056	0.163361	0.103886	0.662939	0.406396	0.0753889	0.120672	0.612314	0.34434	0.137097	0.278602	0.234261	0.320144	0.168798	0.0846433	0.722739	0.41899	0.0659456	0.305095	0.190866	-0.300135	0.198545	-0.276034	0.238781	0.224547	0.34121	0.555211	0.0110467	0.321045	0.167534	-0.0491474	0.836974
102189965	black	0.252368	0.28307	0.236641	0.315133	0.138732	0.559683	0.394859	0.0848925	0.274324	0.241822	0.204988	0.385961	-0.354809	0.124778	0.0193939	0.935319	0.338223	0.144682	-0.0372362	0.876146	-0.055118	0.817472	-0.0294501	0.901909	0.232558	0.3238	0.259385	0.269442	-0.242906	0.302109	0.0222433	0.925839	0.253319	0.281198	-0.170833	0.471454	-0.32097	0.167639	0.141366	0.552179	-0.0513339	0.829821	-0.109011	0.647319	0.363681	0.114971
102175862	black	-0.461063	0.0407484	-0.503286	0.0236903	-0.465025	0.0388298	-0.492621	0.0273347	-0.108892	0.64768	0.117179	0.62272	0.961562	1.5128e-11	0.582477	0.0070409	-0.142127	0.550019	-0.297909	0.202059	-0.215318	0.361933	-0.19831	0.401954	-0.563526	0.0096671	-0.494097	0.0268053	0.332321	0.152272	0.137524	0.563139	0.161325	0.496832	-0.244418	0.299014	0.106029	0.65639	-0.469708	0.0366529	0.0716614	0.764002	-0.123567	0.603746	-0.18778	0.427897
102176614	black	-0.468154	0.0373642	-0.507475	0.0223691	-0.492694	0.0273082	-0.5519	0.0116387	-0.282657	0.227239	-0.0983068	0.680094	0.741311	0.00018398	0.285379	0.222602	-0.308055	0.18638	0.0565544	0.812795	-0.244439	0.298972	0.0217206	0.927578	-0.456849	0.0428689	-0.349365	0.131082	0.0111727	0.962713	-0.123941	0.602642	-0.0729277	0.759948	0.156848	0.509005	0.198727	0.400946	-0.156101	0.51105	0.218137	0.355529	0.400378	0.0802416	-0.0380733	0.873383
102186405	black	-0.259453	0.269312	-0.304038	0.192486	-0.299385	0.199725	-0.28523	0.222854	-0.00254655	0.991499	0.250531	0.286707	0.963281	1.00861e-11	0.688375	0.000791983	-0.0329205	0.890413	-0.404046	0.0772569	-0.148331	0.532556	-0.328015	0.157982	-0.439398	0.0525702	-0.468948	0.0369993	0.185832	0.432792	-0.0513691	0.829706	0.148429	0.532281	-0.311264	0.181596	0.018627	0.937872	-0.610984	0.00421226	-0.249789	0.288183	-0.371529	0.106769	-0.0817086	0.732007
102190700	black	-0.279021	0.23353	-0.365177	0.113373	-0.317894	0.17198	-0.318909	0.170539	-0.0137063	0.954265	0.214005	0.36494	0.925371	5.18993e-09	0.653815	0.00176749	-0.040205	0.866353	-0.46549	0.0386093	-0.189599	0.423352	-0.403395	0.0777808	-0.566942	0.00914256	-0.504282	0.0233706	0.431504	0.0574731	0.169878	0.473974	0.249806	0.288149	-0.269459	0.250609	0.125406	0.598328	-0.517172	0.0195342	-0.0980547	0.680873	-0.367258	0.111178	-0.20878	0.377038
102182800	black	-0.410931	0.0718788	-0.501173	0.0243799	-0.398774	0.081573	-0.42495	0.0618001	0.0935017	0.694993	0.276122	0.238627	0.900471	6.31172e-08	0.706451	0.000498212	0.0744559	0.755064	-0.401162	0.0795969	-0.282521	0.227472	-0.252395	0.283017	-0.495803	0.026204	-0.417963	0.0666808	0.192932	0.415095	0.0996616	0.675914	0.140662	0.554181	-0.347284	0.13355	-0.0568086	0.811967	-0.47432	0.0346027	-0.0673617	0.77781	-0.232755	0.323377	-0.156562	0.509787
102183426	black	0.297122	0.203311	-0.0362845	0.879289	0.38407	0.0945543	0.153549	0.518068	0.331822	0.152925	0.32391	0.16356	-0.426863	0.0605127	-0.108448	0.649029	0.278374	0.234661	0.172217	0.467816	0.037172	0.876358	-0.22495	0.340323	-0.105023	0.65946	-0.1933	0.414188	-0.153898	0.517105	-0.313596	0.178173	-0.36109	0.117776	0.570215	0.00866193	0.341527	0.14055	0.286268	0.221101	-0.130133	0.584494	0.263314	0.261994	0.0692728	0.771664
102183698	black	-0.160596	0.498804	-0.221207	0.348628	-0.239475	0.309201	-0.220455	0.350312	0.0918509	0.700136	0.212846	0.367603	0.830244	5.89856e-06	0.688125	0.000796899	0.094793	0.690978	-0.47443	0.0345551	-0.198475	0.401554	-0.234963	0.318679	-0.332617	0.151884	-0.301669	0.196149	-0.0188084	0.937268	-0.14218	0.54987	0.151972	0.522427	-0.292384	0.210955	-0.103257	0.664863	-0.516974	0.0195891	-0.371624	0.106672	-0.406267	0.0754903	-0.261137	0.266104
102177170	black	-0.393671	0.0859189	-0.442657	0.050642	-0.413235	0.0701435	-0.427424	0.0601391	-0.031692	0.89448	0.15459	0.5152	0.987036	9.37486e-16	0.660374	0.00152938	-0.0807797	0.734948	-0.338288	0.144599	-0.178747	0.450842	-0.271107	0.24761	-0.511825	0.0210593	-0.519134	0.0189969	0.238678	0.310861	-0.0853544	0.720499	0.0278455	0.90723	-0.233997	0.320729	0.107388	0.652252	-0.560225	0.010197	-0.177893	0.453042	-0.217321	0.357375	-0.126254	0.595836
102179016	black	-0.639606	0.00239125	-0.578795	0.00749905	-0.686838	0.000822594	-0.633539	0.00270858	-0.266518	0.256017	-0.11497	0.629335	0.776384	5.70393e-05	0.288804	0.216855	-0.313397	0.178464	0.0800733	0.737187	-0.185097	0.434645	0.168474	0.477688	-0.380861	0.097577	-0.326907	0.159474	0.180518	0.446293	-0.0711576	0.765616	-0.0756052	0.751396	-0.170626	0.472	0.078764	0.741343	-0.292637	0.210543	0.241926	0.304125	0.33087	0.15418	-0.0521783	0.827062
102183077	black	-0.233235	0.322352	-0.316131	0.174502	-0.244183	0.299496	-0.279153	0.233299	-0.150967	0.525213	0.0448475	0.851078	0.822209	8.66886e-06	0.46239	0.0400979	-0.168488	0.477651	-0.295555	0.205819	0.134431	0.572035	-0.38318	0.0953852	-0.40823	0.0739544	-0.538092	0.0143903	0.507928	0.0222296	0.287619	0.218833	0.250762	0.286248	-0.229801	0.329731	0.281485	0.229254	-0.641899	0.00227971	-0.087703	0.713116	-0.451595	0.0456313	-0.161015	0.497671
102189766	black	0.532058	0.0157465	0.47309	0.0351407	0.388819	0.0902066	0.456983	0.0428004	0.215586	0.361322	0.191676	0.418196	-0.555485	0.0109989	-0.131834	0.579549	0.312934	0.179141	-0.27184	0.246282	-0.262362	0.263786	-0.231728	0.325578	0.0763224	0.74911	0.399914	0.080625	-0.213919	0.365135	0.278091	0.235156	0.461787	0.0403925	0.232412	0.324112	-0.201479	0.394319	0.5451	0.012935	0.0889833	0.709101	-0.139497	0.557499	0.132416	0.577862
102190612	black	-0.58409	0.00684757	-0.494707	0.0265892	-0.599591	0.00520149	-0.624857	0.0032231	-0.101646	0.669806	-0.0606741	0.799414	0.893457	1.13474e-07	0.511765	0.0210772	-0.161782	0.495597	-0.0756992	0.751096	-0.136085	0.567269	0.06434	0.787554	-0.366057	0.112441	-0.420439	0.0649189	0.0523091	0.826634	-0.277369	0.236425	-0.176052	0.457807	-0.257062	0.273907	0.0244408	0.918535	-0.501263	0.0243503	-0.0984664	0.679601	0.0707471	0.766932	-0.176173	0.457494
102191435	black	0.434174	0.0557772	0.517909	0.0193308	0.426546	0.0607249	0.440438	0.0519492	0.0432364	0.856373	0.013101	0.956283	-0.594364	0.00571539	-0.320327	0.16854	0.118398	0.619082	-0.0825629	0.729306	0.195028	0.409945	-0.113375	0.634131	0.366007	0.112494	0.40153	0.0792953	-0.0223751	0.925401	0.316253	0.174327	0.330006	0.155323	0.0475411	0.842238	-0.114926	0.629467	0.249344	0.289072	-0.047466	0.842484	-0.360293	0.118648	0.0158728	0.947045
102176050	black	0.175408	0.45948	0.140563	0.554461	0.121271	0.610538	0.194841	0.410404	-0.122235	0.607682	-0.278443	0.23454	-0.522374	0.0181359	-0.445414	0.0490538	-0.0478224	0.841315	0.201003	0.395461	0.2428	0.302326	0.100519	0.673272	0.327786	0.158289	0.312051	0.180436	-0.124834	0.600008	0.155067	0.513888	0.0727543	0.760503	0.342661	0.139151	0.142803	0.548103	0.311723	0.180919	0.0709271	0.766355	0.0470502	0.843847	0.264092	0.260535
102173200	black	-0.357936	0.121255	-0.368099	0.110299	-0.365706	0.112812	-0.399113	0.0812901	-0.0769561	0.747092	0.152911	0.51983	0.98652	1.32915e-15	0.640224	0.00236074	-0.111968	0.638373	-0.358164	0.121001	-0.222056	0.346734	-0.196625	0.406048	-0.426817	0.0605432	-0.406725	0.0751299	0.0835682	0.72613	-0.120802	0.61193	0.031885	0.893841	-0.247995	0.291775	-0.00478237	0.984035	-0.530427	0.0161302	-0.20601	0.383545	-0.231495	0.326079	-0.0868958	0.715651
108633220	black	-0.412448	0.0707327	-0.474857	0.0343703	-0.461983	0.0402963	-0.513365	0.0206108	-0.0606309	0.799555	0.0359827	0.880286	0.833119	5.11446e-06	0.489629	0.0284325	-0.123233	0.604733	0.0534965	0.822758	0.172279	0.467652	-0.157958	0.505975	-0.382311	0.0962024	-0.656437	0.00166885	0.151953	0.522479	-0.227779	0.334122	-0.0985812	0.679247	-0.149037	0.530583	0.284871	0.223462	-0.697438	0.000630326	-0.146134	0.53871	-0.034806	0.884176	-0.123001	0.605418
102188415	black	-0.199017	0.400245	-0.225979	0.33806	-0.294642	0.207289	-0.127469	0.592274	-0.0784134	0.742457	-0.0269293	0.910271	0.572534	0.00833412	0.350318	0.129962	-0.0783511	0.742655	0.0455549	0.848754	0.0592628	0.803992	-0.00532702	0.982217	-0.0744483	0.755088	-0.238399	0.311444	-0.124865	0.599917	-0.279149	0.233307	-0.0768596	0.747399	-0.189305	0.424085	-0.0158662	0.947067	-0.497878	0.025487	-0.191261	0.419225	-0.0271216	0.909633	0.230157	0.328961
108637185	black	-0.374023	0.104253	-0.487837	0.0291063	-0.4519	0.0454671	-0.490577	0.0280808	0.100703	0.672707	0.0415465	0.861934	0.599417	0.00521792	0.435006	0.0552567	0.012561	0.958083	-0.0913501	0.701699	-0.329537	0.155946	-0.0926027	0.697792	-0.566339	0.00923346	-0.492094	0.0275255	0.0818096	0.731688	-0.360115	0.118843	-0.3092	0.184664	0.122663	0.606415	0.229641	0.330078	-0.147584	0.534645	-0.0272603	0.909172	0.303914	0.192677	-0.0105848	0.964674
102188135	black	-0.629994	0.00290972	-0.645788	0.00210044	-0.566259	0.00924547	-0.642303	0.00226049	-0.0973955	0.682911	-0.0865767	0.716654	0.826596	7.04227e-06	0.467823	0.0375174	-0.142001	0.550377	-0.147675	0.534388	-0.262738	0.263078	-0.0390128	0.870284	-0.487416	0.0292664	-0.374304	0.103972	0.145735	0.53983	-0.0984245	0.679731	-0.148152	0.533054	-0.00295634	0.990131	0.142878	0.547892	-0.262331	0.263845	0.0429376	0.857356	0.133993	0.573298	-0.0739569	0.756657
106502681	black	-0.400232	0.080362	-0.316982	0.173282	-0.450039	0.0464752	-0.402333	0.0786406	-0.156314	0.510469	0.0615461	0.796589	0.937581	1.08765e-09	0.554386	0.0111918	-0.165604	0.485329	-0.24858	0.2906	-0.12971	0.585726	-0.0107574	0.964098	-0.266765	0.25556	-0.28587	0.221772	0.0490275	0.837367	-0.0586787	0.805889	0.133521	0.574662	-0.442693	0.0506212	-0.145874	0.53944	-0.592427	0.00591617	-0.123508	0.603921	-0.226274	0.337412	-0.111222	0.640625
102179210	black	0.266537	0.255982	0.219389	0.352706	0.285237	0.222842	0.237256	0.31384	0.0653232	0.78438	-0.159755	0.501084	-0.575484	0.00793172	-0.354763	0.12483	0.137584	0.562968	0.0471107	0.843649	0.075167	0.752794	0.222464	0.345827	0.373788	0.104488	0.411661	0.0713254	-0.31894	0.170495	-0.00367139	0.987744	-0.061873	0.795531	0.260448	0.267413	-0.0884187	0.710871	0.394109	0.0855389	-0.108084	0.650134	-0.0083816	0.972024	-0.0167537	0.94411
102188510	black	-0.0707554	0.766906	-0.0622931	0.794171	-0.243381	0.301136	-0.124861	0.59993	-0.22393	0.342575	0.156744	0.509291	0.835253	4.59277e-06	0.480672	0.0319272	-0.210331	0.373425	-0.39041	0.0887834	-0.212004	0.369546	-0.295365	0.206123	-0.445748	0.0488637	-0.327605	0.158532	0.276853	0.237334	0.182536	0.44114	0.449418	0.0468148	-0.246737	0.294308	0.0271558	0.909519	-0.411572	0.0713933	0.0196026	0.934624	-0.273455	0.243377	-0.119207	0.616671
102188231	black	-0.357415	0.121837	-0.366797	0.111661	-0.3852	0.093506	-0.389082	0.0899706	-0.0509721	0.831004	0.178845	0.450588	0.989856	1.04118e-16	0.664007	0.00140953	-0.0849579	0.721748	-0.351279	0.12884	-0.196527	0.406284	-0.212088	0.369353	-0.429445	0.058807	-0.427991	0.0597626	0.13138	0.580865	-0.10263	0.666786	0.0659641	0.782313	-0.311335	0.181492	-0.0136422	0.954478	-0.574581	0.00805316	-0.20484	0.386311	-0.251685	0.284418	-0.121831	0.608878
102180403	black	-0.204097	0.388074	-0.361819	0.116981	-0.161444	0.496508	-0.318624	0.170944	-0.2998	0.199072	-0.135622	0.568602	0.733295	0.000234422	0.248553	0.290654	-0.373792	0.104484	-0.157009	0.508566	0.107871	0.650781	-0.340026	0.142416	-0.481815	0.0314634	-0.594702	0.005681	0.413595	0.0698749	-0.0198237	0.933888	-0.0998897	0.675211	0.268994	0.251459	0.595667	0.00558351	-0.414429	0.0692569	-0.115493	0.627768	-0.151339	0.524182	-0.0470595	0.843817
102185288	black	0.0352525	0.8827	0.0636153	0.789895	0.0946044	0.691564	-0.0397094	0.867987	0.0165113	0.944918	-0.0810757	0.734011	-0.504772	0.0232148	-0.401538	0.0792888	-9.60912e-05	0.999679	0.621429	0.0034474	0.369957	0.108377	0.250686	0.286398	0.314226	0.177257	0.0434491	0.855674	-0.132453	0.577753	-0.125514	0.59801	-0.26546	0.257982	0.069146	0.772072	0.0516616	0.82875	0.0665454	0.780439	0.174298	0.462371	0.402009	0.0789042	-0.0147439	0.950807
102181314	black	-0.122723	0.606239	-0.143235	0.546882	-0.143087	0.547301	-0.0384149	0.872256	0.0544576	0.819624	0.119441	0.615975	0.602791	0.00490613	0.485061	0.0301749	0.0814718	0.732757	-0.291804	0.211904	0.218318	0.355119	-0.25407	0.279725	-0.0959591	0.68736	-0.325978	0.160733	0.181708	0.44325	0.186737	0.430514	0.279316	0.233015	-0.418078	0.0665977	-0.0148989	0.95029	-0.668024	0.00128627	-0.286809	0.220191	-0.622086	0.00340344	0.0328888	0.890518
102181968	black	-0.368621	0.109757	-0.363909	0.114726	-0.386362	0.0924371	-0.398298	0.0819713	-0.0379742	0.87371	0.181748	0.443148	0.983874	6.60818e-15	0.667406	0.00130464	-0.0712647	0.765273	-0.340638	0.141653	-0.206556	0.382258	-0.168173	0.478487	-0.392995	0.0865073	-0.398523	0.0817833	0.0586454	0.805997	-0.142589	0.54871	0.0317874	0.894164	-0.328559	0.157252	-0.0622103	0.794439	-0.573743	0.00816723	-0.225628	0.338831	-0.241927	0.304123	-0.0993192	0.67697
102183078	black	-0.392244	0.0871638	-0.369193	0.109164	-0.431727	0.05733	-0.430174	0.058332	-0.128115	0.590383	0.0715666	0.764305	0.968552	2.549e-12	0.600537	0.00511268	-0.153557	0.518047	-0.386344	0.0924531	-0.301124	0.196998	-0.201774	0.393613	-0.489206	0.0285902	-0.363282	0.115399	0.182109	0.442229	0.00322115	0.989247	0.129834	0.585364	-0.223581	0.343346	0.00508488	0.983025	-0.425055	0.0617291	-0.0662321	0.781449	-0.181777	0.443075	-0.0835357	0.726233
102187781	black	-0.370718	0.107596	-0.554059	0.0112498	-0.403378	0.0777941	-0.425948	0.0611259	0.179154	0.449794	0.400003	0.0805514	0.916348	1.40195e-08	0.75966	0.000102134	0.127776	0.591372	-0.31745	0.172612	-0.266639	0.255793	-0.42571	0.0612864	-0.709868	0.000454692	-0.665342	0.00136752	0.304664	0.191526	0.00813108	0.972859	0.129611	0.586014	-0.165054	0.486799	0.165204	0.486398	-0.468162	0.0373605	-0.0198599	0.933768	-0.0819449	0.73126	-0.191691	0.418161
102169025	black	-0.23657	0.315283	-0.304826	0.191278	-0.199819	0.39831	-0.409492	0.0729795	-0.23779	0.312719	0.00198263	0.993381	0.866256	7.92247e-07	0.407086	0.0748466	-0.290627	0.213838	-0.220261	0.350746	-0.0630097	0.791852	-0.145419	0.54072	-0.392498	0.0869408	-0.447528	0.0478616	0.0548969	0.818192	-0.234834	0.318951	-0.127086	0.593395	0.0805073	0.735811	0.253561	0.280723	-0.452701	0.0450388	-0.243133	0.301644	-0.14227	0.549614	-0.188787	0.425379
102187204	black	-0.233073	0.322698	-0.409891	0.0726729	-0.245742	0.296323	-0.288878	0.216732	0.209318	0.375782	0.460988	0.0407857	0.899907	6.62738e-08	0.788254	3.65917e-05	0.16031	0.499579	-0.416018	0.0680895	-0.328242	0.157677	-0.418381	0.066381	-0.596397	0.00551076	-0.567703	0.00902892	0.0454744	0.849019	-0.173284	0.46502	0.0255128	0.914974	-0.132777	0.576815	0.049471	0.835915	-0.452918	0.0449231	-0.231928	0.32515	-0.191145	0.419511	0.0100052	0.966607
XLOC_016620	black	0.549584	0.0120678	0.372077	0.106213	0.633198	0.00272738	0.59551	0.00559934	0.0527905	0.825063	0.030371	0.898856	-0.47449	0.0345289	-0.324994	0.162074	0.0198083	0.93394	0.256144	0.275683	0.407872	0.0742331	-0.0174146	0.941909	0.386596	0.0922226	-0.0143515	0.952114	-0.297761	0.202293	-0.386181	0.0926034	-0.434953	0.05529	0.315757	0.175041	0.202926	0.390861	-0.0402386	0.866243	-0.394354	0.0853273	-0.0804399	0.736025	0.483414	0.0308236
102170333	black	-0.278708	0.234076	-0.49797	0.0254553	-0.2542	0.279472	-0.395969	0.0839415	-0.15407	0.516632	-0.0344891	0.885223	0.70285	0.000547847	0.343425	0.138214	-0.219397	0.352686	-0.200813	0.395917	-0.139497	0.5575	-0.381908	0.0965825	-0.682899	0.000905688	-0.617548	0.00371686	0.424073	0.0623976	0.0148857	0.950334	-0.049369	0.836249	0.348794	0.131755	0.569808	0.0087206	-0.199572	0.398905	0.0507505	0.831728	0.0672407	0.7782	-0.163578	0.490757
102186410	black	-0.402412	0.0785758	-0.49059	0.0280761	-0.474676	0.0344486	-0.403375	0.077797	0.189703	0.423095	0.329249	0.15633	0.895178	9.86376e-08	0.752101	0.00013094	0.157271	0.507849	-0.165216	0.486365	-0.132403	0.577899	-0.201653	0.393904	-0.407027	0.0748927	-0.529098	0.0164483	-0.0483871	0.839465	-0.237939	0.312408	0.00232993	0.992222	-0.338747	0.144021	-0.0536498	0.822258	-0.632722	0.00275384	-0.201803	0.393544	-0.107952	0.650534	0.0790172	0.740539
102169310	black	0.622945	0.00334664	0.54261	0.0134379	0.662389	0.00146189	0.693652	0.000694075	0.0170833	0.943012	0.176169	0.457505	-0.586473	0.00656984	-0.350958	0.129214	0.0481829	0.840134	-0.0830773	0.72768	0.176522	0.456588	-0.318029	0.171789	0.302502	0.194856	0.276398	0.238137	-0.0763836	0.748915	0.121938	0.60856	0.118761	0.617998	0.344161	0.137315	0.0970386	0.684016	0.296148	0.204867	-0.18774	0.427998	-0.280354	0.231211	0.270501	0.248709
108637403	black	-0.401732	0.0791301	-0.581126	0.0072063	-0.37145	0.106849	-0.410512	0.0721983	0.139995	0.556078	0.157651	0.506811	0.759934	0.000101201	0.586101	0.00661262	0.0846854	0.722607	-0.19803	0.402632	0.149396	0.529582	-0.407796	0.0742917	-0.477012	0.0334484	-0.688012	0.000799123	0.495473	0.0263197	0.0948318	0.690858	0.0110611	0.963085	-0.216914	0.3583	0.337188	0.145992	-0.666126	0.00134333	-0.171039	0.470911	-0.32144	0.166982	-0.162205	0.494454
102187605	black	-0.113353	0.634198	0.0279378	0.906924	-0.176684	0.45617	-0.120687	0.61227	0.0415502	0.861922	0.23788	0.312532	0.676024	0.00106767	0.55985	0.0102586	0.0747305	0.754187	-0.344243	0.137216	-0.0599124	0.801884	-0.0134394	0.955155	-0.0384395	0.872175	-0.100083	0.674616	-0.162008	0.494987	-0.0219921	0.926675	0.294082	0.208194	-0.603389	0.00485249	-0.399206	0.0812126	-0.583902	0.00686984	-0.284881	0.223445	-0.481914	0.0314237	-0.253237	0.281359
102188607	black	-0.313194	0.178761	-0.243482	0.300928	-0.191305	0.419116	-0.165201	0.486406	0.302679	0.194581	0.0223316	0.925546	-0.444461	0.0495986	-0.123436	0.604131	0.347283	0.133551	0.422929	0.0631835	0.13203	0.578981	0.421273	0.0643338	0.336596	0.146746	0.24607	0.295657	-0.249467	0.288827	0.0328389	0.890683	-0.104755	0.66028	-0.259393	0.269426	-0.338269	0.144623	0.131975	0.57914	0.218638	0.354396	0.307906	0.186605	-0.0243612	0.918799
102168742	black	-0.358933	0.120147	-0.349872	0.130486	-0.372581	0.105702	-0.386056	0.0927174	-0.0451123	0.850208	0.17661	0.456361	0.979141	6.58255e-14	0.660403	0.00152841	-0.0772988	0.746001	-0.344462	0.13695	-0.196842	0.405518	-0.162458	0.493772	-0.37363	0.104646	-0.384242	0.0943938	0.0532367	0.823606	-0.14307	0.547348	0.0310359	0.896653	-0.337897	0.145093	-0.0715506	0.764357	-0.580783	0.00724878	-0.239068	0.310048	-0.26051	0.267295	-0.0983422	0.679985
102180948	black	-0.309998	0.183474	-0.457251	0.042663	-0.319011	0.170395	-0.367771	0.110642	0.185226	0.43432	0.317783	0.172138	0.904927	4.25005e-08	0.760559	9.91017e-05	0.148205	0.532906	-0.350085	0.130235	-0.0539928	0.821139	-0.400657	0.0800114	-0.480753	0.0318942	-0.606281	0.00459982	0.150434	0.526693	-0.0789702	0.740688	0.0606564	0.799472	-0.23551	0.31752	0.121444	0.610026	-0.66003	0.00154119	-0.302789	0.194411	-0.3728	0.105481	-0.0688141	0.773138
102178087	black	-0.297371	0.202913	-0.319601	0.169562	-0.297922	0.202038	-0.337278	0.145879	-0.0725911	0.761025	0.132179	0.578549	0.966308	4.70155e-12	0.629365	0.00294664	-0.109698	0.645237	-0.350118	0.130196	-0.112016	0.638228	-0.209705	0.37488	-0.362839	0.115877	-0.430984	0.0578075	0.0814847	0.732716	-0.17182	0.468858	-0.0110585	0.963094	-0.254539	0.278809	0.035804	0.880877	-0.613041	0.00405146	-0.321706	0.166611	-0.321763	0.166532	-0.109293	0.646463
102183158	black	-0.379471	0.0989081	-0.313293	0.178616	-0.398711	0.0816256	-0.392024	0.0873569	-0.130413	0.583677	0.0706834	0.767137	0.945849	3.12176e-10	0.581081	0.00721178	-0.141357	0.552205	-0.328232	0.15769	-0.177566	0.453886	-0.0521604	0.82712	-0.271269	0.247316	-0.260893	0.266568	0.042235	0.859668	-0.0719302	0.763141	0.0731547	0.759222	-0.405054	0.0764519	-0.148631	0.531715	-0.562059	0.00989977	-0.198162	0.402312	-0.280676	0.230653	-0.0988385	0.678453
102185756	black	-0.483347	0.0308499	-0.378512	0.0998339	-0.505206	0.0230774	-0.445407	0.0490573	-0.108682	0.648319	0.0243083	0.918975	0.810435	1.47464e-05	0.490199	0.0282205	-0.13365	0.574288	-0.0852753	0.720748	-0.227119	0.335562	0.109671	0.645319	-0.25502	0.27787	-0.236505	0.315419	-0.035415	0.882163	-0.130774	0.582626	-0.0281971	0.906064	-0.403755	0.0774909	-0.197355	0.404271	-0.441081	0.0515676	0.025029	0.916581	0.0543491	0.819978	0.0697419	0.770158
102186882	black	-0.361027	0.117844	-0.349549	0.130864	-0.374274	0.104003	-0.388639	0.0903682	-0.0490455	0.837308	0.175506	0.459225	0.979462	5.73231e-14	0.65712	0.00164392	-0.0820701	0.730864	-0.340603	0.141697	-0.19374	0.413105	-0.162056	0.494857	-0.37331	0.104968	-0.385534	0.0931973	0.0546759	0.818912	-0.142646	0.548548	0.0301008	0.899752	-0.33682	0.146461	-0.0686953	0.77352	-0.581765	0.00712768	-0.236427	0.315583	-0.25776	0.27256	-0.0999439	0.675044
102184074	black	-0.240979	0.30608	-0.390093	0.0890662	-0.303559	0.193223	-0.29242	0.210896	0.14505	0.541757	0.278208	0.234953	0.882109	2.70314e-07	0.727673	0.000276472	0.0988275	0.678487	-0.377452	0.100865	-0.237494	0.313339	-0.400016	0.0805402	-0.577502	0.00766569	-0.584701	0.00677542	0.104409	0.661337	-0.19751	0.403895	0.00319223	0.989343	-0.0706186	0.767344	0.158647	0.504097	-0.46896	0.036994	-0.263279	0.26206	-0.178986	0.450226	-0.0622073	0.794448
102185758	black	-0.168232	0.478331	-0.256229	0.27552	-0.277583	0.236049	-0.195601	0.408545	0.041767	0.861208	0.256725	0.274559	0.802579	2.06089e-05	0.62644	0.00312368	0.034565	0.884972	-0.511005	0.0213016	-0.194002	0.412462	-0.518458	0.0191808	-0.616114	0.00382074	-0.493715	0.0269416	0.545341	0.0128871	0.295451	0.205986	0.449787	0.0466125	-0.226927	0.335981	0.160718	0.498473	-0.418632	0.0662013	-0.0279204	0.906982	-0.408121	0.0740393	-0.244084	0.299698
102182807	black	0.388083	0.0908702	0.49033	0.028172	0.556876	0.0107584	0.413815	0.0697119	-0.0411824	0.863134	-0.150498	0.526517	-0.457184	0.0426972	-0.346264	0.134772	-0.0326731	0.891232	-0.126539	0.594997	0.142284	0.549574	0.213232	0.366715	0.516391	0.0197512	0.436012	0.0546321	-0.446578	0.0483944	-0.267427	0.254338	-0.26361	0.261437	0.189737	0.423009	-0.158946	0.503284	0.216857	0.358428	-0.469021	0.0369662	-0.320387	0.168455	-0.0372161	0.876213
102173207	black	-0.537102	0.0146063	-0.489773	0.0283787	-0.583155	0.00695907	-0.49131	0.0278116	-0.0559665	0.814708	0.146271	0.538325	0.91825	1.1479e-08	0.586476	0.0065695	-0.0896442	0.707032	-0.0377557	0.874431	-0.0237935	0.920686	-0.0561239	0.814196	-0.292836	0.210219	-0.418861	0.0660374	0.123728	0.60327	-0.153627	0.517852	-0.00240461	0.991972	-0.447158	0.0480685	-0.0457769	0.848025	-0.665897	0.00135035	-0.100605	0.673008	-0.0413519	0.862575	-0.0969207	0.684381
102178089	black	-0.0799526	0.73757	-0.336821	0.14646	-0.0481602	0.840208	-0.205349	0.385106	0.109953	0.644465	0.233444	0.321907	0.694528	0.00067886	0.550312	0.0119316	0.0325791	0.891543	-0.361465	0.117366	0.0219777	0.926722	-0.65067	0.00189227	-0.643085	0.00222372	-0.750212	0.00013914	0.537353	0.0145513	0.0345553	0.885005	0.0133244	0.955538	0.102175	0.668181	0.520107	0.0187351	-0.482302	0.0312675	-0.239144	0.309889	-0.349581	0.130828	-0.213987	0.364981
102172824	black	0.481427	0.0316204	0.511781	0.0210724	0.430304	0.0582474	0.510878	0.0213394	0.0186786	0.9377	-0.0172152	0.942573	-0.742266	0.000178642	-0.43917	0.052707	0.0950776	0.690094	-0.189416	0.423808	-0.159179	0.502649	-0.0758544	0.750601	0.173367	0.464804	0.514086	0.0204033	0.134135	0.572888	0.518498	0.0191697	0.44136	0.0514029	0.163806	0.490145	-0.137518	0.563157	0.657119	0.00164397	0.290725	0.213676	-0.107099	0.653131	-0.0231331	0.922881
102171993	black	-0.0829995	0.727926	-0.327742	0.158349	-0.0204385	0.931843	-0.123858	0.602885	-0.00692062	0.976899	0.190826	0.420302	0.603514	0.00484134	0.373746	0.10453	-0.0703896	0.768079	-0.153738	0.517547	0.193847	0.412842	-0.507207	0.0224518	-0.409484	0.0729858	-0.648483	0.00198329	0.353921	0.12579	0.00363964	0.98785	-0.0601315	0.801174	0.126718	0.594472	0.490083	0.0282636	-0.5073	0.0224231	-0.230939	0.327276	-0.254251	0.279371	-0.0909058	0.703087
102189973	black	-0.314703	0.176565	-0.405565	0.0760459	-0.418667	0.0661763	-0.426029	0.0610719	0.147686	0.534359	0.210175	0.373786	0.563196	0.00971899	0.461264	0.0406494	0.14988	0.528235	-0.0320466	0.893306	0.0935303	0.694904	-0.0192726	0.935723	-0.280187	0.231501	-0.422277	0.0636341	0.153426	0.518406	0.0904872	0.704395	0.205462	0.384839	-0.37981	0.0985819	-9.73976e-05	0.999675	-0.541337	0.013701	0.0187484	0.937468	-0.153027	0.519508	-0.224332	0.341686
102190050	black	-0.365573	0.112953	-0.354935	0.124633	-0.379851	0.0985424	-0.390568	0.0886433	-0.0444204	0.852481	0.177048	0.455227	0.979354	6.00571e-14	0.660751	0.00151657	-0.0765496	0.748386	-0.339771	0.142735	-0.200723	0.396133	-0.157629	0.506871	-0.37332	0.104958	-0.381633	0.0968432	0.0499342	0.834399	-0.145753	0.539781	0.0290424	0.903261	-0.339826	0.142667	-0.0756457	0.751267	-0.577954	0.00760707	-0.23454	0.319576	-0.251562	0.284661	-0.0957883	0.687889
102188151	black	-0.316949	0.173329	-0.320064	0.16891	-0.377286	0.101027	-0.326249	0.160365	0.0919423	0.699851	0.266943	0.255232	0.95732	3.82171e-11	0.751224	0.000134696	0.0609121	0.798643	-0.386486	0.0923232	-0.23512	0.318345	-0.191048	0.419753	-0.386624	0.0921973	-0.40656	0.0752597	0.0251923	0.916038	-0.179911	0.447849	0.0504942	0.832567	-0.423857	0.0625452	-0.143645	0.545722	-0.607077	0.00453225	-0.287074	0.219745	-0.298765	0.200703	-0.0496737	0.835251
102170336	black	0.343454	0.138179	0.401168	0.0795916	0.445132	0.0492142	0.289281	0.216063	0.291266	0.212786	0.217721	0.356469	-0.37702	0.101288	0.00346121	0.988445	0.324094	0.163307	-0.200461	0.396763	-0.0493467	0.836322	-0.187724	0.428037	0.238422	0.311397	0.240082	0.307938	-0.411395	0.0715274	-0.00111741	0.99627	0.0268101	0.910667	0.0644168	0.787306	-0.265274	0.258327	0.19903	0.400212	-0.251539	0.284708	-0.289616	0.215507	0.110187	0.643756
102184264	black	-0.410512	0.0721985	-0.351307	0.128807	-0.481474	0.0316014	-0.34109	0.141091	-0.235716	0.317085	0.00152758	0.9949	0.764852	8.56674e-05	0.391015	0.0882472	-0.208322	0.378109	-0.144334	0.543776	-0.120398	0.61313	-0.0449791	0.850645	-0.311074	0.181877	-0.208727	0.377163	0.372225	0.106062	0.321455	0.166961	0.385587	0.093149	-0.433368	0.0562848	-0.0782199	0.743072	-0.41255	0.070656	0.236592	0.315235	-0.0836496	0.725873	-0.186865	0.430193
100861279	black	-0.357835	0.121368	-0.35686	0.122459	-0.375508	0.102776	-0.383045	0.0955117	-0.0145037	0.951607	0.200499	0.396673	0.978299	9.3726e-14	0.68283	0.000907202	-0.0468226	0.844594	-0.352627	0.127277	-0.205051	0.385812	-0.175422	0.459443	-0.381683	0.0967956	-0.392702	0.0867632	0.0479587	0.840868	-0.152039	0.522242	0.0324745	0.891889	-0.346736	0.134205	-0.079953	0.737569	-0.584601	0.00678714	-0.250106	0.287552	-0.265421	0.258054	-0.0950377	0.690218
102180059	black	-0.183178	0.439509	-0.212124	0.369268	-0.35191	0.128107	-0.208524	0.377638	0.124518	0.600941	0.373342	0.104936	0.87994	3.1592e-07	0.766202	8.17796e-05	0.146672	0.537198	-0.518413	0.019193	-0.347969	0.132734	-0.325679	0.16114	-0.490817	0.0279924	-0.344824	0.13651	0.14755	0.53474	0.154112	0.516517	0.462512	0.0400383	-0.458429	0.0420641	-0.202933	0.390844	-0.472193	0.0355367	-0.0674951	0.777381	-0.362678	0.116051	-0.119064	0.617097
102174675	black	-0.460084	0.0412338	-0.439021	0.0527971	-0.564612	0.00949777	-0.496024	0.0261269	-0.0805023	0.735827	0.102945	0.665821	0.922586	7.14298e-09	0.569841	0.00871578	-0.119137	0.616878	-0.140324	0.555142	-0.277008	0.237062	-0.0337462	0.887681	-0.458442	0.0420574	-0.42297	0.0631551	0.0165678	0.944729	-0.182081	0.4423	-0.00213661	0.992867	-0.238187	0.311889	-0.0236876	0.921038	-0.438007	0.0534104	0.0127241	0.957539	0.100398	0.673646	0.035839	0.880761
102175042	black	-0.29814	0.201693	-0.491106	0.0278862	-0.364649	0.113935	-0.371229	0.107074	0.116059	0.62607	0.279234	0.233158	0.876254	4.08969e-07	0.702334	0.000555299	0.0926655	0.697597	-0.442242	0.0508848	-0.251342	0.285097	-0.499304	0.0250031	-0.739816	0.000192606	-0.64197	0.00227631	0.456828	0.0428801	0.248696	0.290369	0.282285	0.227876	-0.118059	0.620091	0.24606	0.295678	-0.413921	0.0696333	0.0367911	0.877616	-0.22883	0.331835	-0.185393	0.433899
102174320	black	-0.61061	0.00424211	-0.567174	0.00910775	-0.632366	0.00277377	-0.644503	0.00215832	-0.0946526	0.691414	0.0790968	0.740286	0.909749	2.70882e-08	0.529233	0.0164158	-0.148772	0.531324	-0.0778103	0.744374	-0.275145	0.240359	0.0496141	0.835447	-0.462093	0.0402425	-0.409548	0.0729359	0.0661638	0.781669	-0.1563	0.510506	-0.0786228	0.741791	-0.254324	0.279229	-0.019817	0.933911	-0.402424	0.0785662	0.0891822	0.708478	0.188302	0.426591	-0.103611	0.663782
102171531	black	-0.294469	0.207568	-0.483611	0.0307454	-0.263043	0.262503	-0.409746	0.0727841	-0.245238	0.297346	-0.0209447	0.930159	0.594874	0.00566353	0.206312	0.382831	-0.253802	0.28025	-0.123808	0.603033	-0.141441	0.551965	-0.186776	0.430416	-0.560122	0.0102139	-0.441632	0.0512426	0.316169	0.174448	0.415517	0.0684557	0.209163	0.376145	0.197772	0.40326	0.367165	0.111275	-0.13332	0.575244	0.40584	0.0758279	0.0896209	0.707105	-0.00767359	0.974386
102190618	black	-0.676173	0.00106392	-0.536429	0.0147544	-0.697834	0.000623954	-0.677236	0.00103747	-0.232992	0.322872	-0.149006	0.53067	0.738935	0.000197851	0.308958	0.185025	-0.253995	0.279873	0.114006	0.632232	-0.215394	0.361761	0.287409	0.219184	-0.245284	0.297253	-0.178427	0.451667	-0.012881	0.957016	-0.0752781	0.752439	-0.084088	0.72449	-0.302289	0.195186	-0.139681	0.556974	-0.305316	0.190528	0.253929	0.280001	0.319749	0.169353	0.0402528	0.866196
102189496	black	-0.28484	0.223516	-0.423347	0.0628954	-0.342327	0.139562	-0.428776	0.059245	0.129923	0.585105	0.25959	0.26905	0.870576	5.99351e-07	0.699834	0.000592599	0.0934223	0.69524	-0.432326	0.0569468	-0.393985	0.0856463	-0.329636	0.155815	-0.665535	0.00136154	-0.528532	0.0165853	0.0449353	0.850789	-0.123362	0.60435	0.0650004	0.785421	0.0268445	0.910552	0.120828	0.611851	-0.291535	0.212344	-0.124412	0.601254	-0.0923965	0.698435	-0.137565	0.563023
102170334	black	-0.0855104	0.720008	-0.123201	0.604824	-0.310013	0.183451	-0.127708	0.591573	-0.0504471	0.832721	0.239149	0.309878	0.796628	2.63019e-05	0.57731	0.00769071	-0.0402594	0.866174	-0.428765	0.0592521	-0.212337	0.368778	-0.420732	0.0647128	-0.547866	0.0123943	-0.412883	0.0704068	0.406759	0.0751034	0.210451	0.373146	0.54279	0.013401	-0.274303	0.241861	0.0658033	0.782831	-0.41968	0.0654551	0.0194257	0.935213	-0.307803	0.186759	-0.20731	0.380483
102175595	black	-0.127486	0.592224	-0.371858	0.106434	-0.0758533	0.750605	-0.291272	0.212776	-0.0642143	0.78796	0.188032	0.427265	0.793835	2.94116e-05	0.493389	0.0270582	-0.128291	0.589867	-0.324182	0.163186	-0.173452	0.464579	-0.464355	0.0391491	-0.66977	0.00123561	-0.636359	0.00255695	0.241265	0.305488	-0.0957162	0.688113	-0.00965134	0.967787	0.2927	0.210439	0.447695	0.0477687	-0.304031	0.192497	-0.13013	0.584502	-0.101501	0.670252	-0.204334	0.387511
100861225	black	-0.127004	0.593635	-0.03034	0.898959	-0.0390331	0.870217	-0.0630473	0.791731	0.130538	0.583314	0.21906	0.353446	0.583711	0.0068926	0.524626	0.0175561	0.0904151	0.70462	-0.325519	0.161358	0.0298308	0.900647	-0.158603	0.504217	0.0600561	0.801418	-0.144139	0.544328	-0.296654	0.204058	-0.484367	0.030447	-0.227532	0.334661	-0.288917	0.216669	-0.191188	0.419406	-0.548142	0.0123415	-0.719103	0.000352885	-0.496277	0.0260387	-0.0112605	0.96242
102169781	black	-0.301325	0.196685	-0.277304	0.23654	-0.397127	0.0829572	-0.321779	0.16651	-0.105375	0.658386	0.164739	0.487642	0.937453	1.10748e-09	0.613583	0.00400995	-0.101319	0.670813	-0.404337	0.0770241	-0.249041	0.289678	-0.210247	0.373619	-0.44978	0.0466165	-0.34305	0.138674	0.219641	0.352138	0.161991	0.495033	0.342885	0.138876	-0.379858	0.0985359	-0.082239	0.73033	-0.492156	0.0275031	-0.00304835	0.989823	-0.283535	0.225736	-0.13382	0.573797
102174409	black	-0.365775	0.11274	-0.358442	0.120692	-0.37637	0.101925	-0.392848	0.0866349	-0.0408315	0.864289	0.178668	0.451043	0.9792	6.41969e-14	0.661701	0.00148467	-0.0741963	0.755892	-0.333722	0.150445	-0.188687	0.425629	-0.158238	0.50521	-0.370958	0.107351	-0.389668	0.0894449	0.0503008	0.833199	-0.151191	0.524592	0.0222828	0.925708	-0.340217	0.142178	-0.0698702	0.769746	-0.588109	0.00638458	-0.241456	0.305094	-0.254922	0.278061	-0.102421	0.667429
102186504	black	0.009205	0.969276	0.0622192	0.79441	-0.200245	0.397283	-0.0379786	0.873696	0.0755629	0.751531	0.315552	0.175336	0.731134	0.000249885	0.656275	0.00167479	0.124744	0.600274	-0.621004	0.00347608	-0.321523	0.166866	-0.337072	0.146141	-0.347953	0.132753	-0.172078	0.468179	0.067243	0.778192	0.201847	0.393439	0.568397	0.00892629	-0.427961	0.0597828	-0.268356	0.252628	-0.385614	0.0931242	-0.157118	0.508267	-0.535841	0.0148848	-0.0975441	0.682452
102184455	black	-0.417884	0.0667372	-0.459415	0.041568	-0.456692	0.0429496	-0.351087	0.129063	0.176239	0.457323	0.275465	0.239792	0.766793	8.01263e-05	0.650505	0.00189897	0.150636	0.526132	0.00804154	0.973158	0.16635	0.483336	-0.182856	0.440327	-0.170251	0.472988	-0.489217	0.0285861	0.0323034	0.892456	-0.178468	0.45156	-0.0221978	0.92599	-0.506097	0.022797	-0.0565545	0.812794	-0.808671	1.59177e-05	-0.261649	0.265133	-0.226793	0.336274	0.177644	0.453685
102184170	black	-0.384028	0.0945933	-0.144211	0.544123	-0.33345	0.150799	-0.192479	0.416212	-0.306256	0.189098	-0.228322	0.332939	0.585259	0.00671017	0.206274	0.382923	-0.30639	0.188894	-0.0210463	0.929821	-0.0948851	0.690692	0.402677	0.0783609	0.242744	0.302442	0.222157	0.34651	-0.305801	0.189789	-0.455173	0.0437357	-0.262093	0.264294	-0.392652	0.0868064	-0.379985	0.0984144	-0.35271	0.127182	-0.321447	0.166973	-0.0228862	0.923702	0.0432412	0.856357
102175876	black	-0.39984	0.0806867	-0.384288	0.0943508	-0.416595	0.0676688	-0.436966	0.0540455	-0.0370556	0.876743	0.159369	0.502134	0.979829	4.88064e-14	0.658976	0.00157774	-0.0753101	0.752337	-0.324304	0.16302	-0.220473	0.350271	-0.120982	0.611394	-0.399216	0.0812042	-0.39581	0.0840769	0.0583443	0.806975	-0.150732	0.525866	0.0137388	0.954156	-0.347542	0.133242	-0.0767748	0.747669	-0.566363	0.00922985	-0.196248	0.406966	-0.210038	0.374105	-0.120698	0.612239
102175045	black	-0.521147	0.0184583	-0.4832	0.0309086	-0.507803	0.022268	-0.530739	0.0160563	-0.084945	0.721788	0.106593	0.654672	0.867362	7.38292e-07	0.508465	0.0220654	-0.127849	0.59116	0.065588	0.783526	0.0543328	0.820031	0.0423751	0.859207	-0.234629	0.319386	-0.440519	0.051901	0.0095199	0.968226	-0.243545	0.300798	-0.120309	0.613394	-0.372775	0.105506	-0.0147296	0.950854	-0.667354	0.00130619	-0.121722	0.6092	0.0258514	0.913849	-0.17308	0.465554
102191633	black	-0.651546	0.0018568	-0.642074	0.00227134	-0.66142	0.00149404	-0.607869	0.00446582	-0.279454	0.232775	-0.226738	0.336397	0.668607	0.00126918	0.215487	0.361548	-0.328038	0.15795	0.126005	0.596566	-0.170074	0.473455	0.013966	0.953399	-0.456767	0.042911	-0.341972	0.14	0.303262	0.193681	-0.0372903	0.875968	-0.12789	0.59104	0.0951765	0.689787	0.291002	0.21322	-0.143466	0.546229	0.294027	0.208283	0.448441	0.0473538	-0.0798313	0.737955
102185676	black	-0.274337	0.241799	-0.39479	0.0849516	-0.295751	0.205503	-0.309473	0.184257	0.14842	0.532307	0.268343	0.252653	0.88851	1.67564e-07	0.721717	0.000327881	0.0993133	0.676988	-0.235797	0.316913	0.00448618	0.985024	-0.323709	0.163837	-0.381472	0.0969958	-0.586114	0.00661102	0.0379199	0.873889	-0.3009	0.197349	-0.0926748	0.697568	-0.22422	0.341933	0.113157	0.634789	-0.706214	0.000501352	-0.412856	0.0704266	-0.282013	0.228345	-0.0573696	0.810143
102189225	black	-0.358234	0.120923	-0.372717	0.105565	-0.360729	0.11817	-0.375093	0.103187	-0.0626208	0.793111	0.164633	0.487927	0.969568	1.9037e-12	0.635297	0.00261323	-0.105951	0.656629	-0.344846	0.136483	-0.148056	0.533322	-0.236824	0.314749	-0.421334	0.0642912	-0.443988	0.0498702	0.232274	0.324409	-0.0697599	0.7701	0.042374	0.859211	-0.326122	0.160537	0.0301742	0.899508	-0.596509	0.00549965	-0.212318	0.368821	-0.287959	0.218264	-0.132629	0.577243
102185937	black	0.00200191	0.993317	-0.253617	0.280612	0.136282	0.566705	-0.178302	0.451989	-0.0766893	0.747941	0.141799	0.550948	0.625337	0.00319268	0.356221	0.123177	-0.162108	0.494716	-0.323489	0.16414	-0.0962715	0.686391	-0.448082	0.0475532	-0.544185	0.013118	-0.567733	0.00902447	0.173761	0.463773	-0.248807	0.290145	-0.222985	0.344668	0.451757	0.045544	0.525897	0.0172354	-0.225065	0.340068	-0.31846	0.171176	-0.161652	0.495947	-0.17847	0.451554
102173212	black	0.585963	0.00662845	0.551978	0.0116244	0.448863	0.0471203	0.641286	0.0023091	-0.200956	0.395575	-0.171751	0.469038	-0.540801	0.0138129	-0.448448	0.04735	-0.0911347	0.702372	-0.0342135	0.886135	0.0753623	0.752171	-0.00222167	0.992583	0.288674	0.217072	0.437448	0.0537506	-0.0378233	0.874208	0.316462	0.174027	0.418386	0.0663772	0.26387	0.260951	-0.00947074	0.96839	0.398404	0.0818829	0.123	0.605421	-0.1107	0.642202	0.104786	0.660186
102172372	black	-0.22113	0.348801	-0.0269252	0.910285	-0.19795	0.402828	-0.198514	0.401461	-0.248195	0.291373	-0.0532726	0.823489	0.622353	0.00338568	0.298145	0.201685	-0.23551	0.317519	-0.189273	0.424166	-0.325479	0.161412	0.253328	0.28118	0.0755276	0.751643	0.203226	0.390146	-0.383875	0.0947355	-0.307048	0.187898	-0.14849	0.532109	-0.305523	0.190213	-0.43662	0.0542579	-0.226399	0.337138	-0.21637	0.359535	-0.0301267	0.899666	0.057513	0.809676
102182055	black	0.0803874	0.736192	-0.0511655	0.830371	0.0719858	0.762963	-0.141695	0.551244	-0.340736	0.141532	-0.0788595	0.741039	0.456174	0.0432168	0.0520792	0.827386	-0.381556	0.0969166	-0.0827826	0.728611	-0.0465865	0.845368	-0.236906	0.314576	-0.441185	0.0515061	-0.444232	0.0497302	0.121336	0.610344	0.080737	0.735084	0.0757186	0.751034	0.399339	0.0811022	0.438515	0.0531024	-0.117985	0.620312	0.169362	0.475336	0.0384194	0.872241	0.13343	0.574925
102175316	black	-0.257986	0.272124	-0.0496817	0.835225	-0.278659	0.234163	-0.287763	0.218592	-0.0740125	0.75648	0.00382855	0.987219	0.673833	0.00112417	0.449573	0.0467301	-0.0865031	0.716885	-0.223537	0.343445	-0.209622	0.375074	0.140996	0.553231	0.0783661	0.742607	0.0661724	0.781641	-0.355423	0.12408	-0.455767	0.043427	-0.228141	0.333333	-0.426025	0.0610743	-0.413845	0.0696891	-0.429949	0.0584778	-0.451021	0.0459408	-0.197632	0.403598	0.0322634	0.892588
102183621	black	-0.144404	0.54358	-0.306768	0.188321	-0.224841	0.340562	-0.35973	0.119267	-0.156712	0.509377	0.0941759	0.692896	0.717495	0.000369063	0.394574	0.0851371	-0.181838	0.44292	-0.30537	0.190446	-0.299946	0.198842	-0.352351	0.127596	-0.705461	0.000511455	-0.499979	0.0247767	0.270955	0.247886	0.08378	0.725462	0.232998	0.322859	0.261159	0.266062	0.360468	0.118456	-0.122731	0.606215	0.140331	0.555123	0.0500335	0.834074	-0.321327	0.16714
102182714	black	-0.453225	0.0447602	-0.512603	0.0208319	-0.463582	0.0395202	-0.495518	0.0263038	0.00488485	0.983693	0.228753	0.332003	0.979292	6.16874e-14	0.680149	0.000967784	-0.0366329	0.878139	-0.263695	0.261279	-0.260756	0.266828	-0.223672	0.343144	-0.547715	0.0124234	-0.505464	0.0229957	0.131076	0.581749	-0.0912602	0.70198	0.0464122	0.84594	-0.20808	0.378677	0.0452331	0.849811	-0.484661	0.0303313	-0.0578438	0.808601	-0.0571607	0.810822	-0.108543	0.648741
102182991	black	-0.453869	0.0444196	-0.453584	0.0445701	-0.524059	0.0177005	-0.509385	0.0217862	-0.119413	0.616058	0.0907281	0.703642	0.976388	1.98882e-13	0.593373	0.00581737	-0.146172	0.538602	-0.261117	0.266142	-0.193239	0.414338	-0.174612	0.461553	-0.513963	0.0204385	-0.466856	0.0379669	0.250775	0.286222	0.0654067	0.784111	0.182777	0.440527	-0.289291	0.216047	0.0551955	0.817219	-0.5204	0.0186568	0.0388751	0.870738	-0.121292	0.610476	-0.132204	0.578475
102172176	black	-0.49378	0.0269183	-0.497205	0.0257178	-0.528501	0.016593	-0.492892	0.0272369	-0.0100208	0.966555	0.170158	0.473234	0.960536	1.91027e-11	0.662286	0.00146529	-0.0399195	0.867294	-0.237082	0.314205	-0.284778	0.22362	-0.0666626	0.780062	-0.426503	0.0607536	-0.37561	0.102675	0.0499201	0.834445	-0.134453	0.57197	0.00272113	0.990916	-0.353541	0.126226	-0.104484	0.661108	-0.49815	0.025394	-0.0749627	0.753446	-0.0300394	0.899955	-0.109953	0.644463
102170043	black	-0.374353	0.103923	-0.346995	0.133895	-0.414995	0.0688388	-0.398655	0.0816727	-0.0767512	0.747744	0.132104	0.578766	0.977652	1.21773e-13	0.645966	0.00209253	-0.100526	0.673253	-0.332996	0.151389	-0.244115	0.299634	-0.132351	0.57805	-0.397756	0.0824264	-0.355196	0.124337	0.0617679	0.795871	-0.116529	0.624664	0.0865752	0.716658	-0.335723	0.147864	-0.0903229	0.704909	-0.532033	0.0157524	-0.161295	0.496911	-0.197906	0.402933	-0.117537	0.62165
102186615	black	-0.0913944	0.701561	-0.224827	0.340593	-0.188119	0.427048	-0.12139	0.610185	0.068912	0.772824	0.210471	0.373098	0.655587	0.0017003	0.529061	0.0164573	0.0245192	0.918274	-0.365009	0.113552	-0.00428045	0.985711	-0.589362	0.00624559	-0.505712	0.0229178	-0.551757	0.0116649	0.607993	0.00445549	0.106796	0.654052	0.195067	0.40985	-0.169356	0.475353	0.312756	0.179402	-0.496173	0.0260749	-0.199905	0.398102	-0.394477	0.0852209	-0.137629	0.56284
102179404	black	-0.612541	0.00409009	-0.595223	0.00562824	-0.656664	0.00166053	-0.570624	0.00860342	-0.155262	0.513353	-0.017734	0.940845	0.886805	1.90855e-07	0.477241	0.0333515	-0.190054	0.422221	-0.0267231	0.910955	-0.203838	0.38869	0.0494935	0.835841	-0.394847	0.0849025	-0.356883	0.122433	0.122925	0.605641	-0.153283	0.518803	-0.0945965	0.691589	-0.214589	0.3636	0.0407498	0.864558	-0.406332	0.0754391	0.0565897	0.812679	0.207381	0.380316	-0.0707095	0.767053
102185679	black	-0.399462	0.0810002	-0.422541	0.0634515	-0.388886	0.0901461	-0.416225	0.0679379	-0.108541	0.648746	0.132492	0.57764	0.979002	6.98483e-14	0.606379	0.00459147	-0.13916	0.558461	-0.30233	0.195123	-0.156119	0.511003	-0.206475	0.382448	-0.418832	0.0660583	-0.423241	0.0629686	0.17834	0.45189	-0.0276985	0.907718	0.0577282	0.808977	-0.265714	0.257509	0.0388343	0.870872	-0.556444	0.0108326	-0.141559	0.551629	-0.219484	0.352491	-0.0962859	0.686347
102173111	black	-0.35488	0.124696	-0.354516	0.12511	-0.37249	0.105795	-0.385826	0.0929293	-0.0426634	0.858258	0.173091	0.465526	0.983655	7.45529e-15	0.66652	0.00133132	-0.0738919	0.756865	-0.352478	0.127449	-0.200696	0.396198	-0.180999	0.445062	-0.392369	0.0870545	-0.39703	0.0830391	0.060642	0.799518	-0.138205	0.561192	0.0403738	0.865797	-0.315185	0.175866	-0.0524812	0.826073	-0.574229	0.00810084	-0.236772	0.314858	-0.259834	0.268583	-0.102034	0.668615
102187514	black	0.472341	0.0354713	0.27547	0.239783	0.566267	0.00924428	0.469669	0.0366707	-0.0495129	0.835778	-0.087597	0.713449	-0.489837	0.0283548	-0.340781	0.141475	0.00963895	0.967829	-0.211618	0.370438	0.131535	0.580415	-0.386867	0.0919755	0.0363434	0.879095	0.142293	0.549548	0.228094	0.333436	0.452209	0.0453013	0.271452	0.246986	0.549248	0.012131	0.346321	0.134704	0.403481	0.0777113	0.020675	0.931056	-0.312605	0.179623	0.0787697	0.741325
102169983	black	0.436081	0.0545898	0.482973	0.030999	0.378508	0.0998379	0.465984	0.0383757	-0.147236	0.535619	-0.101792	0.669359	-0.51868	0.0191201	-0.415683	0.0683341	-0.0760676	0.749922	0.0973932	0.682918	0.10811	0.650054	0.133626	0.574359	0.482682	0.0311151	0.496124	0.0260921	-0.147416	0.535113	0.0167098	0.944256	0.0771216	0.746565	0.0228782	0.923728	-0.19534	0.409183	0.252862	0.282097	-0.0780186	0.743711	-0.106231	0.655775	0.374213	0.104063
102184927	black	-0.302213	0.195304	-0.122601	0.606598	-0.342348	0.139536	-0.411371	0.0715449	-0.188097	0.427103	-0.0913636	0.701657	0.737483	0.000206764	0.383818	0.0947885	-0.217482	0.357012	-0.20963	0.375055	-0.162629	0.493313	0.0841802	0.724199	-0.0474854	0.84242	-0.0700458	0.769182	-0.184859	0.435248	-0.349525	0.130894	-0.223122	0.344365	-0.300963	0.19725	-0.203205	0.390194	-0.432918	0.0565703	-0.352351	0.127596	-0.166219	0.483686	0.0117958	0.960635
102191069	black	-0.215365	0.361827	0.0144537	0.951774	-0.255058	0.277796	-0.0923685	0.698522	-0.230752	0.327678	-0.167387	0.480575	0.588876	0.00629921	0.299408	0.199688	-0.196429	0.406525	-0.224084	0.342233	-0.22626	0.337443	0.322678	0.165261	0.225376	0.339385	0.268064	0.253165	-0.368826	0.109545	-0.307911	0.186596	-0.141399	0.552084	-0.471303	0.0359335	-0.500371	0.0246457	-0.331825	0.152922	-0.347324	0.133502	-0.193555	0.413562	0.211961	0.369646
102178930	black	-0.441254	0.0514653	-0.43714	0.0539389	-0.506171	0.0227738	-0.471875	0.035678	-0.0888911	0.70939	0.0968263	0.684673	0.925943	4.85325e-09	0.593065	0.00584936	-0.0934571	0.695132	-0.391278	0.0880144	-0.324326	0.162989	-0.184881	0.435192	-0.540745	0.0138246	-0.357919	0.121274	0.294142	0.208097	0.196132	0.407248	0.285331	0.222683	-0.284438	0.224198	-0.017965	0.940076	-0.371589	0.106707	0.0933034	0.69561	-0.163096	0.492055	-0.168899	0.476561
102188243	black	-0.182736	0.440631	-0.256973	0.274079	-0.188738	0.425501	-0.273406	0.243464	-0.0732626	0.758877	0.14361	0.545821	0.814599	1.22723e-05	0.522524	0.0180968	-0.0930069	0.696533	-0.410062	0.0725418	-0.314563	0.176767	-0.223804	0.342853	-0.45523	0.0437061	-0.365839	0.112672	-0.0663738	0.780992	-0.0836901	0.725745	0.052343	0.826524	0.0426714	0.858232	0.0648192	0.786006	-0.275462	0.239796	-0.152032	0.52226	-0.185271	0.434205	0.12035	0.613271
108637800	black	0.178657	0.451073	-0.0541454	0.820642	0.330407	0.154792	0.123329	0.604448	0.375316	0.102966	0.342322	0.139569	-0.449829	0.0465896	-0.0856476	0.719576	0.312581	0.179657	0.0932547	0.695762	0.0363179	0.879179	-0.30595	0.189562	-0.0329953	0.890165	-0.0787641	0.741342	-0.11931	0.616365	-0.271107	0.247609	-0.314956	0.176198	0.463251	0.03968	0.235594	0.317342	0.292309	0.211078	-0.184871	0.435216	0.158383	0.504816	-0.0830039	0.727912
102170871	black	-0.280031	0.23177	-0.302353	0.195087	-0.366024	0.112476	-0.312694	0.179492	-0.123555	0.603781	0.16082	0.498197	0.915028	1.60603e-08	0.577315	0.00769004	-0.131335	0.580997	-0.418157	0.0665414	-0.200461	0.396763	-0.309895	0.183627	-0.514571	0.0202646	-0.410836	0.0719514	0.413576	0.0698892	0.230724	0.327737	0.362165	0.116606	-0.323495	0.164132	0.0536937	0.822115	-0.48448	0.0304026	0.0115512	0.96145	-0.316957	0.173317	-0.197293	0.404422
102184138	black	-0.0534605	0.822876	-0.318663	0.170888	0.00687391	0.977055	-0.195435	0.408949	0.0425578	0.858606	0.243524	0.300843	0.678473	0.00100737	0.503748	0.0235419	-0.0212087	0.92928	-0.437524	0.0537042	-0.25235	0.283104	-0.579963	0.00735118	-0.712526	0.000423117	-0.599048	0.00525301	0.278095	0.235149	-0.0887339	0.709883	0.0153184	0.948892	0.389962	0.0891827	0.468482	0.0372132	-0.160723	0.49846	-0.180469	0.446418	-0.155008	0.51405	-0.20329	0.389993
102184988	black	-0.286553	0.220622	-0.323853	0.163638	-0.329857	0.155521	-0.334161	0.149876	-0.158494	0.504514	0.0869764	0.715397	0.875873	4.19838e-07	0.525945	0.0172232	-0.14902	0.53063	-0.44018	0.0521026	-0.180071	0.447438	-0.323446	0.164199	-0.517177	0.0195327	-0.386723	0.0921066	0.4334	0.0562647	0.348919	0.131608	0.387355	0.0915304	-0.222444	0.34587	0.114909	0.629519	-0.415803	0.0682465	0.0534295	0.822977	-0.335702	0.14789	-0.255403	0.277124
102170811	black	-0.272298	0.245456	-0.411396	0.0715262	-0.21797	0.355907	-0.318083	0.171711	-0.119679	0.615267	0.0578389	0.808617	0.814104	1.25462e-05	0.432978	0.0565317	-0.207801	0.379331	-0.0625097	0.79347	0.252785	0.282249	-0.351347	0.128761	-0.372006	0.106284	-0.685432	0.000851473	0.357001	0.122301	-0.218556	0.354582	-0.213561	0.365959	-0.0177537	0.94078	0.468524	0.0371941	-0.709099	0.000464188	-0.330469	0.154709	-0.23142	0.326239	-0.0598473	0.802096
102170260	black	-0.0808723	0.734655	-0.105302	0.658609	-0.0489771	0.837532	-0.0947853	0.691002	-0.0145336	0.951507	0.207232	0.380666	0.688842	0.000782873	0.467527	0.0376543	-0.075539	0.751607	-0.173771	0.463747	0.117059	0.623078	-0.288592	0.21721	-0.0750009	0.753324	-0.341904	0.140084	-0.129988	0.584916	-0.447893	0.0476583	-0.261951	0.264563	-0.136001	0.567511	0.0638232	0.789223	-0.641175	0.00231442	-0.590839	0.00608507	-0.34933	0.131123	0.114189	0.631681
102178200	black	-0.475898	0.0339224	-0.528471	0.0166002	-0.431925	0.0572028	-0.540068	0.0139673	-0.136101	0.567225	0.112805	0.635848	0.907845	3.24556e-08	0.49579	0.0262086	-0.204676	0.386699	-0.0638377	0.789176	-0.111456	0.639918	-0.158097	0.505595	-0.441906	0.0510815	-0.508657	0.0220069	0.0614283	0.796971	-0.249734	0.288292	-0.179459	0.449011	-0.023732	0.92089	0.196617	0.406067	-0.474142	0.0346805	-0.0975865	0.682321	0.0767143	0.747862	5.34772e-05	0.999821
102176547	black	-0.27079	0.248186	-0.388017	0.0909307	-0.327124	0.159181	-0.264719	0.259362	0.220588	0.350013	0.389931	0.0892105	0.904228	4.52775e-08	0.821983	8.76085e-06	0.211482	0.370753	-0.479308	0.0324876	-0.247252	0.293269	-0.374348	0.103929	-0.509188	0.0218457	-0.489021	0.0286598	0.163622	0.49064	0.0672827	0.778065	0.25618	0.275614	-0.406649	0.0751899	-0.0854711	0.720132	-0.573232	0.00823739	-0.179095	0.449945	-0.391219	0.0880661	-0.0613733	0.797149
102180788	black	-0.294487	0.207538	-0.416875	0.0674659	-0.327738	0.158353	-0.327633	0.158494	0.201973	0.393137	0.407966	0.0741595	0.930497	2.78803e-09	0.801833	2.12581e-05	0.166007	0.484252	-0.347514	0.133276	-0.127015	0.593604	-0.365689	0.112831	-0.476326	0.0337395	-0.571563	0.00847007	0.136221	0.566879	-0.0649112	0.785709	0.117951	0.620414	-0.38343	0.0951514	-0.0127203	0.957552	-0.680431	0.000961249	-0.241554	0.304892	-0.333375	0.150896	-0.091843	0.700161
102188883	black	-0.413076	0.0702626	-0.423309	0.0629216	-0.426651	0.0606545	-0.457672	0.0424485	-0.105723	0.657323	0.0571772	0.810768	0.976002	2.29874e-13	0.607822	0.00446974	-0.132755	0.576878	-0.326208	0.160421	-0.197393	0.404179	-0.179867	0.447963	-0.439399	0.0525696	-0.41347	0.0699686	0.134702	0.571253	-0.0791416	0.740143	0.0241064	0.919646	-0.203931	0.388468	0.0547118	0.818795	-0.50497	0.0231519	-0.165869	0.48462	-0.188009	0.427324	-0.127513	0.592143
102181326	black	0.288277	0.217734	0.36664	0.111826	0.272291	0.245469	0.376955	0.101351	-0.12464	0.600581	-0.0900998	0.705606	-0.599828	0.00517907	-0.455779	0.0434208	-0.0232808	0.92239	0.00603298	0.979861	-0.127033	0.59355	0.244973	0.297884	0.420337	0.0649913	0.694453	0.000680146	-0.279141	0.23332	0.142986	0.547584	0.199769	0.398429	0.180871	0.44539	-0.286446	0.220801	0.596601	0.00549056	0.108649	0.648419	0.0655981	0.783493	0.135741	0.568261
102175975	black	-0.285265	0.222795	-0.394968	0.0847985	-0.34503	0.136261	-0.353484	0.126291	0.108775	0.648035	0.290922	0.213351	0.881877	2.74906e-07	0.669062	0.00125597	0.0397804	0.867753	-0.219644	0.352131	0.0548421	0.818371	-0.348713	0.131852	-0.470306	0.0363817	-0.684031	0.00088111	0.359991	0.118979	-0.0869377	0.715519	0.0320521	0.893287	-0.380575	0.0978501	0.171585	0.469474	-0.767767	7.74642e-05	-0.233951	0.320828	-0.315938	0.17478	-0.141193	0.552671
102174325	black	0.527773	0.0167706	0.351294	0.128822	0.522888	0.0180023	0.595285	0.00562193	0.203008	0.390666	0.0480113	0.840696	-0.631204	0.00283971	-0.270748	0.248261	0.265012	0.258816	0.087761	0.712934	0.498395	0.0253107	-0.177606	0.453784	0.386874	0.0919693	0.0964922	0.685708	0.0175072	0.9416	0.199905	0.398102	0.134961	0.570506	0.083675	0.725793	0.127265	0.592869	-0.0148446	0.950471	-0.216244	0.359822	-0.378759	0.099595	0.121852	0.608815
102168847	black	0.12762	0.59183	0.0654284	0.784041	0.313065	0.178949	0.0491946	0.83682	0.102418	0.667437	0.106442	0.655132	-0.380414	0.0980033	-0.221903	0.347074	0.0544267	0.819725	0.0748399	0.753837	0.150841	0.525561	-0.111194	0.640709	-0.101555	0.670088	-0.131141	0.58156	0.256512	0.27497	0.155214	0.513485	-0.023716	0.920944	0.243334	0.301231	0.275609	0.239535	0.204912	0.38614	0.144243	0.544034	0.0205322	0.931531	-0.366693	0.111771
102190982	black	-0.358911	0.120172	-0.349596	0.13081	-0.372635	0.105647	-0.386109	0.0926685	-0.0452911	0.84962	0.176581	0.456435	0.979129	6.61609e-14	0.660214	0.00153486	-0.0775671	0.745147	-0.34411	0.137378	-0.196709	0.405842	-0.162188	0.4945	-0.373436	0.104841	-0.384227	0.0944078	0.0530728	0.824141	-0.143726	0.545493	0.030667	0.897875	-0.33794	0.145039	-0.071589	0.764234	-0.580893	0.00723506	-0.239263	0.309642	-0.260264	0.267763	-0.0982235	0.680352
102180694	black	0.0221913	0.926012	-0.0402097	0.866338	0.0333865	0.888871	-0.0327637	0.890932	-0.0173172	0.942233	0.158596	0.504235	0.70343	0.000539584	0.496633	0.0259152	-0.057655	0.809215	-0.311643	0.181038	-0.088478	0.710685	-0.155656	0.51227	-0.108262	0.649592	-0.270803	0.248161	-0.321285	0.167198	-0.528641	0.0165589	-0.293685	0.208838	-0.0618022	0.79576	-0.0244928	0.918362	-0.499424	0.0249626	-0.625704	0.00316955	-0.325825	0.160942	0.179937	0.447783
102188161	black	-0.394317	0.0853593	-0.504289	0.0233684	-0.405634	0.0759911	-0.499485	0.0249421	-0.172671	0.466626	-0.00312487	0.989568	0.614987	0.00390405	0.255645	0.276653	-0.230596	0.328014	0.0834827	0.7264	-0.234845	0.318928	-0.0763404	0.749052	-0.453362	0.0446875	-0.393959	0.085669	0.0081363	0.972842	-0.176365	0.456996	-0.206022	0.383517	0.221322	0.348372	0.251071	0.285633	-0.131679	0.579999	0.183462	0.438787	0.385467	0.0932597	0.296323	0.204587
102172289	black	-0.268304	0.252724	-0.285802	0.221887	-0.33684	0.146436	-0.257931	0.272231	0.221046	0.348989	0.373818	0.104458	0.892328	1.24233e-07	0.821141	9.11128e-06	0.217177	0.357703	-0.475409	0.0341321	-0.287605	0.218857	-0.201741	0.393692	-0.34558	0.135595	-0.319903	0.169137	-0.0449126	0.850864	-0.125415	0.598299	0.15957	0.501586	-0.518491	0.0191717	-0.286091	0.221399	-0.577467	0.00767025	-0.319398	0.169849	-0.391019	0.0882433	-0.11276	0.635983
102182621	black	-0.356519	0.122843	-0.346375	0.134638	-0.379242	0.099129	-0.385361	0.0933572	-0.0494774	0.835894	0.178267	0.452077	0.981232	2.56417e-14	0.660821	0.00151421	-0.0787311	0.741447	-0.34964	0.130758	-0.20471	0.386619	-0.16657	0.48275	-0.384519	0.0941363	-0.383753	0.0948494	0.0655321	0.783706	-0.121013	0.611304	0.0585703	0.806241	-0.341439	0.140659	-0.072951	0.759873	-0.57423	0.00810074	-0.218715	0.354224	-0.258886	0.270397	-0.104763	0.660256
102182247	black	-0.150287	0.527103	-0.269559	0.250426	-0.175596	0.458991	-0.220064	0.351188	0.182204	0.441985	0.358638	0.120474	0.891492	1.3277e-07	0.778826	5.21742e-05	0.143299	0.546701	-0.47665	0.0336016	-0.271589	0.246737	-0.341844	0.140158	-0.451806	0.0455177	-0.462603	0.0399942	-0.0797762	0.73813	-0.291686	0.212098	-0.0239507	0.920163	-0.176252	0.457288	-0.0253551	0.915498	-0.515596	0.0199741	-0.429076	0.059048	-0.335888	0.147651	-0.0545345	0.819373
106503089	black	-0.306151	0.189257	-0.394823	0.0849231	-0.336942	0.146306	-0.310542	0.182666	0.169664	0.474537	0.339479	0.143101	0.9438	4.3277e-10	0.792587	3.09021e-05	0.132654	0.577172	-0.400646	0.0800204	-0.152253	0.521649	-0.337782	0.145238	-0.454286	0.0441999	-0.523813	0.0177636	0.161245	0.497048	-0.129213	0.587175	0.0716866	0.763921	-0.373895	0.104381	-0.013288	0.955659	-0.652786	0.00180753	-0.323376	0.164296	-0.370713	0.107601	-0.0951186	0.689967
102185025	black	-0.69541	0.000663827	-0.756802	0.00011231	-0.64624	0.00208042	-0.66028	0.0015326	-0.120931	0.611547	-0.0353033	0.882532	0.823501	8.1591e-06	0.407483	0.0745365	-0.198137	0.402373	0.163273	0.491577	0.0950751	0.690102	-0.0519065	0.82795	-0.420158	0.0651174	-0.591648	0.00599851	0.33329	0.151007	-0.11997	0.6144	-0.17953	0.448827	-0.153037	0.51948	0.301183	0.196906	-0.563223	0.00971483	0.0785983	0.741869	0.189487	0.423632	-0.0895097	0.707453
108637967	black	-0.0315528	0.894941	0.0953189	0.689346	-0.0887582	0.709807	0.0124101	0.958586	0.0566484	0.812489	-0.132027	0.578989	-0.485828	0.0298766	-0.265813	0.257326	0.129838	0.585353	0.216816	0.358521	-0.133229	0.575505	0.409392	0.0730562	0.194489	0.411266	0.447228	0.0480297	-0.0492298	0.836705	0.224148	0.342092	0.217321	0.357376	-0.179571	0.448722	-0.350283	0.130003	0.403423	0.0777578	0.434386	0.0556442	0.368729	0.109645	-0.448276	0.0474451
102186621	black	0.327525	0.15864	0.264602	0.25958	0.422019	0.0638139	0.558232	0.0105282	0.315231	0.1758	0.16058	0.498848	-0.598984	0.00525916	-0.131898	0.579363	0.378391	0.0999518	0.0416908	0.861459	0.213563	0.365954	-0.172858	0.466134	0.411949	0.0711082	0.312345	0.180004	-0.107147	0.652986	0.0755886	0.751449	0.0529889	0.824415	-0.0133603	0.955418	-0.159652	0.501363	0.151705	0.523166	-0.217674	0.356575	-0.236905	0.314578	0.226776	0.336313
102173493	black	0.612221	0.00411501	0.509968	0.0216108	0.653291	0.00178781	0.577476	0.0076691	-0.0165852	0.944671	-0.0673397	0.777881	-0.499835	0.0248248	-0.36806	0.11034	-0.0385096	0.871944	0.0810967	0.733944	0.372602	0.105681	-0.0780628	0.743571	0.45309	0.0448319	0.13248	0.577674	-0.277443	0.236296	-0.342178	0.139745	-0.361625	0.117192	0.329636	0.155815	0.174679	0.461379	0.0212091	0.929279	-0.511851	0.0210519	-0.296222	0.204749	0.561138	0.0100481
102176634	black	-0.241996	0.303979	-0.0441726	0.853295	-0.204978	0.385984	-0.0809195	0.734506	-0.115808	0.626825	-0.0357925	0.880915	0.605878	0.00463435	0.383105	0.0954559	-0.0864228	0.717137	-0.156086	0.511093	0.150278	0.527127	0.120867	0.611737	0.250352	0.287063	0.0449197	0.85084	-0.185434	0.433796	-0.144332	0.543783	0.00948096	0.968356	-0.597889	0.00536443	-0.362523	0.116218	-0.649593	0.00193663	-0.420948	0.0645613	-0.453853	0.0444278	-0.0244646	0.918456
102180791	black	0.0670266	0.778889	0.151247	0.524436	0.141422	0.552019	0.0639753	0.788731	0.160214	0.499838	-0.0254691	0.915119	-0.720132	0.000342858	-0.436219	0.0545048	0.136187	0.566977	0.407346	0.0746435	0.00718395	0.97602	0.425661	0.0613192	0.42697	0.0604414	0.426085	0.0610342	-0.514297	0.0203429	-0.394881	0.0848728	-0.429662	0.0586652	0.180691	0.44585	-0.222059	0.346727	0.460204	0.0411741	0.0158077	0.947262	0.475183	0.0342294	-0.00687422	0.977054
102182339	black	-0.116314	0.625308	-0.288219	0.21783	-0.11951	0.615769	-0.220876	0.34937	0.0751411	0.752876	0.272065	0.245878	0.820626	9.33107e-06	0.593769	0.00577649	-0.00519685	0.982652	-0.176493	0.456663	0.189796	0.422862	-0.397467	0.0826706	-0.423135	0.0630412	-0.772911	6.46298e-05	0.20129	0.394772	-0.186844	0.430244	-0.0793594	0.739452	-0.157521	0.507167	0.322324	0.165753	-0.789784	3.44864e-05	-0.350927	0.12925	-0.358657	0.120454	-0.0232936	0.922348
102183175	black	0.0363697	0.879008	-0.22175	0.347417	-0.0183135	0.938916	0.176781	0.455919	0.327954	0.158063	0.258532	0.271076	-0.47714	0.0333941	-0.149966	0.527996	0.332387	0.152185	0.423243	0.062967	0.323253	0.164466	-0.111618	0.639427	0.0871852	0.714742	-0.135347	0.569395	0.152752	0.520269	0.0782445	0.742993	-0.00337197	0.988743	0.0717236	0.763802	0.20742	0.380226	0.0389774	0.870401	0.157471	0.507303	0.229152	0.331136	0.307916	0.186589
102173771	black	-0.291321	0.212696	-0.334857	0.148976	-0.378408	0.0999344	-0.323308	0.16439	0.260093	0.268089	0.418192	0.066516	0.898998	7.16459e-08	0.855299	1.54334e-06	0.254867	0.278168	-0.517198	0.0195268	-0.417978	0.0666696	-0.251251	0.285277	-0.483206	0.0309061	-0.348185	0.132477	-0.0344932	0.88521	-0.117722	0.6211	0.209918	0.374384	-0.409848	0.0727061	-0.25308	0.281668	-0.449408	0.0468207	-0.235975	0.316537	-0.290227	0.214498	-0.185423	0.433824
102176354	black	-0.507472	0.0223699	-0.449474	0.046784	-0.50317	0.0237278	-0.513489	0.0205749	-0.104951	0.659681	0.10036	0.673764	0.961217	1.63765e-11	0.585441	0.00668899	-0.149739	0.528628	-0.19554	0.408694	-0.226712	0.336453	-0.0314014	0.895443	-0.364223	0.11439	-0.347463	0.133336	0.0264259	0.911942	-0.194227	0.411909	-0.0623651	0.793938	-0.315013	0.176115	-0.079728	0.738283	-0.507607	0.0223283	-0.111434	0.639985	-0.036395	0.878924	-0.0939746	0.693522
102177713	black	-0.292834	0.210221	-0.352953	0.126902	-0.329053	0.156591	-0.291637	0.212177	-0.0808247	0.734806	0.147858	0.533877	0.900473	6.31112e-08	0.589662	0.0062127	-0.0905315	0.704257	-0.418878	0.0660254	-0.127983	0.590767	-0.339968	0.142489	-0.465322	0.0386887	-0.43316	0.0564167	0.419153	0.0658299	0.241751	0.304484	0.271227	0.247392	-0.323426	0.164228	0.0867648	0.716062	-0.541236	0.013722	-0.0670829	0.778708	-0.390079	0.0890781	-0.105579	0.657763
102188620	black	-0.360015	0.118953	-0.350776	0.129426	-0.375245	0.103036	-0.389209	0.0898565	-0.0443365	0.852757	0.178253	0.452114	0.980295	3.96069e-14	0.662042	0.00147333	-0.0760092	0.750108	-0.346528	0.134455	-0.202895	0.390935	-0.164733	0.487658	-0.380584	0.0978409	-0.385541	0.0931911	0.055024	0.817778	-0.138613	0.560024	0.037644	0.8748	-0.334447	0.149506	-0.0711609	0.765606	-0.575062	0.0079882	-0.232028	0.324934	-0.256614	0.274773	-0.101094	0.671503
102178758	black	-0.368892	0.109476	-0.357677	0.121544	-0.382261	0.0962495	-0.393976	0.0856546	-0.0494402	0.836016	0.170844	0.471426	0.980085	4.35398e-14	0.656826	0.00165461	-0.0824303	0.729725	-0.334766	0.149094	-0.198415	0.401701	-0.155211	0.513492	-0.373654	0.104622	-0.382828	0.095716	0.0522452	0.826843	-0.146982	0.536331	0.0250798	0.916412	-0.336627	0.146707	-0.0712527	0.765311	-0.57822	0.00757275	-0.231283	0.326535	-0.246575	0.294635	-0.0944501	0.692043
102172571	black	-0.310347	0.182955	-0.355813	0.123639	-0.325551	0.161314	-0.387518	0.0913823	0.0161398	0.946155	0.205056	0.385798	0.946493	2.80952e-10	0.666007	0.00134699	-0.0392263	0.86958	-0.304679	0.191502	-0.081416	0.732933	-0.24655	0.294686	-0.472581	0.035365	-0.572717	0.00830862	0.146877	0.536624	-0.160185	0.499916	0.0342229	0.886104	-0.252482	0.282845	0.104192	0.662002	-0.639173	0.00241279	-0.245228	0.297366	-0.277641	0.235947	-0.196816	0.405583
102176548	black	0.27733	0.236494	0.129162	0.587323	0.231187	0.32674	0.0979868	0.681083	0.0403064	0.866019	-0.103073	0.665429	-0.453121	0.0448153	-0.287957	0.218268	0.0548446	0.818362	-0.0457421	0.84814	-0.202434	0.392035	-0.0905043	0.704342	-0.166879	0.481927	0.0939211	0.693688	-0.022391	0.925348	0.0641678	0.78811	-0.0043494	0.98548	0.636827	0.00253251	0.280237	0.231414	0.623514	0.00330946	0.172523	0.467014	0.29051	0.214031	-0.212825	0.367651
102178656	black	0.0769304	0.747174	-0.156719	0.50936	-0.0725034	0.761306	-0.0171875	0.942665	0.0637431	0.789482	0.315308	0.175689	0.688508	0.000789371	0.584763	0.00676815	0.0927536	0.697322	-0.570629	0.00860263	-0.182479	0.441285	-0.645698	0.00210447	-0.614562	0.00393592	-0.485644	0.0299482	0.410767	0.0720038	0.401395	0.0794058	0.577847	0.00762092	-0.0327523	0.890969	0.228356	0.332865	-0.342384	0.139492	-0.0215146	0.928263	-0.488754	0.02876	-0.062866	0.792317
102175704	black	-0.255443	0.277045	-0.293827	0.208607	-0.264658	0.259476	-0.30961	0.184052	0.11593	0.626459	0.319756	0.169343	0.938212	9.94936e-10	0.765717	8.31573e-05	0.0873418	0.71425	-0.523677	0.0177985	-0.320602	0.168155	-0.280159	0.231548	-0.462811	0.0398929	-0.394069	0.0855738	0.0483438	0.839607	-0.115067	0.629047	0.09931	0.676998	-0.319007	0.170401	-0.115153	0.628786	-0.499645	0.0248884	-0.299141	0.20011	-0.369588	0.108756	-0.165329	0.486064
102177185	black	0.553823	0.0112918	0.34009	0.142337	0.60723	0.00451938	0.572945	0.0082771	-0.000201376	0.999328	0.0891447	0.708596	-0.418151	0.0665456	-0.223896	0.342648	0.0596146	0.802851	-0.394683	0.0850436	-0.250443	0.286881	-0.272315	0.245426	-0.0526948	0.825375	0.286508	0.220697	0.0605515	0.799812	0.292862	0.210175	0.315114	0.175969	0.484465	0.0304083	0.0935531	0.694833	0.580989	0.00722316	0.0264998	0.911697	-0.220472	0.350273	0.0822801	0.7302
102185769	black	0.484082	0.0305592	0.496343	0.0260157	0.596011	0.00554912	0.477974	0.0330431	0.115944	0.626416	0.10924	0.646624	-0.546395	0.0126796	-0.240156	0.307785	0.159365	0.502144	-0.118326	0.619297	-0.0844979	0.723197	0.0133069	0.955596	0.463153	0.0397274	0.557858	0.0105913	-0.566514	0.00920691	-0.280519	0.230924	-0.15155	0.523594	0.257889	0.272311	-0.298317	0.201412	0.401607	0.0792323	-0.388851	0.0901774	-0.166627	0.482597	0.186503	0.431103
102172184	black	-0.49406	0.0268186	-0.574989	0.00799801	-0.513533	0.0205623	-0.637711	0.00248684	-0.12459	0.600729	-0.00959731	0.967968	0.875878	4.19682e-07	0.482055	0.0313665	-0.167395	0.480553	-0.180999	0.445063	-0.136865	0.565031	-0.159402	0.502042	-0.617905	0.00369136	-0.575249	0.00796312	0.333296	0.150999	0.0668812	0.779358	0.0919926	0.699694	-0.0395991	0.868351	0.28518	0.222939	-0.401244	0.0795292	0.11418	0.631711	0.00263687	0.991197	-0.289017	0.216502
100860801	black	-0.524337	0.0176296	-0.550527	0.0118915	-0.506628	0.0226315	-0.525269	0.0173931	0.113099	0.634962	0.226783	0.336296	0.919541	9.99448e-09	0.692838	0.000708475	0.0501062	0.833836	-0.10406	0.662406	-0.0828543	0.728385	-0.0818556	0.731542	-0.350432	0.129828	-0.499632	0.0248929	-0.0038342	0.9872	-0.347038	0.133844	-0.186756	0.430466	-0.366624	0.111843	-0.0352219	0.882801	-0.662879	0.00144588	-0.260268	0.267756	-0.0577992	0.808746	-0.138561	0.560173
102188623	black	0.463534	0.0395433	0.546389	0.0126807	0.548576	0.0122586	0.639684	0.00238738	0.144814	0.542425	0.0633322	0.79081	-0.671708	0.00118136	-0.317612	0.172383	0.183424	0.438883	0.136601	0.565788	0.268482	0.252397	0.195242	0.409422	0.720057	0.000343574	0.517068	0.0195629	-0.430406	0.058181	-0.245836	0.296133	-0.154913	0.514313	-0.177872	0.453097	-0.390288	0.0888924	0.079647	0.738539	-0.383877	0.094734	-0.233177	0.322476	0.194048	0.41235
102173496	black	-0.460234	0.041159	-0.578571	0.0075277	-0.446839	0.0482479	-0.565578	0.00934916	-0.0237609	0.920794	0.145036	0.541798	0.887651	1.78968e-07	0.556466	0.0108288	-0.104347	0.661527	-0.152533	0.520874	-0.188688	0.425625	-0.245781	0.296244	-0.619353	0.00358945	-0.622812	0.00335539	0.186881	0.430152	-0.214042	0.364853	-0.141739	0.551119	0.0553041	0.816865	0.300785	0.197528	-0.396745	0.0832811	-0.0632167	0.791183	0.0999985	0.674876	-0.182482	0.441279
102169617	black	0.0784412	0.742368	-0.119483	0.615848	0.175494	0.459258	-0.0283404	0.905589	0.231186	0.326744	0.135014	0.570353	-0.362887	0.115825	-0.11741	0.622029	0.228095	0.333433	0.0634976	0.790275	-0.123425	0.604165	0.119349	0.616248	0.0303287	0.898996	0.155572	0.512503	-0.273295	0.243663	-0.281876	0.22858	-0.240926	0.30619	0.362042	0.116739	0.0229328	0.923547	0.38574	0.0930076	-0.0954833	0.688835	0.25878	0.2706	-0.34434	0.137099
102174327	black	0.317501	0.17254	0.0998865	0.675221	0.4159	0.0681752	0.285593	0.22224	0.113389	0.63409	0.0234474	0.921836	-0.535177	0.0150332	-0.280215	0.231452	0.146846	0.536711	-0.124983	0.59957	-0.0428694	0.85758	-0.314984	0.176158	-0.158308	0.505021	0.0213525	0.928802	0.344918	0.136397	0.488901	0.0287047	0.213344	0.366457	0.468792	0.037071	0.311884	0.180683	0.52235	0.0181422	0.268828	0.251763	-0.0363519	0.879067	0.0103081	0.965596
102178562	black	-0.270666	0.24841	-0.180643	0.445974	-0.32301	0.164801	-0.275231	0.240207	-0.170562	0.472167	0.0488926	0.837809	0.784362	4.24511e-05	0.456898	0.0428437	-0.156565	0.509781	-0.154353	0.515851	0.0946226	0.691507	-0.111708	0.639157	-0.0790043	0.74058	-0.234596	0.319456	0.0771459	0.746488	0.0561435	0.814132	0.192134	0.417063	-0.504126	0.0234206	-0.137912	0.562028	-0.689953	0.000761541	-0.169125	0.475965	-0.36222	0.116546	-0.00628931	0.979006
102171003	black	-0.126023	0.596512	-0.207971	0.378933	-0.254027	0.279809	-0.149042	0.530569	0.0143124	0.952245	0.169532	0.474888	0.853017	1.76123e-06	0.654013	0.0017599	0.026924	0.910288	-0.489347	0.0285377	-0.304292	0.192096	-0.214014	0.364919	-0.384204	0.0944292	-0.28732	0.219333	-0.0167897	0.94399	-0.0896445	0.707031	0.179199	0.449677	-0.226756	0.336357	-0.0858826	0.718837	-0.426277	0.0609049	-0.265521	0.257869	-0.320544	0.168236	-0.0235325	0.921553
102179314	black	-0.521742	0.0183014	-0.609503	0.00433131	-0.545431	0.0128693	-0.666025	0.00134643	-0.131986	0.579107	-0.0260171	0.913299	0.79688	2.60358e-05	0.40127	0.079508	-0.202486	0.391911	-0.0207623	0.930765	-0.162745	0.493	-0.157625	0.506882	-0.65653	0.00166543	-0.622775	0.00335785	0.298714	0.200783	-0.0587352	0.805705	-0.0753429	0.752233	0.12476	0.600226	0.388545	0.0904531	-0.287471	0.219081	0.186345	0.431499	0.266667	0.255741	-0.188447	0.426229
102187707	black	-0.109122	0.646982	-0.149054	0.530536	-0.131284	0.581146	-0.130353	0.583852	0.0459456	0.847472	0.272843	0.244477	0.856579	1.43175e-06	0.679425	0.000984727	0.0402156	0.866318	-0.489299	0.0285558	-0.0991268	0.677563	-0.338442	0.144405	-0.313591	0.178181	-0.355024	0.124532	0.0954405	0.688968	-0.0966553	0.685202	0.173814	0.463635	-0.313457	0.178377	-0.0452073	0.849896	-0.599699	0.00519125	-0.42669	0.060628	-0.53791	0.0144299	-0.195546	0.408679
106501787	black	0.0113605	0.962086	-0.0915873	0.700959	0.0191243	0.936216	0.101853	0.669172	0.0614063	0.797042	-0.132151	0.578628	-0.430984	0.0578074	-0.267934	0.253404	0.125815	0.597125	0.205004	0.385923	-0.0308203	0.897367	0.263583	0.261489	0.269742	0.250091	0.326934	0.159438	-0.223235	0.344114	0.104974	0.659611	-0.104778	0.660209	0.0904104	0.704635	-0.143824	0.545216	0.314749	0.176497	0.181993	0.442524	0.235266	0.318036	0.405408	0.0761698
102169576	black	-0.130808	0.582528	-0.197875	0.403009	-0.190871	0.420191	-0.122166	0.607885	0.00110998	0.996294	0.187725	0.428036	0.831389	5.57448e-06	0.631525	0.00282139	-0.00811084	0.972927	-0.390523	0.088683	-0.266807	0.255482	-0.283051	0.226564	-0.366884	0.11157	-0.309051	0.184886	-0.0804004	0.73615	-0.242112	0.303741	0.0584984	0.806474	-0.10726	0.65264	-0.0302009	0.89942	-0.415997	0.0681049	-0.313203	0.178748	-0.230872	0.327419	0.0405569	0.865194
102175436	black	-0.33832	0.144559	-0.362411	0.116339	-0.38916	0.0899003	-0.558461	0.0104896	0.134671	0.571343	0.156646	0.509558	0.708862	0.000467158	0.594158	0.0057365	0.109265	0.64655	-0.466091	0.0383254	-0.50539	0.0230191	-0.157739	0.506571	-0.603865	0.00481011	-0.353089	0.126745	0.0351968	0.882884	0.060663	0.799451	0.143027	0.547471	-0.127262	0.592877	-0.0762517	0.749335	-0.13875	0.559632	0.0664197	0.780844	-0.083088	0.727646	-0.195096	0.40978
102171006	black	-0.327342	0.158887	-0.351198	0.128934	-0.404364	0.0770022	-0.463202	0.0397037	-0.310887	0.182154	-0.074266	0.75567	0.622074	0.0034042	0.232944	0.322974	-0.275237	0.240196	-0.303576	0.193197	-0.45702	0.0427816	-0.115813	0.62681	-0.602673	0.00491669	-0.171477	0.469758	0.373385	0.104892	0.461808	0.040382	0.427796	0.0598921	0.100706	0.672697	0.135678	0.56844	0.12272	0.606248	0.481932	0.0314162	0.155281	0.513302	-0.304507	0.191765
102174330	black	0.268135	0.253035	0.228025	0.333586	0.344641	0.136733	0.473607	0.034914	0.138764	0.559592	0.168812	0.476793	-0.477084	0.033418	-0.207368	0.380347	0.184063	0.437261	0.238721	0.310772	0.152521	0.520908	0.0644234	0.787284	0.504184	0.0234021	0.368942	0.109424	-0.54608	0.0127413	-0.295686	0.205608	-0.140567	0.554451	0.124147	0.602033	-0.234154	0.320396	0.16858	0.477407	-0.240688	0.306682	0.0642142	0.78796	0.410558	0.0721631
102176262	black	-0.40128	0.0794998	-0.386959	0.0918912	-0.38982	0.0893091	-0.41076	0.072009	0.0631141	0.791515	0.245625	0.296559	0.922047	7.58808e-09	0.681677	0.000932849	0.0208646	0.930425	-0.27489	0.240814	-0.0277674	0.90749	-0.222936	0.344776	-0.318613	0.170959	-0.456817	0.0428853	0.116645	0.624316	-0.123205	0.604813	0.0158031	0.947277	-0.422702	0.0633404	-0.0409077	0.864038	-0.701988	0.000560342	-0.298803	0.200644	-0.342658	0.139155	-0.147282	0.535488
102181334	black	-0.255136	0.277644	-0.189387	0.423881	-0.355887	0.123554	-0.198361	0.40183	0.125342	0.598515	0.21548	0.361563	0.76134	9.65323e-05	0.653104	0.00179509	0.119385	0.616141	-0.286962	0.219934	-0.214855	0.362992	-0.0335513	0.888325	-0.0839096	0.725053	-0.146043	0.538965	-0.196231	0.407006	-0.291395	0.212574	-0.0632239	0.79116	-0.565841	0.00930898	-0.380331	0.0980833	-0.571292	0.00850833	-0.38333	0.095245	-0.278583	0.234295	0.220666	0.349838
102183003	black	-0.347214	0.133634	-0.349886	0.130469	-0.367892	0.110515	-0.372617	0.105666	-0.0602706	0.800723	0.159523	0.501713	0.982248	1.55951e-14	0.64904	0.00195976	-0.0962802	0.686364	-0.307237	0.187613	-0.165101	0.486674	-0.165839	0.4847	-0.375521	0.102763	-0.416297	0.0678859	0.0474397	0.84257	-0.192955	0.415037	-0.00563002	0.981206	-0.295887	0.205285	-0.0229725	0.923415	-0.595784	0.00557185	-0.260016	0.268236	-0.230027	0.329242	-0.0868691	0.715735
102181987	black	-0.322363	0.165698	-0.287168	0.219589	-0.360003	0.118967	-0.300832	0.197455	0.0673432	0.77787	0.244298	0.29926	0.921377	8.17554e-09	0.718962	0.000354279	0.055113	0.817488	-0.356436	0.122936	-0.146019	0.539034	-0.144882	0.542233	-0.24981	0.288141	-0.309763	0.183824	-0.0184528	0.938452	-0.161807	0.495529	0.0829157	0.728191	-0.511078	0.0212798	-0.222356	0.346067	-0.660801	0.00151487	-0.336218	0.14723	-0.373976	0.1043	-0.0955509	0.688626
102188352	black	0.593503	0.00580395	0.661758	0.00148277	0.492067	0.0275353	0.719437	0.000349602	0.122704	0.606295	0.155887	0.511637	-0.550989	0.011806	-0.182303	0.441733	0.227444	0.334852	-0.156039	0.511222	-0.0581087	0.80774	0.0508189	0.831505	0.544364	0.0130819	0.625677	0.00317123	-0.404706	0.0767288	0.0664949	0.780602	0.273146	0.243931	-0.220586	0.350017	-0.538904	0.0142153	0.233824	0.321098	-0.194885	0.410297	-0.31922	0.170099	0.344031	0.137474
102185601	black	0.469312	0.036833	0.443845	0.0499526	0.440102	0.0521489	0.491039	0.0279109	0.0070914	0.976329	-0.0791009	0.740273	-0.463384	0.0396157	-0.270099	0.249442	0.0397348	0.867903	-0.137999	0.56178	-0.105269	0.65871	-0.0744579	0.755057	0.304697	0.191475	0.390304	0.0888776	-0.43053	0.0581012	-0.210355	0.373367	-0.150519	0.526458	0.416047	0.0680679	-0.0521076	0.827293	0.41358	0.0698866	-0.289356	0.215939	-0.110917	0.641547	0.625434	0.00318656
102182065	black	-0.361332	0.117511	-0.356584	0.122769	-0.365205	0.113343	-0.391667	0.0876711	-0.0434833	0.855561	0.181042	0.444951	0.976266	2.08248e-13	0.658315	0.00160107	-0.0780151	0.743723	-0.344023	0.137484	-0.224809	0.340634	-0.155326	0.513176	-0.378761	0.0995926	-0.374153	0.104123	0.0196376	0.934508	-0.176358	0.457015	0.000934327	0.996881	-0.30357	0.193205	-0.0738905	0.756869	-0.550224	0.011948	-0.245021	0.297787	-0.23084	0.327487	-0.0879304	0.712402
100860828	black	-0.412165	0.0709454	-0.345617	0.135551	-0.489813	0.028364	-0.46596	0.0383873	-0.00949869	0.968297	0.0308227	0.897359	0.811507	1.40711e-05	0.535691	0.0149183	-0.0516356	0.828835	0.0350104	0.8835	0.1433	0.546698	0.0310424	0.896632	-0.128864	0.588193	-0.432379	0.056913	-0.100787	0.672448	-0.377901	0.100428	-0.1609	0.497981	-0.428177	0.0596402	-0.0469575	0.844151	-0.776346	5.71188e-05	-0.31486	0.176336	-0.132643	0.577202	-0.0120081	0.959927
102168293	black	-0.259792	0.268664	-0.217272	0.357487	-0.337731	0.145304	-0.24509	0.297647	0.119759	0.615028	0.276531	0.237903	0.869929	6.25302e-07	0.732331	0.000241213	0.118745	0.618046	-0.383035	0.0955209	-0.140014	0.556026	-0.142933	0.547736	-0.249367	0.289026	-0.292292	0.211106	-0.0228388	0.923859	-0.167472	0.48035	0.181196	0.444557	-0.53069	0.0160679	-0.250998	0.285779	-0.645506	0.00211302	-0.351437	0.128656	-0.419252	0.065759	-0.174812	0.46103
102174596	black	-0.326985	0.159369	-0.395836	0.0840546	-0.407256	0.0747136	-0.378842	0.0995149	-0.0993767	0.676792	0.109548	0.645691	0.964877	6.80129e-12	0.607282	0.00451495	-0.132132	0.578683	-0.325756	0.161035	-0.159138	0.502761	-0.317044	0.173193	-0.560294	0.0101857	-0.536987	0.0146315	0.327141	0.159157	0.01666	0.944422	0.163336	0.491408	-0.170675	0.47187	0.186806	0.43034	-0.522927	0.0179921	-0.0812741	0.733382	-0.195251	0.409402	-0.151663	0.523283
102185033	black	-0.340807	0.141443	-0.30903	0.184917	-0.390496	0.0887074	-0.375049	0.103231	-0.170841	0.471432	0.0593444	0.803727	0.876914	3.90739e-07	0.525672	0.0172918	-0.147733	0.534226	-0.430042	0.0584178	-0.340576	0.141731	-0.128751	0.588523	-0.42178	0.0639799	-0.217229	0.357584	0.167771	0.479554	0.2638	0.261081	0.316707	0.173675	-0.292235	0.211199	-0.111872	0.638661	-0.329031	0.15662	0.0883471	0.711095	-0.225986	0.338045	-0.0798669	0.737842
102177375	black	-0.158675	0.504019	-0.147203	0.53571	-0.388315	0.0906613	-0.200854	0.39582	-0.299115	0.200151	-0.0176502	0.941124	0.614442	0.00394493	0.248214	0.291334	-0.265352	0.258181	-0.0543674	0.819918	-0.0844609	0.723314	-0.149179	0.530187	-0.380502	0.0979195	-0.287694	0.218707	0.256836	0.274344	0.230471	0.328284	0.521933	0.0182512	-0.117394	0.622076	0.109494	0.645855	-0.274557	0.241407	0.305662	0.190001	0.0395649	0.868463	-0.0150633	0.949742
102169416	black	-0.492188	0.0274913	-0.402325	0.0786469	-0.472261	0.0355065	-0.485588	0.02997	-0.124831	0.600019	0.112162	0.637786	0.866843	7.6321e-07	0.502048	0.0240925	-0.172181	0.467911	-0.200341	0.397053	-0.27842	0.234581	-0.00537106	0.98207	-0.315894	0.174844	-0.226831	0.336191	-0.0406263	0.864965	-0.212743	0.367841	-0.0865273	0.716809	-0.241249	0.305522	-0.113417	0.634006	-0.377069	0.10124	-0.0992868	0.67707	0.0232806	0.922391	-0.165731	0.484989
102179515	black	-0.364077	0.114546	-0.352137	0.127844	-0.386026	0.0927452	-0.39113	0.0881448	-0.0524349	0.826224	0.174314	0.462329	0.982158	1.63137e-14	0.6584	0.00159804	-0.0827212	0.728805	-0.341462	0.14063	-0.206759	0.38178	-0.161151	0.4973	-0.383665	0.0949314	-0.3819	0.0965908	0.0605318	0.799876	-0.131308	0.581075	0.049325	0.836393	-0.336724	0.146583	-0.0722611	0.762081	-0.570959	0.00855568	-0.217293	0.35744	-0.245692	0.296424	-0.10303	0.665559
102177275	black	-0.240468	0.307137	-0.286991	0.219884	-0.323767	0.163758	-0.269839	0.249915	-0.141078	0.552997	0.0636509	0.78978	0.669727	0.00123685	0.366437	0.11204	-0.168742	0.476979	-0.324627	0.162576	-0.0822329	0.730349	-0.375103	0.103177	-0.576495	0.00779745	-0.468496	0.0372069	0.762078	9.41553e-05	0.412756	0.0705019	0.40716	0.0747885	-0.200133	0.397552	0.284294	0.224443	-0.346394	0.134616	0.188583	0.425887	-0.260925	0.266507	-0.272557	0.244991
106501743	black	-0.137683	0.562685	-0.16389	0.489919	-0.320253	0.168644	-0.17551	0.459215	-0.15604	0.511219	0.136206	0.566923	0.704287	0.000527565	0.428623	0.0593458	-0.13067	0.582931	-0.423571	0.0627416	-0.213708	0.36562	-0.375755	0.102531	-0.56073	0.0101145	-0.344469	0.136941	0.611074	0.00420516	0.530186	0.0161876	0.658045	0.00161067	-0.281957	0.228441	0.100349	0.673797	-0.300946	0.197277	0.264238	0.260261	-0.29403	0.208279	-0.23762	0.313076
102189067	black	-0.416357	0.0678419	-0.510468	0.0214611	-0.416686	0.0676033	-0.602663	0.0049176	-0.208501	0.377691	-0.161201	0.497166	0.645231	0.00212537	0.210541	0.372936	-0.303557	0.193227	0.0859528	0.718615	0.0116905	0.960986	-0.0584171	0.806738	-0.568786	0.00886925	-0.643698	0.00219526	0.355086	0.124462	-0.0839366	0.724968	-0.172018	0.468339	0.184205	0.436902	0.506708	0.0226066	-0.307845	0.186695	0.181341	0.444189	0.245783	0.296239	-0.203096	0.390455
102171461	black	-0.287524	0.218992	-0.376394	0.101902	-0.241176	0.305672	-0.267934	0.253404	0.0508865	0.831283	0.192897	0.41518	0.711642	0.000433398	0.532388	0.0156699	0.00103365	0.996549	-0.325894	0.160847	-0.434324	0.0556834	-0.141722	0.551168	-0.476171	0.0338055	-0.331641	0.153164	-0.133911	0.573534	-0.330228	0.155028	-0.16664	0.482564	0.111773	0.638959	0.0445699	0.85199	-0.124665	0.600507	-0.173861	0.46351	0.053783	0.821824	0.131207	0.581368
102188440	black	-0.604729	0.00473398	-0.630281	0.00289295	-0.627687	0.00304713	-0.652913	0.00180255	-0.111275	0.640465	0.00268465	0.991038	0.640975	0.00232411	0.298135	0.2017	-0.182298	0.441747	0.105868	0.65688	-0.273237	0.243768	0.0110992	0.962958	-0.587578	0.00644426	-0.47024	0.0364116	0.227781	0.334117	-0.0961654	0.68672	-0.0940108	0.693409	0.0765093	0.748515	0.238975	0.310242	-0.101738	0.669525	0.349206	0.131269	0.49418	0.0267761	-0.0683834	0.774523
102190455	black	-0.156467	0.510049	-0.0829805	0.727986	-0.0656576	0.783301	0.0268379	0.910574	0.253331	0.281174	0.0161383	0.94616	-0.633027	0.00273688	-0.289152	0.216278	0.258999	0.27018	0.554003	0.0112597	0.0972552	0.683345	0.371647	0.106649	0.4202	0.0650878	0.358501	0.120627	-0.426663	0.0606461	-0.348288	0.132355	-0.338849	0.143892	0.0518775	0.828044	-0.240294	0.307499	0.335395	0.148285	0.0815056	0.73265	0.555871	0.0109316	0.0686979	0.773512
102169417	black	-0.248035	0.291693	-0.271505	0.246889	-0.315332	0.175654	-0.209119	0.376247	-0.271734	0.246475	-0.0432757	0.856244	0.571582	0.00846746	0.198504	0.401484	-0.28759	0.218881	0.196979	0.405186	0.0521459	0.827168	-0.06265	0.793016	-0.176919	0.45556	-0.286187	0.221237	0.152984	0.519627	-0.0750973	0.753016	-0.0050922	0.983001	-0.108248	0.649635	0.130899	0.582265	-0.384221	0.0944137	0.106186	0.655911	0.186535	0.431022	0.259176	0.269841
102191238	black	-0.454772	0.0439453	-0.360845	0.118043	-0.301598	0.19626	-0.467932	0.0374668	-0.193687	0.413237	0.0462431	0.846495	0.699185	0.000602616	0.32578	0.161002	-0.236516	0.315396	-0.204784	0.386444	-0.358929	0.120152	0.148231	0.532835	-0.26215	0.264186	-0.0973404	0.683082	-0.127313	0.592728	-0.150639	0.526124	-0.175894	0.458218	-0.102864	0.66607	-0.141084	0.55298	-0.143082	0.547314	-0.00227896	0.992392	0.0926534	0.697634	-0.163179	0.49183
102179135	black	0.241819	0.304344	0.238306	0.311639	0.283873	0.22516	0.262107	0.264267	0.0695424	0.770799	-0.098807	0.67855	-0.60053	0.00511333	-0.344047	0.137455	0.115574	0.627526	0.147403	0.53515	-0.167005	0.48159	0.255877	0.276202	0.310814	0.182262	0.511605	0.0211243	-0.515447	0.0200161	-0.289425	0.215825	-0.184564	0.435994	0.405151	0.0763743	-0.179749	0.448266	0.604809	0.00472701	-0.0329712	0.890245	0.349875	0.130482	-0.0205595	0.93144
102191175	black	-0.179087	0.449967	-0.378369	0.0999729	-0.189967	0.422436	-0.207054	0.381085	-0.0489737	0.837543	0.0935708	0.694778	0.643093	0.00222336	0.398323	0.0819507	-0.107383	0.652266	-0.27429	0.241882	0.0662166	0.781499	-0.574373	0.00808136	-0.604591	0.00474608	-0.653684	0.00177258	0.783274	4.42288e-05	0.250515	0.286738	0.158412	0.504735	0.020154	0.932789	0.541084	0.0137538	-0.426784	0.0605655	-0.0225232	0.924908	-0.286534	0.220653	-0.156093	0.511072
102171369	black	-0.393306	0.0862356	-0.36502	0.11354	-0.471311	0.0359298	-0.374926	0.103353	0.224484	0.341351	0.352696	0.127197	0.887031	1.87616e-07	0.814598	1.22729e-05	0.208522	0.377642	-0.460948	0.0408054	-0.4697	0.0366565	-0.149724	0.528669	-0.433757	0.0560397	-0.264703	0.259393	-0.0791915	0.739985	-0.198683	0.401052	0.108306	0.649461	-0.431927	0.0572015	-0.312823	0.179303	-0.394092	0.0855537	-0.21498	0.362705	-0.175427	0.459431	-0.142687	0.548431
102177563	black	-0.298766	0.200701	-0.470488	0.0362994	-0.268093	0.253111	-0.361064	0.117804	-0.0323538	0.892289	0.183095	0.439718	0.818559	1.02622e-05	0.540809	0.0138113	-0.0758222	0.750704	-0.252174	0.283452	-0.202828	0.391094	-0.350377	0.129893	-0.476096	0.0338376	-0.453748	0.0444831	0.0482016	0.840073	-0.201241	0.394891	-0.10978	0.644989	0.124374	0.601364	0.228809	0.331881	-0.350697	0.129519	-0.204661	0.386735	-0.0702441	0.768546	0.135242	0.569697
102177280	black	-0.172348	0.46747	-0.318682	0.17086	-0.180617	0.446039	-0.225416	0.339296	-0.129242	0.58709	0.0851168	0.721247	0.779394	5.1096e-05	0.44534	0.049096	-0.180851	0.445441	-0.355653	0.123819	0.0234406	0.921859	-0.502305	0.0240087	-0.551845	0.0116488	-0.58903	0.00628226	0.639812	0.00238106	0.18562	0.433325	0.147199	0.535722	-0.0376177	0.874887	0.437421	0.0537669	-0.494024	0.0268316	-0.118999	0.617291	-0.362968	0.115737	-0.208824	0.376937
102185781	black	-0.225637	0.33881	-0.324716	0.162454	-0.24765	0.292468	-0.302438	0.194955	-0.0705433	0.767586	0.174809	0.46104	0.953752	7.76851e-11	0.617786	0.00369988	-0.116875	0.623631	-0.34828	0.132364	-0.133994	0.573295	-0.348829	0.131714	-0.509167	0.0218523	-0.558009	0.0105657	0.162175	0.494535	-0.12184	0.608852	0.0229868	0.923367	-0.0772027	0.746307	0.202168	0.39267	-0.544604	0.0130339	-0.240415	0.307248	-0.249516	0.288729	-0.0740466	0.756371
102169797	black	-0.107939	0.650574	-0.072	0.762917	-0.387281	0.0915981	-0.159311	0.502291	-0.128007	0.590697	0.204538	0.387028	0.664393	0.00139729	0.427486	0.0600977	-0.0972007	0.683514	-0.303268	0.193672	-0.297098	0.203348	-0.2143	0.364262	-0.490575	0.0280815	-0.262075	0.264328	0.313752	0.177947	0.301309	0.196709	0.656392	0.00167051	-0.318514	0.171099	-0.0730194	0.759654	-0.25173	0.284329	0.282227	0.227977	-0.0994354	0.676611	-0.166357	0.483319
102188710	black	-0.135787	0.568127	-0.355823	0.123627	-0.105757	0.65722	-0.225987	0.338042	-0.182163	0.442091	-0.0620759	0.794874	0.527387	0.0168652	0.221611	0.347727	-0.199062	0.400135	-0.203209	0.390187	-0.0916559	0.700745	-0.361049	0.11782	-0.560281	0.0101879	-0.465354	0.0386733	0.269259	0.250975	0.121706	0.60925	0.0989505	0.678107	0.483422	0.0308204	0.539087	0.014176	-0.0593964	0.803559	0.0783544	0.742644	0.0245532	0.918161	-0.15742	0.507442
102168578	black	0.412727	0.0705236	0.46781	0.0375232	0.434471	0.0555912	0.344784	0.136559	-0.0527437	0.825215	-0.155531	0.512615	-0.507654	0.0223138	-0.381175	0.0972776	-0.00696827	0.97674	0.00576536	0.980754	0.16613	0.483925	0.150586	0.526272	0.503153	0.0237332	0.389755	0.0893673	-0.32566	0.161165	0.0966906	0.685093	-0.115444	0.627915	0.0417997	0.861101	-0.173741	0.463826	0.165271	0.486219	-0.159019	0.503085	-0.242989	0.301938	0.385334	0.0933822
102173124	black	0.039764	0.867807	-0.148122	0.53314	-0.0320598	0.893262	-0.0666007	0.780261	-0.211108	0.37162	0.0738859	0.756884	0.549905	0.0120077	0.216753	0.358665	-0.230905	0.327347	-0.0900706	0.705698	-0.143522	0.546069	-0.127181	0.593117	-0.321499	0.166899	-0.327051	0.159279	-0.0960738	0.687004	-0.177589	0.453828	-0.0423644	0.859242	0.236602	0.315215	0.217071	0.357943	-0.200163	0.39748	-0.0410405	0.863601	0.065718	0.783106	0.2977	0.20239
102173885	black	-0.415604	0.0683922	-0.368619	0.109758	-0.443933	0.0499022	-0.325461	0.161437	-0.140986	0.553258	-0.0357557	0.881037	0.849983	2.09227e-06	0.483451	0.0308087	-0.169377	0.475297	-0.0338598	0.887305	0.00289004	0.990352	0.0318567	0.893934	-0.151198	0.524572	-0.335065	0.14871	-0.108324	0.649404	-0.329473	0.156031	-0.17034	0.472754	-0.280515	0.230932	-0.0254351	0.915232	-0.613077	0.00404875	-0.25354	0.280764	-0.0571658	0.810805	0.180842	0.445464
102186342	black	-0.0429395	0.85735	-0.0495244	0.83574	0.065603	0.783477	-0.135449	0.569099	-0.0773803	0.745741	-0.227169	0.335453	-0.600124	0.00515129	-0.537499	0.0145193	-0.0948046	0.690942	0.328151	0.157799	-0.183851	0.437801	0.301016	0.197167	0.0256143	0.914637	0.242804	0.302318	-0.163955	0.489746	-0.00526027	0.98244	-0.284431	0.224209	0.574402	0.00807733	0.141908	0.550639	0.752078	0.000131038	0.438695	0.0529936	0.669109	0.0012546	0.0724443	0.761495
102168390	black	0.328894	0.156803	0.222425	0.345912	0.294077	0.208203	0.345511	0.135679	0.116619	0.624394	0.0816961	0.732047	-0.401591	0.0792456	-0.127958	0.59084	0.183371	0.439017	-0.137353	0.56363	-0.0876348	0.71333	-0.177355	0.454432	0.20486	0.386263	0.356056	0.123364	-0.128148	0.590284	0.00381202	0.987274	0.12463	0.600611	0.186886	0.43014	-0.104569	0.66085	0.32527	0.161697	-0.164197	0.489096	-0.161779	0.495605	0.310674	0.18247
102174339	black	-0.348258	0.13239	-0.385613	0.0931246	-0.356864	0.122454	-0.384244	0.0943916	0.0492011	0.836799	0.240363	0.307355	0.937088	1.1654e-09	0.694421	0.000680708	0.00798578	0.973344	-0.446923	0.0482003	-0.260724	0.266888	-0.306667	0.188474	-0.520782	0.018555	-0.454278	0.044204	0.206852	0.38156	-0.0625535	0.793328	0.103522	0.664053	-0.235245	0.31808	0.0281039	0.906373	-0.476686	0.0335864	-0.20555	0.38463	-0.300138	0.198542	-0.135867	0.567897
102188355	black	-0.331252	0.153676	-0.41229	0.0708515	-0.374516	0.10376	-0.392973	0.0865259	-0.0631972	0.791246	0.148373	0.532438	0.975345	2.92349e-13	0.635367	0.00260945	-0.101996	0.668732	-0.344218	0.137246	-0.122843	0.605885	-0.325488	0.161401	-0.547715	0.0124234	-0.561713	0.00995533	0.33738	0.145748	0.0372717	0.876029	0.141566	0.551611	-0.218528	0.354646	0.176953	0.455472	-0.58242	0.00704778	-0.115641	0.627324	-0.268798	0.251817	-0.159673	0.501307
102169798	black	0.314137	0.177386	0.074821	0.753898	0.344319	0.137124	0.35892	0.120161	0.0610774	0.798108	-0.0790061	0.740574	-0.525931	0.0172269	-0.342335	0.139552	0.051517	0.829222	0.153622	0.517865	0.100926	0.672022	-0.136275	0.566725	0.114791	0.629873	0.065757	0.782981	-0.0371494	0.876433	-0.200105	0.397619	-0.308071	0.186355	0.590599	0.00611089	0.357561	0.121673	0.386809	0.0920281	-0.137585	0.562966	0.171998	0.46839	0.438059	0.0533783
102171550	black	-0.150829	0.525595	-0.241083	0.305865	-0.198173	0.402288	-0.146922	0.536499	-0.144834	0.542368	0.0600567	0.801416	0.836725	4.26058e-06	0.47681	0.0335338	-0.186022	0.432313	-0.36355	0.115111	0.010334	0.96551	-0.317154	0.173036	-0.347578	0.1332	-0.455662	0.0434814	0.318024	0.171796	-0.0278772	0.907125	0.0531705	0.823822	-0.175635	0.458892	0.216298	0.359699	-0.594429	0.00570877	-0.299126	0.200134	-0.435436	0.0549892	0.0848436	0.722108
102172298	black	0.0139597	0.95342	-0.0176306	0.94119	0.0805426	0.735699	0.0613328	0.79728	0.424058	0.0624076	0.125468	0.598143	-0.55928	0.0103529	-0.114089	0.631984	0.441874	0.0511003	0.282745	0.227087	0.0591783	0.804266	0.279137	0.233327	0.454956	0.0438488	0.328409	0.157453	-0.566535	0.00920388	-0.350838	0.129354	-0.405809	0.0758525	-0.0414173	0.86236	-0.337589	0.145484	0.19174	0.418037	-0.2091	0.376292	0.193798	0.412962	0.24577	0.296266
102185687	black	-0.309419	0.184337	-0.314355	0.177069	-0.273485	0.243323	-0.319371	0.169886	0.116008	0.626224	0.256061	0.275844	0.85745	1.35984e-06	0.679147	0.00099129	0.0789617	0.740715	-0.199369	0.399393	0.0834466	0.726514	-0.13631	0.566623	-0.169014	0.476259	-0.437159	0.053927	-0.0752533	0.752518	-0.282819	0.226961	-0.0841148	0.724405	-0.465251	0.0387223	-0.108059	0.650211	-0.797968	2.49134e-05	-0.447402	0.0479323	-0.385907	0.0928541	-0.116136	0.625841
102181814	black	-0.279023	0.233526	-0.37493	0.103349	-0.0621406	0.794664	-0.150635	0.526135	0.0709534	0.766271	-0.12435	0.601435	-0.408615	0.0736563	-0.284433	0.224206	0.100891	0.672129	0.252831	0.282158	0.119257	0.616522	0.229729	0.329886	0.0740701	0.756295	0.119919	0.614554	0.117734	0.621064	0.297503	0.202703	-0.0522308	0.82689	0.191069	0.419699	0.126843	0.594108	0.338811	0.143939	0.337081	0.146129	0.27916	0.233288	-0.227995	0.333651
102177099	black	0.343332	0.138328	0.39624	0.0837105	0.53605	0.0148384	0.389091	0.089962	-0.12272	0.606247	-0.206858	0.381546	-0.708075	0.000477109	-0.571702	0.00845046	-0.0938417	0.693935	0.330882	0.154164	0.223479	0.343574	0.326847	0.159556	0.6351	0.00262375	0.519975	0.0187703	-0.440178	0.0521039	-0.254975	0.277958	-0.392838	0.0866437	0.274433	0.241628	-0.115843	0.626719	0.359522	0.119496	-0.172455	0.46719	0.13673	0.565416	0.216723	0.358733
102172667	black	-0.357968	0.12122	-0.263117	0.262364	-0.343176	0.138519	-0.311454	0.181317	0.0192174	0.935906	0.161256	0.497016	0.771493	6.79698e-05	0.550653	0.0118682	-0.00398357	0.986702	-0.0758805	0.750518	0.190808	0.420347	-0.0364533	0.878732	0.0217047	0.927631	-0.278385	0.234642	-0.0690208	0.772474	-0.260851	0.266647	-0.0523108	0.826629	-0.583931	0.00686642	-0.199947	0.398	-0.819972	9.61757e-06	-0.418428	0.0663472	-0.379462	0.098917	-0.0456724	0.848368
102180970	black	-0.300182	0.198473	-0.347752	0.132992	-0.394218	0.0854445	-0.339432	0.14316	0.150416	0.526743	0.355322	0.124194	0.960472	1.93793e-11	0.802685	2.0518e-05	0.127789	0.591336	-0.440782	0.0517445	-0.280024	0.231784	-0.29899	0.200347	-0.511669	0.0211052	-0.469932	0.036551	0.109116	0.647001	-0.0682498	0.774953	0.205616	0.384474	-0.389567	0.0895352	-0.0996906	0.675825	-0.564822	0.00946534	-0.198897	0.400533	-0.302493	0.19487	-0.148981	0.53074
106504040	black	-0.314263	0.177202	-0.530919	0.0160138	-0.193313	0.414155	-0.465319	0.03869	-0.190426	0.421295	-0.00254348	0.991509	0.679685	0.00097862	0.289005	0.216522	-0.253632	0.280584	-0.15632	0.510451	-0.157271	0.507849	-0.307664	0.186968	-0.614307	0.0039551	-0.529503	0.0163509	0.261548	0.265324	-0.062995	0.7919	-0.141005	0.553204	0.45383	0.04444	0.530485	0.0161164	-0.11676	0.623972	0.022279	0.92572	0.131434	0.580711	-0.21354	0.366007
102179885	black	-0.414132	0.0694765	-0.502276	0.0240179	-0.432503	0.0568342	-0.522431	0.0181209	-0.21294	0.367387	0.0393066	0.869315	0.911839	2.21098e-08	0.456933	0.0428259	-0.256038	0.27589	-0.237907	0.312475	-0.224241	0.341886	-0.253166	0.281499	-0.667297	0.00130789	-0.560416	0.0101657	0.366962	0.111488	0.174182	0.462674	0.145377	0.540837	0.0272796	0.909108	0.307805	0.186756	-0.331774	0.15299	0.196444	0.406487	0.0195759	0.934713	-0.128903	0.588079
102169911	black	-0.671557	0.00118551	-0.562168	0.00988233	-0.665532	0.00136162	-0.658631	0.00158988	-0.173362	0.464817	-0.00677877	0.977372	0.815082	1.20101e-05	0.403097	0.0780213	-0.221631	0.347682	0.122319	0.607432	-0.20769	0.379591	0.192475	0.416221	-0.286546	0.220633	-0.262912	0.262749	-0.0416725	0.86152	-0.25163	0.284526	-0.176862	0.455709	-0.271375	0.247124	-0.0983125	0.680077	-0.370544	0.107774	0.119641	0.615378	0.353477	0.126299	-0.102149	0.668264
102181539	black	-0.238113	0.312042	-0.408977	0.073376	-0.175416	0.459459	-0.330992	0.154018	-0.105701	0.65739	0.192509	0.416139	0.90088	6.09146e-08	0.529951	0.0162436	-0.178284	0.452035	-0.274122	0.242184	-0.0584987	0.806473	-0.418846	0.0660482	-0.553119	0.0114178	-0.628032	0.00302626	0.303537	0.193256	-0.109222	0.646679	-0.0689487	0.772706	0.0652626	0.784575	0.375993	0.102297	-0.508925	0.0219254	-0.211382	0.370984	-0.196404	0.406586	-0.118297	0.619383
102190552	black	-0.356647	0.122698	-0.348579	0.13201	-0.36906	0.109301	-0.385871	0.0928876	-0.0475568	0.842186	0.175164	0.460115	0.979607	5.38032e-14	0.658669	0.00158854	-0.0802174	0.73673	-0.346568	0.134407	-0.200561	0.396523	-0.163217	0.491727	-0.376942	0.101364	-0.384778	0.0938962	0.0520824	0.827375	-0.146376	0.53803	0.0274063	0.908688	-0.329028	0.156624	-0.0675113	0.777329	-0.575351	0.00794947	-0.240147	0.307803	-0.257801	0.272482	-0.0996978	0.675802
102185784	black	-0.340734	0.141534	-0.439347	0.0526011	-0.433974	0.0559027	-0.396051	0.0838708	-0.141333	0.552271	0.00557007	0.981406	0.662441	0.0014602	0.324721	0.162447	-0.194973	0.41008	-0.166242	0.483625	-0.0435367	0.855386	-0.340598	0.141702	-0.648417	0.00198606	-0.60806	0.00444993	0.798518	2.43624e-05	0.353045	0.126796	0.246002	0.295795	-0.105387	0.658349	0.433133	0.056434	-0.344445	0.13697	0.273628	0.243068	-0.0559154	0.814874	-0.185957	0.432478
102191376	black	-0.389773	0.0893513	-0.466914	0.0379398	-0.430728	0.0579731	-0.441798	0.0511449	0.0413439	0.862602	0.221579	0.347797	0.983243	9.31259e-15	0.708819	0.000467699	-0.0102372	0.965833	-0.337966	0.145006	-0.195156	0.409633	-0.298989	0.20035	-0.558705	0.0104488	-0.567072	0.00912314	0.242321	0.303311	-0.0881303	0.711775	0.0462499	0.846473	-0.251646	0.284496	0.106118	0.65612	-0.570574	0.00861059	-0.163984	0.489668	-0.198173	0.402287	-0.162698	0.493127
102173786	black	-0.353097	0.126736	-0.335833	0.147722	-0.279445	0.23279	-0.457914	0.0423253	-0.0114513	0.961784	0.138647	0.559926	0.819354	9.89487e-06	0.567424	0.00907038	-0.0567233	0.812245	-0.464813	0.0389306	-0.474383	0.0345754	-0.150524	0.526444	-0.443838	0.0499572	-0.227876	0.333909	-0.125791	0.597194	-0.204	0.388304	-0.112645	0.63633	-0.00941462	0.968577	-0.0756556	0.751235	-0.175882	0.458249	-0.201216	0.394949	-0.108089	0.650118	-0.106366	0.655364
106503364	black	0.329903	0.15546	0.405949	0.0757413	0.371725	0.10657	0.410676	0.072073	-0.0333981	0.888832	-0.123359	0.604359	-0.695331	0.000665151	-0.432979	0.0565315	0.0678746	0.77616	-0.0430277	0.85706	-0.258662	0.270826	0.228197	0.333212	0.362886	0.115826	0.711659	0.000433203	-0.364247	0.114365	0.136861	0.565043	0.174431	0.462025	0.264184	0.260362	-0.331738	0.153036	0.743817	0.000170257	0.163156	0.491893	0.114509	0.630721	0.216956	0.358204
102184666	black	-0.448871	0.0471162	-0.351531	0.128547	-0.429388	0.0588441	-0.507719	0.022294	-0.300312	0.198268	-0.128972	0.587878	0.845515	2.67853e-06	0.338924	0.143797	-0.353205	0.126612	-0.0106669	0.9644	0.130648	0.582993	0.0290686	0.903174	-0.113652	0.633297	-0.313538	0.178258	0.102491	0.667213	-0.276259	0.238384	-0.220224	0.350828	-0.266776	0.25554	0.090586	0.704086	-0.648711	0.00197361	-0.27883	0.233864	-0.144142	0.54432	-0.0615308	0.796639
102181902	black	-0.236464	0.315505	-0.244055	0.299757	-0.278508	0.234426	-0.224427	0.341475	0.108929	0.647568	0.262678	0.263191	0.870575	5.99399e-07	0.718567	0.00035821	0.11134	0.640267	-0.396585	0.0834167	-0.0522104	0.826957	-0.210115	0.373925	-0.23386	0.321021	-0.347983	0.132717	0.023073	0.923081	-0.062662	0.792977	0.16993	0.473836	-0.510678	0.0213988	-0.176208	0.457403	-0.706181	0.000501798	-0.368406	0.10998	-0.511657	0.021109	-0.100376	0.673712
102183458	black	-0.203138	0.390356	-0.312458	0.179838	-0.159243	0.502474	-0.449884	0.0465595	-0.0425925	0.858492	0.140007	0.556046	0.640005	0.00237152	0.379911	0.0984853	-0.0933214	0.695554	-0.398659	0.0816694	-0.332715	0.151756	-0.159038	0.503031	-0.596566	0.00549399	-0.416435	0.0677851	0.0971463	0.683682	0.0880918	0.711896	0.07732	0.745933	0.14711	0.535971	0.187392	0.428869	-0.110259	0.643536	0.0762071	0.749477	-0.0994258	0.676641	-0.24979	0.288181
102191741	black	-0.352728	0.127161	-0.189101	0.424593	-0.392294	0.0871199	-0.254984	0.27794	0.0206805	0.931037	0.119731	0.61511	0.731645	0.000246153	0.553783	0.011299	0.0364025	0.878899	-0.134631	0.571458	0.0802058	0.736767	0.113183	0.634708	0.0786462	0.741717	-0.115999	0.62625	-0.119668	0.6153	-0.176572	0.45646	0.0876259	0.713358	-0.735424	0.000219993	-0.396373	0.0835974	-0.740996	0.00018577	-0.33889	0.143841	-0.372179	0.106108	-0.134808	0.570946
102179241	black	-0.255949	0.276062	-0.399368	0.0810784	-0.300455	0.198044	-0.340078	0.142351	-0.120045	0.614179	0.0828791	0.728306	0.909827	2.6887e-08	0.549922	0.0120044	-0.152242	0.521678	-0.311992	0.180523	-0.126811	0.594202	-0.383266	0.0953045	-0.587538	0.00644876	-0.588174	0.00637732	0.30374	0.192944	0.0583718	0.806886	0.116427	0.624969	0.00505425	0.983128	0.314158	0.177356	-0.468498	0.0372061	-0.0639989	0.788655	-0.174046	0.463029	-0.0798974	0.737745
102179524	black	-0.455079	0.0437847	-0.454676	0.0439953	-0.48984	0.0283537	-0.504607	0.0232672	-0.204807	0.386388	0.024263	0.919126	0.925588	5.05976e-09	0.467752	0.0375503	-0.264718	0.259364	-0.152058	0.522189	-0.117377	0.622128	-0.15748	0.507278	-0.462493	0.0400475	-0.476601	0.0336227	0.318346	0.171337	-0.0461308	0.846864	-0.0427385	0.858011	-0.185096	0.434648	0.184581	0.43595	-0.505344	0.0230336	-0.0158371	0.947164	-0.0328151	0.890762	-0.0552894	0.816913
102187898	black	-0.33708	0.146131	-0.42537	0.0615162	-0.344777	0.136567	-0.374958	0.103321	0.0955545	0.688614	0.211464	0.370795	0.891427	1.33451e-07	0.670454	0.00121622	0.038322	0.872563	-0.163357	0.491351	0.0797442	0.738231	-0.271154	0.247525	-0.33177	0.152994	-0.591109	0.00605604	0.0794704	0.7391	-0.294657	0.207265	-0.150231	0.527257	-0.267636	0.253953	0.133483	0.574773	-0.756481	0.000113505	-0.401872	0.0790155	-0.265849	0.257258	-0.0529492	0.824545
102184287	black	-0.0442968	0.852887	-0.160958	0.497824	-0.0358128	0.880848	-0.0910302	0.702698	-0.237159	0.314044	0.0364065	0.878886	0.704408	0.000525878	0.286426	0.220835	-0.289747	0.215292	-0.0117388	0.960825	0.349022	0.131486	-0.180127	0.447296	-0.080549	0.735679	-0.486055	0.0297889	0.0607161	0.799278	-0.289775	0.215245	-0.203253	0.390082	-0.0641685	0.788107	0.312447	0.179855	-0.740182	0.000190466	-0.442859	0.0505242	-0.326682	0.159778	0.181167	0.444634
102170366	black	0.156125	0.510987	0.0669838	0.779027	0.107539	0.651792	0.307436	0.187312	-0.114548	0.630603	-0.308988	0.18498	-0.491429	0.0277678	-0.400185	0.0804008	-0.00886779	0.970401	0.221704	0.347518	0.18912	0.424548	0.0990902	0.677676	0.271547	0.246813	0.315183	0.17587	0.0443344	0.852764	0.327689	0.158419	0.220664	0.349844	0.230173	0.328927	0.0807823	0.73494	0.319214	0.170108	0.242926	0.302069	0.122981	0.605476	0.188094	0.427111
102180161	black	-0.610832	0.00422441	-0.593625	0.00579134	-0.64127	0.00230988	-0.69243	0.000715776	-0.0868566	0.715774	0.0310731	0.89653	0.879805	3.18971e-07	0.501614	0.0242347	-0.146629	0.537321	-0.0736568	0.757616	-0.228143	0.33333	0.0349647	0.883651	-0.527131	0.0169285	-0.484299	0.0304738	0.177713	0.453508	-0.069168	0.772001	-0.0304465	0.898606	-0.234869	0.318876	0.0652916	0.784482	-0.411052	0.0717868	0.15993	0.500609	0.16856	0.477459	-0.185601	0.433374
102191280	black	-0.498377	0.0253168	-0.613928	0.00398373	-0.517988	0.0193093	-0.583438	0.00692515	-0.111659	0.639306	-0.151271	0.52437	0.496475	0.0259702	0.176156	0.457539	-0.205595	0.384525	0.111851	0.638724	-0.0240353	0.919882	-0.129256	0.587051	-0.602407	0.00494076	-0.615224	0.00388647	0.503314	0.0236814	-0.0137149	0.954236	-0.16458	0.488069	0.21834	0.355069	0.56116	0.0100445	-0.163252	0.491634	0.259907	0.268445	0.34854	0.132056	-0.1805	0.44634
106503952	black	-0.248035	0.291694	-0.494786	0.0265613	-0.226285	0.337388	-0.319556	0.169626	0.0811378	0.733814	0.193016	0.414887	0.664587	0.00139114	0.489645	0.0284265	0.00622265	0.979228	-0.309779	0.183799	-0.0688745	0.772944	-0.586218	0.00659911	-0.717443	0.000369599	-0.705209	0.000514884	0.708514	0.000471534	0.181306	0.444278	0.0689714	0.772633	0.0851323	0.721199	0.524429	0.017606	-0.348447	0.132167	-0.0110312	0.963185	-0.18761	0.428322	-0.213391	0.366349
106503387	black	-0.351959	0.12805	-0.371277	0.107025	-0.39293	0.0865633	-0.38613	0.0926494	-0.0137213	0.954215	0.2047	0.386642	0.989411	1.53016e-16	0.694517	0.000679044	-0.0407921	0.864419	-0.376472	0.101824	-0.226778	0.336309	-0.22075	0.34965	-0.448136	0.047523	-0.428778	0.0592436	0.110622	0.642438	-0.0767386	0.747784	0.104164	0.662088	-0.324203	0.163157	-0.0410763	0.863483	-0.563593	0.00965663	-0.188074	0.42716	-0.259029	0.270123	-0.113218	0.634604
XLOC_026702	black	-0.252083	0.283631	-0.0261023	0.913016	-0.302105	0.195471	-0.210016	0.374155	0.229264	0.330895	-0.162866	0.492673	-0.513083	0.0206924	-0.230358	0.328527	0.216249	0.359811	0.366643	0.111823	-0.138396	0.560643	0.493407	0.0270518	0.293707	0.208802	0.370843	0.107468	-0.41576	0.0682774	-0.364711	0.11387	-0.341074	0.141111	-0.0661728	0.78164	-0.345762	0.135376	0.391955	0.0874176	0.122844	0.605882	0.544588	0.0130371	0.0409596	0.863867
102171015	black	0.433261	0.056353	0.409889	0.0726742	0.242921	0.302078	0.524208	0.0176625	0.00239644	0.992	0.023373	0.922083	-0.648784	0.00197054	-0.365417	0.113119	0.12586	0.596992	0.101171	0.671267	0.00215895	0.992792	-0.0390743	0.870081	0.251213	0.285353	0.435295	0.055077	-0.0539367	0.821322	0.407077	0.074854	0.517712	0.019385	0.116572	0.624535	-0.137479	0.563268	0.459811	0.0413697	0.329756	0.155655	0.0855803	0.719788	0.21303	0.36718
102184479	black	-0.348532	0.132065	-0.423282	0.0629403	-0.233858	0.321025	-0.3839	0.0947121	-0.180282	0.446898	0.00826206	0.972422	0.836575	4.29358e-06	0.40384	0.0774223	-0.268281	0.252767	-0.00901779	0.969901	0.160627	0.498721	-0.190958	0.419975	-0.268267	0.252793	-0.552561	0.0115184	0.0584564	0.806611	-0.360164	0.118789	-0.351046	0.129112	0.0240652	0.919783	0.327605	0.158533	-0.63941	0.002401	-0.337378	0.145751	-0.113793	0.632874	0.109565	0.645641
102185510	black	0.279533	0.232638	0.100411	0.673606	0.400032	0.0805274	0.371364	0.106937	0.210693	0.372583	0.0268268	0.910611	-0.587887	0.00640944	-0.279494	0.232705	0.22832	0.332943	0.108005	0.650373	0.322348	0.165719	-0.137393	0.563515	0.301061	0.197097	0.0952708	0.689495	-0.152042	0.522233	0.0527209	0.82529	-0.148949	0.53083	0.320199	0.16872	0.179934	0.447791	0.176791	0.455891	-0.181114	0.444768	-0.132197	0.578494	0.234566	0.319521
102181248	black	-0.360951	0.117927	-0.394339	0.0853401	-0.426645	0.0606582	-0.392373	0.0870504	0.0229494	0.923492	0.242718	0.302494	0.957144	3.96287e-11	0.70682	0.000493346	0.0125267	0.958197	-0.434514	0.0555643	-0.288433	0.217473	-0.260842	0.266664	-0.51863	0.0191338	-0.418194	0.0665146	0.231342	0.326409	0.12562	0.597697	0.2603	0.267696	-0.377714	0.100609	-0.0647796	0.786134	-0.501136	0.0243922	-0.0456716	0.848371	-0.274938	0.240728	-0.154201	0.516272
102179895	black	-0.412948	0.0703582	-0.647861	0.00200982	-0.355351	0.124161	-0.563034	0.00974467	-0.11519	0.628677	0.0653628	0.784252	0.653889	0.00176464	0.286006	0.221543	-0.190167	0.42194	0.0646442	0.786571	0.111432	0.639991	-0.364744	0.113833	-0.686651	0.000826386	-0.798178	2.47019e-05	0.554813	0.0111165	0.24165	0.304694	0.0472043	0.843342	0.229076	0.331302	0.645143	0.00212935	-0.359182	0.119872	0.301418	0.196541	0.139214	0.558308	-0.173793	0.46369
102182834	black	-0.433922	0.0559358	-0.428666	0.0593179	-0.336411	0.146983	-0.483085	0.0309544	-0.275747	0.23929	-0.124973	0.599599	0.699793	0.000593229	0.250482	0.286804	-0.333625	0.150571	-0.11999	0.614341	-0.068123	0.775361	-0.0446477	0.851734	-0.377899	0.100429	-0.372059	0.10623	0.311168	0.181739	0.000864136	0.997115	-0.170373	0.472667	0.0234545	0.921813	0.293609	0.208961	-0.284974	0.223288	0.00227814	0.992395	0.0260499	0.91319	-0.235456	0.317634
102184385	black	-0.0482361	0.83996	-0.167818	0.479428	-0.0295945	0.90143	-0.0792851	0.739688	0.119968	0.614408	0.275261	0.240154	0.747375	0.000152281	0.644028	0.00218007	0.0859818	0.718524	-0.567584	0.00904662	-0.298753	0.200723	-0.453862	0.0444233	-0.380239	0.0981712	-0.312365	0.179975	-0.010144	0.966144	-0.203711	0.388992	-0.0347013	0.884522	-0.0424773	0.85887	0.00839785	0.971969	-0.359943	0.119032	-0.458165	0.0421981	-0.436993	0.0540285	0.137823	0.562285
102171471	black	-0.179141	0.449827	-0.304586	0.191645	-0.310722	0.182399	-0.134075	0.573062	0.0390799	0.870062	0.23489	0.318833	0.726822	0.000283365	0.565445	0.00936954	0.0509063	0.831219	-0.299035	0.200276	0.0172816	0.942352	-0.428385	0.0595024	-0.421371	0.0642652	-0.484402	0.0304333	0.481191	0.0317158	0.354963	0.124601	0.459827	0.041362	-0.406682	0.0751637	0.0953324	0.689304	-0.601961	0.00498137	0.0269643	0.910155	-0.417071	0.0673238	0.0840718	0.724541
102171745	black	-0.469087	0.0369358	-0.49977	0.0248465	-0.350534	0.129709	-0.38887	0.0901609	0.0412202	0.863009	0.0407924	0.864418	0.617918	0.00369043	0.442988	0.0504494	-0.011919	0.960224	0.0886083	0.710276	0.0343739	0.885604	-0.101179	0.671243	-0.221935	0.347004	-0.395322	0.0844942	-0.111332	0.640291	-0.428592	0.0593664	-0.285095	0.223082	-0.000385756	0.998712	0.129514	0.586295	-0.418911	0.0660018	-0.231434	0.32621	0.0961838	0.686663	0.108921	0.647592
102172305	black	-0.215405	0.361736	-0.386212	0.0925748	-0.235572	0.317389	-0.269084	0.251293	0.226075	0.337848	0.393991	0.0856409	0.912588	2.05346e-08	0.802596	2.05935e-05	0.172486	0.467109	-0.372881	0.1054	-0.102486	0.667229	-0.421594	0.0641097	-0.510993	0.0213052	-0.643284	0.00221447	0.109242	0.646618	-0.206356	0.382728	0.00878563	0.970675	-0.232132	0.324713	0.108713	0.648224	-0.667451	0.00130327	-0.371208	0.107095	-0.348471	0.132138	-0.104545	0.660922
102183466	black	0.308618	0.185535	0.358417	0.12072	0.384583	0.094077	0.415134	0.068737	0.0909794	0.702857	-0.0344365	0.885397	-0.612372	0.00410326	-0.325443	0.161461	0.146102	0.5388	0.330734	0.154359	0.197535	0.403833	0.245231	0.297361	0.587513	0.00645155	0.454532	0.044071	-0.649109	0.00195685	-0.357681	0.121539	-0.200983	0.39551	0.168267	0.478237	-0.257142	0.273753	0.236049	0.31638	-0.212422	0.368582	0.138387	0.560668	0.231809	0.325406
102173510	black	-0.509923	0.0216245	-0.55583	0.0109388	-0.441757	0.0511691	-0.473371	0.0350173	-0.366252	0.112236	-0.230081	0.329125	0.608171	0.00444069	0.117566	0.621565	-0.392411	0.0870174	-0.0857378	0.719292	-0.0515678	0.829056	-0.137293	0.563803	-0.459891	0.0413298	-0.328429	0.157426	0.668063	0.00128512	0.341467	0.140624	0.105546	0.657863	0.0784189	0.742439	0.408143	0.0740222	-0.144559	0.543142	0.295435	0.206011	0.0646764	0.786467	-0.174808	0.461042
102174785	black	-0.148239	0.532812	-0.268431	0.252491	-0.293293	0.209475	-0.183142	0.4396	0.168706	0.477073	0.39127	0.0880214	0.864227	9.00217e-07	0.770001	7.16429e-05	0.171386	0.469999	-0.531775	0.0158125	-0.228744	0.332022	-0.502972	0.0237918	-0.606903	0.00454693	-0.531886	0.0157866	0.361677	0.117136	0.213627	0.365806	0.463557	0.0395323	-0.335031	0.148752	0.035708	0.881194	-0.514997	0.0201436	-0.0967578	0.684885	-0.434494	0.0555768	-0.183654	0.438299
108638605	black	-0.0033997	0.988651	-0.00751579	0.974913	-0.106378	0.655326	-0.0671123	0.778613	-0.287275	0.219409	0.12266	0.606425	0.511992	0.0210104	0.207052	0.381089	-0.237902	0.312485	-0.396127	0.0838065	-0.388908	0.0901269	-0.188678	0.425651	-0.394268	0.0854019	-0.0345465	0.885034	0.0722943	0.761975	0.355258	0.124267	0.528327	0.0166353	0.096693	0.685086	-0.00470053	0.984308	0.0815768	0.732424	0.2612	0.265984	-0.0652595	0.784585	-0.171217	0.470443
102188264	black	-0.242068	0.303831	-0.223418	0.343707	-0.351066	0.129088	-0.196713	0.405833	0.168603	0.477345	0.335568	0.148063	0.846846	2.49046e-06	0.764814	8.57786e-05	0.18329	0.439224	-0.375368	0.102914	-0.187227	0.429284	-0.14439	0.543618	-0.238927	0.310343	-0.256797	0.27442	-0.083014	0.72788	-0.159845	0.500841	0.233516	0.321754	-0.567722	0.0090261	-0.321976	0.166236	-0.62106	0.00347228	-0.321499	0.1669	-0.373661	0.104616	-0.150992	0.525143
102175907	black	0.253245	0.281344	0.151121	0.524784	0.480966	0.0318074	0.29285	0.210196	-0.135608	0.568642	-0.119123	0.616922	-0.38502	0.0936726	-0.343075	0.138643	-0.086742	0.716134	-0.125299	0.59864	0.179753	0.448254	-0.0271619	0.909499	0.303518	0.193286	0.33584	0.147714	0.0676855	0.776768	0.258451	0.271231	0.00101953	0.996596	0.246693	0.294398	0.0975132	0.682547	0.24045	0.307176	-0.141843	0.550824	-0.325387	0.161538	-0.0492792	0.836543
108633284	black	-0.447622	0.0478092	-0.464484	0.0390876	-0.47896	0.0326317	-0.436858	0.0541115	-0.235663	0.317197	-0.0534142	0.823027	0.90832	3.10352e-08	0.47171	0.0357517	-0.232735	0.32342	-0.290734	0.213661	-0.17195	0.468517	-0.150152	0.527477	-0.412236	0.0708924	-0.31721	0.172956	0.241786	0.304413	0.117447	0.621919	0.173795	0.463684	-0.148038	0.533372	0.105276	0.658689	-0.399949	0.0805958	-0.000742799	0.99752	-0.151297	0.524297	-0.0773531	0.745828
108633348	black	-0.347151	0.133708	-0.356243	0.123153	-0.374696	0.103582	-0.395264	0.0845439	-0.156436	0.510134	0.0968275	0.684669	0.924552	5.70852e-09	0.558571	0.0104711	-0.15957	0.501586	-0.422377	0.0635651	-0.325367	0.161565	-0.252649	0.282515	-0.535976	0.0148549	-0.360413	0.118516	0.238513	0.311207	0.210111	0.373936	0.257154	0.273729	-0.167469	0.480357	0.0395018	0.868671	-0.340346	0.142016	0.0670472	0.778823	-0.191292	0.419147	-0.0718775	0.763309
102171934	black	-0.179105	0.449919	-0.445199	0.0491761	-0.191426	0.418814	-0.287145	0.219627	0.19029	0.421633	0.412112	0.0709851	0.845529	2.67645e-06	0.726265	0.000287957	0.13168	0.579995	-0.357538	0.1217	-0.200186	0.397425	-0.573747	0.00816663	-0.709895	0.000454367	-0.717265	0.000371435	0.236699	0.315011	-0.115561	0.627564	0.0651286	0.785008	0.0725822	0.761053	0.317926	0.171934	-0.440893	0.0516791	-0.189314	0.424062	-0.172123	0.468061	-0.104635	0.660646
102173050	black	-0.341756	0.140266	-0.26699	0.255144	-0.332279	0.152327	-0.301396	0.196575	-0.0728042	0.760343	0.114632	0.630353	0.898382	7.55012e-08	0.594731	0.00567801	-0.0915055	0.701214	-0.302969	0.194133	-0.132325	0.578123	-0.0437916	0.854548	-0.149356	0.529693	-0.199552	0.398952	-0.0989058	0.678245	-0.269346	0.250815	-0.0476563	0.84186	-0.406519	0.0752921	-0.204411	0.387329	-0.596105	0.00553982	-0.381233	0.0972233	-0.313212	0.178734	-0.04376	0.854651
106504031	black	-0.297363	0.202926	-0.428069	0.0597111	-0.319117	0.170244	-0.307409	0.187352	0.100804	0.672397	0.260386	0.267532	0.883431	2.45449e-07	0.679135	0.000991586	0.040905	0.864047	-0.323678	0.16388	-0.0107539	0.964109	-0.454319	0.0441825	-0.491279	0.0278226	-0.624038	0.00327554	0.372882	0.105398	-0.0800868	0.737145	0.0102192	0.965893	-0.229515	0.330349	0.231822	0.325378	-0.656771	0.00165663	-0.305665	0.189997	-0.353102	0.126731	-0.08292	0.728177
108633546	black	-0.348554	0.13204	-0.391804	0.0875509	-0.357379	0.121877	-0.369043	0.109319	-0.119823	0.614839	0.105586	0.657742	0.911181	2.35827e-08	0.562922	0.00976237	-0.13246	0.577733	-0.418249	0.0664754	-0.172357	0.467449	-0.312376	0.179959	-0.510736	0.0213814	-0.424362	0.0622002	0.429023	0.059083	0.263068	0.262456	0.271867	0.246235	-0.26081	0.266725	0.108748	0.648116	-0.471491	0.0358493	-0.00162164	0.994586	-0.328551	0.157262	-0.183812	0.437898
106503522	black	-0.316742	0.173626	-0.473623	0.0349069	-0.3368	0.146486	-0.351383	0.128719	0.0695192	0.770873	0.224	0.342419	0.853895	1.67439e-06	0.635244	0.00261603	0.00621374	0.979258	-0.240158	0.30778	-0.0518056	0.828279	-0.477765	0.033131	-0.595606	0.00558968	-0.665936	0.00134915	0.40682	0.075055	-0.0826497	0.729031	0.0337694	0.887604	-0.0707954	0.766777	0.330402	0.154798	-0.542398	0.0134814	-0.169459	0.47508	-0.169536	0.474877	-0.158803	0.503671
102185521	black	-0.321952	0.166268	-0.383511	0.0950758	-0.42822	0.0596115	-0.321247	0.167252	0.11148	0.639846	0.289676	0.215409	0.814475	1.23401e-05	0.644205	0.00217195	0.103905	0.662881	-0.0483065	0.839729	0.0723527	0.761788	-0.0710541	0.765948	-0.207083	0.381017	-0.439258	0.0526546	-0.0786261	0.741781	-0.2158	0.360834	0.0726184	0.760937	-0.475245	0.0342028	-0.108848	0.647813	-0.755963	0.000115457	-0.236788	0.314823	-0.170205	0.473108	-0.0973022	0.6832
102183556	black	-0.231711	0.325615	-0.266338	0.25635	-0.279536	0.232633	-0.27317	0.243888	-0.204272	0.387657	0.0984127	0.679767	0.86028	1.1477e-06	0.469009	0.0369713	-0.203732	0.38894	-0.309542	0.184153	-0.0155376	0.948162	-0.292025	0.211543	-0.417916	0.066714	-0.439025	0.0527944	0.408649	0.0736299	0.32171	0.166606	0.364635	0.11395	-0.296164	0.20484	0.125856	0.597003	-0.562863	0.00977167	0.0413655	0.86253	-0.361927	0.116864	-0.122449	0.607048
102172779	black	-0.0992513	0.677179	-0.245095	0.297637	0.0239583	0.920138	-0.2526	0.282612	-0.211627	0.370417	0.127384	0.59252	0.76232	9.33865e-05	0.341482	0.140606	-0.30216	0.195386	-0.235286	0.317994	-0.0598618	0.802049	-0.293994	0.208337	-0.453872	0.044418	-0.530588	0.016092	0.069265	0.77169	-0.271471	0.246951	-0.200115	0.397596	0.278351	0.234702	0.392293	0.0871211	-0.360428	0.1185	-0.259696	0.268848	-0.129979	0.584941	-0.119555	0.615636
102182744	black	-0.539049	0.0141841	-0.572585	0.008327	-0.469621	0.0366923	-0.613556	0.00401208	-0.386717	0.092112	-0.250009	0.287746	0.547433	0.0124777	0.051205	0.830242	-0.433782	0.0560239	0.0396431	0.868205	-0.26639	0.256255	0.036002	0.880223	-0.525482	0.0173396	-0.283876	0.225155	0.324517	0.162727	0.19992	0.398066	-0.0472522	0.843185	0.260099	0.268079	0.345605	0.135566	0.0748648	0.753758	0.494329	0.026723	0.464336	0.039158	-0.216968	0.358178
102169238	black	-0.291292	0.212743	-0.370767	0.107545	-0.346194	0.134856	-0.334026	0.150051	0.186293	0.431631	0.355524	0.123966	0.957572	3.62673e-11	0.817488	1.07751e-05	0.147562	0.534705	-0.430552	0.0580865	-0.258354	0.271418	-0.310907	0.182124	-0.495911	0.0261665	-0.504837	0.0231942	0.0553611	0.816679	-0.174705	0.46131	0.0677849	0.776448	-0.338727	0.144046	-0.0634071	0.790568	-0.589386	0.00624295	-0.29592	0.205232	-0.304029	0.1925	-0.104127	0.6622
102174449	black	0.626594	0.00311408	0.425567	0.0613828	0.626648	0.00311075	0.644672	0.00215063	0.0362161	0.879515	0.114462	0.630862	-0.496573	0.025936	-0.229119	0.331208	0.140912	0.55347	-0.31634	0.174202	-0.137936	0.561959	-0.272498	0.245097	0.107238	0.652707	0.355268	0.124256	-0.104616	0.660705	0.331375	0.153513	0.371156	0.107149	0.424645	0.0620074	0.00999046	0.966656	0.517585	0.0194201	-0.0197415	0.934162	-0.254151	0.279568	0.152943	0.519741
102176375	black	0.18333	0.43912	0.123391	0.604265	0.11176	0.638999	0.0124811	0.958349	0.0875609	0.713562	-0.0197607	0.934098	-0.348125	0.132548	-0.162625	0.493323	0.10811	0.650057	-0.215246	0.362097	-0.264483	0.259803	-0.193101	0.414678	-0.159634	0.501412	0.154068	0.516638	0.0416478	0.861601	0.146735	0.537024	0.168742	0.476978	0.405523	0.076079	0.107151	0.652972	0.527879	0.0167445	0.125325	0.598564	0.0321818	0.892858	-0.0145598	0.95142
102191661	black	-0.408539	0.0737148	-0.330695	0.15441	-0.315304	0.175695	-0.415802	0.0682472	-0.355857	0.123589	-0.387695	0.0912216	0.47478	0.0344036	0.045582	0.848665	-0.360813	0.118078	0.0194366	0.935177	-0.183658	0.438289	0.322409	0.165635	-0.0338971	0.887181	0.0651484	0.784944	-0.334598	0.149312	-0.337845	0.145159	-0.361286	0.117561	0.241065	0.305901	0.0259981	0.913362	0.00474256	0.984168	-0.0858525	0.718931	0.264449	0.259866	0.0342025	0.886171
102174446	black	-0.299733	0.199177	-0.432264	0.0569861	-0.31572	0.175095	-0.339554	0.143007	-0.128135	0.590324	0.0262975	0.912368	0.832637	5.23929e-06	0.477528	0.0332306	-0.18014	0.447263	-0.282467	0.227565	-0.028949	0.90357	-0.439664	0.0524109	-0.584023	0.00685542	-0.604422	0.00476096	0.56413	0.00957263	0.106615	0.654603	0.0865439	0.716757	-0.011485	0.961671	0.424132	0.0623575	-0.471746	0.0357355	-0.0693561	0.771397	-0.211451	0.370824	-0.170979	0.47107
100861007	black	0.537922	0.0144273	0.348297	0.132345	0.56872	0.0088789	0.522356	0.0181406	-0.15836	0.504878	-0.0947732	0.69104	-0.52667	0.0170425	-0.43365	0.0561073	-0.0897992	0.706547	-0.072579	0.761063	-0.0179921	0.939986	-0.263268	0.262081	0.0487502	0.838275	0.216864	0.358412	0.0369708	0.877023	0.414356	0.0693105	0.213107	0.367003	0.609558	0.00432684	0.267221	0.254718	0.538719	0.0142551	0.214484	0.36384	-0.00589378	0.980326	0.305372	0.190443
102177764	black	-0.290672	0.213764	-0.0640627	0.788449	-0.212214	0.369062	-0.217999	0.35584	-0.132014	0.579026	-0.088266	0.71135	0.496378	0.0260038	0.290235	0.214484	-0.116726	0.624074	-0.056256	0.813765	0.0288025	0.904056	0.27086	0.248058	0.210627	0.372736	0.155301	0.513245	-0.290975	0.213264	-0.356137	0.123273	-0.065631	0.783387	-0.422163	0.0637137	-0.380228	0.0981817	-0.419371	0.0656743	-0.351505	0.128577	-0.18265	0.440849	-0.387245	0.0916308
102169145	black	-0.510743	0.0213792	-0.533209	0.0154802	-0.584527	0.00679589	-0.532897	0.0155522	-0.224986	0.340242	-0.0241302	0.919567	0.858306	1.29233e-06	0.434327	0.0556815	-0.224995	0.340223	-0.195343	0.409176	-0.252616	0.28258	-0.126736	0.594421	-0.571252	0.00851401	-0.388421	0.0905656	0.434224	0.0557457	0.363848	0.114791	0.325168	0.161837	-0.219982	0.351373	0.111128	0.64091	-0.316147	0.17448	0.367557	0.110865	0.0521877	0.827031	-0.16653	0.482856
102182079	black	-0.30675	0.188348	-0.340885	0.141346	-0.392981	0.0865189	-0.352492	0.127434	-0.0511262	0.8305	0.15633	0.510423	0.970726	1.3483e-12	0.663232	0.0014344	-0.0721829	0.762331	-0.35668	0.122661	-0.198786	0.400803	-0.281957	0.228441	-0.495809	0.026202	-0.465017	0.0388336	0.179054	0.450052	-0.0593102	0.803838	0.169301	0.475498	-0.237091	0.314187	0.0558627	0.815046	-0.53688	0.014655	-0.155491	0.512724	-0.228878	0.331732	-0.149719	0.528683
102179898	black	0.0850422	0.721482	0.00787492	0.973714	0.160084	0.500192	0.114854	0.629685	-0.387454	0.0914411	-0.0344534	0.885341	0.427475	0.0601051	0.0742062	0.755861	-0.381714	0.096767	-0.287946	0.218287	-0.197521	0.403867	-0.283231	0.226256	-0.2426	0.302737	-0.0430996	0.856823	0.228807	0.331885	0.0653643	0.784247	0.0808653	0.734677	0.282536	0.227446	0.226996	0.33583	0.0228046	0.923973	-0.0557653	0.815363	-0.12851	0.589228	0.127825	0.591229
102171667	black	-0.716003	0.000384643	-0.660348	0.0015303	-0.630854	0.00285978	-0.690916	0.000743474	-0.339679	0.14285	-0.214027	0.364888	0.571483	0.00848139	0.0613591	0.797195	-0.367819	0.110591	0.44674	0.0483034	0.243422	0.301052	0.299818	0.199044	-0.0908371	0.703302	-0.308979	0.184994	0.126746	0.59439	0.0543635	0.81993	-0.15628	0.51056	-0.199254	0.399673	0.148651	0.53166	-0.447247	0.0480185	0.319281	0.170014	0.356774	0.122555	-0.0343788	0.885588
102181344	black	0.226624	0.336644	-0.0328255	0.890727	0.210563	0.372885	0.147593	0.53462	-0.0546065	0.819138	-0.0807879	0.734922	-0.496522	0.0259538	-0.407426	0.0745805	-0.0399292	0.867263	0.196286	0.406872	0.0811479	0.733782	-0.28656	0.220609	-0.214653	0.363454	-0.108081	0.650144	0.403614	0.0776045	0.475975	0.0338893	0.183089	0.439734	0.589982	0.00617777	0.525061	0.0174457	0.473654	0.0348933	0.49873	0.0251967	0.312659	0.179544	0.0750408	0.753196
102183557	black	0.214816	0.363082	-0.0124438	0.958474	0.331237	0.153695	0.357126	0.122161	0.27621	0.23847	0.270554	0.248613	-0.343054	0.138668	-0.0405653	0.865166	0.302268	0.195218	6.21229e-05	0.999793	0.197489	0.403945	-0.242601	0.302735	0.0662473	0.7814	-0.0511377	0.830462	0.222424	0.345916	0.247187	0.293401	0.0625514	0.793335	0.0550822	0.817588	0.124363	0.601398	0.0463697	0.84608	-0.0473455	0.842879	-0.214494	0.363817	0.202445	0.392008
100861011	black	-0.303588	0.193179	-0.219247	0.353025	-0.255436	0.277059	-0.187828	0.427778	-0.369266	0.109089	-0.114667	0.630245	0.725161	0.000297244	0.265763	0.257418	-0.348302	0.132338	-0.184064	0.437259	-0.0530961	0.824065	0.0148861	0.950333	-0.155596	0.512435	-0.11102	0.641236	0.228924	0.331631	0.233883	0.320971	0.232143	0.324687	-0.320168	0.168764	-0.0709441	0.766301	-0.406512	0.0752978	0.0860681	0.718253	-0.208078	0.378681	-0.0515147	0.82923
102177114	black	-0.487432	0.0292605	-0.505183	0.0230845	-0.494451	0.0266799	-0.556306	0.0108564	-0.132304	0.578186	0.0306761	0.897845	0.963809	8.87077e-12	0.553892	0.0112795	-0.18583	0.432797	-0.204007	0.388289	-0.229337	0.330736	-0.101625	0.669872	-0.511063	0.0212843	-0.474098	0.0346996	0.135595	0.56868	-0.142948	0.547692	-0.0549126	0.818141	-0.130885	0.582303	0.11393	0.632461	-0.447253	0.0480157	-0.037	0.876926	0.0100398	0.966491	-0.0953959	0.689107
102184211	black	-0.271299	0.247262	-0.323317	0.164377	-0.369929	0.108406	-0.334342	0.149642	-0.236824	0.314748	-0.0162834	0.945677	0.716436	0.000380065	0.346744	0.134196	-0.222234	0.346338	-0.359857	0.119127	-0.188597	0.425853	-0.316076	0.174582	-0.617017	0.00375505	-0.402018	0.0788963	0.661323	0.00149728	0.619296	0.00359345	0.549906	0.0120073	-0.141633	0.551419	0.238184	0.311894	-0.245098	0.29763	0.383865	0.0947448	-0.189795	0.422865	-0.250684	0.286402
102188276	black	0.191891	0.417664	0.0645767	0.786789	0.197921	0.402898	0.335102	0.148661	0.22792	0.333814	-0.0487578	0.83825	-0.68095	0.000949348	-0.320311	0.168563	0.265932	0.257104	0.320215	0.168698	0.36973	0.10861	0.0696872	0.770334	0.418284	0.0664504	0.236512	0.315405	0.0406951	0.864739	0.00357826	0.988054	-0.104842	0.660013	0.0199029	0.933625	0.0291212	0.902999	0.126284	0.595748	-0.0862879	0.717562	0.0165465	0.9448	0.127789	0.591337
102188275	black	-0.108316	0.649429	-0.033804	0.88749	0.0273675	0.908817	-0.0457636	0.848069	0.0941175	0.693077	-0.230516	0.328186	-0.665543	0.00136128	-0.439083	0.0527597	0.125918	0.596822	0.316163	0.174456	-0.0751529	0.752839	0.497673	0.0255572	0.392351	0.0870704	0.511525	0.0211478	-0.431048	0.0577664	-0.126837	0.594125	-0.349579	0.130829	0.236416	0.315608	-0.219836	0.351701	0.585975	0.00662711	0.149882	0.52823	0.453447	0.0446425	0.0588271	0.805407
102190751	black	-0.287178	0.219572	-0.44255	0.0507045	-0.386489	0.092321	-0.317036	0.173205	0.235842	0.316818	0.396028	0.0838909	0.918228	1.15052e-08	0.822888	8.39772e-06	0.206598	0.382158	-0.443983	0.0498735	-0.216316	0.359659	-0.454187	0.0442522	-0.622081	0.00340376	-0.620212	0.00353009	0.310327	0.182984	0.0580299	0.807996	0.222386	0.345999	-0.323894	0.163583	0.0767259	0.747825	-0.577844	0.00762135	-0.157486	0.507262	-0.326265	0.160343	-0.114946	0.629408
102172400	black	-0.496243	0.0260507	-0.444477	0.049589	-0.515787	0.0199205	-0.442436	0.0507713	-0.19436	0.411584	-0.119047	0.617148	0.852805	1.78284e-06	0.437726	0.0535807	-0.211838	0.369929	-0.126675	0.5946	0.0770591	0.746764	-0.0405711	0.865147	-0.250657	0.286456	-0.365071	0.113486	0.34902	0.131488	0.0685813	0.773887	0.082013	0.731044	-0.417232	0.0672076	0.0583789	0.806862	-0.64367	0.00219653	-0.0679296	0.775983	-0.237583	0.313153	-0.0927409	0.697362
102178127	black	-0.401568	0.0792641	-0.387368	0.0915191	-0.409173	0.0732248	-0.413532	0.0699223	-0.0361553	0.879716	0.190084	0.422147	0.960542	1.90794e-11	0.652954	0.00180094	-0.0698717	0.769741	-0.271388	0.247101	-0.25352	0.280803	-0.112219	0.637615	-0.36837	0.110018	-0.349179	0.131301	-0.0147909	0.95065	-0.206367	0.382703	-0.0170122	0.943249	-0.322471	0.165549	-0.117171	0.622746	-0.523654	0.0178045	-0.187609	0.428326	-0.124044	0.602338	-0.061908	0.795417
102191574	black	-0.276982	0.237107	-0.180595	0.446097	-0.273844	0.242681	-0.178948	0.450324	-0.135318	0.569478	0.0466555	0.845142	0.764668	8.62082e-05	0.448639	0.0472442	-0.136802	0.565212	-0.179369	0.449242	0.131741	0.579819	-0.00322603	0.98923	0.0648509	0.785904	-0.155035	0.513976	-0.0598523	0.802079	-0.142383	0.549293	-0.0127069	0.957597	-0.509625	0.0217139	-0.187145	0.429488	-0.720555	0.000338803	-0.393163	0.08636	-0.432524	0.0568202	0.0697632	0.77009
102183474	black	-0.402077	0.0788486	-0.474383	0.0345755	-0.371728	0.106566	-0.454896	0.0438804	0.0378608	0.874084	0.26897	0.251503	0.951143	1.26101e-10	0.670967	0.00120185	-0.0230954	0.923006	-0.260786	0.26677	-0.122554	0.606739	-0.279885	0.232024	-0.492358	0.0274297	-0.568579	0.00889959	0.214878	0.362939	-0.101777	0.669405	-0.0309235	0.897026	-0.263539	0.261571	0.0999842	0.67492	-0.603712	0.00482365	-0.177347	0.454454	-0.192161	0.416996	-0.136385	0.566407
102186819	black	0.0846234	0.722802	0.104	0.662588	0.0887128	0.709949	-0.0448472	0.851079	0.0489756	0.837537	-0.273707	0.242926	-0.460997	0.0407811	-0.356211	0.123189	0.0303042	0.899078	0.115649	0.6273	0.0852308	0.720888	0.196255	0.406948	0.11447	0.630837	0.09001	0.705887	0.0169331	0.943513	0.0589406	0.805038	-0.242759	0.30241	0.23048	0.328265	0.136618	0.56574	0.296063	0.205003	0.0840328	0.724664	0.104087	0.662323	0.0561045	0.814259
102188456	black	-0.43706	0.0539876	-0.245327	0.297166	-0.406747	0.0751127	-0.378613	0.0997358	-0.23712	0.314126	-0.132311	0.578165	0.792723	3.07366e-05	0.381451	0.097016	-0.245323	0.297172	-0.0909221	0.703036	0.0976887	0.682004	0.149071	0.530489	0.0264815	0.911758	-0.140775	0.553858	0.0168419	0.943816	-0.089207	0.708401	-0.0281911	0.906084	-0.553979	0.011264	-0.208436	0.377844	-0.677253	0.00103706	-0.212112	0.369297	-0.284471	0.224142	-0.0881235	0.711796
102182366	black	-0.523659	0.0178031	-0.512763	0.0207853	-0.542348	0.0134917	-0.544433	0.0130681	0.0756253	0.751332	0.200239	0.397299	0.784019	4.30056e-05	0.552979	0.011443	0.00905262	0.969785	-0.0131231	0.956209	-0.195728	0.408235	0.022148	0.926156	-0.333789	0.150358	-0.414548	0.0691688	-0.101028	0.671706	-0.374777	0.103502	-0.283047	0.22657	-0.248457	0.290847	-0.0506988	0.831898	-0.446257	0.0485753	-0.131131	0.58159	0.174516	0.461803	0.0209366	0.930185
102178683	black	-0.365543	0.112984	-0.398047	0.0821817	-0.4439	0.0499209	-0.415757	0.0682799	-0.0840005	0.724766	0.138638	0.559953	0.895864	9.32183e-08	0.585962	0.00662854	-0.0790996	0.740277	-0.385469	0.0932572	-0.287634	0.218808	-0.216202	0.359917	-0.539632	0.0140597	-0.38329	0.0952821	0.29885	0.200569	0.306153	0.189255	0.36973	0.10861	-0.321746	0.166556	-0.0193702	0.935398	-0.409042	0.0733256	0.157275	0.507839	-0.198016	0.402666	-0.15563	0.512343
102168680	black	-0.505952	0.0228425	-0.456294	0.0431548	-0.521306	0.0184163	-0.545547	0.0128462	-0.0802045	0.736771	0.102753	0.666409	0.969729	1.81602e-12	0.602661	0.00491784	-0.127647	0.59175	-0.202775	0.391221	-0.207242	0.380643	-0.0322515	0.892627	-0.39854	0.0817688	-0.403794	0.0774596	0.0637693	0.789397	-0.162726	0.493051	-0.0361389	0.87977	-0.349394	0.131047	-0.0639271	0.788887	-0.545995	0.0127579	-0.0921202	0.699296	-0.0626013	0.793174	-0.126881	0.593995
102168959	black	-0.489222	0.0285844	-0.485881	0.0298562	-0.499596	0.024905	-0.509544	0.0217383	-0.0906084	0.704016	0.137693	0.562657	0.938944	8.9621e-10	0.577563	0.00765771	-0.124568	0.600793	-0.154565	0.515269	-0.233624	0.321524	-0.0373905	0.875637	-0.391974	0.0874013	-0.37518	0.1031	0.00392978	0.986881	-0.196322	0.406786	-0.0527391	0.825231	-0.249583	0.288596	-0.0428314	0.857705	-0.466268	0.0382424	-0.0786531	0.741695	0.0418995	0.860772	-0.111672	0.639267
102171476	black	0.660937	0.00151027	0.442057	0.0509929	0.767188	7.90354e-05	0.613839	0.00399053	-0.050263	0.833323	0.0813199	0.733238	-0.53375	0.0153564	-0.395411	0.0844186	-0.051661	0.828752	0.00331796	0.988923	0.253276	0.281282	-0.351156	0.128984	0.207657	0.379669	0.0943373	0.692394	-0.117789	0.620898	-0.0907324	0.703629	-0.081535	0.732557	0.649438	0.00194308	0.354794	0.124794	0.280966	0.230151	-0.275468	0.239786	-0.194312	0.411702	0.295961	0.205166
102178129	black	-0.359182	0.119871	-0.422503	0.063478	-0.365564	0.112963	-0.407248	0.0747199	-0.0966121	0.685336	0.107244	0.65269	0.960079	2.11568e-11	0.596569	0.00549377	-0.133531	0.574634	-0.271246	0.247359	-0.0960078	0.687209	-0.299306	0.19985	-0.494985	0.0264912	-0.537863	0.0144401	0.19679	0.405644	-0.0638446	0.789154	0.0599646	0.801715	-0.102577	0.66695	0.196104	0.407318	-0.545597	0.0128364	-0.151388	0.524044	-0.194203	0.411968	-0.0900868	0.705647
102177855	black	-0.450585	0.0461774	-0.477442	0.0332669	-0.498152	0.0253932	-0.520816	0.018546	-0.0913774	0.701614	0.0827104	0.728839	0.973643	5.29808e-13	0.59971	0.00519022	-0.133136	0.575777	-0.257892	0.272305	-0.177903	0.453016	-0.205642	0.384413	-0.553519	0.011346	-0.527167	0.0169196	0.243346	0.301207	-0.0156	0.947954	0.106752	0.654187	-0.190377	0.421417	0.135343	0.569404	-0.509988	0.0216048	-0.0156439	0.947807	-0.105043	0.659401	-0.16141	0.496601
100861025	black	0.0523971	0.826347	0.0611555	0.797854	0.215755	0.360936	0.195185	0.409562	0.103307	0.664712	-0.12045	0.612975	-0.536211	0.0148028	-0.301716	0.196076	0.107591	0.651633	0.207268	0.380582	0.00327245	0.989075	0.0994789	0.676477	0.406677	0.075168	0.407016	0.0749013	-0.455944	0.0433353	-0.353632	0.126122	-0.477665	0.0331727	0.382486	0.0960375	-0.0676234	0.776968	0.422938	0.0631773	-0.219428	0.352619	0.240032	0.308043	0.416727	0.0675731
102182653	black	-0.288202	0.217859	-0.314056	0.177504	-0.353291	0.126513	-0.316237	0.174351	0.154938	0.514244	0.32545	0.161452	0.919786	9.73268e-09	0.799521	2.33838e-05	0.152022	0.522287	-0.547779	0.0124109	-0.442513	0.0507264	-0.239872	0.308374	-0.479598	0.0323678	-0.301776	0.195983	-0.000679797	0.997731	-0.0686634	0.773623	0.19947	0.399151	-0.36063	0.118279	-0.226226	0.337518	-0.40914	0.0732501	-0.207746	0.379461	-0.296997	0.203509	-0.157866	0.506225
102172857	black	-0.291071	0.213107	-0.118907	0.617565	-0.311258	0.181606	-0.16321	0.491747	0.0320286	0.893365	0.183469	0.438769	0.731538	0.000246932	0.579557	0.00740235	0.0426022	0.85846	-0.270546	0.248627	-0.140401	0.554924	0.08288	0.728303	0.0717473	0.763726	0.0206142	0.931258	-0.269782	0.250019	-0.301413	0.196548	-0.00434412	0.985498	-0.625212	0.00320053	-0.486824	0.0294928	-0.569533	0.00876035	-0.426018	0.0610792	-0.335191	0.148547	-0.0380931	0.873318
102180365	black	0.0841624	0.724255	0.237215	0.313926	0.21249	0.368423	0.255802	0.276348	0.0736524	0.75763	-0.102381	0.66755	-0.637277	0.00250915	-0.362339	0.116417	0.108058	0.650214	0.0833764	0.726736	-0.212731	0.367868	0.307412	0.187348	0.365535	0.112994	0.609942	0.00429575	-0.350358	0.129916	-0.169002	0.476289	-0.193866	0.412796	0.219306	0.352891	-0.28864	0.217128	0.661819	0.00148074	0.00692887	0.976871	0.274988	0.240639	0.0533427	0.82326
102190283	black	-0.175763	0.458558	-0.39895	0.0814264	-0.164576	0.48808	-0.192891	0.415195	0.00608283	0.979695	0.254899	0.278105	0.775065	5.98256e-05	0.534107	0.015275	-0.0294976	0.901751	-0.186519	0.431062	0.221906	0.347068	-0.515936	0.0198787	-0.42613	0.0610035	-0.667275	0.00130856	0.468006	0.0374328	0.123522	0.603877	0.159021	0.503078	-0.149533	0.529202	0.373541	0.104735	-0.711409	0.00043615	-0.190911	0.420093	-0.410601	0.0721301	-0.00219741	0.992664
102176660	black	-0.443475	0.0501668	-0.529615	0.0163239	-0.469482	0.0367557	-0.522562	0.0180869	0.0748757	0.753723	0.214381	0.364076	0.773293	6.37536e-05	0.58693	0.0065177	0.0240265	0.919911	-0.242398	0.303152	-0.508665	0.0220045	-0.156846	0.509013	-0.612602	0.00408539	-0.376018	0.102272	0.00819519	0.972645	-0.188946	0.424981	-0.0521281	0.827226	-0.00626352	0.979092	0.0119087	0.960258	-0.140695	0.554085	0.0757648	0.750887	0.217547	0.356864	-0.0194034	0.935287
102177493	black	-0.0430081	0.857124	-0.18361	0.438411	0.0634422	0.790454	-0.168221	0.478361	-0.26092	0.266517	0.0179281	0.940199	0.726023	0.00028997	0.287266	0.219424	-0.341502	0.14058	-0.111055	0.641131	0.231757	0.325516	-0.330171	0.155105	-0.308537	0.185656	-0.584192	0.0068354	0.170551	0.472196	-0.277845	0.235589	-0.225138	0.339908	0.215868	0.360678	0.500234	0.0246913	-0.567496	0.00905978	-0.384716	0.0939536	-0.257662	0.272748	-0.083522	0.726276
102182274	black	-0.355911	0.123527	-0.353887	0.125829	-0.387346	0.0915385	-0.382285	0.096227	-0.0558551	0.815071	0.181178	0.444604	0.985953	1.92245e-15	0.657531	0.00162906	-0.0899632	0.706034	-0.341645	0.140404	-0.190613	0.42083	-0.194247	0.411861	-0.408696	0.0735929	-0.414476	0.0692221	0.124387	0.601327	-0.108593	0.648589	0.0640683	0.788431	-0.338258	0.144636	-0.0347955	0.88421	-0.584873	0.00675527	-0.206842	0.381585	-0.253917	0.280024	-0.109952	0.644468
102178968	black	-0.390295	0.0888859	-0.544384	0.013078	-0.398929	0.0814437	-0.488621	0.0288101	-0.114231	0.631555	0.101479	0.670322	0.76791	7.70781e-05	0.412402	0.0707675	-0.165988	0.484301	-0.2535	0.280844	-0.191046	0.419758	-0.371769	0.106525	-0.761414	9.62925e-05	-0.629259	0.00295289	0.644003	0.00218119	0.332872	0.151552	0.214893	0.362905	0.0597214	0.802504	0.432262	0.0569877	-0.24725	0.293273	0.281446	0.229321	0.00337151	0.988745	-0.263317	0.261988
102185052	black	-0.292551	0.210682	-0.305697	0.189948	-0.33903	0.143665	-0.325922	0.16081	-0.0766348	0.748115	0.172472	0.467147	0.904153	4.55869e-08	0.611871	0.00414233	-0.0685399	0.77402	-0.424884	0.0618451	-0.240747	0.306559	-0.227289	0.33519	-0.420233	0.0650643	-0.326279	0.160325	0.19242	0.416359	0.203443	0.389628	0.291442	0.212498	-0.364817	0.113756	-0.083796	0.725411	-0.483056	0.0309658	-0.028862	0.903859	-0.316812	0.173525	-0.133502	0.574716
100861263	black	-0.376743	0.101559	-0.327489	0.158689	-0.483317	0.0308621	-0.355792	0.123663	0.183361	0.439044	0.332727	0.15174	0.879171	3.33625e-07	0.790618	3.33843e-05	0.189769	0.422929	-0.434073	0.0558407	-0.464109	0.0392668	-0.0842661	0.723928	-0.381342	0.097119	-0.207649	0.379687	-0.108933	0.647556	-0.128221	0.590071	0.185601	0.433375	-0.50568	0.0229279	-0.385495	0.0932332	-0.403233	0.0779112	-0.15283	0.520052	-0.169861	0.474017	-0.122375	0.607267
102184687	black	-0.419373	0.0656733	-0.490739	0.0280211	-0.44773	0.0477492	-0.505099	0.0231111	-0.135342	0.569408	0.0537968	0.821779	0.939415	8.37313e-10	0.543561	0.0132439	-0.175332	0.459678	-0.253767	0.280318	-0.228887	0.331711	-0.239136	0.309907	-0.592526	0.0059058	-0.519969	0.0187721	0.256466	0.275059	-0.0174462	0.941803	0.0317065	0.894432	-0.0227787	0.924059	0.230345	0.328555	-0.388886	0.0901461	0.00225219	0.992481	-0.0132933	0.955642	-0.131939	0.579244
102187016	black	-0.282496	0.227514	-0.211055	0.371742	-0.281504	0.229222	-0.277537	0.23613	-0.0722433	0.762138	0.119354	0.616233	0.897596	8.06846e-08	0.589141	0.00626999	-0.0975071	0.682566	-0.30243	0.194967	0.00272019	0.990919	-0.111556	0.639617	-0.156966	0.508684	-0.303609	0.193145	0.0203837	0.932025	-0.182213	0.441964	-0.00164975	0.994492	-0.453034	0.0448613	-0.120177	0.613787	-0.713334	0.00041389	-0.399743	0.0807665	-0.43319	0.0563974	-0.101818	0.669278
102173253	black	-0.343351	0.138305	-0.366005	0.112496	-0.352872	0.126995	-0.360422	0.118506	-0.00216859	0.99276	0.128601	0.58896	0.736218	0.000214806	0.527455	0.0168486	0.0186653	0.937744	-0.234306	0.320072	-0.3063	0.18903	0.0222702	0.92575	-0.261316	0.265765	-0.154823	0.514559	-0.200734	0.396109	-0.0941132	0.693091	0.0152501	0.94912	-0.210934	0.372023	-0.204381	0.387399	-0.302027	0.195592	-0.0799344	0.737628	-0.0152501	0.949119	-0.0987109	0.678846
108633904	black	-0.308938	0.185056	-0.334149	0.149892	-0.385492	0.0932361	-0.360113	0.118846	-0.121226	0.61067	0.0149968	0.949964	0.731742	0.000245451	0.458149	0.042206	-0.108692	0.648289	-0.321236	0.167267	-0.40844	0.0737912	-0.185339	0.434036	-0.447811	0.0477037	-0.222196	0.346422	0.123867	0.60286	0.164749	0.487616	0.148493	0.532103	-0.0930726	0.696328	-0.0173478	0.942131	-0.164515	0.488245	0.130525	0.58335	-0.022163	0.926106	0.253542	0.280761
102180448	black	0.217913	0.356035	0.264923	0.258981	0.288679	0.217064	0.334462	0.149487	0.387249	0.0916274	0.0950269	0.690252	-0.566466	0.00921418	-0.0859143	0.718737	0.424209	0.0623046	0.122055	0.608215	0.0595639	0.803015	0.282191	0.228039	0.609501	0.00433147	0.475067	0.0342794	-0.66902	0.00125718	-0.479053	0.0325933	-0.353904	0.12581	-0.137658	0.562757	-0.484201	0.0305123	0.13935	0.557919	-0.456819	0.0428843	-0.0728509	0.760193	0.336536	0.146823
102182093	black	-0.327459	0.158729	-0.300772	0.197548	-0.340892	0.141337	-0.282431	0.227626	0.17276	0.466393	0.29952	0.199513	0.883379	2.46391e-07	0.77232	6.60035e-05	0.152649	0.520554	-0.396217	0.0837297	-0.269788	0.250008	-0.125854	0.597011	-0.252656	0.282502	-0.262792	0.262975	-0.172307	0.46758	-0.308797	0.185267	-0.0295755	0.901493	-0.455612	0.0435077	-0.293602	0.208971	-0.561384	0.0100083	-0.410405	0.0722797	-0.308434	0.185811	-0.0433717	0.855928
102184581	black	-0.150742	0.525838	-0.0845672	0.722979	-0.173399	0.46472	-0.0616393	0.796287	-0.0496169	0.835437	-0.325651	0.161178	-0.664414	0.0013966	-0.531842	0.0157969	0.00472491	0.984227	0.453884	0.0444116	-0.0760369	0.75002	0.510765	0.0213728	0.271317	0.24723	0.480498	0.0319984	-0.196792	0.405641	0.0536195	0.822357	-0.0889484	0.709211	0.253574	0.280697	-0.104117	0.66223	0.653743	0.00177028	0.46684	0.0379745	0.671333	0.00119169	0.0259626	0.91348
102181355	black	-0.472811	0.0352636	-0.55879	0.0104346	-0.565109	0.00942101	-0.584958	0.00674533	0.147164	0.53582	0.235924	0.316644	0.799754	2.31618e-05	0.624221	0.00326373	0.0788444	0.741087	-0.0754494	0.751893	-0.240932	0.306178	-0.165313	0.486106	-0.614611	0.00393225	-0.613861	0.00398883	0.0692626	0.771697	-0.259162	0.269868	-0.0612006	0.797708	-0.0917686	0.700393	0.142173	0.549887	-0.386469	0.0923394	0.0178031	0.940615	0.214519	0.363761	-0.201467	0.394347
102183752	black	-0.197007	0.405117	-0.293505	0.209129	-0.141085	0.552978	-0.286388	0.220899	-0.370648	0.107668	-0.151066	0.524939	0.643912	0.00218537	0.149938	0.528073	-0.425698	0.0612945	-0.136087	0.567265	-0.0344174	0.88546	-0.265454	0.257992	-0.477389	0.0332891	-0.467215	0.0377995	0.317214	0.17295	-0.038269	0.872737	-0.0510924	0.83061	0.382892	0.0956553	0.528021	0.01671	-0.174218	0.462581	-0.00336776	0.988757	0.0152804	0.949018	-0.0394692	0.868779
102180716	black	0.285704	0.222052	0.150314	0.527028	0.47162	0.0357917	0.33375	0.150409	0.118947	0.617444	0.142149	0.549956	-0.385544	0.0931883	-0.192207	0.416885	0.10704	0.653311	-0.0111755	0.962703	0.234505	0.319649	-0.279764	0.232236	0.248553	0.290655	0.0523879	0.826377	-0.145087	0.541654	-0.0541741	0.820548	-0.222632	0.345452	0.334467	0.14948	0.177107	0.455074	0.11469	0.630176	-0.316506	0.173964	-0.260899	0.266556	0.501803	0.0241729
102181360	black	-0.256335	0.275313	-0.317367	0.172732	-0.271302	0.247256	-0.276267	0.238369	-0.0790687	0.740375	0.075508	0.751706	0.657911	0.00161544	0.440617	0.0518428	-0.0318242	0.894042	-0.4645	0.0390799	-0.243468	0.300957	-0.312367	0.179972	-0.480302	0.0320785	-0.266695	0.255689	0.373387	0.10489	0.598434	0.0053118	0.496543	0.0259465	-0.158451	0.50463	0.0521237	0.82724	-0.205587	0.384543	0.22806	0.333509	-0.31944	0.169789	-0.107328	0.652432
102181924	black	-0.43113	0.0577133	-0.455279	0.0436805	-0.28441	0.224246	-0.511389	0.0211879	-0.325932	0.160795	-0.111912	0.638539	0.846972	2.47333e-06	0.323025	0.164781	-0.382038	0.0964604	-0.0760258	0.750055	-0.0630689	0.791661	-0.0706386	0.76728	-0.376785	0.101517	-0.403855	0.0774103	0.107842	0.65087	-0.176606	0.45637	-0.213284	0.366594	0.126028	0.5965	0.279105	0.233384	-0.367959	0.110446	-0.081214	0.733573	0.0480538	0.840557	-0.151059	0.524958
102174998	black	-0.635306	0.00261272	-0.642378	0.00225694	-0.667263	0.00130892	-0.637976	0.00247327	-0.0935222	0.694929	0.0417858	0.861147	0.885286	2.13953e-07	0.514498	0.0202855	-0.14016	0.555611	0.0289467	0.903578	-0.214019	0.364907	0.00961744	0.9679	-0.455447	0.0435933	-0.431168	0.0576886	0.0811337	0.733827	-0.177899	0.453027	-0.100494	0.673351	-0.185845	0.43276	0.0528325	0.824926	-0.411133	0.0717253	0.112221	0.637609	0.282807	0.226982	-0.0720012	0.762913
102182472	black	-0.460391	0.0410812	-0.496786	0.0258624	-0.498057	0.0254258	-0.445775	0.0488482	0.161703	0.49581	0.242738	0.302453	0.857552	1.35164e-06	0.681451	0.00093796	0.10618	0.655929	-0.0107165	0.964234	0.0308427	0.897293	-0.0696533	0.770443	-0.261445	0.265521	-0.531263	0.0159327	-0.0762406	0.74937	-0.375299	0.102983	-0.186029	0.432295	-0.424479	0.0621207	-0.0519275	0.827881	-0.755709	0.000116423	-0.289827	0.215159	-0.0843792	0.723572	0.0794751	0.739085
102169730	black	-0.144789	0.542493	-0.086711	0.716231	-0.232093	0.324796	-0.0435483	0.855348	-0.121511	0.609827	-0.011751	0.960784	0.523715	0.0177887	0.290574	0.213925	-0.118868	0.61768	-0.0125489	0.958123	0.150572	0.526309	0.00302885	0.989889	0.179835	0.448044	-0.0863409	0.717395	-0.164345	0.488699	-0.26351	0.261625	-0.12466	0.600522	-0.372432	0.105853	-0.149752	0.52859	-0.581732	0.00713167	-0.381172	0.0972805	-0.283732	0.225401	0.596361	0.0055143
102168882	black	-0.533828	0.0153386	-0.605178	0.00469488	-0.46088	0.0408389	-0.613388	0.00402487	-0.310789	0.1823	-0.319577	0.169595	0.478294	0.0329091	0.0498017	0.834832	-0.358502	0.120625	0.135783	0.568138	-0.00858413	0.971348	-0.1084	0.649173	-0.519212	0.018976	-0.458953	0.0417997	0.469314	0.0368321	0.175346	0.459643	-0.0957895	0.687886	0.354009	0.12569	0.574576	0.00805377	-0.0472692	0.843129	0.372662	0.10562	0.355624	0.123852	-0.113804	0.63284
102189457	black	0.0260189	0.913293	-0.204973	0.385995	0.148308	0.53262	-0.131957	0.579192	-0.0748397	0.753838	0.231476	0.32612	0.65678	0.0016563	0.397057	0.0830167	-0.138284	0.560964	-0.376185	0.102107	-0.167599	0.480012	-0.519922	0.0187846	-0.597003	0.00545096	-0.557637	0.0106287	0.134031	0.57319	-0.104513	0.661021	-0.0186579	0.937769	0.442617	0.0506652	0.452085	0.0453679	-0.182885	0.440253	-0.194016	0.412427	-0.184588	0.435932	-0.0952636	0.689517
102183390	black	-0.391398	0.0879081	-0.502532	0.0239345	-0.41272	0.0705285	-0.464225	0.0392112	-0.358097	0.121076	-0.208984	0.376562	0.69041	0.000752916	0.174499	0.461848	-0.414122	0.0694838	0.0700822	0.769066	0.0275664	0.908156	-0.217645	0.356641	-0.567831	0.00900987	-0.603866	0.00480999	0.489246	0.0285752	0.151161	0.524674	0.0109654	0.963404	0.225643	0.338797	0.573168	0.0082462	-0.286319	0.221015	0.294364	0.207737	0.218041	0.355745	0.0254142	0.915301
102176386	black	-0.322588	0.165387	-0.420402	0.0649452	-0.359338	0.119699	-0.363987	0.114642	0.326327	0.16026	0.47906	0.0325902	0.89276	1.20013e-07	0.872832	5.16006e-07	0.29813	0.201708	-0.478775	0.0327087	-0.327895	0.158142	-0.340898	0.14133	-0.552707	0.011492	-0.508213	0.0221425	0.0756683	0.751195	-0.0244687	0.918442	0.168596	0.477365	-0.400313	0.0802952	-0.136897	0.564939	-0.521972	0.0182411	-0.190048	0.422235	-0.309982	0.183497	-0.161606	0.496072
102172408	black	-0.046426	0.845895	-0.0794716	0.739096	-0.240534	0.307002	-0.0470484	0.843853	0.0873375	0.714263	0.322689	0.165246	0.782787	4.50436e-05	0.675327	0.00108538	0.115358	0.628173	-0.451924	0.0454542	-0.151879	0.522684	-0.309907	0.183609	-0.341546	0.140526	-0.322143	0.166004	0.158585	0.504265	0.116816	0.623807	0.486468	0.0296295	-0.497696	0.0255493	-0.174228	0.462552	-0.579983	0.00734869	-0.169585	0.474748	-0.491798	0.0276331	-0.0448873	0.850947
102172687	black	-0.362406	0.116345	-0.456363	0.0431191	-0.354289	0.125369	-0.49991	0.0247996	-0.220999	0.349094	0.0554488	0.816394	0.91227	2.11911e-08	0.461642	0.0404637	-0.258471	0.271192	-0.260448	0.267414	-0.180013	0.447589	-0.275778	0.239235	-0.642319	0.00225975	-0.552216	0.0115811	0.399416	0.0810383	0.200491	0.396691	0.185042	0.434784	-0.0147824	0.950678	0.291916	0.21172	-0.37973	0.0986587	0.159912	0.500658	-0.0637519	0.789453	-0.247756	0.292256
102173712	black	-0.153925	0.51703	-0.316703	0.173682	-0.311305	0.181537	-0.231071	0.326991	0.141991	0.550404	0.274217	0.242014	0.794324	2.88459e-05	0.687956	0.000800231	0.128343	0.589714	-0.408303	0.073898	-0.232895	0.32308	-0.519742	0.018833	-0.651502	0.00185857	-0.575716	0.00790075	0.278229	0.234915	0.0211662	0.929422	0.29522	0.206357	-0.050389	0.832911	0.204643	0.386777	-0.389293	0.0897807	-0.107721	0.651237	-0.215099	0.362433	-0.125741	0.59734
102174456	black	0.24261	0.302717	0.156324	0.510441	0.277999	0.235318	0.328237	0.157683	0.1383	0.560917	0.0811814	0.733676	-0.673132	0.00114277	-0.336801	0.146485	0.216118	0.360108	0.0867591	0.71608	-0.090097	0.705615	0.115798	0.626852	0.135262	0.569637	0.339195	0.143458	-0.0532893	0.823434	0.386097	0.0926802	0.307862	0.186671	0.140218	0.555443	-0.138868	0.559295	0.546059	0.0127454	0.406528	0.0752851	0.165923	0.484476	0.0398696	0.867459
102187289	black	-0.409695	0.0728236	-0.433611	0.0561318	-0.417056	0.0673346	-0.429321	0.0588876	-0.072767	0.760462	0.102764	0.666377	0.974887	3.445e-13	0.617486	0.00372132	-0.11586	0.626669	-0.214927	0.362826	-0.0748657	0.753755	-0.147182	0.535769	-0.367908	0.110499	-0.475665	0.0340223	0.105001	0.659527	-0.178787	0.450737	-0.069809	0.769943	-0.287081	0.219735	0.0566908	0.812351	-0.645772	0.00210118	-0.232778	0.323328	-0.183782	0.437974	-0.0741354	0.756087
102190846	black	0.0394678	0.868783	-0.0388034	0.870974	0.167374	0.480611	0.0158183	0.947226	-0.0355678	0.881658	-0.300908	0.197336	-0.657033	0.00164706	-0.555175	0.011053	-0.0350636	0.883324	0.508926	0.0219251	0.261512	0.265393	0.325436	0.161472	0.384084	0.0945405	0.252079	0.28364	-0.350858	0.129331	-0.221899	0.347084	-0.443763	0.0500003	0.496125	0.0260918	0.169739	0.47434	0.387001	0.0918535	0.0586984	0.805825	0.421899	0.0638967	0.253957	0.279947
102180997	black	-0.462218	0.0401818	-0.383673	0.0949242	-0.354117	0.125567	-0.587274	0.00647855	-0.307529	0.187172	-0.179295	0.449432	0.727521	0.000277687	0.224016	0.342384	-0.376162	0.10213	0.125659	0.597582	-0.0114646	0.961739	0.236826	0.314745	-0.156429	0.510152	-0.289633	0.215479	-0.184435	0.436321	-0.423738	0.0626272	-0.430519	0.0581083	0.0060825	0.979696	0.100892	0.672125	-0.39271	0.0867553	-0.134051	0.573131	0.200512	0.396641	-0.0756023	0.751405
102187371	black	-0.249903	0.287957	-0.355463	0.124034	-0.23085	0.327466	-0.323926	0.163539	-0.00107855	0.996399	0.306141	0.189272	0.916558	1.37153e-08	0.643489	0.00220492	-0.0401109	0.866664	-0.342126	0.139809	-0.244253	0.299351	-0.2865	0.220711	-0.464474	0.0390923	-0.461311	0.0406262	-0.00587201	0.980398	-0.140254	0.55534	0.0119792	0.960023	-0.123518	0.603888	0.0366033	0.878236	-0.471837	0.0356952	-0.199055	0.400153	-0.197805	0.403178	0.0573883	0.810082
100861270	black	-0.416692	0.0675985	-0.431971	0.0571733	-0.475777	0.0339743	-0.460746	0.0409049	0.276935	0.23719	0.352346	0.127602	0.872243	5.36747e-07	0.812054	1.37375e-05	0.233307	0.322198	-0.36456	0.11403	-0.421731	0.0640139	-0.16395	0.489759	-0.484523	0.0303855	-0.392419	0.0870101	-0.12568	0.59752	-0.27524	0.240191	-0.0272119	0.909333	-0.339394	0.143208	-0.214663	0.363431	-0.421108	0.0644494	-0.203563	0.389343	-0.0724476	0.761484	-0.137045	0.564514
102187835	black	-0.4522	0.0453065	-0.564431	0.00952573	-0.488236	0.0289551	-0.470861	0.0361317	0.048262	0.839875	0.231515	0.326037	0.945076	3.53603e-10	0.663883	0.0014135	-0.00230991	0.992289	-0.130768	0.582645	-0.0583926	0.806818	-0.226889	0.336065	-0.489433	0.0285056	-0.618585	0.00364324	0.206566	0.382233	-0.0693724	0.771345	0.00182954	0.993892	-0.299485	0.199568	0.122351	0.607338	-0.662777	0.00144919	-0.0716027	0.76419	-0.0828699	0.728335	-0.0492863	0.83652
102178880	black	-0.263746	0.261182	-0.333886	0.150232	-0.207023	0.381159	-0.346136	0.134926	-0.403106	0.0780141	-0.336838	0.146439	0.567797	0.0090149	0.0588406	0.805363	-0.447133	0.0480825	-0.00918928	0.969329	0.19357	0.413524	-0.208113	0.3786	-0.291189	0.212912	-0.412837	0.070441	0.309352	0.184436	-0.0485955	0.838782	-0.133632	0.574341	0.359149	0.119908	0.571393	0.00849415	-0.286943	0.219966	-0.0926893	0.697522	-0.0618192	0.795705	0.0611286	0.797942
102176299	black	-0.0882068	0.711535	0.0256853	0.914401	-0.152405	0.521227	-0.0178296	0.940527	-0.297124	0.203307	-0.128057	0.590553	0.694604	0.000677549	0.320494	0.168305	-0.279111	0.233373	-0.363275	0.115406	0.0161247	0.946206	-0.0946971	0.691276	-0.0363232	0.879161	-0.0882046	0.711542	0.260202	0.267881	0.120791	0.611962	0.169669	0.474524	-0.446687	0.0483334	-0.0954449	0.688955	-0.541972	0.0135692	-0.259996	0.268274	-0.528718	0.0165401	0.0671866	0.778374
102172034	black	-0.510872	0.0213409	-0.451404	0.0457342	-0.489168	0.0286045	-0.592076	0.00595318	-0.278701	0.234089	-0.0649574	0.78556	0.584605	0.00678676	0.151718	0.523129	-0.329054	0.15659	0.00506919	0.983078	-0.301086	0.197058	0.209387	0.375621	-0.350112	0.130203	-0.156721	0.509353	0.0282459	0.905902	-0.0356723	0.881312	-0.0907587	0.703546	0.00339385	0.98867	0.0374551	0.875424	-0.0506045	0.832206	0.293857	0.208558	0.348999	0.131514	-0.138005	0.561761
102171951	black	-0.222237	0.346331	-0.0391417	0.869859	-0.179205	0.449662	-0.235128	0.318329	-0.0232383	0.922531	-0.235829	0.316844	-0.60718	0.00452356	-0.525174	0.0174171	-0.0354971	0.881891	0.625325	0.00319341	0.23924	0.309691	0.550125	0.0119665	0.384575	0.0940842	0.283601	0.225623	-0.134426	0.572049	-0.0378643	0.874073	-0.270067	0.2495	-0.044697	0.851572	-0.107416	0.652165	0.267474	0.254251	0.348499	0.132104	0.550115	0.0119683	-0.20509	0.38572
102169732	black	-0.179666	0.448479	-0.365662	0.112859	-0.15797	0.505942	-0.359407	0.119623	0.0944929	0.69191	0.23197	0.325058	0.802351	2.08051e-05	0.614469	0.00394287	0.0219288	0.926885	-0.433163	0.0564146	-0.290441	0.214145	-0.454694	0.0439859	-0.664926	0.00138049	-0.593266	0.00582851	0.158675	0.50402	-0.161981	0.495058	-0.100554	0.673166	0.171578	0.469495	0.304492	0.191789	-0.304195	0.192244	-0.230387	0.328464	-0.15006	0.527735	-0.20433	0.38752
102179630	black	-0.00610483	0.979621	-0.0941026	0.693124	0.0105813	0.964685	0.0941988	0.692824	0.243968	0.299934	0.183976	0.437482	-0.526821	0.0170051	-0.250532	0.286705	0.229083	0.331286	0.572612	0.00832328	0.352696	0.127197	0.103086	0.665388	0.196834	0.405537	-0.0844014	0.723502	0.0437197	0.854784	0.136743	0.565381	-0.0593641	0.803663	-0.1289	0.588087	0.0298745	0.900502	-0.00304696	0.989828	0.336074	0.147414	0.354298	0.12536	0.135967	0.56761
102177866	black	-0.343758	0.137807	-0.34847	0.132139	-0.361817	0.116983	-0.370151	0.108178	-0.0270934	0.909726	0.194595	0.411007	0.979302	6.14371e-14	0.67616	0.00106424	-0.0576325	0.809288	-0.362693	0.116034	-0.202047	0.392961	-0.189241	0.424246	-0.387274	0.0916041	-0.395293	0.084519	0.0617018	0.796085	-0.131198	0.581394	0.0462885	0.846346	-0.334069	0.149995	-0.0657862	0.782887	-0.581842	0.00711823	-0.244686	0.298469	-0.277956	0.235395	-0.0882883	0.71128
102176298	black	0.127914	0.59097	0.167367	0.480629	0.10296	0.665774	0.117099	0.622961	0.433926	0.055933	0.147977	0.533545	-0.673792	0.00112524	-0.181224	0.444486	0.441016	0.0516061	0.332286	0.152318	0.089062	0.708855	0.334836	0.149004	0.435065	0.05522	0.288912	0.216676	-0.47984	0.0322683	-0.305541	0.190186	-0.310702	0.182428	-0.153356	0.518601	-0.351204	0.128927	0.196218	0.407039	-0.103516	0.66407	0.241135	0.305758	0.0421262	0.860026
102189371	black	-0.298398	0.201284	-0.338833	0.143912	-0.273117	0.243983	-0.348096	0.132583	-0.0808488	0.73473	0.185332	0.434053	0.962124	1.32785e-11	0.624464	0.00324818	-0.111658	0.639309	-0.37317	0.105108	-0.184891	0.435167	-0.23485	0.318916	-0.412069	0.0710176	-0.411823	0.0712033	0.109426	0.646062	-0.0562956	0.813637	0.0530089	0.82435	-0.242063	0.303841	0.0121649	0.959404	-0.545736	0.0128089	-0.208525	0.377635	-0.293586	0.208998	-0.0848957	0.721944
102172601	black	-0.439482	0.0525201	-0.536682	0.0146986	-0.46459	0.0390367	-0.522498	0.0181035	-0.00394104	0.986844	0.120411	0.61309	0.880323	3.07394e-07	0.598118	0.00534226	-0.0449299	0.850807	-0.352399	0.12754	-0.312864	0.179243	-0.237241	0.313872	-0.67	0.00122908	-0.511006	0.0213014	0.345512	0.135678	0.00945574	0.96844	0.115972	0.626332	-0.0711044	0.765787	0.188347	0.426479	-0.30805	0.186387	0.0149463	0.950132	-0.0515055	0.82926	-0.329496	0.156001
102187650	black	-0.303578	0.193193	-0.345192	0.136064	-0.342637	0.13918	-0.396673	0.0833422	0.0145352	0.951502	0.232244	0.324471	0.972642	7.38445e-13	0.70126	0.000571065	-0.0259312	0.913584	-0.431539	0.0574502	-0.312742	0.179422	-0.260492	0.267329	-0.553932	0.0112723	-0.476134	0.0338213	0.0875881	0.713476	-0.123548	0.603801	0.0939098	0.693723	-0.190852	0.420239	0.0184103	0.938593	-0.462791	0.0399026	-0.178061	0.452609	-0.215359	0.36184	-0.174506	0.461829
102188193	black	-0.34694	0.133962	-0.355374	0.124135	-0.378698	0.0996538	-0.370881	0.107429	0.0221075	0.926291	0.232615	0.323677	0.977418	1.33622e-13	0.71247	0.000423763	-0.00612642	0.979549	-0.383178	0.0953874	-0.233969	0.320788	-0.196743	0.405758	-0.407457	0.0745563	-0.399963	0.0805845	0.0474316	0.842597	-0.13316	0.575705	0.065648	0.783332	-0.352378	0.127565	-0.0927235	0.697416	-0.571139	0.00853013	-0.243612	0.300663	-0.276027	0.238794	-0.0948495	0.690803
102185715	black	-0.437691	0.0536023	-0.49395	0.0268577	-0.500464	0.0246147	-0.42574	0.0612658	-0.0454955	0.848949	0.0450297	0.850479	0.860682	1.12004e-06	0.558615	0.0104638	-0.0684133	0.774427	-0.145611	0.540179	-0.149361	0.52968	-0.180235	0.447018	-0.414673	0.0690766	-0.440582	0.0518634	0.0278129	0.907339	-0.160404	0.499323	-0.0343731	0.885607	-0.079199	0.739961	0.119016	0.617238	-0.446667	0.0483442	-0.103354	0.664568	0.00764152	0.974493	0.108525	0.648796
102184878	black	-0.238846	0.310511	0.0825556	0.729329	-0.291562	0.212301	-0.0873236	0.714307	-0.273662	0.243007	-0.298476	0.20116	0.362602	0.116132	0.0842874	0.723861	-0.261614	0.265201	-0.0497778	0.834911	-0.183686	0.438217	0.446162	0.0486294	0.307441	0.187305	0.324014	0.163417	-0.361373	0.117466	-0.376705	0.101596	-0.255687	0.276571	-0.392938	0.0865567	-0.457864	0.0423507	-0.176466	0.456733	-0.245945	0.295912	-0.0206656	0.931087	0.413674	0.0698164
102176667	black	-0.403432	0.0777507	-0.554747	0.0111282	-0.424716	0.0619597	-0.479178	0.0325416	0.15699	0.508618	0.338366	0.1445	0.758673	0.000105554	0.613822	0.00399183	0.124804	0.600099	-0.121591	0.60959	-0.0547597	0.818639	-0.221489	0.347999	-0.568641	0.00889039	-0.637591	0.00249298	0.316207	0.174393	0.171906	0.468633	0.218652	0.354366	-0.324647	0.162549	0.115817	0.626796	-0.547684	0.0124293	0.149154	0.530258	-0.0605556	0.799798	-0.355298	0.124222
102184593	black	-0.400515	0.0801289	-0.582521	0.00703558	-0.318994	0.170418	-0.473404	0.0350029	-0.0996335	0.676001	-0.0192674	0.93574	0.708204	0.000475457	0.385784	0.0929674	-0.16347	0.49105	-0.106572	0.654735	-0.178944	0.450335	-0.318137	0.171635	-0.589897	0.00618705	-0.551153	0.0117757	0.205814	0.384008	-0.119636	0.615394	-0.196712	0.405835	0.33987	0.142611	0.44898	0.0470562	-0.189389	0.423876	0.0159841	0.946674	0.159448	0.501919	0.133829	0.573772
102179447	black	0.476476	0.0336759	0.492538	0.0273647	0.344952	0.136355	0.600873	0.00508139	0.274876	0.240838	0.21778	0.356336	-0.445821	0.0488227	-0.0593471	0.803719	0.332566	0.151951	0.0276797	0.907781	0.188415	0.426309	-0.0497458	0.835015	0.432632	0.0567515	0.212107	0.369307	-0.357463	0.121783	0.0458197	0.847885	0.153959	0.516936	-0.270744	0.248268	-0.336058	0.147434	-0.0787616	0.74135	-0.179545	0.448788	-0.289593	0.215546	0.530546	0.016102
102178881	black	-0.354008	0.125691	-0.333213	0.151107	-0.336554	0.146801	-0.40189	0.0790007	-0.0785884	0.741901	0.0488352	0.837997	0.794717	2.83975e-05	0.47022	0.0364207	-0.126376	0.595476	0.0844123	0.723468	0.239333	0.309496	-0.0612487	0.797553	-0.0876512	0.713278	-0.456876	0.0428552	-0.105829	0.657001	-0.385002	0.0936885	-0.238462	0.311313	-0.278746	0.23401	0.0657157	0.783114	-0.781924	4.65219e-05	-0.367755	0.110659	-0.159502	0.501772	0.098433	0.679705
102176856	black	-0.343742	0.137827	-0.387528	0.0913738	-0.301212	0.196861	-0.343487	0.138138	-0.326372	0.160198	-0.100919	0.672043	0.734174	0.000228371	0.209528	0.375293	-0.390739	0.0884918	0.211785	0.370052	0.274018	0.242369	0.0419082	0.860744	-0.114026	0.632172	-0.466566	0.0381027	0.00480826	0.983949	-0.275129	0.240388	-0.291544	0.21233	-0.064526	0.786953	0.272576	0.244956	-0.649888	0.00192439	-0.144685	0.542787	0.0319142	0.893744	0.247292	0.293189
102178144	black	-0.367032	0.111415	-0.362161	0.11661	-0.420494	0.0648801	-0.418167	0.0665342	-0.0629721	0.791974	0.157711	0.506647	0.952639	9.58313e-11	0.637211	0.00251258	-0.0779506	0.743928	-0.372819	0.105462	-0.251513	0.284759	-0.166303	0.483463	-0.458283	0.0421379	-0.382656	0.0958777	0.166793	0.482157	0.0801348	0.736992	0.212098	0.369328	-0.371921	0.10637	-0.0751931	0.75271	-0.515151	0.0200999	-0.0340336	0.88673	-0.238363	0.31152	-0.153522	0.518142
102181657	black	-0.354429	0.12521	-0.34648	0.134512	-0.371953	0.106338	-0.382218	0.0962898	-0.0454687	0.849037	0.175778	0.458518	0.979441	5.78431e-14	0.660597	0.0015218	-0.0772927	0.74602	-0.346473	0.13452	-0.197421	0.404112	-0.162907	0.492563	-0.373972	0.104304	-0.384957	0.0937307	0.0519164	0.827917	-0.143345	0.546571	0.0324327	0.892027	-0.337358	0.145776	-0.0708395	0.766636	-0.581403	0.00717211	-0.240431	0.307215	-0.261907	0.264646	-0.0948196	0.690895
102183667	black	0.132314	0.578157	0.26709	0.254959	0.378654	0.0996966	0.25097	0.285834	-0.055003	0.817846	-0.0640766	0.788404	-0.410559	0.0721624	-0.285357	0.222639	-0.0188234	0.937218	-0.118891	0.617612	-0.0501906	0.83356	0.0295311	0.90164	0.300207	0.198434	0.472603	0.0353551	-0.200688	0.396219	0.181571	0.443599	0.00936732	0.968735	0.205584	0.384551	-0.16604	0.484164	0.413286	0.0701054	-0.0129473	0.956795	-0.127583	0.591939	-0.033642	0.888025
102188021	black	-0.387996	0.0909491	-0.310921	0.182105	-0.492588	0.0273464	-0.41671	0.0675853	0.0280681	0.906492	0.14225	0.549671	0.786845	3.86265e-05	0.625002	0.00321383	0.0574791	0.809787	-0.502549	0.0239291	-0.648326	0.00198995	-0.0629482	0.792051	-0.530755	0.0160524	-0.10662	0.65459	-0.0345675	0.884964	0.0831031	0.727599	0.340845	0.141395	-0.21693	0.358262	-0.280679	0.230648	-0.0451868	0.849963	0.12753	0.592094	-0.00337554	0.988731	-0.261645	0.265142
102177697	black	-0.184069	0.437248	-0.328907	0.156786	-0.276078	0.238703	-0.254353	0.279172	-0.0127869	0.95733	0.0903459	0.704837	0.752159	0.000130693	0.516548	0.0197073	-0.0503801	0.83294	-0.181086	0.44484	0.0534758	0.822826	-0.413157	0.0702016	-0.494399	0.0266981	-0.613679	0.00400263	0.299038	0.200272	-0.0944939	0.691907	0.0930991	0.696246	0.00568841	0.981011	0.363865	0.114774	-0.53202	0.0157553	-0.181213	0.444515	-0.177615	0.45376	-0.159672	0.50131
102187923	black	-0.108407	0.649154	-0.326819	0.159593	-0.146987	0.536317	-0.143174	0.547054	0.184227	0.436846	0.466921	0.0379363	0.779468	5.09571e-05	0.685842	0.00084298	0.147279	0.535497	-0.41132	0.0715837	-0.0852052	0.720969	-0.586408	0.00657732	-0.560938	0.0100806	-0.643196	0.00221857	0.398297	0.0819719	0.199141	0.399945	0.228911	0.33166	-0.242324	0.303304	0.189094	0.424611	-0.57581	0.00788816	-0.135228	0.569736	-0.425389	0.0615028	0.0731029	0.759387
102189013	black	-0.201293	0.394765	-0.421208	0.0643789	-0.113002	0.635254	-0.300845	0.197433	-0.106382	0.655315	0.136294	0.56667	0.810757	1.45407e-05	0.461501	0.0405326	-0.181044	0.444947	-0.226944	0.335944	0.0705869	0.767446	-0.502457	0.0239592	-0.56857	0.00890084	-0.692887	0.000707593	0.42979	0.0585818	-0.0534191	0.823011	-0.0436515	0.855008	0.167463	0.480372	0.529614	0.0163242	-0.507746	0.0222855	-0.201509	0.394247	-0.226148	0.337687	-0.194243	0.411869
108634245	black	-0.215351	0.361858	-0.273895	0.242588	-0.324788	0.162356	-0.271367	0.247139	-0.03449	0.885221	0.245566	0.296679	0.864458	8.87317e-07	0.613375	0.00402589	-0.0530241	0.8243	-0.477139	0.0333944	-0.405675	0.0759584	-0.393381	0.0861704	-0.649678	0.0019331	-0.412121	0.0709786	0.258329	0.271466	0.0358847	0.88061	0.315016	0.176111	-0.0481933	0.8401	0.0969813	0.684193	-0.245521	0.296772	-0.017577	0.941368	-0.152096	0.522083	-0.164872	0.487287
100861247	black	-0.658021	0.00161152	-0.624672	0.00323484	-0.705856	0.000506136	-0.675809	0.00107312	-0.114929	0.629458	-0.109403	0.64613	0.726603	0.000285158	0.368477	0.109906	-0.165986	0.484307	0.0394666	0.868787	-0.292837	0.210217	0.119094	0.617007	-0.486708	0.0295373	-0.378392	0.0999506	0.131754	0.579782	-0.163513	0.490932	-0.157375	0.507566	-0.0446909	0.851592	0.116925	0.623479	-0.176301	0.457163	0.210984	0.371908	0.405142	0.0763817	-0.0313333	0.895668
102184981	black	-0.409209	0.0731971	-0.521748	0.0182997	-0.380668	0.0977612	-0.539736	0.0140378	-0.059211	0.80416	0.200314	0.397117	0.71475	0.000398142	0.417389	0.0670937	-0.111787	0.638917	-0.118891	0.617613	-0.362995	0.115708	-0.10643	0.655168	-0.594976	0.00565314	-0.446151	0.0486357	0.03323	0.889389	-0.0891785	0.70849	-0.0402133	0.866326	0.114486	0.630791	0.154697	0.514905	-0.120938	0.611525	0.182582	0.441024	0.290166	0.214599	-0.177573	0.453869
102184131	black	0.316083	0.174571	0.399534	0.0809403	0.35061	0.12962	0.384043	0.0945792	-0.110653	0.642346	-0.274853	0.240879	-0.432359	0.0569257	-0.325648	0.161182	-0.0335465	0.888341	-0.253333	0.281171	-0.230658	0.327881	0.074072	0.75629	0.192129	0.417076	0.457105	0.0427376	-0.136451	0.56622	0.333281	0.151019	0.122995	0.605433	0.24566	0.296489	-0.145722	0.539867	0.54935	0.0121119	0.116727	0.624072	-0.112657	0.636294	0.313816	0.177853
102185074	black	0.135872	0.567882	0.303483	0.19334	0.0835326	0.726243	0.381267	0.097191	0.120414	0.61308	-0.136417	0.566318	-0.691573	0.000731348	-0.359991	0.118979	0.200153	0.397504	0.350675	0.129544	0.168433	0.477798	0.372877	0.105403	0.677907	0.00102105	0.616997	0.00375651	-0.347966	0.132738	-0.0328731	0.89057	-0.0117717	0.960715	-0.276468	0.238015	-0.479568	0.0323802	0.214469	0.363874	0.0274907	0.908408	0.131923	0.579289	0.279575	0.232564
102191124	black	0.278775	0.23396	0.111207	0.640671	0.40373	0.0775108	0.185867	0.432705	-0.043104	0.856809	-0.109555	0.64567	-0.544421	0.0130706	-0.429552	0.0587366	-0.0229265	0.923568	-0.0223423	0.92551	0.14714	0.535888	-0.260161	0.26796	-0.116388	0.625087	0.005933	0.980195	0.37843	0.0999136	0.507856	0.0222519	0.229824	0.32968	0.597188	0.00543281	0.467007	0.0378966	0.484356	0.0304513	0.296195	0.204792	-0.0486853	0.838488	-0.152991	0.519607
102174376	black	-0.677057	0.00104189	-0.676706	0.00105058	-0.720221	0.000341999	-0.660535	0.0015239	-0.0860179	0.718411	0.0605912	0.799683	0.770762	6.9748e-05	0.441289	0.0514449	-0.108596	0.648579	0.044108	0.853507	-0.285696	0.222065	0.0124345	0.958505	-0.52442	0.0176084	-0.385053	0.0936419	0.219264	0.352987	0.0503198	0.833137	0.0826128	0.729148	-0.172481	0.467122	0.0437455	0.854699	-0.233708	0.321345	0.354512	0.125116	0.372504	0.105779	-0.104537	0.660945
102175198	black	-0.642691	0.00224218	-0.564945	0.00944636	-0.646222	0.0020812	-0.645628	0.00210756	-0.157603	0.506942	0.00023145	0.999227	0.901873	5.58457e-08	0.474253	0.0346318	-0.210587	0.372828	0.0301187	0.899693	-0.161262	0.497002	0.126988	0.593682	-0.329156	0.156453	-0.35574	0.123721	0.0294801	0.901809	-0.227233	0.335313	-0.157259	0.507882	-0.306087	0.189355	-0.0418363	0.86098	-0.484799	0.0302773	0.0321817	0.892858	0.196982	0.405177	-0.0862603	0.717648
102170215	black	-0.304864	0.191219	-0.473608	0.0349135	-0.188391	0.426368	-0.375421	0.102862	-0.0416629	0.861551	0.112289	0.637402	0.677697	0.00102616	0.420677	0.0647518	-0.0877651	0.712921	-0.219074	0.353415	-0.270583	0.24856	-0.242926	0.302068	-0.505191	0.0230821	-0.412153	0.070955	-0.0591636	0.804314	-0.258107	0.271892	-0.177514	0.454022	0.362744	0.115979	0.284115	0.224747	-0.106392	0.655285	-0.135182	0.569868	0.0887902	0.709706	0.00804248	0.973155
102189567	black	-0.419107	0.0658626	-0.484434	0.0304205	-0.318117	0.171663	-0.393292	0.0862481	-0.127156	0.593191	-0.0459408	0.847487	0.62704	0.00308665	0.345446	0.135757	-0.162233	0.494379	-0.203571	0.389325	-0.436117	0.0545675	-0.154777	0.514685	-0.456746	0.0429221	-0.215803	0.360827	0.0220087	0.926619	-0.147255	0.535565	-0.187302	0.429095	0.244183	0.299494	0.135947	0.567666	0.0432141	0.856447	0.0416933	0.861451	0.242855	0.302213	0.104169	0.662073
108634347	black	-0.0901901	0.705324	-0.248301	0.291161	-0.0460407	0.847159	-0.180017	0.447578	-0.241183	0.305658	0.0504936	0.832569	0.745562	0.000161227	0.320193	0.168729	-0.324038	0.163385	-0.25148	0.284824	-0.0107458	0.964137	-0.453575	0.0445747	-0.52264	0.0180666	-0.599102	0.00524786	0.408867	0.0734612	-0.0721021	0.76259	-0.122335	0.607386	0.249846	0.288069	0.540052	0.0139708	-0.372981	0.105298	-0.186339	0.431515	-0.168005	0.478933	-0.00448482	0.985028
102185078	black	-0.295421	0.206033	-0.486377	0.0296644	-0.324224	0.163129	-0.364287	0.114321	0.134325	0.57234	0.31013	0.183278	0.871393	5.679e-07	0.696324	0.000648546	0.0846821	0.722617	-0.351696	0.128355	-0.238836	0.310532	-0.438964	0.052831	-0.663484	0.00142628	-0.636161	0.0025674	0.231828	0.325365	-0.105537	0.657891	0.0436806	0.854913	-0.000557834	0.998138	0.247506	0.292758	-0.40952	0.0729581	-0.158034	0.505766	-0.12453	0.600905	-0.130482	0.583477
102185645	black	-0.431799	0.0572834	-0.452214	0.0452987	-0.42807	0.0597109	-0.4527	0.0450394	-0.117596	0.621475	0.0741443	0.756058	0.920349	9.15419e-09	0.560147	0.0102098	-0.137252	0.56392	-0.340198	0.142201	-0.201479	0.394321	-0.190447	0.421245	-0.462317	0.0401333	-0.396239	0.0837106	0.317479	0.172571	0.186267	0.431695	0.141058	0.553054	-0.313094	0.178906	0.0372686	0.876039	-0.480423	0.0320289	0.0154555	0.948435	-0.212375	0.368691	-0.151616	0.523413
102176596	black	-0.559702	0.010283	-0.530588	0.0160921	-0.620784	0.00349104	-0.696006	0.000653825	-0.255564	0.276811	-0.121133	0.610946	0.587139	0.00649392	0.165792	0.484827	-0.289578	0.215572	0.20081	0.395924	-0.203355	0.389839	0.22328	0.344013	-0.389288	0.0897852	-0.298805	0.200639	0.0416957	0.861443	-0.081431	0.732886	-0.0891082	0.70871	0.0155595	0.948088	0.122631	0.606511	-0.120151	0.613864	0.368947	0.109418	0.50785	0.0222538	-0.0750721	0.753096
102175944	black	-0.432167	0.057048	-0.492509	0.0273752	-0.377977	0.100354	-0.536253	0.0147933	-0.066316	0.781179	0.0997662	0.675591	0.824317	7.85073e-06	0.492119	0.0275164	-0.140779	0.553846	-0.108763	0.648072	-0.154753	0.514751	-0.12975	0.585609	-0.412862	0.0704226	-0.42894	0.0591375	-0.0369811	0.876989	-0.394289	0.0853834	-0.240797	0.306456	0.0407541	0.864544	0.162527	0.493587	-0.394179	0.0854782	-0.209902	0.374423	0.0806707	0.735294	-0.209299	0.375826
102180751	black	-0.323833	0.163666	-0.556453	0.010831	-0.201016	0.395429	-0.499243	0.0250235	-0.0803139	0.736424	0.0875508	0.713594	0.694468	0.000679886	0.371922	0.106369	-0.162786	0.492888	-0.209368	0.375666	-0.150922	0.525338	-0.425698	0.0612944	-0.742166	0.000179196	-0.675037	0.00109281	0.433867	0.0559705	0.0535821	0.822479	-0.0938075	0.694041	0.38928	0.0897926	0.589133	0.00627082	-0.171053	0.470874	0.0728083	0.76033	0.0664438	0.780767	-0.274385	0.241713
102176949	black	-0.436754	0.0541752	-0.455065	0.0437921	-0.455421	0.0436069	-0.463133	0.0397369	-0.0664311	0.780807	0.133696	0.574157	0.958424	3.0307e-11	0.61613	0.00381956	-0.0975155	0.68254	-0.330167	0.15511	-0.205154	0.385567	-0.190018	0.422311	-0.46645	0.0381571	-0.435868	0.0547215	0.251322	0.285138	0.0803418	0.736336	0.10407	0.662375	-0.341719	0.140313	0.0098255	0.967206	-0.533157	0.0154923	-0.0452776	0.849665	-0.209762	0.374748	-0.102607	0.666857
102185444	black	-0.436828	0.0541301	-0.564664	0.00948976	-0.374618	0.103659	-0.532572	0.0156273	-0.116916	0.623505	0.132197	0.578495	0.813424	1.29309e-05	0.454028	0.0443358	-0.184822	0.435341	-0.189644	0.423242	-0.260364	0.267573	-0.28973	0.215319	-0.702345	0.000555139	-0.560711	0.0101175	0.401633	0.0792108	0.0901394	0.705483	0.0850847	0.721349	0.0650325	0.785318	0.307917	0.186588	-0.252944	0.281935	0.21488	0.362934	0.103209	0.665013	-0.209931	0.374354
106503784	black	-0.572305	0.00836598	-0.578419	0.00754724	-0.537626	0.0144917	-0.642765	0.00223872	-0.25045	0.286868	-0.193413	0.41391	0.580663	0.00726371	0.139657	0.557042	-0.322398	0.165649	0.224731	0.340804	-0.0654813	0.78387	0.177495	0.454071	-0.373697	0.104579	-0.417471	0.0670347	0.16534	0.486034	0.00197318	0.993413	-0.206493	0.382407	-0.0329919	0.890177	0.218872	0.353869	-0.257281	0.273484	0.367566	0.110855	0.413526	0.0699262	0.030666	0.897879
102189288	black	-0.301457	0.19648	-0.274961	0.240686	-0.400656	0.080012	-0.33312	0.151228	-0.0946946	0.691284	0.155698	0.512157	0.949138	1.79759e-10	0.628446	0.00300136	-0.0947909	0.690985	-0.365309	0.113233	-0.247335	0.293101	-0.12784	0.591187	-0.366678	0.111787	-0.294622	0.207321	0.0641338	0.788219	-0.0512086	0.83023	0.214556	0.363676	-0.378718	0.0996342	-0.137024	0.564574	-0.518065	0.0192881	-0.14438	0.543648	-0.244798	0.29824	-0.149123	0.530343
108634436	black	-0.398409	0.0818786	-0.2487	0.290359	-0.404978	0.0765116	-0.338873	0.143862	-0.165002	0.48694	-0.000971828	0.996756	0.883595	2.42522e-07	0.522641	0.0180664	-0.168492	0.47764	-0.251567	0.284652	-0.16339	0.491262	0.0937167	0.694324	-0.0897391	0.706735	-0.10705	0.65328	-0.126447	0.595269	-0.227979	0.333687	-0.0389832	0.870382	-0.459498	0.0415262	-0.277135	0.236838	-0.542363	0.0134886	-0.288084	0.218056	-0.225017	0.340174	-0.0396252	0.868265
102183942	black	-0.274426	0.24164	-0.191287	0.41916	-0.422681	0.063355	-0.287079	0.219737	-0.125185	0.598975	0.142979	0.547604	0.915654	1.50626e-08	0.587362	0.00646861	-0.121445	0.610021	-0.321178	0.167348	-0.191056	0.419733	-0.110559	0.642629	-0.334836	0.149004	-0.289555	0.215609	0.132178	0.578551	-0.00758025	0.974697	0.297771	0.202278	-0.463589	0.0395168	-0.156178	0.510841	-0.553142	0.0114137	-0.0961117	0.686887	-0.259585	0.269059	-0.138497	0.560355
102186564	black	-0.581904	0.0071106	-0.51797	0.0193143	-0.582513	0.00703651	-0.657577	0.00162743	-0.147842	0.533921	-0.0740345	0.756409	0.928246	3.68371e-09	0.512626	0.0208253	-0.195455	0.408901	-0.168872	0.476633	-0.219988	0.35136	0.0200192	0.933238	-0.449442	0.0468016	-0.398391	0.0818934	0.113852	0.632697	-0.12706	0.593471	-0.0623376	0.794027	-0.20247	0.391948	0.0401599	0.866502	-0.427382	0.0601666	0.00194034	0.993522	0.0345987	0.884861	-0.185023	0.434832
102169564	black	-0.419519	0.0655698	-0.43678	0.0541594	-0.49024	0.0282056	-0.520894	0.0185254	0.0202358	0.932517	-0.0607161	0.799279	0.513792	0.0204877	0.351792	0.128244	-0.00304773	0.989825	-0.0226515	0.924482	-0.255774	0.276402	0.0291012	0.903065	-0.402682	0.078357	-0.268056	0.25318	0.0894914	0.70751	-0.160958	0.497824	-0.0951717	0.689802	-0.00178595	0.994038	0.0799661	0.737527	-0.102567	0.666979	0.0822748	0.730216	0.301071	0.197081	-0.330492	0.15468
102171309	black	-0.183313	0.439164	-0.126981	0.593702	-0.425735	0.0612693	-0.246082	0.295633	-0.0589894	0.80488	0.117567	0.621561	0.597265	0.00542526	0.382425	0.0960948	-0.0683075	0.774767	-0.207763	0.37942	-0.453526	0.0446008	0.0539385	0.821316	-0.330117	0.155176	-0.151115	0.524802	-0.177471	0.454132	-0.207703	0.37956	0.034515	0.885138	-0.121853	0.608814	-0.150361	0.526897	-0.0937185	0.694318	0.0213676	0.928752	0.169682	0.47449	0.249286	0.289187
108633204	black	-0.366378	0.112103	-0.369059	0.109303	-0.401127	0.079625	-0.413786	0.0697333	-0.106981	0.65349	0.0858337	0.71899	0.984802	3.88811e-15	0.612777	0.00407188	-0.142331	0.54944	-0.336961	0.146281	-0.186571	0.430931	-0.164726	0.487677	-0.415915	0.0681641	-0.418143	0.0665515	0.138435	0.560532	-0.109152	0.646893	0.0172504	0.942456	-0.276085	0.238691	0.0221268	0.926227	-0.558732	0.0104442	-0.199848	0.398238	-0.23126	0.326585	-0.0948808	0.690706
102180758	black	0.288922	0.216659	0.34239	0.139485	0.267838	0.253581	0.367634	0.110785	0.0660118	0.782159	-0.134469	0.571925	-0.665543	0.00136127	-0.411019	0.071812	0.107796	0.651009	0.404487	0.0769041	0.500397	0.0246372	0.188212	0.426816	0.677129	0.0010401	0.31541	0.175541	-0.236394	0.315654	-0.0810241	0.734174	-0.165816	0.484763	-0.145892	0.539389	-0.13907	0.558719	-0.0460977	0.846972	-0.182677	0.440783	-0.0951798	0.689777	0.438102	0.0533527
102168710	black	-0.343813	0.13774	-0.375372	0.10291	-0.402723	0.0783239	-0.30341	0.193453	0.203499	0.389496	0.365114	0.11344	0.910776	2.45302e-08	0.810276	1.48487e-05	0.192186	0.416935	-0.391833	0.087525	-0.290622	0.213847	-0.194757	0.410611	-0.364227	0.114386	-0.340226	0.142167	-0.0683282	0.774701	-0.196865	0.405462	0.0954757	0.688859	-0.441983	0.0510365	-0.237791	0.312717	-0.550968	0.0118098	-0.293841	0.208584	-0.265657	0.257615	-0.0624816	0.793561
102172593	black	0.543442	0.013268	0.479735	0.0323115	0.536454	0.0147489	0.578459	0.00754211	0.20626	0.382954	0.163564	0.490797	-0.498214	0.0253721	-0.103999	0.662593	0.287192	0.219547	-0.346117	0.134949	-0.223649	0.343196	-0.213133	0.366943	0.13902	0.558862	0.403979	0.0773112	-0.335285	0.148426	0.105129	0.659138	0.312681	0.179512	0.309271	0.184558	-0.192898	0.415178	0.502979	0.0237895	-0.12682	0.594173	-0.231193	0.326729	0.00295145	0.990147
102179192	black	-0.134973	0.570472	-0.309275	0.184551	-0.125157	0.599059	-0.273499	0.243299	-0.189424	0.423789	0.130072	0.584672	0.81853	1.02758e-05	0.448122	0.0475308	-0.212616	0.368133	-0.389249	0.0898207	-0.258394	0.27134	-0.321115	0.167436	-0.586527	0.0065637	-0.423377	0.0628746	0.321045	0.167534	0.123031	0.605328	0.204938	0.386079	0.0537174	0.822038	0.232147	0.324679	-0.287926	0.218319	0.0206937	0.930993	-0.173509	0.464431	-0.230811	0.32755
102187872	black	-0.427623	0.0600068	-0.510477	0.0214585	-0.475809	0.0339605	-0.547946	0.012379	-0.0838974	0.725091	0.0115228	0.961545	0.857699	1.33994e-06	0.492227	0.0274772	-0.147782	0.534089	-0.0107741	0.964042	0.0310331	0.896662	-0.172963	0.465861	-0.481793	0.0314721	-0.642101	0.00227009	0.161233	0.497079	-0.204469	0.387191	-0.104184	0.662026	-0.0414913	0.862116	0.310904	0.182129	-0.570045	0.00868634	-0.0773234	0.745923	0.0432107	0.856458	-0.113411	0.634022
102176228	black	-0.0274174	0.908651	-0.0769845	0.747001	0.1537	0.517652	0.05622	0.813883	0.00309427	0.98967	-0.195692	0.408323	-0.62785	0.00303727	-0.481345	0.0316534	-0.0103575	0.965432	0.398416	0.0818729	0.160116	0.500106	0.0801622	0.736905	0.210328	0.373431	0.194556	0.411102	-0.132109	0.57875	-0.145657	0.540051	-0.354887	0.124688	0.584388	0.00681232	0.270497	0.248718	0.506196	0.0227662	0.0975147	0.682543	0.447188	0.0480518	0.0697121	0.770254
102177700	black	0.089726	0.706776	-0.0715973	0.764207	-0.124678	0.600468	0.00662271	0.977893	-0.150218	0.527295	0.19298	0.414976	0.639765	0.00238336	0.382721	0.0958163	-0.149021	0.530629	-0.363423	0.115247	-0.129735	0.585653	-0.589896	0.00618718	-0.614713	0.00392458	-0.495335	0.0263681	0.520557	0.018615	0.274764	0.241037	0.513489	0.020575	0.0958795	0.687606	0.37921	0.0991594	-0.26495	0.258931	0.0843784	0.723574	-0.240873	0.306298	-0.0139228	0.953543
102183132	black	-0.437408	0.0537749	-0.304143	0.192324	-0.448876	0.0471135	-0.410101	0.0725123	-0.174808	0.461041	-0.0193121	0.935591	0.909405	2.79962e-08	0.521039	0.0184869	-0.187476	0.42866	-0.182065	0.442341	-0.0965469	0.685538	0.0640719	0.78842	-0.115478	0.627813	-0.1824	0.441487	-0.0783303	0.742721	-0.235228	0.318117	-0.073569	0.757897	-0.435354	0.0550402	-0.198386	0.401769	-0.600088	0.00515465	-0.273301	0.243653	-0.193384	0.41398	-0.0276083	0.908018
108633198	black	-0.498717	0.0252012	-0.496221	0.0260584	-0.494894	0.0265231	-0.52516	0.0174207	-0.0241252	0.919583	0.130729	0.582759	0.941334	6.31155e-10	0.636213	0.00256462	-0.0538863	0.821487	-0.202839	0.391067	-0.217484	0.357007	-0.10979	0.644956	-0.401803	0.0790723	-0.396197	0.0837464	0.00646547	0.978418	-0.187906	0.42758	-0.0604693	0.800078	-0.239465	0.309221	-0.029352	0.902234	-0.490874	0.0279713	-0.142681	0.54845	-0.0357993	0.880893	-0.106281	0.655621
108635301	black	0.441661	0.0512258	0.347771	0.13297	0.489889	0.0283356	0.60186	0.00499054	-0.103475	0.664196	-0.0143555	0.952101	-0.576716	0.00776837	-0.451321	0.0457788	-0.0637219	0.78955	0.118613	0.618441	0.418567	0.0662477	-0.141223	0.552585	0.380829	0.0976077	0.223842	0.342769	0.226983	0.335858	0.243062	0.301789	0.144989	0.54193	0.144592	0.54305	0.18879	0.42537	0.124759	0.60023	-0.0742666	0.755668	-0.264933	0.258963	0.231749	0.325534
102187310	black	-0.355812	0.12364	-0.347324	0.133502	-0.372136	0.106152	-0.383989	0.0946294	-0.0466004	0.845323	0.174377	0.462165	0.979787	4.97204e-14	0.659664	0.00155378	-0.0785918	0.74189	-0.344646	0.136726	-0.192662	0.415759	-0.165017	0.486898	-0.374775	0.103503	-0.387927	0.0910114	0.0564671	0.813078	-0.139172	0.558427	0.0356229	0.881475	-0.337628	0.145434	-0.0678553	0.776222	-0.584418	0.00680878	-0.237877	0.312537	-0.264555	0.259668	-0.0947264	0.691185
108635555	black	-0.497198	0.0257202	-0.517895	0.0193348	-0.48814	0.0289916	-0.561884	0.00992777	-0.12049	0.612856	-0.0400739	0.866785	0.744789	0.000165173	0.356332	0.123053	-0.196135	0.40724	0.265069	0.25871	0.368683	0.109693	-0.0341801	0.886245	-0.234479	0.319704	-0.645002	0.00213571	0.18218	0.442047	-0.23991	0.308296	-0.205161	0.385551	-0.221951	0.346969	0.304601	0.191623	-0.780707	4.8675e-05	-0.110703	0.642193	0.0285297	0.904961	-0.127078	0.593418
1485857	black	-0.376638	0.101662	-0.471377	0.0359003	-0.367721	0.110694	-0.388398	0.090586	0.176443	0.456793	0.345249	0.135995	0.885083	2.17224e-07	0.720355	0.000340717	0.1199	0.614609	-0.20108	0.395276	0.0536288	0.822327	-0.254056	0.279753	-0.37724	0.101072	-0.601027	0.00506715	0.205378	0.385037	-0.14304	0.547432	-0.00952818	0.968198	-0.447512	0.0478705	0.0431434	0.856679	-0.779874	5.0199e-05	-0.292554	0.210678	-0.310281	0.183053	-0.221195	0.348655
1485859	black	-0.410901	0.0719018	-0.408889	0.073444	-0.459727	0.0414118	-0.418803	0.066079	0.133518	0.57467	0.274851	0.240883	0.954857	6.27502e-11	0.770172	7.12148e-05	0.100105	0.674547	-0.334286	0.149714	-0.231244	0.326619	-0.14828	0.532697	-0.402003	0.0789088	-0.42601	0.0610843	0.0161585	0.946093	-0.177437	0.454221	0.0376258	0.87486	-0.457915	0.0423249	-0.15899	0.503164	-0.611232	0.00419264	-0.236977	0.314426	-0.224681	0.340916	-0.155656	0.512272
1485860	black	-0.409424	0.0730312	-0.474252	0.0346326	-0.522068	0.0182159	-0.567494	0.00906	0.0155293	0.948189	0.223156	0.34429	0.863144	9.62986e-07	0.573908	0.00814458	-0.0409114	0.864026	-0.0636742	0.789704	-0.144082	0.544487	-0.125211	0.598901	-0.539405	0.0141081	-0.600164	0.00514757	0.0924514	0.698264	-0.157778	0.506465	0.0380123	0.873584	-0.198455	0.401603	0.110826	0.641822	-0.514478	0.0202913	0.0404302	0.865611	0.0882133	0.711515	-0.114302	0.631344
1485862	black	-0.432274	0.0569797	-0.467024	0.0378884	-0.440588	0.0518599	-0.429721	0.0586264	0.20638	0.382673	0.325215	0.161773	0.848234	2.30683e-06	0.714052	0.000405845	0.150903	0.525392	-0.104702	0.660444	0.098833	0.67847	-0.17984	0.448031	-0.308423	0.185827	-0.580541	0.00727883	0.133388	0.575046	-0.173344	0.464862	-0.0178663	0.940405	-0.546044	0.0127483	-0.0379828	0.873682	-0.825135	7.55171e-06	-0.259301	0.269601	-0.257185	0.273669	-0.207769	0.379405
1485863	black	-0.42088	0.0646088	-0.484993	0.0302014	-0.495683	0.0262461	-0.458883	0.041835	0.20621	0.383073	0.356313	0.123074	0.909405	2.79966e-08	0.793283	3.00633e-05	0.180725	0.445764	-0.452891	0.0449373	-0.42531	0.0615564	-0.253375	0.281089	-0.607891	0.00446399	-0.452173	0.0453207	0.147735	0.53422	0.0189968	0.936641	0.178238	0.452153	-0.351189	0.128944	-0.107709	0.651275	-0.397497	0.0826447	-0.0451355	0.850132	-0.144997	0.541908	-0.22572	0.338627
1485864	black	-0.362356	0.116398	-0.395652	0.0842122	-0.359232	0.119817	-0.342319	0.139572	0.0393801	0.869073	0.231934	0.325136	0.821616	8.91194e-06	0.56793	0.00899527	-0.0118988	0.960291	-0.0136977	0.954293	0.25449	0.278904	-0.134328	0.572331	-0.206575	0.382213	-0.56058	0.0101389	0.186462	0.431205	-0.141913	0.550627	-0.0173741	0.942044	-0.508976	0.0219102	0.0490247	0.837376	-0.876994	3.88566e-07	-0.258936	0.2703	-0.28284	0.226926	-0.179897	0.447885
1485865	black	-0.351038	0.12912	-0.384636	0.0940275	-0.320131	0.168815	-0.334592	0.149319	0.0946851	0.691313	0.253149	0.281532	0.785295	4.0978e-05	0.580695	0.00725976	0.0356888	0.881258	-0.0268945	0.910386	0.286215	0.221191	-0.17099	0.471041	-0.19378	0.413008	-0.579967	0.00735071	0.191626	0.418321	-0.141032	0.553128	-0.0442583	0.853014	-0.51937	0.0189332	0.053625	0.822339	-0.895506	9.60158e-08	-0.299137	0.200115	-0.336425	0.146965	-0.175985	0.457981
1485868	black	-0.305116	0.190835	-0.320033	0.168953	-0.313954	0.177652	-0.292142	0.211351	0.0446393	0.851762	0.239431	0.309293	0.875838	4.20858e-07	0.635174	0.0026198	-0.00259397	0.99134	-0.157066	0.508409	0.126172	0.596074	-0.164362	0.488653	-0.215811	0.360809	-0.48692	0.0294559	0.11631	0.625318	-0.203028	0.390617	-0.0166946	0.944307	-0.511651	0.0211106	-0.033822	0.88743	-0.840944	3.42152e-06	-0.35236	0.127586	-0.361702	0.117109	-0.129044	0.587667
102190690	black	-0.353416	0.126369	-0.341362	0.140754	-0.373029	0.10525	-0.38095	0.0974921	-0.0437048	0.854833	0.179983	0.447664	0.97847	8.73137e-14	0.662798	0.0014485	-0.0742554	0.755704	-0.343505	0.138116	-0.192736	0.415578	-0.163442	0.491124	-0.368397	0.10999	-0.381232	0.0972237	0.0504353	0.832759	-0.143787	0.54532	0.0417438	0.861285	-0.347283	0.133551	-0.0786935	0.741567	-0.58706	0.00650291	-0.241766	0.304453	-0.26603	0.256921	-0.100748	0.672568
102170606	black	-0.358015	0.121167	-0.346327	0.134696	-0.37203	0.106259	-0.385732	0.0930154	-0.0478108	0.841353	0.174581	0.461632	0.978549	8.45024e-14	0.657709	0.00162268	-0.0803413	0.736338	-0.343425	0.138214	-0.192988	0.414956	-0.159694	0.501249	-0.369569	0.108776	-0.382641	0.0958912	0.0532479	0.823569	-0.145635	0.540113	0.0291785	0.902809	-0.34003	0.142411	-0.0717768	0.763632	-0.583324	0.00693875	-0.242667	0.3026	-0.262897	0.262778	-0.102	0.668721
102178131	black	-0.358898	0.120186	-0.405863	0.0758098	-0.378788	0.0995666	-0.393536	0.0860363	0.0728816	0.760095	0.290688	0.213737	0.959163	2.58618e-11	0.723747	0.000309509	0.0341406	0.886376	-0.291284	0.212757	-0.143277	0.546762	-0.22855	0.332444	-0.41599	0.0681093	-0.493164	0.027139	0.108378	0.649242	-0.107437	0.652102	0.0432211	0.856424	-0.402954	0.0781365	-0.0509159	0.831187	-0.657215	0.00164048	-0.210524	0.372975	-0.250013	0.287737	-0.115163	0.628759
102181186	black	-0.503907	0.0234906	-0.604434	0.00475988	-0.531263	0.0159327	-0.564725	0.00948034	-0.165336	0.486045	-0.0212122	0.929269	0.715826	0.000386526	0.329396	0.156134	-0.225643	0.338796	-0.129498	0.586345	-0.169643	0.474595	-0.278947	0.233659	-0.713104	0.0004165	-0.586496	0.00656715	0.700624	0.000580583	0.327784	0.158291	0.141907	0.550644	0.00782799	0.973871	0.429397	0.0588379	-0.226409	0.337115	0.373061	0.105219	0.136088	0.567262	-0.197325	0.404343
102187306	black	-0.363894	0.114743	-0.435149	0.0551678	-0.462943	0.0398291	-0.421711	0.0640277	0.128893	0.588109	0.335708	0.147882	0.87116	5.7671e-07	0.72315	0.000314822	0.130073	0.584666	-0.443505	0.0501494	-0.367059	0.111387	-0.300076	0.198638	-0.628419	0.00300293	-0.454986	0.0438334	0.287204	0.219527	0.291384	0.212593	0.400575	0.0800788	-0.378273	0.100066	-0.074581	0.754664	-0.394723	0.0850091	0.138744	0.559648	-0.202805	0.39115	-0.199043	0.40018
102176516	black	-0.687001	0.000819316	-0.687208	0.000815138	-0.605772	0.00464346	-0.696451	0.00064645	-0.387135	0.0917314	-0.438353	0.0532002	0.615171	0.00389038	0.0911843	0.702217	-0.418506	0.0662912	0.107814	0.650954	-0.0555274	0.816138	0.0705832	0.767458	-0.395618	0.0842411	-0.320507	0.168287	0.411204	0.071672	0.215032	0.362587	-0.114097	0.631958	0.106308	0.655539	0.362628	0.116105	-0.146996	0.53629	0.372279	0.106007	0.31187	0.180703	-0.0514675	0.829384
102189585	black	-0.623473	0.00331211	-0.547874	0.0123928	-0.65053	0.00189799	-0.671032	0.00120005	-0.0279824	0.906776	0.0359973	0.880238	0.847089	2.45745e-06	0.545346	0.0128862	-0.0757889	0.75081	-0.100965	0.671901	-0.344629	0.136746	0.0367835	0.877641	-0.451794	0.0455241	-0.332112	0.152546	-0.0327481	0.890983	-0.271022	0.247764	-0.135661	0.568489	-0.157456	0.507345	-0.0475869	0.842087	-0.290084	0.214733	0.0151593	0.949422	0.243417	0.30106	-0.193743	0.413098
102168257	black	-0.429988	0.058453	-0.431519	0.0574634	-0.458938	0.0418072	-0.434534	0.0555519	-0.0670214	0.778906	0.164229	0.48901	0.981621	2.12619e-14	0.640089	0.0023674	-0.0964102	0.685962	-0.271874	0.246222	-0.221052	0.348976	-0.12593	0.596786	-0.424442	0.0621459	-0.411147	0.0717152	0.102911	0.665924	-0.0753992	0.752053	0.0697506	0.77013	-0.344551	0.136841	-0.0549559	0.818	-0.547628	0.0124401	-0.0918152	0.700248	-0.136781	0.56527	-0.0742187	0.755821
102179194	black	-0.520379	0.0186622	-0.525196	0.0174115	-0.554909	0.0110996	-0.595931	0.0055571	-0.0729196	0.759974	0.0902964	0.704991	0.958526	2.96556e-11	0.597068	0.00544454	-0.11793	0.620479	-0.246372	0.295046	-0.320496	0.168302	-0.105569	0.657795	-0.575628	0.00791243	-0.466379	0.0381901	0.144496	0.543321	-0.0780746	0.743533	0.0205777	0.931379	-0.159621	0.501447	0.0642762	0.787759	-0.379808	0.0985844	0.0385054	0.871958	0.0536472	0.822267	-0.185886	0.432656
102174741	black	-0.714412	0.000401863	-0.637475	0.00249895	-0.71615	0.000383085	-0.699831	0.000592652	-0.188513	0.426064	-0.0647356	0.786276	0.729625	0.000261193	0.315697	0.175128	-0.23898	0.310231	0.226812	0.336235	-0.195597	0.408554	0.269446	0.250632	-0.32253	0.165467	-0.290689	0.213736	0.0167753	0.944038	-0.193359	0.414042	-0.170127	0.473316	-0.229152	0.331137	-0.0381738	0.873052	-0.301445	0.196498	0.279913	0.231976	0.484513	0.0303897	-0.0557263	0.81549
102180397	black	-0.353563	0.1262	-0.392801	0.0866766	-0.42176	0.063994	-0.407579	0.0744614	-0.0170124	0.943248	0.172046	0.468265	0.983038	1.0381e-14	0.669993	0.00122926	-0.0586568	0.80596	-0.253771	0.28031	-0.10567	0.657486	-0.215292	0.361992	-0.435025	0.0552452	-0.528271	0.0166488	0.112348	0.637225	-0.168746	0.476968	0.0256106	0.914649	-0.2954	0.206067	0.0552427	0.817065	-0.652213	0.00183016	-0.217702	0.356512	-0.205926	0.383742	-0.0711062	0.765781
102176613	black	-0.467725	0.0375627	-0.437164	0.0539239	-0.487057	0.0294036	-0.488767	0.0287549	-0.0767694	0.747686	0.154413	0.515687	0.970339	1.51527e-12	0.614159	0.00396627	-0.116959	0.623378	-0.229668	0.33002	-0.232779	0.323327	-0.0803606	0.736277	-0.399452	0.0810081	-0.387033	0.0918244	0.0375408	0.875141	-0.167298	0.480812	-0.0232777	0.9224	-0.307733	0.186864	-0.0607371	0.79921	-0.515916	0.0198842	-0.118998	0.617292	-0.0639888	0.788688	-0.102519	0.667129
102171246	black	-0.57271	0.0083096	-0.605959	0.00462741	-0.526953	0.0169724	-0.609547	0.00432771	-0.198873	0.400593	-0.0667814	0.779679	0.617738	0.00370332	0.233025	0.322801	-0.250331	0.287105	0.261725	0.264989	-0.192885	0.415211	0.136247	0.566806	-0.355042	0.124512	-0.329177	0.156427	-0.08195	0.731243	-0.287091	0.219717	-0.289359	0.215935	0.120659	0.612353	0.148109	0.533174	-0.146719	0.537067	0.222751	0.345188	0.58116	0.00720213	0.0334901	0.888528
102168274	black	-0.582195	0.00707516	-0.54423	0.013109	-0.57132	0.00850443	-0.634889	0.00263508	-0.277485	0.236221	-0.163918	0.489844	0.821698	8.87812e-06	0.324989	0.162081	-0.337268	0.145891	0.0288687	0.903837	-0.210717	0.372528	0.0657298	0.783068	-0.428457	0.0594555	-0.371661	0.106635	0.0528195	0.824968	-0.212055	0.369428	-0.204707	0.386626	0.0501079	0.83383	0.178809	0.450682	-0.264939	0.258952	0.113758	0.632979	0.323377	0.164295	-0.0439068	0.854169
102190431	black	-0.363018	0.115684	-0.356054	0.123366	-0.391465	0.0878496	-0.384208	0.0944252	-0.0314344	0.895333	0.184277	0.43672	0.979024	6.91987e-14	0.676406	0.00105808	-0.0549327	0.818075	-0.369572	0.108772	-0.229063	0.33133	-0.171014	0.470978	-0.391351	0.0879496	-0.371193	0.107111	0.0649266	0.78566	-0.0963546	0.686134	0.0800983	0.737108	-0.353798	0.125931	-0.0929445	0.696728	-0.559604	0.0102992	-0.206705	0.381907	-0.264029	0.260653	-0.0929204	0.696802
102190893	black	-0.346392	0.134618	-0.388442	0.0905464	-0.377399	0.100916	-0.375944	0.102344	0.0157753	0.94737	0.242567	0.302806	0.981887	1.86671e-14	0.709297	0.000461729	-0.013095	0.956303	-0.380266	0.0981449	-0.232232	0.324497	-0.24349	0.300912	-0.452803	0.0449843	-0.439656	0.0524158	0.0954129	0.689054	-0.0773075	0.745973	0.0918894	0.700016	-0.315762	0.175034	-0.0403856	0.865758	-0.56303	0.0097452	-0.19503	0.40994	-0.263335	0.261954	-0.0676601	0.77685
102181524	black	0.223161	0.344278	0.286472	0.220757	0.1903	0.421608	0.336086	0.147398	-0.145681	0.539982	-0.138448	0.560496	-0.568362	0.0089314	-0.432692	0.0567138	-0.0460926	0.846989	-0.0536498	0.822258	-0.214773	0.363179	0.0943967	0.692209	0.1469	0.53656	0.559133	0.0103773	0.13399	0.573307	0.518182	0.0192561	0.466003	0.0383667	0.146863	0.536662	-0.162214	0.494431	0.676715	0.00105035	0.454717	0.0439739	0.145382	0.540825	-0.140918	0.55345
108637793	black	0.0517782	0.828369	-0.115701	0.627144	0.162735	0.493026	-0.140076	0.55585	0.0507727	0.831656	0.354623	0.124989	0.687215	0.000815004	0.52545	0.0173475	-0.0174193	0.941893	-0.521757	0.0182973	-0.331903	0.152819	-0.475269	0.0341924	-0.539424	0.014104	-0.437445	0.0537524	-0.0391723	0.869758	-0.238557	0.311114	-0.0829126	0.7282	0.276968	0.237132	0.20488	0.386217	-0.182235	0.441906	-0.349711	0.130674	-0.274576	0.241372	-0.105208	0.658896
102183172	black	-0.381778	0.0967057	-0.573763	0.0081645	-0.450258	0.0463555	-0.305648	0.190023	0.10371	0.663478	0.270888	0.248007	0.661103	0.00150469	0.531609	0.0158515	0.0690466	0.772391	-0.0653111	0.784419	-0.218614	0.354452	-0.350334	0.129943	-0.600023	0.00516078	-0.531191	0.0159495	0.374765	0.103513	0.00441144	0.985273	0.0909931	0.702814	-0.0570635	0.811138	0.225142	0.3399	-0.283177	0.226347	0.152795	0.520149	0.180175	0.447173	0.0993879	0.676758
102190167	black	-0.219628	0.352168	-0.328046	0.15794	-0.210949	0.371988	-0.295519	0.205875	-0.161708	0.495796	0.0298149	0.900699	0.510449	0.021467	0.221841	0.347214	-0.194211	0.411948	-0.108997	0.647363	-0.0191487	0.936135	-0.294869	0.206923	-0.327094	0.159222	-0.313929	0.177688	0.389404	0.0896814	-0.0275332	0.908267	-0.0283146	0.905674	0.0994332	0.676618	0.317084	0.173136	-0.222875	0.344912	-0.0913699	0.701638	-0.0691361	0.772104	-0.00686828	0.977073
102185615	black	0.271047	0.247718	0.122525	0.606824	0.440615	0.0518436	0.26774	0.253761	-0.00657383	0.978056	0.0425838	0.85852	-0.424297	0.0622448	-0.278929	0.233691	0.0503153	0.833152	-0.0311839	0.896163	-0.113994	0.63227	-0.0407578	0.864532	0.100612	0.672987	0.266085	0.25682	-0.137952	0.561915	0.286332	0.220994	0.0179273	0.940201	0.375805	0.102482	0.00831896	0.972233	0.471089	0.0360294	0.175931	0.45812	0.0796164	0.738637	0.113179	0.634721
100860899	black	-0.481269	0.0316843	-0.438978	0.0528226	-0.504417	0.0233277	-0.501227	0.0243621	-0.0861513	0.717991	0.115006	0.62923	0.970968	1.2523e-12	0.612173	0.00411873	-0.120402	0.613118	-0.221606	0.347738	-0.240025	0.308056	-0.0342307	0.886078	-0.382346	0.0961696	-0.358491	0.120638	0.0417569	0.861242	-0.154382	0.515774	-0.00406909	0.986416	-0.354194	0.125478	-0.10136	0.670687	-0.522652	0.0180635	-0.0949703	0.690427	-0.0661076	0.78185	-0.0921045	0.699346
102169720	black	-0.392573	0.086876	-0.450694	0.0461181	-0.445952	0.0487482	-0.412687	0.0705534	-0.103625	0.663738	0.133564	0.574537	0.882779	2.57461e-07	0.554794	0.0111199	-0.110086	0.64406	-0.356155	0.123252	-0.20587	0.383875	-0.322385	0.165667	-0.577359	0.00768423	-0.448893	0.047104	0.50506	0.0231235	0.356332	0.123052	0.355617	0.12386	-0.27569	0.239391	0.122116	0.608035	-0.422287	0.0636273	0.15549	0.512728	-0.210773	0.372397	-0.189132	0.424518
108633902	black	-0.444652	0.049489	-0.433453	0.0562316	-0.461532	0.0405177	-0.548804	0.0122152	0.0149633	0.950075	-0.0320608	0.893259	0.55406	0.0112497	0.370895	0.107414	-0.0158523	0.947113	-0.19076	0.420468	-0.269385	0.250743	0.0518216	0.828227	-0.382344	0.0961715	-0.260448	0.267414	0.131333	0.581003	0.162874	0.492652	0.0432177	0.856435	-0.273128	0.243964	-0.0714891	0.764554	-0.230171	0.328931	0.212827	0.367646	0.0150278	0.94986	-0.0914763	0.701306
102182753	black	-0.243828	0.300219	-0.350701	0.129513	-0.176627	0.456317	-0.372429	0.105856	-0.245728	0.29635	-0.141729	0.551147	0.680287	0.000964599	0.235101	0.318384	-0.332737	0.151728	-0.119215	0.616648	-0.0411503	0.863239	-0.140804	0.553777	-0.403486	0.0777076	-0.503821	0.0235182	0.110307	0.643393	-0.201821	0.393501	-0.348056	0.132631	0.267964	0.253348	0.43579	0.0547695	-0.302497	0.194863	-0.144669	0.542831	0.0318427	0.893981	0.02988	0.900484
102179349	black	-0.540333	0.0139113	-0.410491	0.0722138	-0.475117	0.0342577	-0.502826	0.0238393	-0.163141	0.491933	-0.02446	0.918471	0.695212	0.00066717	0.339053	0.143636	-0.223821	0.342816	-0.045956	0.847437	-0.11639	0.62508	0.0391344	0.869883	-0.152933	0.519769	-0.161935	0.495182	0.0303291	0.898995	-0.338092	0.144847	-0.282843	0.22692	-0.192577	0.415969	-0.024856	0.917155	-0.341216	0.140935	-0.209653	0.375002	0.080496	0.735847	-0.190799	0.420368
100861081	black	-0.434656	0.0554753	-0.303711	0.192988	-0.332082	0.152585	-0.496435	0.025984	-0.276122	0.238626	-0.0473641	0.842818	0.686431	0.000830867	0.266704	0.255674	-0.312889	0.179206	-0.235127	0.318329	-0.438083	0.0533642	0.0898563	0.706368	-0.300663	0.197718	-0.0303389	0.898963	-0.154722	0.514837	-0.134876	0.570751	-0.127967	0.590814	0.0573676	0.810149	-0.0959448	0.687404	-0.0111828	0.962679	0.0501756	0.833609	0.150098	0.527627	-0.102984	0.665703
102170678	black	-0.327368	0.158851	-0.135088	0.570139	-0.462017	0.0402801	-0.337623	0.145441	-0.404125	0.0771938	-0.154421	0.515664	0.662576	0.00145576	0.210625	0.37274	-0.382316	0.0961974	-0.1805	0.446339	-0.425542	0.0613998	0.0687363	0.773389	-0.331609	0.153206	-0.0108836	0.963677	0.10138	0.670624	0.0943814	0.692257	0.240729	0.306596	-0.0949813	0.690393	-0.0998041	0.675475	0.000109163	0.999636	0.274211	0.242025	0.209943	0.374327	-0.0734468	0.758288
102168484	blue	0.254003	0.279857	0.0540171	0.82106	0.155332	0.513161	0.154439	0.515615	0.025547	0.91486	0.113348	0.634212	-0.224608	0.341077	-0.114646	0.630309	0.0591892	0.804231	-0.225679	0.338717	-0.0767896	0.747622	-0.472582	0.0353645	-0.507753	0.0222835	-0.234483	0.319697	0.725493	0.000294419	0.811639	1.399e-05	0.691459	0.000733445	0.294359	0.207746	0.424995	0.0617698	0.342831	0.138942	0.567403	0.00907364	-0.0775477	0.745209	-0.300581	0.197847
102177277	blue	0.0739471	0.756689	0.0917181	0.700551	-0.0689012	0.772859	0.0871964	0.714706	-0.239198	0.309777	-0.151246	0.52444	-0.187216	0.42931	-0.239707	0.308718	-0.124113	0.602134	-0.168016	0.478904	-0.195989	0.407597	-0.0679108	0.776043	-0.174375	0.462171	0.241127	0.305773	0.487781	0.0291276	0.946378	2.8633e-10	0.7917	3.19997e-05	-0.00655091	0.978132	-0.00636309	0.978759	0.412009	0.071063	0.720074	0.000343413	0.00916114	0.969423	-0.167126	0.481269
102182828	blue	0.0377217	0.874544	-0.00421639	0.985924	-0.09058	0.704105	0.0102258	0.965871	-0.148216	0.532875	-0.0372707	0.876032	0.0555612	0.816028	-0.0168015	0.943951	-0.0600999	0.801276	-0.318082	0.171713	-0.161823	0.495485	-0.268003	0.253278	-0.371602	0.106694	-0.0304414	0.898623	0.630112	0.00290281	0.971549	1.04633e-12	0.823815	8.039e-06	-0.0423038	0.859441	0.117642	0.621338	0.195778	0.408113	0.612013	0.00413118	-0.191917	0.417601	-0.214933	0.362813
102186050	blue	-0.0918995	0.699985	-0.101457	0.670387	-0.163367	0.491324	-0.0614435	0.796922	0.181193	0.444567	0.0907025	0.703722	-0.0740223	0.756448	0.140011	0.556033	0.256814	0.274386	-0.455271	0.0436845	-0.514595	0.0202579	-0.211594	0.370494	-0.413205	0.070166	0.107843	0.650867	0.37956	0.0988222	0.781951	4.64738e-05	0.607084	0.00453167	-0.0330488	0.889988	-0.117198	0.622664	0.477789	0.0331208	0.539754	0.0140339	-0.0499227	0.834437	-0.129006	0.587779
102180699	blue	-0.354416	0.125225	-0.309447	0.184295	-0.507985	0.0222123	-0.389539	0.0895609	-0.29516	0.206454	-0.199414	0.399286	0.314925	0.176243	-0.000119104	0.999602	-0.267692	0.253849	-0.0679494	0.775919	-0.246354	0.295083	-0.00804639	0.973142	-0.504912	0.0231704	-0.16902	0.476242	0.656149	0.00167943	0.738156	0.000202591	0.563674	0.00964383	-0.103689	0.66354	0.157989	0.50589	0.117626	0.621384	0.795512	2.75081e-05	0.225452	0.339217	-0.181501	0.443778
102189159	blue	0.347755	0.132989	0.27689	0.23727	0.417976	0.066671	0.21957	0.352298	-0.449515	0.0467619	-0.307838	0.186707	-0.171991	0.468409	-0.448831	0.0471383	-0.430756	0.0579545	-0.208888	0.376787	0.161345	0.496778	-0.200531	0.396596	-0.0365446	0.87843	0.0407967	0.864404	0.388608	0.0903966	0.5764	0.00781002	0.262536	0.263458	0.43714	0.0539388	0.432465	0.0568584	0.229978	0.329348	0.182726	0.440656	-0.310272	0.183066	-0.0101605	0.966089
102191554	blue	0.0546665	0.818943	0.0580611	0.807895	-0.0594397	0.803418	-0.0127311	0.957516	-0.149385	0.529612	-0.0920704	0.699452	-0.0677103	0.776688	-0.0933339	0.695515	-0.0388155	0.870934	-0.293727	0.208769	-0.242201	0.303557	-0.126652	0.594666	-0.270396	0.248902	0.144966	0.541994	0.424357	0.0622041	0.941986	5.72187e-10	0.793528	2.97721e-05	-0.000722071	0.997589	-0.0142013	0.952615	0.348291	0.132351	0.644915	0.00213963	-0.104073	0.662365	-0.244797	0.298244
108633184	blue	-0.187691	0.42812	-0.113421	0.633992	-0.341561	0.140507	-0.187709	0.428074	-0.237938	0.312409	-0.104537	0.660947	0.179086	0.449968	0.0230592	0.923127	-0.137436	0.563393	-0.269482	0.250567	-0.40647	0.0753308	-0.0526007	0.825682	-0.370077	0.108253	0.17202	0.468333	0.435592	0.0548926	0.766187	8.182e-05	0.809763	1.51833e-05	-0.0727557	0.760498	-0.0936685	0.694474	0.338972	0.143737	0.687856	0.0008022	0.0869016	0.715633	-0.346543	0.134437
102175162	blue	-0.311872	0.1807	-0.431967	0.0571763	-0.262629	0.263283	-0.42937	0.0588556	-0.32106	0.167513	-0.261683	0.26507	0.166411	0.483175	-0.199194	0.399816	-0.355417	0.124087	0.0860157	0.718418	-0.0231041	0.922977	-0.11548	0.627806	-0.550798	0.0118414	-0.387403	0.091487	0.626446	0.00312327	0.569008	0.00883673	0.146645	0.537276	0.4521	0.0453598	0.627298	0.00307083	0.212761	0.367798	0.664425	0.00139626	0.348531	0.132066	-0.246774	0.294234
102185605	blue	-0.0832179	0.727236	-0.0782493	0.742978	-0.195981	0.407616	-0.214431	0.363961	-0.264186	0.260358	-0.194873	0.410326	0.11671	0.624124	-0.0806324	0.735415	-0.167827	0.479406	-0.248657	0.290447	-0.27725	0.236635	0.0265367	0.911574	-0.313975	0.177621	0.086808	0.715927	0.299233	0.199964	0.813716	1.27642e-05	0.668019	0.00128643	0.0561907	0.813978	0.0158394	0.947156	0.298223	0.20156	0.648154	0.00199727	0.0118597	0.960421	-0.253776	0.280302
102183545	blue	0.150826	0.525606	0.263405	0.261823	0.108595	0.648581	0.140476	0.554708	0.165941	0.484427	-0.00679111	0.977331	0.046947	0.844186	0.203844	0.388674	0.175741	0.458616	-0.399654	0.0808407	-0.40773	0.0743436	0.18093	0.44524	0.143692	0.54559	0.302963	0.194143	-0.584595	0.00678792	-0.518933	0.0190516	-0.274243	0.241968	-0.00625515	0.97912	-0.38846	0.0905297	0.173499	0.464457	-0.521562	0.0183488	-0.170835	0.471449	0.176642	0.456277
102184093	blue	0.0528482	0.824874	-0.028055	0.906535	-0.0154432	0.948476	0.0442294	0.853109	-0.133218	0.575539	-0.0898156	0.706496	-0.0846926	0.722584	-0.123804	0.603044	-0.059548	0.803067	-0.231004	0.327135	-0.0698013	0.769967	-0.234068	0.320579	-0.28767	0.218747	-0.0234445	0.921846	0.650496	0.00189934	0.983676	7.3673e-15	0.673406	0.00113548	-0.0104482	0.965129	0.17542	0.459449	0.211352	0.371054	0.609592	0.00432407	-0.164918	0.487164	-0.136007	0.567495
102187264	blue	0.0837676	0.725501	0.00537172	0.982068	-0.166244	0.483619	0.0107859	0.964003	-0.0835372	0.726228	0.069655	0.770437	-0.0194368	0.935176	-0.00803052	0.973195	0.00173971	0.994192	-0.108698	0.648269	-0.292959	0.210017	-0.230867	0.327429	-0.385748	0.0930009	0.00825309	0.972452	0.416922	0.0674317	0.726811	0.000283455	0.779291	5.12912e-05	0.00503203	0.983202	0.0237038	0.920984	0.291244	0.212822	0.71323	0.000415074	0.157017	0.508544	-0.0335226	0.88842
102185606	blue	-0.080932	0.734466	0.0520482	0.827487	-0.15452	0.515393	-0.000468856	0.998435	-0.391593	0.0877366	-0.301964	0.19569	0.159449	0.501914	-0.124702	0.600399	-0.283679	0.22549	-0.0729276	0.759948	0.172927	0.465954	0.0933083	0.695595	0.192956	0.415036	0.250726	0.286318	0.234299	0.320086	0.602847	0.00490102	0.518399	0.0191967	-0.289033	0.216475	-0.119405	0.61608	-0.153389	0.51851	0.227278	0.335215	-0.294262	0.207902	-0.0805971	0.735527
102190262	blue	0.340875	0.141358	0.366675	0.111789	0.114313	0.63131	0.33887	0.143865	0.0457928	0.847973	0.11794	0.620446	-0.273806	0.242748	-0.0554756	0.816307	0.176007	0.457924	-0.305909	0.189625	-0.183196	0.439461	-0.174157	0.462739	-0.0713552	0.764983	0.25581	0.276333	0.25909	0.270006	0.80434	1.91437e-05	0.890733	1.40958e-07	-0.190659	0.420718	-0.225541	0.339021	0.290814	0.21353	0.448816	0.0471465	-0.25185	0.284093	-0.132348	0.578058
102168665	blue	0.132385	0.577949	0.217765	0.356371	0.341941	0.140037	0.140939	0.553393	-0.0422548	0.859603	-0.0755623	0.751533	-0.178793	0.450723	-0.193122	0.414627	-0.0748297	0.75387	0.218796	0.35404	0.472185	0.0355402	0.251386	0.285011	0.657477	0.00163103	0.208236	0.378311	-0.588771	0.00631085	-0.637426	0.00250148	-0.594901	0.00566071	0.0181817	0.939354	-0.102742	0.666443	-0.275972	0.238891	-0.715079	0.000394558	-0.254559	0.27877	0.143347	0.546564
102170550	blue	-0.0601582	0.801087	-0.0656302	0.78339	-0.0770999	0.746634	-0.0392571	0.869478	-0.351067	0.129087	-0.279996	0.231831	-0.224989	0.340236	-0.390341	0.0888452	-0.273928	0.242531	-0.00616834	0.979409	-0.147756	0.534162	0.00776073	0.974095	-0.167519	0.480223	0.203614	0.389221	0.515013	0.0201389	0.902995	5.05679e-08	0.531141	0.0159615	0.16122	0.497116	0.146501	0.537679	0.482451	0.0312078	0.801196	2.18265e-05	0.206498	0.382395	-0.0893686	0.707894
102172485	blue	-0.341556	0.140513	-0.365825	0.112687	-0.451255	0.0458146	-0.329062	0.15658	-0.274239	0.241975	-0.151461	0.523843	0.252072	0.283654	-0.0198876	0.933676	-0.231071	0.326992	0.0013679	0.995433	-0.140106	0.555762	-0.11032	0.643353	-0.46015	0.0412009	-0.173062	0.465601	0.744693	0.00016567	0.826592	7.04339e-06	0.586006	0.00662349	-0.086142	0.71802	0.219936	0.351475	0.0953137	0.689362	0.798742	2.41404e-05	0.218641	0.35439	-0.202108	0.392814
102186906	blue	-0.273862	0.242648	-0.234927	0.318754	-0.13006	0.584704	-0.177371	0.45439	-0.181418	0.443992	-0.241588	0.304821	-0.200377	0.396965	-0.296337	0.204565	-0.134205	0.572685	0.0961147	0.686877	-0.0171011	0.942953	0.0569886	0.811382	0.0174485	0.941796	0.180085	0.447404	0.146778	0.536902	0.509161	0.0218541	0.103394	0.664445	0.257123	0.273789	0.120867	0.611737	0.377447	0.10087	0.436203	0.0545146	0.181958	0.442614	0.186936	0.430014
102191557	blue	0.140631	0.554268	0.0856056	0.719708	0.0105848	0.964674	0.125153	0.599072	-0.130837	0.582444	-0.0344561	0.885333	-0.0791637	0.740073	-0.0908858	0.703149	-0.0356696	0.881321	-0.286116	0.221358	-0.117289	0.622391	-0.264389	0.259979	-0.280227	0.23143	0.0311341	0.896328	0.591033	0.00606423	0.984218	5.44741e-15	0.808443	1.60753e-05	-0.0359174	0.880502	0.0989599	0.678078	0.230095	0.329095	0.596206	0.00552978	-0.205809	0.38402	-0.153146	0.519179
102174433	blue	0.115751	0.626995	-0.0216575	0.927787	-0.0131481	0.956126	0.0328516	0.890641	-0.0458403	0.847817	-0.00712453	0.976218	-0.0471389	0.843556	-0.0210549	0.929792	0.0344058	0.885499	-0.351581	0.128489	-0.233669	0.321427	-0.31848	0.171147	-0.462483	0.0400527	-0.0823185	0.730078	0.600984	0.00507114	0.967509	3.40621e-12	0.770896	6.94199e-05	0.1064	0.655259	0.194076	0.412281	0.314103	0.177435	0.638503	0.00244649	-0.133541	0.574603	-0.196518	0.406306
102175525	blue	0.115074	0.629026	0.186643	0.430751	-0.0844003	0.723505	0.101994	0.668737	-0.0164717	0.945049	0.0631313	0.791459	-0.168416	0.477843	-0.0458149	0.847901	0.0960511	0.687074	-0.31715	0.173041	-0.434223	0.0557463	-0.0535322	0.822642	-0.22055	0.350098	0.292421	0.210895	0.209822	0.374608	0.804839	1.87449e-05	0.84586	2.6286e-06	-0.124996	0.599532	-0.276081	0.238699	0.467514	0.0376604	0.658148	0.00160699	0.000869375	0.997098	-0.180863	0.445409
102170361	blue	0.0884999	0.710616	0.0891338	0.70863	-0.00214714	0.992832	0.0129358	0.956834	-0.171493	0.469717	-0.106192	0.655895	-0.203249	0.390091	-0.208834	0.376913	-0.0781256	0.743371	-0.178089	0.452538	-0.198385	0.401774	-0.124186	0.601918	-0.222464	0.345826	0.162098	0.494742	0.436696	0.0542111	0.916861	1.32887e-08	0.711985	0.000429389	0.0414915	0.862115	0.0249596	0.916811	0.402671	0.0783656	0.699043	0.000604834	0.00147177	0.995087	-0.211602	0.370475
102173689	blue	0.24798	0.291805	0.133617	0.574384	0.389906	0.0892323	0.231103	0.326923	-0.323729	0.163809	-0.344098	0.137393	-0.272395	0.245282	-0.423454	0.0628219	-0.290289	0.214395	-0.237434	0.313465	0.00330381	0.988971	-0.0603672	0.800409	-0.0103353	0.965506	0.173826	0.463603	0.299609	0.199372	0.573124	0.00825233	0.16381	0.490134	0.413671	0.0698184	0.294919	0.206842	0.385734	0.0930133	0.232555	0.323806	-0.210998	0.371875	0.0498465	0.834686
102176920	blue	-0.102672	0.666658	0.190644	0.420756	-0.047424	0.842621	0.0361058	0.87988	0.132962	0.576279	-0.157213	0.508007	-0.26267	0.263205	-0.0986839	0.67893	0.122129	0.607996	0.32338	0.164291	0.255532	0.276874	0.524696	0.0175381	0.725892	0.000291062	0.410356	0.0723173	-0.608012	0.00445396	-0.680191	0.000966807	-0.559569	0.0103051	-0.4287	0.0592951	-0.513112	0.020684	-0.214282	0.364304	-0.523057	0.0179584	0.00198338	0.993379	0.118296	0.619384
102177474	blue	-0.266522	0.256011	-0.256632	0.274739	-0.403691	0.0775422	-0.2564	0.275188	-0.224503	0.341307	-0.038856	0.870801	0.464359	0.0391472	0.215434	0.361669	-0.142968	0.547637	-0.32762	0.158512	-0.357126	0.12216	-0.145426	0.5407	-0.458709	0.0419228	-0.0509892	0.830948	0.513552	0.0205567	0.73901	0.000197404	0.702758	0.000549171	-0.18227	0.441818	-0.0236611	0.921126	0.0684981	0.774154	0.558219	0.0105303	-0.029584	0.901465	-0.239947	0.308219
102188711	blue	0.243874	0.300127	0.134957	0.570516	0.0984922	0.679522	0.102324	0.667727	-0.0638275	0.789209	0.0709224	0.76637	-0.0688062	0.773164	-0.0440978	0.853541	-0.00493547	0.983524	-0.367687	0.110729	-0.269874	0.249851	-0.373014	0.105266	-0.524497	0.0175889	-0.14476	0.542577	0.553975	0.0112647	0.855618	1.51482e-06	0.769797	7.2159e-05	0.217811	0.356266	0.248573	0.290614	0.374816	0.103462	0.607834	0.00446873	-0.103964	0.662699	-0.206197	0.383103
102184661	blue	0.135	0.570393	0.0330171	0.890093	0.0602273	0.800863	0.148962	0.530793	0.014815	0.95057	0.0773178	0.74594	-0.149139	0.530299	-0.0448847	0.850955	0.116994	0.623274	-0.253537	0.280771	-0.0733584	0.75857	-0.27359	0.243135	-0.223717	0.343046	0.0353023	0.882535	0.405216	0.0763227	0.875254	4.38022e-07	0.775381	5.91473e-05	0.0311071	0.896417	0.061088	0.798073	0.243449	0.300995	0.495619	0.0262684	-0.214459	0.363897	-0.152172	0.521873
102188632	blue	0.183806	0.437913	-0.101169	0.671272	0.0455152	0.848885	0.205986	0.383601	0.446251	0.048579	0.457835	0.0423652	0.122613	0.606565	0.480249	0.0321003	0.514877	0.0201775	-0.603819	0.0048142	-0.348108	0.132569	-0.63685	0.0025313	-0.509262	0.0218235	-0.234671	0.319297	0.359376	0.119657	0.642998	0.0022278	0.647215	0.00203771	-0.0484439	0.839278	0.0204995	0.93164	0.0794627	0.739124	0.153549	0.518067	-0.422661	0.0633681	0.164494	0.4883
102169422	blue	0.0309757	0.896853	-0.041342	0.862608	-0.0272315	0.909268	0.0158283	0.947193	-0.14524	0.541225	-0.0912222	0.702099	-0.0555607	0.816029	-0.106113	0.656135	-0.0646879	0.78643	-0.251242	0.285295	-0.104961	0.659651	-0.22103	0.349024	-0.291566	0.212294	0.0029031	0.990308	0.612165	0.00411931	0.986453	1.38957e-15	0.688083	0.000797717	-0.00666939	0.977737	0.14498	0.541956	0.227239	0.335301	0.615124	0.00389386	-0.159235	0.502498	-0.162598	0.493396
102168391	blue	0.287012	0.21985	-0.0501873	0.833571	0.2552	0.27752	0.058158	0.80758	-0.158559	0.504335	0.0963278	0.686217	0.0351093	0.883173	-0.115225	0.62857	-0.152317	0.52147	-0.098163	0.680538	0.0795433	0.738869	-0.453601	0.0445608	-0.420297	0.0650192	-0.379597	0.098787	0.464028	0.039306	0.564822	0.00946529	0.320524	0.168264	0.450192	0.0463916	0.567439	0.00906818	0.0712669	0.765266	0.341162	0.141001	-0.0574489	0.809885	-0.0692414	0.771765
102170914	blue	0.0648909	0.785775	0.216671	0.358852	0.0173769	0.942034	0.0687197	0.773442	-0.144761	0.542572	-0.208607	0.377444	0.137101	0.564354	-0.0266493	0.9112	-0.173458	0.464566	0.255137	0.277642	0.347262	0.133577	0.344722	0.136633	0.420386	0.0649565	0.0143473	0.952128	-0.346747	0.134192	-0.530728	0.0160588	-0.389886	0.0892503	-0.323032	0.164772	-0.171833	0.468822	-0.513955	0.0204407	-0.418915	0.0659988	-0.124367	0.601385	0.259591	0.269047
102170637	blue	-0.11436	0.631169	-0.276455	0.238038	-0.13723	0.563983	-0.253772	0.28031	-0.27824	0.234896	-0.218713	0.354227	0.19258	0.415962	-0.0833132	0.726935	-0.260479	0.267355	-0.217696	0.356526	-0.140954	0.55335	-0.324927	0.162166	-0.608977	0.0043742	-0.312115	0.180342	0.708645	0.000469885	0.810664	1.45996e-05	0.456248	0.0431781	0.401646	0.0792005	0.551477	0.011716	0.243548	0.300793	0.62823	0.00301432	0.0458215	0.847879	-0.188804	0.425336
102173042	blue	4.61536e-05	0.999846	-0.314066	0.17749	0.0141784	0.952691	-0.067235	0.778218	0.312005	0.180505	0.392947	0.0865483	0.319979	0.16903	0.4713	0.0359348	0.328238	0.157682	-0.552277	0.0115701	-0.238029	0.31222	-0.681705	0.000932215	-0.701259	0.000571092	-0.482253	0.0312872	0.609897	0.00429941	0.700577	0.000581303	0.538277	0.0143504	0.0667697	0.779717	0.290701	0.213715	-0.0315688	0.894888	0.23037	0.328501	-0.375211	0.10307	-0.21914	0.353265
102179047	blue	0.0751215	0.752939	0.134154	0.572833	0.0126855	0.957668	0.0960768	0.686995	-0.233493	0.321803	-0.185394	0.433896	-0.0582435	0.807302	-0.139958	0.556185	-0.1194	0.616098	-0.262311	0.263882	-0.111789	0.638912	-0.023796	0.920678	-0.038188	0.873005	0.247051	0.293675	0.327742	0.158349	0.882046	2.7156e-07	0.672651	0.00115567	-0.153935	0.517002	-0.118092	0.619994	0.193056	0.414788	0.492866	0.0272462	-0.236706	0.314997	-0.0990586	0.677773
102180702	blue	0.0225125	0.924944	-0.168531	0.477538	-0.0772873	0.746038	-0.0644736	0.787122	0.199846	0.398244	0.354676	0.124929	0.0301346	0.89964	0.205462	0.384839	0.275494	0.23974	-0.275314	0.24006	-0.393623	0.0859605	-0.336388	0.147012	-0.534811	0.0151155	-0.149873	0.528253	0.279722	0.232309	0.732131	0.000242647	0.703347	0.000540766	0.0964744	0.685763	0.0235922	0.921355	0.332786	0.151664	0.610343	0.00426345	0.0816333	0.732246	-0.181718	0.443226
102190357	blue	-0.0225432	0.924842	-0.00448065	0.985042	-0.151602	0.523452	-0.0198719	0.933728	-0.21311	0.366995	-0.207601	0.379801	-0.255785	0.27638	-0.293838	0.208589	-0.114204	0.631636	-0.0866466	0.716434	-0.236845	0.314705	0.0244435	0.918526	-0.213347	0.36645	0.232774	0.323338	0.444014	0.0498555	0.900746	6.16333e-08	0.708381	0.00047322	0.0834018	0.726655	0.0293336	0.902295	0.519978	0.0187697	0.815832	1.16125e-05	0.175345	0.459643	-0.167593	0.480027
102182261	blue	-0.0442593	0.85301	-0.225723	0.338622	-0.225672	0.338733	-0.0735406	0.757988	0.147711	0.534288	0.271509	0.246882	0.395561	0.0842893	0.431773	0.0572999	0.195336	0.409193	-0.500961	0.0244501	-0.276997	0.237081	-0.546	0.012757	-0.674211	0.00111425	-0.38323	0.0953384	0.72069	0.000337513	0.791318	3.24826e-05	0.770063	7.14874e-05	-0.160824	0.498185	0.171241	0.470379	-0.066375	0.780988	0.399911	0.0806271	-0.296943	0.203595	-0.217095	0.357889
102191180	blue	-0.0442247	0.853124	-0.0943251	0.692432	-0.112343	0.637242	-0.0742373	0.755761	-0.171686	0.469211	-0.172183	0.467904	-0.0783107	0.742783	-0.174831	0.460982	-0.131126	0.581605	-0.145	0.541899	-0.0460655	0.847078	-0.186881	0.430153	-0.359632	0.119375	-0.101198	0.671183	0.778254	5.32809e-05	0.926391	4.6029e-09	0.600408	0.00512472	0.0185509	0.938125	0.274082	0.242255	0.216999	0.358107	0.678138	0.00101546	-0.0551727	0.817293	-0.208585	0.377495
102186245	blue	-0.0432094	0.856462	-0.111897	0.638585	-0.107274	0.652597	-0.0702023	0.76868	-0.154594	0.515188	-0.141677	0.551295	-0.0805462	0.735688	-0.154477	0.515511	-0.0893021	0.708103	-0.145956	0.539209	-0.0779096	0.744058	-0.135325	0.569458	-0.304831	0.191269	-0.0414272	0.862327	0.627397	0.00306476	0.964657	7.18849e-12	0.621494	0.00344301	-0.00739344	0.975321	0.181146	0.444686	0.228198	0.33321	0.696904	0.000639002	-0.0421632	0.859904	-0.153252	0.518888
102186722	blue	0.0897927	0.706567	0.0294964	0.901755	-0.0149065	0.950264	0.0768884	0.747307	-0.142866	0.547925	-0.0748635	0.753762	-0.0840828	0.724507	-0.116383	0.625103	-0.0549152	0.818132	-0.267029	0.255073	-0.106712	0.654308	-0.242558	0.302823	-0.294028	0.208281	0.0165245	0.944873	0.626418	0.00312504	0.991772	1.5929e-17	0.7686	7.52471e-05	-0.00498382	0.983363	0.139065	0.558732	0.248018	0.291728	0.617691	0.00370666	-0.179384	0.449203	-0.164557	0.488131
102175165	blue	0.0815617	0.732472	0.0741939	0.7559	-0.0889967	0.709059	0.0671505	0.77849	-0.129536	0.586232	-0.106815	0.653994	-0.214893	0.362904	-0.193143	0.414574	-0.0242606	0.919134	-0.160615	0.498751	-0.227246	0.335285	-0.0188317	0.93719	-0.191238	0.419281	0.19153	0.418558	0.406448	0.0753477	0.917693	1.21767e-08	0.74605	0.000158773	-0.0708084	0.766736	-0.0616918	0.796117	0.386588	0.0922302	0.734876	0.000223628	0.0348365	0.884075	-0.108997	0.647361
102176732	blue	-0.043467	0.855615	-0.0582703	0.807215	-0.150971	0.525203	-0.0889114	0.709327	-0.191792	0.417909	-0.106187	0.65591	0.0190817	0.936358	-0.0817762	0.731793	-0.100007	0.67485	-0.229368	0.330667	-0.233925	0.320883	-0.109377	0.64621	-0.322041	0.166145	0.0597127	0.802532	0.485652	0.029945	0.958713	2.84956e-11	0.731946	0.000243973	-0.0337381	0.887707	0.0354464	0.882059	0.282462	0.227573	0.721344	0.000331348	-0.0186217	0.937889	-0.180321	0.446799
102178488	blue	0.0397211	0.867948	0.189669	0.423179	-0.0939472	0.693607	0.078123	0.74338	-0.328382	0.157489	-0.374345	0.103932	-0.269106	0.251253	-0.408484	0.0737574	-0.26005	0.268172	0.101221	0.671114	0.244179	0.299503	0.147986	0.53352	0.126346	0.595566	0.188589	0.425873	0.519926	0.0187834	0.708553	0.000471037	0.555021	0.0110799	-0.219927	0.351496	0.0441624	0.853329	0.0723756	0.761715	0.509452	0.0217662	-0.11045	0.642961	-0.149016	0.530643
102177284	blue	-0.0455635	0.848726	-0.109077	0.647121	-0.0341947	0.886197	-0.0591877	0.804236	-0.00392702	0.98689	-0.124462	0.601105	-0.278465	0.234502	-0.188213	0.426813	0.0588583	0.805305	-0.0801385	0.736981	-0.177808	0.453263	0.0413378	0.862621	-0.209016	0.376488	0.0792837	0.739693	0.331246	0.153683	0.785655	4.0421e-05	0.420787	0.0646745	0.0607859	0.799052	0.0433354	0.856048	0.407577	0.0744624	0.667228	0.00130997	0.122103	0.608071	-0.139364	0.557878
102183915	blue	0.0475561	0.842188	0.201317	0.394709	-0.132408	0.577883	-0.00543929	0.981843	-0.169096	0.47604	-0.230154	0.328967	-0.168669	0.477172	-0.173782	0.463718	-0.0455391	0.848806	-0.033895	0.887189	-0.0259512	0.913518	0.249473	0.288814	0.128924	0.588017	0.312058	0.180426	0.0445461	0.852068	0.591161	0.00605048	0.626678	0.0031089	-0.276449	0.238048	-0.273863	0.242646	0.145715	0.539886	0.44107	0.0515745	-0.0744076	0.755218	-0.160687	0.498558
108633199	blue	-0.121098	0.611051	-0.154701	0.514894	-0.227894	0.333871	-0.130999	0.581972	-0.228379	0.332816	-0.123073	0.605203	-0.0104104	0.965255	-0.154552	0.515303	-0.162401	0.493927	-0.068827	0.773097	-0.0826665	0.728978	-0.144209	0.544129	-0.352421	0.127515	-0.0505319	0.832443	0.723647	0.000310398	0.946878	2.63628e-10	0.708763	0.000468391	-0.0327405	0.891008	0.198023	0.402649	0.220856	0.349414	0.777568	5.46349e-05	0.0686701	0.773601	-0.261299	0.265797
102184949	blue	-0.346394	0.134616	-0.275871	0.239071	-0.439098	0.0527507	-0.384909	0.0937746	-0.266331	0.256363	-0.203265	0.390052	0.372831	0.10545	0.0781592	0.743264	-0.219735	0.351927	-0.241341	0.305331	-0.256441	0.275109	-0.0347084	0.884498	-0.463938	0.0393489	-0.115085	0.628992	0.584589	0.00678857	0.748025	0.000149179	0.605651	0.0046539	-0.120157	0.613844	0.0903566	0.704803	0.0931571	0.696065	0.63452	0.00265499	0.000462116	0.998457	-0.245539	0.296734
102189713	blue	0.0517468	0.828472	0.0234316	0.921889	-0.083986	0.724812	0.0145266	0.951531	-0.148955	0.530811	-0.0590811	0.804582	0.0318277	0.894031	-0.0374869	0.875319	-0.0614891	0.796774	-0.304488	0.191795	-0.170104	0.473376	-0.233149	0.322537	-0.35527	0.124253	-0.0173984	0.941963	0.576056	0.00785548	0.962354	1.258e-11	0.805976	1.78645e-05	-0.0313886	0.895485	0.0994546	0.676552	0.213438	0.366241	0.627289	0.00307139	-0.17059	0.472094	-0.174611	0.461554
102191739	blue	-0.00107784	0.996402	-0.257265	0.273514	-0.05321	0.823693	-0.0467304	0.844896	0.427524	0.0600721	0.501122	0.0243968	0.321852	0.166409	0.59289	0.00586764	0.486685	0.0295463	-0.573643	0.00818087	-0.368334	0.110055	-0.542654	0.0134288	-0.545713	0.0128135	-0.290924	0.213348	0.260558	0.267204	0.605759	0.0046446	0.586023	0.00662159	-0.15115	0.524704	-0.0603848	0.800353	-0.043274	0.85625	0.170425	0.472529	-0.36691	0.111542	-0.0987343	0.678774
102182262	blue	0.192138	0.417053	0.0730883	0.759434	0.0742801	0.755625	0.17057	0.472146	-0.00315491	0.989468	0.0927158	0.69744	-0.0435794	0.855245	0.0336102	0.88813	0.0965834	0.685425	-0.377841	0.100486	-0.206738	0.381828	-0.333412	0.150849	-0.337208	0.145967	-0.0177801	0.940692	0.426536	0.0607314	0.920438	9.06506e-09	0.779769	5.03937e-05	0.0278742	0.907135	0.0659908	0.782227	0.245061	0.297706	0.514817	0.0201947	-0.231095	0.326939	-0.0890978	0.708743
102171195	blue	0.123713	0.603314	0.0423388	0.859326	0.00432786	0.985552	0.123288	0.604569	-0.127528	0.592101	-0.0252607	0.915811	-0.054097	0.8208	-0.104006	0.662572	-0.0915646	0.70103	-0.212235	0.369012	0.017755	0.940775	-0.394017	0.085619	-0.372569	0.105714	-0.167447	0.480415	0.868903	6.68501e-07	0.825864	7.29341e-06	0.656056	0.00168287	0.0306666	0.897877	0.343256	0.138422	0.131245	0.581258	0.486306	0.0296921	-0.197229	0.404577	-0.208487	0.377723
102187809	blue	-0.0553654	0.816665	-0.203314	0.389937	-0.0558418	0.815114	-0.155333	0.513157	-0.238656	0.310908	-0.0768515	0.747425	0.296963	0.203563	0.0467559	0.844813	-0.1941	0.412222	-0.284191	0.224618	-0.0761684	0.7496	-0.310864	0.182188	-0.497223	0.0257114	-0.267474	0.254251	0.639821	0.00238061	0.851307	1.94169e-06	0.610023	0.00428921	0.12133	0.610361	0.337768	0.145256	0.023875	0.920415	0.531191	0.0159495	-0.189464	0.423688	-0.227272	0.335227
102185042	blue	-0.0076726	0.974389	-0.000660177	0.997796	-0.153684	0.517695	0.00357907	0.988052	-0.314285	0.17717	-0.103948	0.662749	0.284674	0.223796	0.011292	0.962315	-0.244152	0.299558	-0.118014	0.620226	0.181935	0.442673	-0.160325	0.499537	-0.14181	0.550917	-0.119159	0.616814	0.594308	0.00572118	0.758374	0.00010661	0.684273	0.000875934	-0.319403	0.169841	0.107085	0.653172	-0.292583	0.21063	0.381016	0.0974295	-0.328766	0.156974	-0.0992699	0.677122
102168863	blue	0.0705962	0.767416	0.0122941	0.958973	-0.0136524	0.954445	0.0533729	0.823162	-0.120602	0.612522	-0.0568756	0.811749	-0.0797728	0.73814	-0.0907691	0.703514	-0.0258273	0.91393	-0.261478	0.265458	-0.137865	0.562164	-0.201015	0.395432	-0.256701	0.274605	0.0573349	0.810256	0.521722	0.0183065	0.975188	3.09344e-13	0.736028	0.000216038	-0.0389991	0.870329	0.0630151	0.791835	0.245677	0.296454	0.612338	0.00410586	-0.159258	0.502433	-0.153463	0.518304
102188258	blue	0.027061	0.909834	-0.0372052	0.876249	-0.00852784	0.971536	0.0421712	0.859878	-0.220337	0.350575	-0.221788	0.347331	-0.156779	0.509195	-0.251275	0.28523	-0.153807	0.517357	-0.155591	0.512449	0.0146788	0.951023	-0.224968	0.340283	-0.246171	0.295452	-8.78006e-05	0.999707	0.71289	0.000418944	0.955478	5.5516e-11	0.590693	0.00610079	0.132312	0.578161	0.303302	0.193619	0.274926	0.240749	0.599443	0.00521544	-0.114479	0.630811	-0.135282	0.56958
102175993	blue	0.020882	0.930367	-0.0417231	0.861353	-0.0491979	0.836809	-0.0325518	0.891633	-0.190563	0.420955	-0.142855	0.547956	-0.101976	0.668794	-0.188603	0.425838	-0.126348	0.595558	-0.196856	0.405483	-0.129642	0.585923	-0.196609	0.406086	-0.360368	0.118566	-0.0312992	0.895781	0.649283	0.00194956	0.979084	6.746e-14	0.669214	0.00125157	0.111527	0.639703	0.233436	0.321923	0.324925	0.162169	0.717545	0.000368557	-0.039382	0.869066	-0.16248	0.493714
102176274	blue	0.220513	0.350182	0.17949	0.448931	0.0722572	0.762094	0.302077	0.195514	0.151197	0.524575	0.177538	0.45396	-0.179587	0.448682	0.0457817	0.84801	0.247457	0.292856	-0.174217	0.462582	0.0797889	0.738089	-0.184575	0.435965	-0.0086653	0.971077	0.0537259	0.82201	0.370577	0.10774	0.751622	0.000132979	0.729044	0.000265661	-0.411938	0.071117	-0.176203	0.457415	-0.0661926	0.781576	0.327666	0.15845	-0.361638	0.117178	-0.103314	0.66469
102187003	blue	0.30706	0.18788	0.244688	0.298465	0.0825114	0.729468	0.304275	0.192122	-0.0985601	0.679312	0.0640248	0.788572	-0.0804015	0.736147	-0.0519881	0.827683	0.0078705	0.973729	-0.237103	0.314161	-0.10105	0.671638	-0.158565	0.504319	-0.089065	0.708845	0.103014	0.665608	0.250744	0.286284	0.754922	0.000119466	0.728165	0.000272552	-0.169899	0.473917	-0.0907597	0.703543	0.102972	0.665738	0.420196	0.0650905	-0.217232	0.357578	0.0806122	0.735479
102178019	blue	0.106709	0.654317	0.040074	0.866785	-0.0158317	0.947182	0.0871137	0.714966	-0.12256	0.60672	-0.0395944	0.868366	-0.0874422	0.713934	-0.0956625	0.688279	-0.0291306	0.902968	-0.262456	0.263608	-0.127126	0.593277	-0.24695	0.293879	-0.292504	0.210759	0.0247022	0.917666	0.591947	0.00596677	0.989066	2.03919e-16	0.791423	3.23495e-05	-0.0291217	0.902998	0.104446	0.661226	0.246236	0.295322	0.628752	0.00298302	-0.164068	0.489444	-0.151728	0.523101
102189168	blue	-0.09983	0.675395	-0.203201	0.390206	-0.135394	0.56926	-0.0941352	0.693022	-0.180423	0.446538	-0.069804	0.769959	0.182349	0.441616	0.0133044	0.955605	-0.150731	0.525867	-0.249858	0.288046	-0.0342255	0.886095	-0.360852	0.118036	-0.44351	0.0501465	-0.221817	0.347266	0.891769	1.29891e-07	0.8531	1.75291e-06	0.574971	0.00800052	-0.0274627	0.908501	0.339387	0.143216	0.0299393	0.900287	0.497142	0.0257394	-0.187491	0.42862	-0.259207	0.269783
102181242	blue	0.252736	0.282343	0.204174	0.38789	0.0376855	0.874663	0.209034	0.376446	-0.170725	0.471738	-0.0107264	0.964201	-0.0678183	0.776341	-0.1203	0.61342	-0.0914155	0.701495	-0.14718	0.535776	0.0576369	0.809274	-0.319831	0.169237	-0.266415	0.256209	-0.0970514	0.683976	0.576814	0.00775548	0.798718	2.41644e-05	0.832314	5.32425e-06	0.0280389	0.906589	0.219819	0.351738	0.0994896	0.676444	0.510893	0.0213348	-0.194363	0.411576	-0.0980607	0.680855
102182915	blue	0.0664987	0.78059	-0.0501188	0.833795	0.0439206	0.854124	0.0581975	0.807452	-0.124178	0.601942	-0.0728551	0.76018	-0.100188	0.674294	-0.127767	0.591399	-0.0497181	0.835106	-0.262595	0.263348	-0.0585209	0.806401	-0.283698	0.225459	-0.304576	0.19166	-0.0254558	0.915163	0.672727	0.00115364	0.976687	1.77563e-13	0.68162	0.00093413	0.0692068	0.771877	0.223599	0.343308	0.245776	0.296253	0.569583	0.00875319	-0.200432	0.396834	-0.210391	0.373284
102188261	blue	0.0714371	0.76472	0.115549	0.6276	0.0672665	0.778117	0.119975	0.614387	-0.0325867	0.891518	-0.127474	0.592258	-0.238252	0.311753	-0.112363	0.637181	0.0758191	0.750714	-0.424442	0.0621459	-0.361184	0.117673	-0.107624	0.651534	-0.123546	0.603807	0.356491	0.122874	0.27912	0.233357	0.794143	2.90537e-05	0.582407	0.00704938	0.0622498	0.794311	-0.138999	0.558922	0.538333	0.0143382	0.430182	0.0583269	-0.189339	0.424001	-0.0358313	0.880787
102189997	blue	-0.229707	0.329934	-0.205811	0.384015	-0.380563	0.0978616	-0.16337	0.491318	0.014595	0.951303	-0.0264678	0.911803	-0.105364	0.658419	-0.0243711	0.918766	0.11826	0.619492	-0.0658997	0.78252	-0.461386	0.0405893	0.125263	0.598748	-0.293136	0.209729	0.211746	0.370143	0.218859	0.353899	0.632588	0.00276137	0.608219	0.00443673	-0.0438404	0.854387	-0.197274	0.404467	0.517991	0.0193085	0.766083	8.21149e-05	0.374643	0.103634	-0.134793	0.570989
102176079	blue	0.0430475	0.856995	-0.0329137	0.890435	0.0061138	0.979591	0.0468119	0.844629	-0.145437	0.54067	-0.112303	0.637361	-0.0853298	0.720576	-0.132395	0.577922	-0.0699058	0.769632	-0.271193	0.247453	-0.0615608	0.796542	-0.265373	0.258144	-0.284584	0.223949	-0.000244281	0.999184	0.683883	0.000884288	0.968949	2.27709e-12	0.671124	0.00119749	0.047025	0.84393	0.208431	0.377855	0.243126	0.301658	0.552229	0.0115788	-0.212272	0.368927	-0.187161	0.429449
XLOC_001398	blue	-0.134514	0.571795	-0.207852	0.379211	-0.116526	0.624673	-0.137015	0.564599	-0.157114	0.508277	-0.17498	0.460595	-0.0962125	0.686574	-0.165427	0.485802	-0.0855617	0.719846	-0.186632	0.430779	-0.112028	0.63819	-0.097843	0.681528	-0.262048	0.26438	0.0673056	0.777991	0.609197	0.00435621	0.906324	3.73933e-08	0.581914	0.00710939	0.0365355	0.87846	0.149638	0.528908	0.308142	0.186249	0.624109	0.00327095	-0.0588204	0.805429	-0.282093	0.228206
102177478	blue	-0.24298	0.301957	-0.177257	0.454686	-0.386868	0.0919747	-0.155228	0.513446	-0.162695	0.493133	-0.183867	0.437759	-0.214431	0.363961	-0.26784	0.253577	-0.0995867	0.676145	0.226242	0.337482	-0.0512894	0.829967	0.110284	0.643463	-0.118192	0.619696	0.114982	0.6293	0.563768	0.00962908	0.740849	0.00018661	0.48646	0.0296328	-0.179193	0.449694	0.014765	0.950736	0.276029	0.23879	0.807977	1.64004e-05	0.3541	0.125585	-0.0778111	0.744371
102182450	blue	-0.251816	0.284159	-0.271814	0.246329	-0.145703	0.53992	-0.251606	0.284576	-0.1445	0.543308	-0.10343	0.664334	0.437092	0.0539681	0.214593	0.36359	-0.129959	0.585001	-0.343168	0.138528	-0.0681865	0.775156	-0.125743	0.597335	-0.226271	0.33742	-0.125591	0.597783	0.395628	0.0842325	0.478111	0.0329857	0.210932	0.372027	-0.199036	0.400197	0.0565446	0.812826	-0.214399	0.364035	0.104503	0.661049	-0.376954	0.101352	-0.0331481	0.88966
102179988	blue	0.193764	0.413046	0.144652	0.542879	0.0766359	0.748111	0.229581	0.330207	0.119984	0.614358	0.08871	0.709958	-0.304879	0.191197	-0.0404815	0.865442	0.230032	0.329232	-0.275874	0.239066	-0.250749	0.286274	-0.205502	0.384744	-0.135649	0.568524	0.219336	0.352824	0.290736	0.213659	0.80987	1.51132e-05	0.677047	0.00104212	-0.072385	0.761684	-0.139396	0.557787	0.38774	0.0911815	0.488677	0.0287887	-0.12215	0.607932	-0.0199998	0.933302
102183830	blue	0.0203629	0.932094	-0.0297644	0.900867	-0.0284125	0.905349	0.0102855	0.965672	-0.132832	0.576657	-0.0940272	0.693358	-0.0853905	0.720385	-0.110169	0.643809	-0.0369843	0.876978	-0.24626	0.295274	-0.141535	0.5517	-0.178016	0.452725	-0.248482	0.290798	0.0763635	0.748979	0.499081	0.0250782	0.972791	7.03283e-13	0.69507	0.000669584	0.0111704	0.96272	0.0755292	0.751638	0.283712	0.225434	0.619585	0.00357332	-0.128316	0.589795	-0.156114	0.511016
102168220	blue	0.0373002	0.875935	0.0584728	0.806557	-0.0279299	0.906951	-0.0564653	0.813084	-0.32966	0.155783	-0.063465	0.790381	-0.105261	0.658733	-0.288721	0.216995	-0.278711	0.234071	-0.0930577	0.696375	-0.383778	0.0948265	0.0357244	0.88114	-0.269965	0.249686	0.216862	0.358418	0.256128	0.275715	0.586964	0.00651373	0.481647	0.0315311	0.258438	0.271255	0.0393543	0.869158	0.562822	0.00977812	0.700274	0.000585887	0.290199	0.214544	-0.0717921	0.763583
102191566	blue	0.0293815	0.902136	-0.0360286	0.880135	-0.0235993	0.921331	0.0137121	0.954246	-0.178204	0.452241	-0.141195	0.552665	-0.101148	0.671338	-0.173036	0.465669	-0.104873	0.659919	-0.204422	0.387303	-0.0475533	0.842197	-0.201673	0.393855	-0.266726	0.255633	0.00320528	0.9893	0.676736	0.00104985	0.982934	1.09659e-14	0.651751	0.00184855	0.0150252	0.949869	0.198211	0.402195	0.232953	0.322955	0.61775	0.00370241	-0.146976	0.536348	-0.175011	0.460514
102185881	blue	0.189344	0.42399	0.23881	0.310586	0.126142	0.596164	0.292137	0.21136	0.437265	0.0538625	0.379743	0.0986466	0.0769304	0.747173	0.434384	0.0556453	0.430549	0.0580885	-0.361631	0.117186	-0.416627	0.067646	0.00457632	0.984723	0.154353	0.515852	0.249368	0.289023	-0.629267	0.00295242	-0.692808	0.000708998	-0.280731	0.230557	-0.227268	0.335236	-0.553057	0.0114289	-0.0022246	0.992573	-0.656306	0.00167365	-0.175227	0.459952	0.178813	0.45067
102176181	blue	-0.0538581	0.821579	-0.0674572	0.777503	-0.171677	0.469233	-0.0072942	0.975652	-0.267919	0.253432	-0.231602	0.325849	-0.159686	0.501272	-0.306484	0.188752	-0.22895	0.331575	0.0479251	0.840979	0.0541382	0.820665	-0.092346	0.698592	-0.174873	0.460872	0.0233421	0.922186	0.786033	3.98429e-05	0.689773	0.000764975	0.440215	0.0520819	0.0204128	0.931928	0.286795	0.220214	0.22493	0.340366	0.555022	0.0110798	0.0875082	0.713727	-0.14497	0.541984
102170563	blue	-0.0424707	0.858892	-0.133794	0.573872	-0.0906642	0.703842	-0.0406859	0.864769	-0.14729	0.535467	-0.0969915	0.684161	-0.116509	0.624724	-0.167682	0.479792	-0.0815634	0.732467	-0.0999018	0.675174	-0.097423	0.682826	-0.171835	0.468818	-0.30069	0.197677	-0.0196338	0.934521	0.626216	0.00313754	0.949363	1.72892e-10	0.599407	0.00521888	0.0257723	0.914112	0.184673	0.435717	0.273441	0.243403	0.721562	0.000329312	0.0388011	0.870982	-0.144649	0.542888
102188269	blue	0.218181	0.35543	0.234088	0.320535	0.150747	0.525824	0.321237	0.167265	-0.176916	0.455568	-0.102749	0.666423	-0.382218	0.0962896	-0.327918	0.158111	-0.049523	0.835745	0.0349573	0.883675	0.171647	0.469313	0.00786356	0.973752	0.214974	0.36272	0.335211	0.148521	0.278604	0.234258	0.747937	0.000149596	0.676127	0.00106507	-0.136124	0.567158	-0.0997106	0.675763	0.188481	0.426143	0.432264	0.0569861	-0.15793	0.50605	-0.109591	0.645561
102178677	blue	-0.0945786	0.691644	-0.215748	0.360953	-0.241267	0.305484	-0.127902	0.591004	0.0962821	0.686358	0.214727	0.363284	0.37592	0.102369	0.386532	0.0922818	0.161541	0.496248	-0.473398	0.0350053	-0.312848	0.179268	-0.399898	0.0806384	-0.571317	0.00850482	-0.245542	0.296728	0.570509	0.00861979	0.84208	3.22183e-06	0.776084	5.76634e-05	-0.231382	0.326322	0.0208675	0.930415	-0.0344797	0.885254	0.472796	0.0352699	-0.263758	0.26116	-0.215273	0.362037
102175632	blue	-0.260603	0.267119	-0.334472	0.149474	-0.302638	0.194645	-0.283414	0.225943	-0.180933	0.445232	-0.0684617	0.774271	0.436043	0.054613	0.148094	0.533217	-0.189969	0.422431	-0.0797929	0.738077	0.191524	0.418572	-0.262347	0.263815	-0.406382	0.0753995	-0.458102	0.0422298	0.845404	2.69466e-06	0.657746	0.00162136	0.402188	0.0787585	-0.257948	0.272199	0.353204	0.126613	-0.390765	0.0884684	0.369206	0.109151	-0.211432	0.37087	-0.272454	0.245176
102178956	blue	-0.00409166	0.986341	-0.0755338	0.751624	-0.0134874	0.954995	-0.00580602	0.980619	-0.191275	0.419189	-0.181754	0.443134	-0.306103	0.18933	-0.3186	0.170977	-0.103571	0.663901	-0.110738	0.642089	-0.385716	0.0930298	-0.0105617	0.96475	-0.262791	0.262978	0.263407	0.261818	0.237753	0.312797	0.695892	0.000655722	0.46366	0.0394824	0.449859	0.046573	0.126895	0.593954	0.765152	8.47891e-05	0.716275	0.000381758	0.346858	0.13406	-0.12114	0.610926
102168870	blue	0.238108	0.312053	0.213125	0.36696	0.446145	0.0486387	0.349207	0.131267	0.270423	0.248852	0.354657	0.12495	-0.440765	0.0517546	-0.118872	0.617668	0.23624	0.315979	0.155913	0.511567	0.253099	0.28163	-0.0615192	0.796676	0.374131	0.104145	0.156758	0.509252	-0.319351	0.169914	-0.402311	0.078658	-0.274672	0.241202	0.0912199	0.702106	-0.0868673	0.71574	0.0397062	0.867997	-0.413861	0.0696772	-0.108617	0.648515	0.00601753	0.979913
102172853	blue	0.114597	0.630456	0.146341	0.538127	0.204476	0.387173	0.101747	0.669496	-0.435054	0.055227	-0.367238	0.111199	0.0526095	0.825654	-0.298972	0.200376	-0.449981	0.0465065	0.242437	0.303073	0.394044	0.0855957	0.175756	0.458576	0.411493	0.0714528	0.104889	0.659872	-0.378285	0.100054	-0.507905	0.0222369	-0.461013	0.040773	0.358994	0.12008	0.234454	0.319757	-0.181717	0.443228	-0.461437	0.0405643	-0.0561824	0.814005	0.361965	0.116823
102188546	blue	0.108866	0.647761	0.0607532	0.799158	-0.0331428	0.889677	0.0770611	0.746758	-0.131838	0.579538	-0.046021	0.847224	-0.0789253	0.74083	-0.0974322	0.682798	-0.038008	0.873599	-0.253437	0.280966	-0.142091	0.550121	-0.224837	0.340572	-0.308746	0.185342	0.0190892	0.936333	0.567571	0.00904853	0.982524	1.35553e-14	0.813288	1.30089e-05	-0.0224923	0.925011	0.0960043	0.68722	0.255714	0.276519	0.657888	0.00161625	-0.136411	0.566334	-0.16288	0.492636
102178674	blue	-0.099328	0.676943	-0.00903726	0.969836	-0.124343	0.601457	-0.177483	0.454101	-0.108401	0.649171	-0.0911195	0.70242	0.0595033	0.803212	-0.0792506	0.739798	-0.15678	0.509193	0.317713	0.172238	0.029651	0.901243	0.277702	0.23584	0.128495	0.589271	-0.0428086	0.85778	-0.438005	0.0534112	-0.591412	0.00602365	-0.49646	0.0259751	0.161887	0.495313	0.024866	0.917122	-0.034769	0.884298	-0.169113	0.475996	0.36318	0.11551	0.329316	0.156241
102171108	blue	0.101912	0.668991	0.0473888	0.842737	-0.00790721	0.973606	0.0879757	0.71226	-0.138293	0.560939	-0.0688764	0.772938	-0.0818672	0.731506	-0.109078	0.647117	-0.0482162	0.840025	-0.273734	0.242878	-0.111769	0.638972	-0.243731	0.300418	-0.288871	0.216744	0.0213568	0.928788	0.604225	0.00477826	0.988351	3.59641e-16	0.774911	6.01602e-05	-0.00794254	0.973489	0.125243	0.598805	0.245849	0.296105	0.611127	0.00420096	-0.186879	0.430158	-0.151616	0.523413
102170190	blue	-0.0378966	0.873966	0.0328181	0.890752	-0.136306	0.566635	0.0392044	0.869652	-0.18482	0.435346	-0.362978	0.115726	-0.326476	0.160058	-0.333298	0.150997	-0.1041	0.662282	-0.0465175	0.845595	-0.222307	0.346176	0.169625	0.474642	-0.0571579	0.810831	0.301797	0.19595	0.203283	0.390009	0.60109	0.00506136	0.399678	0.0808206	0.158612	0.504193	-0.00247118	0.99175	0.538242	0.0143579	0.601662	0.00500865	0.180248	0.446986	0.223051	0.344522
102178119	blue	0.147459	0.534994	0.101007	0.671772	-0.0018688	0.993761	0.128515	0.589214	-0.130232	0.584203	-0.0217709	0.92741	-0.0763165	0.749129	-0.0819525	0.731236	-0.0257809	0.914084	-0.291311	0.212712	-0.146806	0.536823	-0.240008	0.308093	-0.269461	0.250604	0.0632082	0.791211	0.534459	0.0151952	0.97326	6.02501e-13	0.843086	3.05349e-06	-0.0466554	0.845142	0.0531969	0.823736	0.247211	0.293353	0.604196	0.00478084	-0.191668	0.418217	-0.154199	0.516277
102179336	blue	0.0745588	0.754735	-0.037091	0.876626	0.0403283	0.865947	0.0904038	0.704656	-0.131142	0.581558	-0.060452	0.800134	-0.0593566	0.803688	-0.120359	0.613244	-0.105616	0.657649	-0.193821	0.412906	0.0717321	0.763775	-0.384756	0.0939165	-0.318702	0.170832	-0.167483	0.480321	0.882605	2.60751e-07	0.836211	4.3743e-06	0.518735	0.0191053	0.0206415	0.931167	0.368464	0.10992	0.0869327	0.715535	0.43866	0.0530144	-0.225503	0.339105	-0.185119	0.434589
102169634	blue	0.0587837	0.805548	0.216181	0.359965	0.0614456	0.796915	0.201114	0.395195	0.208232	0.37832	0.245078	0.297672	0.187176	0.42941	0.315784	0.175003	0.200734	0.396107	-0.206956	0.381315	-0.0102127	0.965915	0.150301	0.527063	0.367517	0.110907	0.212113	0.369293	-0.563225	0.00971449	-0.617063	0.00375177	-0.193211	0.414407	-0.416619	0.0676518	-0.504514	0.0232967	-0.33659	0.146754	-0.703559	0.00053776	-0.387312	0.0915699	0.0517876	0.828338
102170744	blue	0.170455	0.47245	0.165638	0.485237	0.152403	0.521233	0.297847	0.202157	-0.30655	0.188652	-0.283191	0.226325	-0.452205	0.0453037	-0.495405	0.0263432	-0.214246	0.364385	0.0624236	0.793749	0.085496	0.720053	-0.0565256	0.812888	0.032265	0.892583	0.260379	0.267544	0.486901	0.0294633	0.81788	1.05851e-05	0.572481	0.00834146	0.199144	0.399939	0.180904	0.445306	0.441399	0.05138	0.624857	0.00322308	0.04765	0.841881	0.0147708	0.950717
102176279	blue	0.010926	0.963535	-0.0494635	0.83594	-0.0530355	0.824263	-0.000140961	0.999529	-0.126286	0.595742	-0.0934062	0.69529	-0.0896379	0.707051	-0.115063	0.629057	-0.03572	0.881155	-0.252671	0.282472	-0.130548	0.583284	-0.20176	0.393647	-0.292229	0.211209	0.040889	0.8641	0.588985	0.00628713	0.988247	3.8945e-16	0.73023	0.000256607	0.0198981	0.933641	0.123277	0.604601	0.289836	0.215144	0.636177	0.00256656	-0.135311	0.569497	-0.196645	0.405999
102181821	blue	-0.24538	0.297058	-0.265897	0.257168	-0.323097	0.164682	-0.293885	0.208513	-0.297867	0.202125	-0.319912	0.169123	-0.124248	0.601736	-0.322759	0.165149	-0.24038	0.30732	0.157089	0.508346	-0.0800792	0.737169	0.0427041	0.858124	-0.335274	0.14844	-0.0257539	0.914173	0.564029	0.00958838	0.768294	7.6055e-05	0.468819	0.0370583	0.25971	0.268821	0.325289	0.161671	0.419723	0.0654251	0.857158	1.38359e-06	0.418341	0.0664093	-0.277506	0.236184
102181170	blue	-0.216189	0.359948	-0.171362	0.470062	-0.170161	0.473226	-0.140566	0.554453	-0.182953	0.44008	-0.205375	0.385043	0.259346	0.269515	0.0370919	0.876623	-0.144522	0.543247	-0.0181611	0.939423	0.351505	0.128577	0.0278409	0.907246	0.125326	0.59856	-0.086235	0.717728	0.32381	0.163699	0.48967	0.0284172	0.218205	0.355375	-0.403009	0.0780921	0.0133108	0.955583	-0.451177	0.0458568	0.0670924	0.778677	-0.401239	0.0795332	0.0274854	0.908425
102180167	blue	0.0440304	0.853763	-0.0253784	0.91542	-4.07384e-05	0.999864	0.0475732	0.842132	-0.173741	0.463825	-0.136129	0.567145	-0.105795	0.657104	-0.172015	0.468346	-0.105633	0.657599	-0.197481	0.403966	0.000971549	0.996757	-0.234589	0.31947	-0.252088	0.283621	-0.0187657	0.93741	0.716445	0.000379974	0.972176	8.58033e-13	0.644985	0.00213646	-0.000944757	0.996846	0.222507	0.34573	0.192101	0.417144	0.580975	0.00722495	-0.183858	0.437781	-0.179331	0.449338
102175169	blue	0.0643777	0.787432	0.0144184	0.951891	-0.0130961	0.956299	0.0502337	0.833419	-0.105517	0.657953	-0.0430326	0.857044	-0.0822544	0.730281	-0.0781477	0.743301	-0.00724357	0.975821	-0.251771	0.284247	-0.134691	0.571284	-0.181639	0.443428	-0.224284	0.341791	0.0782001	0.743134	0.476482	0.0336732	0.954943	6.16972e-11	0.721042	0.000334185	-0.0697546	0.770117	0.0229736	0.923411	0.230841	0.327485	0.59155	0.00600891	-0.160798	0.498257	-0.156762	0.509242
102176277	blue	0.0829592	0.728053	-0.138362	0.560741	0.0942377	0.692704	-0.044676	0.851641	-0.221335	0.348343	-0.17935	0.449291	0.0375814	0.875007	-0.160561	0.4989	-0.213986	0.364982	-0.235334	0.317892	-0.0161202	0.946221	-0.368813	0.109558	-0.492508	0.0273756	-0.317412	0.172667	0.686432	0.000830845	0.778153	5.34789e-05	0.368432	0.109952	0.432931	0.0565618	0.592614	0.00589651	0.21029	0.373519	0.478736	0.0327248	-0.117347	0.62222	-0.0179616	0.940087
102173696	blue	0.0416207	0.86169	-0.022961	0.923453	-0.0155317	0.948181	0.0324866	0.891849	-0.14088	0.553561	-0.103036	0.66554	-0.0667653	0.779731	-0.116892	0.623579	-0.0676462	0.776895	-0.260479	0.267354	-0.0748598	0.753774	-0.263719	0.261234	-0.312182	0.180244	-0.0282446	0.905907	0.675737	0.00107494	0.977501	1.29326e-13	0.687097	0.000817376	0.0344162	0.885465	0.203142	0.390346	0.23167	0.325703	0.588382	0.0063541	-0.187905	0.427583	-0.171213	0.470453
102170830	blue	0.10701	0.653402	0.0265787	0.911435	0.00522896	0.982545	0.102565	0.666987	-0.134287	0.572449	-0.0712165	0.765427	-0.0767839	0.74764	-0.11305	0.635109	-0.0594261	0.803462	-0.269822	0.249947	-0.066765	0.779732	-0.293	0.209951	-0.315927	0.174797	-0.0442266	0.853118	0.699194	0.000602479	0.979331	6.0668e-14	0.729986	0.000258448	0.010407	0.965267	0.20751	0.380014	0.211273	0.371238	0.580031	0.00734265	-0.209058	0.376389	-0.140891	0.553528
100861149	blue	0.0561573	0.814087	-0.0937278	0.694289	0.134335	0.57231	-0.0281808	0.906118	-0.19146	0.418731	-0.202723	0.391345	-0.284152	0.224685	-0.35749	0.121753	-0.168509	0.477596	-0.14716	0.535831	-0.259792	0.268663	-0.0920626	0.699476	-0.270732	0.24829	0.0799489	0.737582	0.306013	0.189467	0.624303	0.00325851	0.13469	0.571288	0.537676	0.0144808	0.329565	0.15591	0.624831	0.00322472	0.536056	0.014837	0.19677	0.405694	0.0858345	0.718988
102171556	blue	-0.0683596	0.7746	-0.122834	0.60591	-0.0211452	0.929491	-0.0768411	0.747458	-0.0957228	0.688092	-0.123323	0.604465	-0.0409503	0.863898	-0.0698679	0.769754	-0.0132857	0.955667	-0.223368	0.343819	-0.130345	0.583877	-0.113854	0.63269	-0.189356	0.423958	0.0709437	0.766302	0.333631	0.150564	0.848408	2.28464e-06	0.474758	0.0344129	0.042309	0.859425	0.050795	0.831583	0.239986	0.308139	0.506542	0.0226581	-0.115231	0.628553	-0.0947356	0.691156
102187632	blue	0.273421	0.243439	0.104628	0.660668	0.354316	0.12534	0.298285	0.201462	0.451651	0.0456009	0.475189	0.0342268	0.00183712	0.993867	0.320655	0.16808	0.395739	0.0841373	-0.0931198	0.696182	0.195122	0.409715	-0.198289	0.402005	0.193589	0.413478	-0.142289	0.549559	-0.347816	0.132916	-0.640436	0.00235037	-0.420401	0.0649459	-0.0966105	0.685341	-0.0744797	0.754987	-0.375975	0.102315	-0.793603	2.96836e-05	-0.34848	0.132127	-0.0330942	0.889838
102170189	blue	-0.037626	0.87486	-0.180971	0.445135	0.059613	0.802856	-0.0862234	0.717764	-0.00123198	0.995887	-0.17582	0.458411	-0.232637	0.323631	-0.169904	0.473904	0.0459064	0.8476	-0.183698	0.438188	-0.286719	0.220342	-0.0899126	0.706192	-0.32148	0.166926	0.0403463	0.865888	0.167221	0.481016	0.491598	0.027706	0.179896	0.447887	0.555432	0.0110082	0.264019	0.260671	0.614019	0.00397683	0.428613	0.0593525	0.18841	0.426321	-0.116432	0.624954
102181999	blue	-0.268224	0.252871	-0.319569	0.169607	-0.149686	0.528774	-0.351001	0.129164	-0.305683	0.18997	-0.417364	0.0671122	-0.220762	0.349624	-0.416579	0.0676808	-0.297434	0.202813	0.10757	0.651698	-0.143768	0.545374	-0.00615659	0.979448	-0.304458	0.191842	0.024088	0.919707	0.440967	0.0516349	0.604148	0.00478504	0.0782673	0.742921	0.556087	0.0108943	0.441676	0.051217	0.58784	0.00641478	0.70398	0.000531835	0.441851	0.0511141	-0.114482	0.630801
102169141	blue	0.0730812	0.759457	-0.0177734	0.940714	-0.0138899	0.953653	0.0654811	0.783871	-0.139309	0.558034	-0.0841515	0.72429	-0.0842952	0.723836	-0.133567	0.574529	-0.0805965	0.735529	-0.211283	0.371214	-0.0181256	0.939541	-0.283153	0.226389	-0.315141	0.17593	-0.0845699	0.722971	0.761154	9.71374e-05	0.964546	7.39004e-12	0.667565	0.00129988	-0.0148725	0.950378	0.248488	0.290784	0.168098	0.478685	0.59197	0.00596434	-0.179385	0.4492	-0.151962	0.522453
102183191	blue	0.0571337	0.81091	-0.0721036	0.762585	-0.00450956	0.984946	0.0653216	0.784385	0.0636831	0.789676	0.053672	0.822186	-0.104761	0.660262	0.00533004	0.982207	0.13039	0.583744	-0.297877	0.202109	-0.116454	0.62489	-0.329479	0.156023	-0.339617	0.142928	-0.0809328	0.734463	0.641269	0.00230991	0.947034	2.56888e-10	0.645957	0.00209294	-0.0490954	0.837145	0.141502	0.551793	0.199324	0.399503	0.531665	0.0158384	-0.211544	0.37061	-0.136427	0.566286
102172769	blue	0.0610801	0.798099	-0.00359947	0.987984	-0.0108993	0.963625	0.0462246	0.846556	-0.129474	0.586413	-0.0750771	0.75308	-0.0783407	0.742687	-0.104078	0.662351	-0.0423253	0.859371	-0.254833	0.278235	-0.108755	0.648096	-0.222776	0.345133	-0.272656	0.244813	0.0237325	0.920888	0.577597	0.00765336	0.985514	2.53204e-15	0.711728	0.000432398	-0.0148281	0.950526	0.116633	0.624354	0.235954	0.316581	0.608795	0.00438915	-0.167424	0.480476	-0.15237	0.521325
100861372	blue	-0.0368618	0.877383	-0.038325	0.872553	-0.172437	0.467238	0.0215958	0.927993	0.101605	0.669933	0.0611596	0.797841	-0.291265	0.212788	-0.0662101	0.78152	0.220493	0.350227	-0.180036	0.447529	-0.516471	0.0197289	0.0505465	0.832396	-0.210997	0.371877	0.33922	0.143426	0.123384	0.604285	0.723743	0.000309543	0.667776	0.00129362	-0.0236139	0.921283	-0.290389	0.21423	0.641102	0.00231795	0.729965	0.000258605	0.255988	0.275987	-0.0503245	0.833122
102170188	blue	0.333204	0.151118	0.413844	0.0696904	0.158666	0.504046	0.375192	0.103089	-0.192103	0.417142	-0.0620347	0.795007	-0.221795	0.347315	-0.18009	0.447391	-0.0495726	0.835582	-0.298597	0.200969	-0.281901	0.228537	-0.052939	0.824578	0.0501797	0.833595	0.478276	0.0329166	0.0830141	0.72788	0.685655	0.00084685	0.757622	0.000109306	-0.0368995	0.877258	-0.28037	0.231183	0.4171	0.0673027	0.410477	0.072225	-0.151011	0.525091	-0.010166	0.96607
102190273	blue	0.0921796	0.699111	-0.0821044	0.730755	0.236774	0.314854	0.037447	0.87545	0.0333012	0.889153	0.0582441	0.8073	0.321716	0.166598	0.203663	0.389104	-0.0403553	0.865858	0.104051	0.662435	0.505806	0.0228882	-0.241114	0.3058	0.0883203	0.711179	-0.463582	0.0395204	-0.203602	0.389252	-0.567601	0.00904416	-0.496611	0.0259229	0.184586	0.435939	0.375324	0.102958	-0.623505	0.00331002	-0.695184	0.000667644	-0.317597	0.172404	0.17815	0.452379
102186809	blue	-0.242471	0.303003	-0.388914	0.0901211	-0.275892	0.239034	-0.246655	0.294474	-0.155195	0.513536	0.0266166	0.911309	0.569943	0.00870113	0.30253	0.194812	-0.139712	0.556886	-0.286115	0.221359	-0.0892551	0.70825	-0.415273	0.0686346	-0.553669	0.0113193	-0.409411	0.0730416	0.72948	0.000262302	0.690911	0.000743571	0.474326	0.0346003	-0.108994	0.647371	0.305649	0.190021	-0.241825	0.304332	0.378699	0.0996525	-0.204357	0.387457	-0.0821689	0.730551
102176650	blue	-0.362582	0.116155	-0.460371	0.0410908	-0.467818	0.0375195	-0.381296	0.0971629	-0.18168	0.443323	-0.122856	0.605846	0.157032	0.508501	-0.0686059	0.773808	-0.164424	0.488487	0.131014	0.581931	-0.0209182	0.930247	-0.0100139	0.966578	-0.4403	0.0520312	-0.245717	0.296374	0.552272	0.0115708	0.535345	0.0149958	0.434217	0.0557504	0.112785	0.635908	0.341978	0.139992	0.103052	0.665493	0.673506	0.00113281	0.322145	0.166	-0.327539	0.158621
102173133	blue	0.00999215	0.96665	-0.0202552	0.932452	-0.0444459	0.852397	-0.0205274	0.931547	-0.239885	0.308347	-0.20442	0.387307	-0.143417	0.546367	-0.238815	0.310577	-0.153015	0.519543	-0.109718	0.645175	-0.121072	0.611129	-0.0357067	0.881198	-0.17885	0.450577	0.128718	0.58862	0.45627	0.043167	0.920222	9.28169e-09	0.594899	0.00566092	0.020339	0.932174	0.0741747	0.755962	0.313968	0.177632	0.698662	0.000610801	0.021461	0.928441	-0.116276	0.625423
102188539	blue	-0.249639	0.288482	-0.323802	0.163709	-0.267012	0.255104	-0.274918	0.240764	-0.180408	0.446575	-0.0864322	0.717108	0.304854	0.191234	0.0841139	0.724408	-0.152319	0.521466	-0.272353	0.245359	-0.125055	0.599359	-0.27146	0.246971	-0.519095	0.0190076	-0.246465	0.294858	0.82148	8.96882e-06	0.855217	1.55078e-06	0.574134	0.00811383	-0.0476897	0.84175	0.285738	0.221994	0.032921	0.890411	0.566266	0.00924447	-0.128962	0.587907	-0.311182	0.181719
102188981	blue	-0.133421	0.574952	-0.423935	0.0624918	-0.0861694	0.717934	-0.305431	0.190353	-0.129371	0.586714	-0.152995	0.519596	-0.0159822	0.94668	-0.170983	0.471059	-0.135838	0.56798	0.000726975	0.997573	-0.112506	0.636749	-0.172122	0.468065	-0.566672	0.00918315	-0.354537	0.125087	0.505303	0.0230468	0.58165	0.0071417	0.168848	0.476696	0.568101	0.00896998	0.603084	0.00487977	0.357191	0.122088	0.626393	0.00312659	0.30412	0.192359	-0.109054	0.647191
102182920	blue	-0.362407	0.116343	-0.407112	0.0748266	-0.417102	0.0673012	-0.298939	0.200428	0.0895202	0.70742	-0.10643	0.655169	-0.0818096	0.731688	0.00197276	0.993414	0.173883	0.463454	0.0197763	0.934046	-0.303151	0.193853	0.212692	0.367959	-0.18678	0.430406	0.134654	0.57139	0.115797	0.626856	0.615412	0.00387252	0.372646	0.105637	-0.117475	0.621835	-0.185396	0.433891	0.327155	0.15914	0.683732	0.000887547	0.310634	0.182529	0.0246491	0.917843
102179608	blue	0.345824	0.135302	0.245691	0.296426	0.22947	0.330448	0.246705	0.294374	-0.297357	0.202936	-0.0846472	0.722727	-0.101303	0.670863	-0.23009	0.329105	-0.222174	0.346472	-0.263753	0.26117	0.00876088	0.970758	-0.351716	0.128332	-0.221671	0.347593	0.000134311	0.999552	0.60915	0.00436012	0.890087	1.48285e-07	0.714585	0.000399959	0.133817	0.573806	0.266694	0.255692	0.188447	0.426227	0.466546	0.0381121	-0.287849	0.218449	-0.0510859	0.830632
102171014	blue	0.0390306	0.870225	-0.0455166	0.84888	0.0188156	0.937244	0.0350246	0.883453	-0.262475	0.263573	-0.271354	0.247162	-0.203193	0.390223	-0.308754	0.18533	-0.181585	0.443565	-0.100469	0.673428	0.00275971	0.990787	-0.103392	0.664451	-0.18904	0.424745	0.073082	0.759454	0.631469	0.00282457	0.947472	2.38808e-10	0.589228	0.00626035	0.120849	0.611789	0.242034	0.303903	0.309008	0.184951	0.654816	0.00172928	-0.0575794	0.809461	-0.128556	0.589093
102169228	blue	0.0288409	0.903929	0.26826	0.252804	0.0152675	0.949062	0.161689	0.495846	-0.32416	0.163217	-0.342003	0.139961	-0.395516	0.0843287	-0.432206	0.0570235	-0.224581	0.341136	0.0051628	0.982765	-0.238525	0.311181	0.163378	0.491297	0.25812	0.271867	0.640653	0.00233975	-0.0310392	0.896642	0.48914	0.0286149	0.312027	0.180471	0.0843405	0.723694	-0.261023	0.266321	0.592959	0.00586042	0.461182	0.0406897	0.191803	0.417881	0.222947	0.344753
102191089	blue	0.120199	0.613721	0.0736032	0.757788	-0.055628	0.81581	0.10443	0.661274	-0.147073	0.536074	-0.0300567	0.899898	-0.0636645	0.789736	-0.0930916	0.696269	-0.0529007	0.824703	-0.241802	0.30438	-0.137154	0.5642	-0.242557	0.302826	-0.311786	0.180826	0.0155212	0.948216	0.611146	0.00419943	0.974173	4.42192e-13	0.844895	2.77018e-06	-0.0543802	0.819876	0.0974305	0.682803	0.23466	0.31932	0.660238	0.00153406	-0.129565	0.586146	-0.150072	0.527699
102187993	blue	-0.127271	0.592853	-0.0726132	0.760954	0.0152196	0.949221	-0.159824	0.500898	-0.379132	0.0992344	-0.279244	0.233142	-0.0826704	0.728966	-0.328498	0.157334	-0.337595	0.145476	0.0801779	0.736856	-0.256774	0.274464	0.161945	0.495156	-0.0610247	0.798278	0.263585	0.261484	0.0176602	0.941091	0.431154	0.0576981	0.115056	0.629077	0.296296	0.20463	-0.00523147	0.982536	0.470077	0.0364853	0.57906	0.00746527	0.364713	0.113867	0.0652663	0.784563
102182637	blue	-0.359769	0.119224	-0.555897	0.0109272	-0.328595	0.157204	-0.311867	0.180708	0.235228	0.318116	0.089193	0.708444	0.144662	0.542852	0.265337	0.258211	0.300067	0.198653	-0.199996	0.397883	-0.375687	0.102599	0.00928758	0.969001	-0.316023	0.174658	-0.000968999	0.996765	0.0524045	0.826323	0.416216	0.0679451	0.228935	0.331607	-0.0181879	0.939334	-0.116037	0.626138	0.214342	0.364166	0.358295	0.120855	0.15163	0.523374	-0.161584	0.496131
102176173	blue	-0.149728	0.528658	-0.204212	0.3878	-0.183292	0.439217	-0.182949	0.440089	-0.187317	0.429058	-0.218996	0.353591	-0.104474	0.661139	-0.205553	0.384625	-0.125793	0.597188	-0.129678	0.585819	-0.210614	0.372767	-0.0909374	0.702988	-0.374159	0.104117	0.00619345	0.979325	0.583099	0.00696576	0.934826	1.58812e-09	0.554628	0.0111491	0.162894	0.492597	0.214285	0.364296	0.424602	0.0620367	0.793038	3.03556e-05	0.139939	0.556239	-0.15289	0.519886
102184291	blue	0.0105789	0.964693	0.0547718	0.8186	-0.0597224	0.802501	0.0544938	0.819506	-0.268374	0.252596	-0.244627	0.29859	-0.121127	0.610964	-0.222058	0.346729	-0.165711	0.485042	-0.242073	0.303822	-0.189066	0.424682	-0.0706758	0.767161	-0.163509	0.490944	0.233504	0.321779	0.507164	0.0224651	0.953412	8.28764e-11	0.700964	0.000575489	-0.00350435	0.988301	0.0116748	0.961038	0.375052	0.103228	0.648385	0.00198741	-0.0885468	0.710469	-0.110548	0.642662
102182922	blue	0.0408719	0.864156	-0.0267291	0.910936	-0.0654306	0.784033	0.0124429	0.958477	-0.162643	0.493275	-0.0825525	0.729338	-0.0865699	0.716675	-0.142663	0.548499	-0.083937	0.724966	-0.185407	0.433865	-0.116386	0.625094	-0.203449	0.389614	-0.32619	0.160445	-0.0155234	0.948209	0.643188	0.0022189	0.989883	1.01629e-16	0.732792	0.000237947	0.00178626	0.994037	0.162744	0.493001	0.262675	0.263197	0.707604	0.000483147	-0.058275	0.8072	-0.176056	0.457797
102176368	blue	-0.369125	0.109234	-0.388608	0.0903968	-0.480036	0.0321874	-0.370825	0.107487	-0.225107	0.339977	-0.0832184	0.727235	0.341646	0.140403	0.0398349	0.867573	-0.216537	0.359156	0.244482	0.298885	0.244273	0.299311	-0.0555494	0.816066	-0.310797	0.182288	-0.389832	0.0892989	0.719686	0.000347175	0.605443	0.00467191	0.436369	0.0544124	-0.315035	0.176083	0.263514	0.261618	-0.355054	0.124499	0.591794	0.00598305	0.114982	0.629301	-0.216342	0.359598
100861142	blue	0.335093	0.148672	0.0226349	0.924537	0.268866	0.251693	0.345877	0.135237	-0.115693	0.627168	-0.0316996	0.894455	-0.272436	0.245209	-0.242382	0.303185	-0.0548411	0.818374	-0.115009	0.629219	-0.008317	0.972239	-0.41694	0.067419	-0.247381	0.293009	-0.0372664	0.876046	0.434766	0.0554065	0.531288	0.0159267	0.43195	0.057187	0.530671	0.0160724	0.454505	0.0440851	0.381904	0.0965864	0.322899	0.164955	-0.00835549	0.972111	0.0905093	0.704326
102190576	blue	-0.198291	0.401999	0.0652275	0.784689	-0.138043	0.561654	0.00189568	0.993671	-0.221866	0.347158	-0.281703	0.228878	0.0233134	0.922282	-0.0667492	0.779783	-0.10743	0.652122	-0.160938	0.497877	-0.060226	0.800867	0.269908	0.249788	0.263522	0.261603	0.484583	0.0303619	0.0606043	0.799641	0.504182	0.0234028	0.444787	0.0494115	-0.391729	0.0876167	-0.421386	0.0642546	0.0721401	0.762468	0.216674	0.358843	-0.241463	0.305079	-0.164589	0.488046
102189181	blue	-0.100999	0.671795	-0.0534252	0.822991	-0.0587529	0.805648	-0.0611363	0.797917	-0.449869	0.0465678	-0.538079	0.0143932	-0.191142	0.419518	-0.481415	0.0316251	-0.402123	0.078811	0.130453	0.583561	0.342967	0.138776	0.0641061	0.788309	0.0347435	0.884382	0.0578014	0.808739	0.642688	0.00224234	0.76031	9.99331e-05	0.354118	0.125565	0.104243	0.661846	0.362213	0.116554	0.104184	0.662027	0.50185	0.0241575	-0.0772122	0.746277	-0.153748	0.517519
102185802	blue	0.0695407	0.770804	-0.0307103	0.897732	0.0661078	0.78185	0.0571864	0.810738	-0.12301	0.60539	-0.0857466	0.719264	-0.146531	0.537596	-0.160093	0.500167	-0.049265	0.836589	-0.267195	0.254766	-0.105183	0.658972	-0.259469	0.26928	-0.308114	0.186291	0.00452112	0.984907	0.620639	0.00350093	0.969509	1.93667e-12	0.641793	0.00228475	0.14318	0.547035	0.226626	0.336641	0.336078	0.147409	0.590256	0.006148	-0.154142	0.516433	-0.171779	0.468964
102179259	blue	0.1539	0.5171	0.0436035	0.855166	0.111682	0.639235	0.158878	0.503468	-0.272075	0.24586	-0.155408	0.512953	-0.119816	0.614859	-0.272554	0.244995	-0.227475	0.334784	-0.0578094	0.808713	0.278137	0.235076	-0.305312	0.190535	-0.155418	0.512925	-0.139639	0.557095	0.776984	5.58096e-05	0.876125	4.12632e-07	0.545814	0.0127935	0.0594759	0.803301	0.415784	0.0682605	0.00661022	0.977935	0.446408	0.0484903	-0.255716	0.276516	-0.0801308	0.737005
102168796	blue	0.0316938	0.894474	-0.0565096	0.81294	0.0081974	0.972638	0.0303536	0.898914	-0.10778	0.651058	-0.0821093	0.73074	-0.0824427	0.729685	-0.103406	0.664408	-0.0335164	0.888441	-0.229446	0.3305	-0.0618334	0.795659	-0.226061	0.33788	-0.245944	0.295913	-0.00593431	0.98019	0.58381	0.00688082	0.952547	9.74894e-11	0.597781	0.00537491	-0.0120331	0.959843	0.149729	0.528655	0.194725	0.410689	0.554806	0.0111178	-0.177256	0.45469	-0.120887	0.611676
102183656	blue	-0.0648357	0.785953	-0.255626	0.27669	0.115316	0.628298	-0.194557	0.4111	0.0037624	0.98744	-0.0831897	0.727325	-0.0712205	0.765415	-0.0612807	0.797449	0.0211912	0.929338	-0.354113	0.125571	-0.397395	0.0827307	-0.150616	0.526187	-0.480395	0.0320402	-0.0485647	0.838883	0.259414	0.269387	0.506597	0.022641	0.168968	0.47638	0.554588	0.0111561	0.290109	0.214692	0.584514	0.00679743	0.397838	0.0823574	0.0810453	0.734107	-0.269672	0.250219
102168411	blue	-0.0394339	0.868895	-0.077356	0.745819	-0.0788242	0.741152	-0.0337004	0.887832	-0.296105	0.204936	-0.158254	0.505166	0.101286	0.670915	-0.114781	0.629905	-0.227659	0.334384	-0.125035	0.599419	0.0942321	0.692721	-0.213989	0.364976	-0.214341	0.364169	-0.0744188	0.755182	0.67923	0.000989329	0.924191	5.9511e-09	0.623498	0.00331049	-0.0863577	0.717342	0.219395	0.352692	-0.0150781	0.949693	0.540722	0.0138294	-0.204488	0.387146	-0.118045	0.620135
102180179	blue	0.0965541	0.685516	0.0568481	0.811839	-0.0314938	0.895136	0.0815518	0.732503	-0.0952281	0.689627	-0.0320165	0.893405	-0.0664131	0.780866	-0.0582202	0.807378	0.0060282	0.979877	-0.309109	0.184799	-0.168945	0.476441	-0.242979	0.301959	-0.29987	0.198962	0.0498969	0.834521	0.526864	0.0169946	0.956126	4.87777e-11	0.823034	8.34036e-06	-0.00763985	0.974499	0.06331	0.790882	0.276183	0.238519	0.595151	0.00563542	-0.186126	0.432051	-0.164681	0.487797
102176490	blue	-0.0144949	0.951636	-0.0144724	0.951711	-0.194667	0.41083	-0.0368369	0.877465	-0.182507	0.441213	-0.0781345	0.743343	-0.083582	0.726087	-0.152072	0.522148	-0.10098	0.671854	-0.0891785	0.70849	-0.183587	0.438469	-0.121943	0.608545	-0.346552	0.134426	0.0223515	0.92548	0.612301	0.00410878	0.926403	4.59625e-09	0.785147	4.1208e-05	-0.033911	0.887135	0.0950832	0.690077	0.318767	0.17074	0.815545	1.17634e-05	0.122701	0.606304	-0.228296	0.332996
102174801	blue	-0.0474685	0.842475	-0.0753406	0.75224	-0.123822	0.602992	-0.0556714	0.815669	-0.175121	0.460227	-0.148169	0.533006	-0.108269	0.649572	-0.171322	0.470165	-0.0826479	0.729037	-0.14398	0.544775	-0.150343	0.526947	-0.0776495	0.744885	-0.256754	0.274503	0.0815369	0.732551	0.495708	0.0262373	0.970214	1.57332e-12	0.693194	0.000702146	0.0134114	0.955248	0.0768494	0.747431	0.325218	0.161768	0.74081	0.000186831	0.0150943	0.949639	-0.145937	0.539264
102173254	blue	-0.262395	0.263724	-0.221928	0.34702	-0.274373	0.241735	-0.15153	0.523651	-0.0399104	0.867324	-0.210985	0.371904	-0.10242	0.667432	-0.151238	0.524461	-0.0616533	0.796242	0.561919	0.00992225	0.147043	0.536158	0.379315	0.0990583	0.269961	0.249692	0.0733456	0.758611	-0.476195	0.0337953	-0.629859	0.00291757	-0.526617	0.0170556	0.178932	0.450366	0.0080593	0.973099	0.00691504	0.976917	-0.0908801	0.703167	0.56371	0.00963826	0.383195	0.0953715
102188189	blue	0.0236447	0.92118	-0.0552391	0.817077	-0.0955601	0.688597	-0.00187673	0.993735	0.000526439	0.998243	0.101662	0.669757	-0.0120757	0.959701	0.0297512	0.900911	0.0587572	0.805634	-0.293314	0.209439	-0.270334	0.249014	-0.2478	0.292167	-0.442969	0.0504602	-0.0563614	0.813423	0.588376	0.0063548	0.885994	2.02894e-07	0.765241	8.45306e-05	-0.0678668	0.776185	0.0562755	0.813702	0.26022	0.267848	0.67107	0.001199	-0.0681395	0.775308	-0.24073	0.306595
102170575	blue	0.143756	0.545408	0.0647024	0.786383	-0.0731526	0.759228	0.183738	0.438085	0.191943	0.417537	0.251339	0.285103	-0.150168	0.527433	0.109744	0.645096	0.30644	0.188818	-0.187582	0.428392	-0.128299	0.589845	-0.220436	0.350354	-0.192723	0.41561	0.0424563	0.85894	0.36828	0.110111	0.813983	1.26136e-05	0.850976	1.9785e-06	-0.312166	0.180268	-0.171645	0.469318	0.117375	0.622136	0.518902	0.0190598	-0.14506	0.541731	-0.16264	0.493281
102190093	blue	0.279797	0.232178	0.0594235	0.803471	0.310044	0.183406	0.173667	0.464017	-0.240748	0.306557	-0.12147	0.609947	0.0817026	0.732026	-0.109457	0.645966	-0.217061	0.357966	-0.380094	0.0983096	0.0416664	0.86154	-0.472291	0.0354933	-0.315818	0.174952	-0.196964	0.405222	0.489073	0.02864	0.503417	0.0236482	0.299384	0.199726	0.50967	0.0217005	0.545706	0.012815	0.13843	0.560548	0.0469017	0.844334	-0.380972	0.0974713	0.032132	0.893023
102185706	blue	-0.204413	0.387323	-0.140178	0.555559	-0.353517	0.126253	-0.20971	0.374868	-0.244975	0.297881	-0.193833	0.412877	-0.0959441	0.687406	-0.233811	0.321126	-0.173024	0.465701	0.143159	0.547096	-0.188319	0.426548	0.115528	0.627662	-0.272986	0.244219	0.0875714	0.713529	0.412501	0.0706929	0.727992	0.000273919	0.632141	0.00278644	0.0235423	0.921521	0.0407489	0.864561	0.379864	0.0985301	0.901389	5.82714e-08	0.405667	0.0759647	-0.162582	0.493438
102179441	blue	-0.055019	0.817794	-0.124354	0.601425	-0.0757389	0.75097	-0.0755864	0.751456	-0.0387542	0.871137	-0.049676	0.835244	-0.0513925	0.829629	-0.032538	0.891679	0.0415935	0.86178	-0.255339	0.277249	-0.167568	0.480094	-0.188587	0.425877	-0.301721	0.196068	0.00799791	0.973304	0.500078	0.0247434	0.94405	4.16144e-10	0.617354	0.00373077	-0.0156741	0.947707	0.0741228	0.756127	0.253791	0.280272	0.603235	0.00486618	-0.113347	0.634215	-0.172988	0.465795
102178786	blue	0.0922692	0.698832	0.0806025	0.73551	0.00129604	0.995673	0.175605	0.458969	-0.259869	0.268516	-0.218985	0.353616	-0.298859	0.200554	-0.346206	0.134842	-0.172198	0.467866	-0.150635	0.526134	-0.159126	0.502794	-0.123446	0.604103	-0.135411	0.569209	0.261384	0.265637	0.602752	0.00490962	0.872897	5.13766e-07	0.617834	0.00369646	0.116667	0.624251	0.122072	0.608165	0.492428	0.0274046	0.636499	0.00254963	0.0164944	0.944974	-0.011599	0.961291
108635639	blue	0.146206	0.538508	0.112106	0.637955	-0.00995871	0.966762	0.123945	0.602629	-0.131202	0.581384	-0.0299247	0.900335	-0.0773078	0.745972	-0.0855811	0.719785	-0.028501	0.905056	-0.293405	0.209292	-0.149715	0.528693	-0.244568	0.29871	-0.285598	0.222232	0.0558528	0.815078	0.54337	0.0132827	0.964107	8.24287e-12	0.855448	1.52999e-06	-0.0240554	0.919816	0.0669205	0.779231	0.261969	0.264528	0.608088	0.0044476	-0.187794	0.427862	-0.160986	0.497747
106501981	blue	0.0678714	0.77617	0.028211	0.906018	-0.108371	0.649262	0.036452	0.878736	-0.160518	0.499015	-0.00143341	0.995215	0.0871649	0.714805	0.00760692	0.974608	-0.0710327	0.766017	-0.30142	0.196537	-0.170138	0.473286	-0.263779	0.26112	-0.369784	0.108555	-0.0344593	0.885322	0.629493	0.00293909	0.949655	1.64273e-10	0.865621	8.24759e-07	-0.11941	0.616066	0.0771577	0.74645	0.145108	0.541595	0.62247	0.00337798	-0.178021	0.452711	-0.212062	0.369413
[truncated: 13,414 more rows]
