# Supplementary material for: Metabolomic and Transcriptomic Analyses Reveal the Potential Mechanisms of Dynamic Ovarian Development in Goats during Sexual Maturation
Source: Int J Mol Sci. 2024 Sep 13;25(18):9898. doi: 10.3390/ijms25189898 (PMC11432265; doi:10.3390/ijms25189898)
Supplement: Supplementary file 1 [file ijms-25-09898-s001.zip › Table S19.xlsx]

## Sheet: Sheet1
Table S19 KEGG enrichment analysis results for different modules
Module	Term	Count	%	PValue	Genes	FDR
yellow	chx00100:Steroid biosynthesis	14	1.21212	1.11544e-11	102171848, 102169934, 102172859, 102186791, 102187506, 100861120, 102177400, 102180515, 102180413, 102173170, 102179058, 102173564, 102175810, 102177226	2.57247e-09
yellow	chx01100:Metabolic pathways	167	14.4589	1.66503e-11	100860879, 102173924, 102181277, 102168850, 102188869, 102168574, 102182880, 102188228, 102170380, 102179910, 102173131, 102172286, 102180733, 102187926, 102177176, 100861282, 102179594, 102173810, 102173897, 102189031, 102189150, 102190033, 102175798, 102177459, 102170661, 102174983, 102177457, 102189688, 102179084, 102174749, 102186053, 102186174, 100860763, 102174192, 102184955, 102181720, 102…	2.57247e-09
yellow	chx04142:Lysosome	29	2.51082	2.56151e-08	102190225, 102170638, 100860834, 102170679, 102180045, 108635054, 102189810, 102173295, 102180711, 102178045, 102173897, 102190297, 102189191, 102175798, 102175656, 102178984, 102190510, 102189841, 102169934, 102189363, 102188131, 102169278, 102187702, 102181720, 102181028, 102177389, 102178477, 102181518, 102191393	2.63836e-06
yellow	chx05164:Influenza A	32	2.77056	9.56377e-08	102186540, 102187356, 100860813, 102189356, 102188267, 102168939, 100860873, 102181474, 102180664, 102187998, 102187711, 102175057, 102182757, 102190231, 106503773, 102189170, 102190310, 102173973, 102170562, 102191823, 102186893, 102171811, 102181262, 100860785, 102183188, 102188635, 102183788, 102171521, 102179343, 102175889, 102191552, 102190983	7.38801e-06
yellow	chx04145:Phagosome	28	2.42424	4.00506e-06	102190225, 102185274, 102173608, 102187356, 100860813, 102189356, 102188267, 100860959, 108635054, 102188569, 102178060, 102180664, 102187998, 102185698, 102185903, 102168670, 102180638, 102174547, 102175930, 102189841, 102186053, 102188835, 102181148, 102184478, 102178477, 102178475, 102181518, 102191393	0.000247513
yellow	chx00900:Terpenoid backbone biosynthesis	9	0.779221	2.31261e-05	102186540, 102187287, 102169040, 102176561, 102169762, 102176815, 102171980, 102191533, 102172312	0.00119099
yellow	chx05169:Epstein-Barr virus infection	29	2.51082	0.000161593	102187356, 100860813, 102189356, 102188267, 100860873, 102169982, 102181474, 102183635, 102180664, 102187998, 102175057, 102180638, 102187906, 102190231, 106503773, 102189170, 102170562, 102186154, 102186893, 102171811, 102181262, 100860785, 102183684, 102183249, 102183788, 102171521, 102179343, 102191552, 102190983	0.00629868
yellow	chx05160:Hepatitis C	24	2.07792	0.000163073	102186154, 102191823, 102186893, 102171811, 102181262, 100860873, 102181474, 102188635, 102168687, 102183788, 102186579, 102187711, 102175057, 102182757, 102178475, 102171521, 102179343, 102190231, 106503773, 102189170, 102190310, 102191552, 102170562, 102190983	0.00629868
yellow	chx05323:Rheumatoid arthritis	17	1.47186	0.000231048	102190225, 102187356, 100860813, 102189356, 102188267, 102182395, 102186053, 100860785, 108635054, 102180664, 102187998, 102178477, 102180957, 102191393, 102181518, 102174547, 102175889	0.00793265
yellow	chx01040:Biosynthesis of unsaturated fatty acids	9	0.779221	0.000401178	102170380, 102178247, 100861282, 102187120, 100860763, 102186599, 102171133, 102182633, 102186887	0.0123964
yellow	chx04621:NOD-like receptor signaling pathway	24	2.07792	0.000775189	102191823, 102187487, 102186893, 102182395, 102171811, 102181262, 102190519, 100860785, 102181474, 102169397, 102189315, 102175057, 102173295, 102180018, 102185959, 102173810, 102190231, 102175889, 102173932, 106503773, 102189170, 102191552, 102170144, 102190983	0.0217758
yellow	chx04979:Cholesterol metabolism	11	0.952381	0.00111052	102179867, 102169934, 102181855, 102178475, 102187294, 102186791, 100860916, 102189363, 100860959, 102180141, 102186579	0.0271419
yellow	chx01240:Biosynthesis of cofactors	22	1.90476	0.00124004	102189688, 102186174, 102183641, 102169244, 102182880, 100861387, 102189447, 102187624, 102184159, 102168204, 102188205, 102184729, 102172286, 102171296, 102177077, 102177176, 102171545, 102172129, 102171920, 102177459, 102170661, 102171883	0.0271419
yellow	chx05162:Measles	20	1.7316	0.00131319	102169209, 102186154, 102186893, 102171811, 102181262, 100860785, 102181474, 102183188, 102188635, 102183788, 102175057, 102171521, 102170059, 102179343, 102190231, 106503773, 102189170, 102191552, 102170562, 102190983	0.0271419
yellow	chx01212:Fatty acid metabolism	12	1.03896	0.00131757	102170380, 102178247, 100861282, 102187120, 100860763, 102181277, 102173897, 102186599, 102171133, 102171980, 102182633, 102186887	0.0271419
yellow	chx05132:Salmonella infection	30	2.5974	0.00166256	102190489, 102190402, 102169727, 102188541, 102186784, 102183333, 102185872, 100861343, 102189315, 102179572, 102171396, 106503410, 102190310, 102170562, 102172564, 102187487, 102170806, 102182076, 102181262, 108634517, 100860785, 102169397, 102181148, 102184478, 102183538, 102176276, 100861094, 102188390, 102182808, 102175348	0.0306346
yellow	chx04672:Intestinal immune network for IgA production	10	0.865801	0.0016854	102187356, 100860813, 102189356, 102188267, 102180957, 100860785, 102171722, 102180664, 102183249, 102187998	0.0306346
yellow	chx00511:Other glycan degradation	7	0.606061	0.0024422	102177389, 102179944, 102180711, 102175518, 102180045, 102181720, 102189810	0.0419244
yellow	chx04061:Viral protein interaction with cytokine and cytokine receptor	15	1.2987	0.00384151	102182395, 102188086, 102191508, 102174969, 102187274, 102180880, 100860873, 100860785, 102182694, 102179713, 102175293, 102170059, 102175889, 102190310, 102170310	0.060808
yellow	chx04978:Mineral absorption	11	0.952381	0.00393579	102188357, 102187344, 102168628, 102189453, 102170516, 102188618, 102191550, 102172205, 102190297, 102177954, 108633809	0.060808
yellow	chx04620:Toll-like receptor signaling pathway	16	1.38528	0.00433106	102171811, 102181262, 102180880, 100860873, 100860785, 102181474, 102183249, 102175057, 102182757, 102171325, 102179343, 102190231, 102182808, 106503773, 102189170, 102191552	0.0637284
yellow	chx05310:Asthma	7	0.606061	0.00474045	102187356, 100860813, 102189356, 102188267, 102180664, 102183249, 102187998	0.0665817
yellow	chx04640:Hematopoietic cell lineage	15	1.2987	0.00548814	102185010, 102191722, 102187356, 100860813, 102189356, 102188267, 102182054, 100860807, 100860959, 100860785, 102180664, 102187998, 100861386, 102170059, 102175833	0.073732
yellow	chx04659:Th17 cell differentiation	15	1.2987	0.00597782	102186154, 102187356, 100860813, 102189356, 102188267, 102181262, 102188086, 100860785, 102180664, 100861300, 102187998, 102182888, 102174109, 102170059, 102189170	0.0765325
yellow	chx05152:Tuberculosis	22	1.90476	0.00619195	102189841, 102185560, 102187356, 100860813, 102189356, 102188267, 100860785, 100861238, 102169397, 108635054, 102180664, 102183403, 102187998, 102185698, 102184478, 102178477, 102185903, 102168670, 102191393, 102181518, 102189170, 102190310	0.0765325
yellow	chx05168:Herpes simplex virus 1 infection	42	3.63636	0.00775667	102187356, 100860813, 102188387, 102189356, 102188267, 108636404, 102181474, 102168231, 102180664, 102183952, 102187998, 102189337, 102187711, 102175057, 102182757, 108638022, 102180637, 102180638, 102190231, 102173377, 106503773, 102189170, 102190310, 102173973, 102170562, 102185560, 102191823, 102186893, 102171811, 102181262, 102181064, 100860785, 102183188, 100861234, 102183788, 102174592, 102…	0.0921851
yellow	chx04216:Ferroptosis	9	0.779221	0.00838264	102185791, 100860867, 102187344, 102186174, 102190030, 102181277, 102172205, 102190297, 102183764	0.0931467
yellow	chx05417:Lipid and atherosclerosis	25	2.1645	0.00862776	100860856, 100860959, 102181474, 102180141, 102184867, 100861343, 102175930, 106503773, 102190310, 102173038, 102186154, 102182395, 102171811, 102181262, 100860785, 100861238, 102183249, 102186579, 102179867, 102185959, 102179343, 102191099, 102175889, 102182808, 102174895	0.0931467
yellow	chx00510:N-Glycan biosynthesis	10	0.865801	0.00874193	102188772, 102179173, 102182591, 102169971, 108634555, 102185445, 102174983, 102186754, 102182048, 102188414	0.0931467
yellow	chx05145:Toxoplasmosis	15	1.2987	0.00969846	102186154, 102187356, 100860813, 102189356, 102188267, 102181262, 102180664, 102178060, 102183249, 102186579, 102187998, 100860765, 102182808, 102189170, 102190310	0.095319
yellow	chx00600:Sphingolipid metabolism	10	0.865801	0.00978742	102176466, 102177389, 102179944, 102188131, 102174749, 102180045, 102181720, 102175656, 102189810, 102190510	0.095319
yellow	chx00062:Fatty acid elongation	7	0.606061	0.00987122	102170380, 100861282, 102187120, 102173897, 102186599, 102182633, 102186887	0.095319
yellow	chx04668:TNF signaling pathway	16	1.38528	0.0126462	102182395, 102191813, 102181262, 100860873, 100860785, 102189826, 102188327, 100861343, 102187711, 102180018, 102180957, 102175912, 102179343, 102175889, 102190310, 102174895	0.118414
yellow	chx04623:Cytosolic DNA-sensing pathway	12	1.03896	0.0145887	102171811, 102181262, 100860785, 102181474, 102180880, 100860873, 102189528, 102168464, 102173932, 100861343, 106503773, 102183788	0.128797
yellow	chx04612:Antigen processing and presentation	12	1.03896	0.0145887	102185010, 102190225, 102185560, 102173295, 102187356, 100860813, 102189356, 102188267, 102180638, 102180664, 102187998, 106502275	0.128797
yellow	chx05321:Inflammatory bowel disease	10	0.865801	0.0164814	102186154, 102189443, 102187356, 100860813, 102189356, 102188267, 100860785, 102180664, 102189170, 102187998	0.141465
yellow	chx00920:Sulfur metabolism	4	0.34632	0.0213885	102187926, 102174192, 102183520, 102187555	0.178623
yellow	chx05171:Coronavirus disease - COVID-19	29	2.51082	0.0233362	102188086, 100860873, 102169982, 102181474, 102188569, 102188327, 102175057, 102182757, 102171378, 102190231, 102189170, 102190310, 102186154, 102186893, 102171811, 102181262, 100860785, 102188835, 102183188, 102188635, 102184178, 102183788, 102169094, 102184608, 102171521, 102179343, 102175889, 102191552, 102190983	0.189669
yellow	chx05100:Bacterial invasion of epithelial cells	11	0.952381	0.0239389	102190402, 102176276, 108634517, 102188390, 102179343, 102185872, 102178060, 102181434, 102181028, 106503410, 102172564	0.189669
yellow	chx05150:Staphylococcus aureus infection	12	1.03896	0.0253698	102183858, 102187356, 100860813, 102189356, 102188267, 102171378, 102188835, 102184178, 102188569, 102180664, 102185698, 102187998	0.195982
yellow	chx00603:Glycosphingolipid biosynthesis - globo and isoglobo series	5	0.4329	0.0283305	102180325, 102170679, 102180045, 102181720, 102175656	0.211057
yellow	chx04977:Vitamin digestion and absorption	6	0.519481	0.0286874	102189489, 102179867, 102178475, 102180141, 102191550, 102182413	0.211057
yellow	chx04144:Endocytosis	25	2.1645	0.029984	108633910, 102190402, 102188541, 102191813, 102168396, 102183333, 100861300, 102191300, 106503410, 102173973, 102174322, 102172564, 102190796, 102168209, 108634517, 102187985, 102181028, 102186579, 102169335, 102184478, 102176276, 102182624, 102178738, 102184947, 102170059	0.215466
yellow	chx00513:Various types of N-glycan biosynthesis	8	0.692641	0.0325906	102188772, 102182591, 102175518, 102180045, 108634555, 102181720, 102186754, 102182048	0.228875
yellow	chx04610:Complement and coagulation cascades	12	1.03896	0.0336551	102191722, 102169209, 102183858, 102173891, 102171378, 102186624, 102188835, 102175833, 102184178, 102188569, 102178565, 102185401	0.231099
yellow	chx04622:RIG-I-like receptor signaling pathway	13	1.12554	0.0363778	102189600, 102171811, 102181262, 102190519, 102169982, 100860873, 102181474, 102183188, 102183788, 102183820, 102185959, 102171588, 106503773	0.237062
yellow	chx05167:Kaposi sarcoma-associated herpesvirus infection	21	1.81818	0.0368457	102171529, 102186154, 102184232, 102182395, 102171811, 102181262, 102188086, 100860785, 102181474, 102168299, 102175057, 102179713, 102182757, 102171521, 102179343, 102190231, 106503773, 102189170, 102190310, 102191552, 102170562	0.237062
yellow	chx05135:Yersinia infection	16	1.38528	0.0373651	102185010, 102171811, 102181262, 108634517, 100860785, 102181474, 102183333, 102178060, 102189315, 102176276, 102184607, 102188390, 102179343, 102175889, 106503410, 102172564	0.237062
yellow	chx00760:Nicotinate and nicotinamide metabolism	7	0.606061	0.0375924	102172286, 102173810, 102181661, 102183641, 102172129, 102169244, 102183821	0.237062
yellow	chx04920:Adipocytokine signaling pathway	10	0.865801	0.0389631	102186154, 102181338, 102180727, 102181262, 100861392, 100860959, 102181705, 102181277, 102190310, 102187711	0.240792
yellow	chx05140:Leishmaniasis	10	0.865801	0.0419927	102187356, 100860813, 102189356, 102188267, 102178060, 102175930, 102180664, 102189170, 102185698, 102187998	0.254426
yellow	chx04913:Ovarian steroidogenesis	9	0.779221	0.0466433	102173131, 100860869, 102178475, 102187294, 102191099, 102184867, 102179058, 100860843, 102186579	0.277169
yellow	chx04931:Insulin resistance	13	1.12554	0.0547459	102186154, 102181064, 100860959, 100860785, 102180863, 102187711, 102181338, 102180727, 102184607, 102181705, 102179343, 102190310, 102170134	0.319179
yellow	chx04068:FoxO signaling pathway	14	1.21212	0.0623749	102186154, 100860856, 102181262, 102176607, 102190519, 100860785, 102183684, 100861300, 102181338, 102178113, 102180727, 102181705, 102179343, 102172279	0.356923
yellow	chx03050:Proteasome	7	0.606061	0.0670641	102181449, 102189234, 102188113, 102173481, 102180902, 102187906, 102183635	0.374412
yellow	chx04630:JAK-STAT signaling pathway	20	1.7316	0.0678546	102186154, 102189443, 102184232, 100861318, 102182054, 102188790, 102188086, 100860785, 102184003, 102168488, 102185842, 102187711, 102175057, 102180957, 102170059, 102179343, 102190231, 102171722, 102189170, 102191552	0.374412
yellow	chx04141:Protein processing in endoplasmic reticulum	17	1.47186	0.0754589	102187112, 102170888, 102169311, 102182168, 102188805, 102189716, 102188605, 108634555, 102188888, 102182445, 102186754, 102182048, 102182019, 102177549, 102170562, 102173038, 102175863	0.407407
yellow	chx04146:Peroxisome	10	0.865801	0.0764712	102189489, 102174892, 100861196, 100860856, 102186938, 102176815, 102181277, 102169854, 102191256, 102172312	0.407407
yellow	chx04925:Aldosterone synthesis and secretion	11	0.952381	0.0794407	102173131, 102188357, 100860869, 102173707, 106503372, 102178475, 102187294, 102185318, 102171809, 102186579, 108633809	0.416054
yellow	chx04940:Type I diabetes mellitus	8	0.692641	0.0816634	102187356, 100860813, 102189356, 102188267, 102171032, 100861238, 102180664, 102187998	0.420567
yellow	chx00604:Glycosphingolipid biosynthesis - ganglio series	4	0.34632	0.0875265	102169879, 102170329, 102180045, 102181720	0.443372
yellow	chx05161:Hepatitis B	16	1.38528	0.0966542	102186154, 102189443, 102171811, 102181262, 100860785, 102181474, 102183188, 108635054, 100861300, 102183788, 102182757, 102171588, 102179343, 106503773, 102189170, 102191552	0.481712
grey60	chx00190:Oxidative phosphorylation	58	4.45127	9.79625e-31	1485858, 102186286, 1485856, 102189432, 102168736, 102188663, 102190747, 102177927, 102168533, 102168216, 102175794, 100861284, 102179638, 108633170, 102177419, 102179036, 102170266, 102188675, 102188434, 102168407, 102170107, 102179361, 102182696, 102180353, 100860881, 100861376, 102183107, 102169976, 102189802, 102183616, 102169296, 102170632, 102172376, 102186463, 102188764, 102187154, 1021861…	3.02704e-28
grey60	chx05415:Diabetic cardiomyopathy	69	5.29547	1.95194e-28	1485858, 102186286, 106504021, 1485856, 102189432, 102168736, 102188663, 102190747, 102177927, 102186769, 102168533, 102168216, 100861284, 102179638, 108633170, 102177419, 102179036, 102170985, 102188675, 102188434, 102168407, 102179361, 102182696, 102180353, 102184953, 100860881, 100861376, 102183107, 102169976, 102189802, 102184510, 102183616, 102180988, 102170632, 102172376, 102186463, 1021858…	3.01575e-26
grey60	chx04714:Thermogenesis	69	5.29547	1.2176e-25	1485858, 102186286, 1485856, 102189432, 102168736, 102188663, 102190747, 102177927, 102176082, 102168533, 102168216, 102175794, 100861284, 102179638, 108633170, 102174381, 102177419, 102179036, 102170266, 102186133, 102188675, 102188434, 102188874, 102168407, 102170949, 102170107, 102179361, 102182696, 102180353, 102186811, 100860881, 100861376, 102183107, 102169976, 102189802, 102184510, 1021836…	1.25413e-23
grey60	chx05208:Chemical carcinogenesis - reactive oxygen species	63	4.835	4.86368e-21	1485858, 102186286, 1485856, 102189432, 102168736, 102188663, 102190747, 102177927, 102185835, 102168533, 102168216, 100861284, 102179638, 108633170, 102177419, 102179036, 102188675, 102188434, 102168407, 102179361, 102182696, 102180353, 100860881, 100861376, 102183107, 102169976, 108636034, 102189802, 102184510, 102183616, 102173702, 102170632, 102172376, 102186463, 102185891, 102171728, 1021887…	3.7572e-19
grey60	chx05020:Prion disease	67	5.14198	1.02242e-20	1485858, 102186286, 1485856, 102189432, 102168736, 102188663, 102190747, 102177927, 102168533, 102168216, 100861284, 102180259, 102179638, 108633170, 102177419, 102179673, 102179036, 102188675, 102188434, 102188830, 102168407, 102179361, 102182696, 102180353, 102186813, 100860881, 102187545, 100861376, 102183107, 102169976, 102189802, 102184510, 102179767, 102183616, 102176770, 102170632, 1021723…	6.31853e-19
grey60	chx04932:Non-alcoholic fatty liver disease	47	3.60706	4.62188e-18	1485858, 102186286, 102189432, 102188663, 102168736, 102190747, 102187154, 102186141, 102183195, 102177927, 100861349, 102168533, 102184322, 102168216, 102187118, 102181207, 100861284, 102181922, 102179638, 108633170, 102177419, 102179036, 102175610, 102188675, 102188434, 102168407, 100860906, 102179361, 102187560, 102182696, 100860881, 100860782, 108635087, 100861376, 102183107, 102169976, 10218…	2.38027e-16
grey60	chx05012:Parkinson disease	59	4.52801	2.24847e-15	1485858, 102186286, 1485856, 102189432, 102168736, 102188663, 102190747, 102177927, 102181159, 102168533, 102168216, 100861284, 102179638, 108633170, 102177419, 102179036, 102173536, 102188675, 102188434, 102188830, 102188874, 102168407, 102179361, 102182696, 102180353, 100860881, 100861376, 102183107, 102169976, 102189802, 102183616, 102170632, 102172376, 102186463, 102188764, 102187154, 1021861…	9.9254e-14
grey60	chx05014:Amyotrophic lateral sclerosis	70	5.37222	9.84379e-15	1485858, 102186286, 1485856, 102189432, 102168736, 102188663, 102171943, 102190747, 102184062, 102177927, 102168533, 102168216, 100861284, 102179638, 108633170, 102177130, 102177419, 102179036, 102188675, 102188434, 102188830, 102171959, 102168407, 106503062, 102179361, 102182696, 102180353, 100860881, 100861376, 102183107, 102169976, 102189802, 102184510, 102179767, 102174276, 102183616, 1021797…	3.80217e-13
grey60	chx05016:Huntington disease	58	4.45127	2.35749e-12	1485858, 102186286, 1485856, 102189432, 102168736, 102188663, 102190747, 102177927, 102180186, 102168533, 102168216, 100861284, 102179638, 108633170, 102177130, 102177419, 102179036, 102188675, 102188434, 102188830, 102168407, 102179361, 102182696, 102180353, 100860881, 100861376, 102183107, 102169976, 102189802, 102183616, 102170632, 102172376, 102186463, 102188764, 102187154, 102186141, 1021831…	8.09404e-11
grey60	chx05010:Alzheimer disease	64	4.91174	6.01464e-11	1485858, 102186286, 1485856, 102188662, 102189432, 102168736, 102188663, 102190747, 102177927, 102168533, 102168216, 100861284, 102179638, 108633170, 102177130, 102191163, 102177419, 102179036, 102188675, 102188434, 102188830, 102168407, 102179361, 102182696, 102180353, 100860881, 100861376, 102183107, 102169976, 102189802, 102179767, 102183616, 102176770, 102170632, 102172376, 102186463, 1021887…	1.85853e-09
grey60	chx04723:Retrograde endocannabinoid signaling	35	2.68611	1.24346e-10	102189432, 1485856, 102188663, 102168736, 102190747, 102186141, 102177927, 102176082, 100861349, 102184322, 102168216, 102187118, 102181207, 100861284, 102181922, 102179638, 102177419, 102168407, 102179361, 102187560, 102185469, 102182696, 100860782, 100861376, 102168302, 102189802, 102184510, 102183643, 102174574, 102180926, 102176032, 102171224, 102190164, 102171860, 102172114	3.49299e-09
grey60	chx05022:Pathways of neurodegeneration - multiple diseases	72	5.52571	2.09522e-10	1485858, 102186286, 1485856, 102188662, 102189432, 102168736, 102188663, 102190747, 102184062, 102177927, 102181159, 102168533, 102168216, 100861284, 102179638, 108633170, 102177130, 102191163, 102177419, 102179036, 102188675, 102188434, 102188830, 102171959, 102168407, 102179361, 102182696, 102180353, 100860881, 100861376, 102183107, 102169976, 102189802, 102184510, 102179767, 102183616, 1021767…	5.3952e-09
grey60	chx05168:Herpes simplex virus 1 infection	62	4.75825	8.34535e-08	102189237, 102191318, 102180342, 102181153, 102188624, 102188986, 100861049, 102174420, 102173491, 102174867, 102173217, 102179553, 102170985, 102175512, 102173575, 102191764, 102174267, 102188830, 106502296, 102185161, 102170987, 102186814, 108637887, 102168289, 102187621, 102182698, 102180305, 102179804, 102172654, 102186291, 102171000, 106503110, 106503154, 102189578, 102175728, 102182667, 102…	1.98363e-06
grey60	chx01100:Metabolic pathways	158	12.1259	1.85916e-06	102186286, 102189432, 102168736, 102176082, 102182369, 102168216, 102182885, 102182368, 102180069, 102175794, 100861284, 102176366, 102179638, 102168295, 102191483, 102178781, 102173256, 102170266, 102168724, 100860804, 102185243, 102189046, 102179361, 102180353, 102181684, 102184953, 102169772, 100860881, 102183107, 102177588, 102180745, 102183616, 102173702, 102174236, 102190144, 102174599, 102…	4.10342e-05
grey60	chx04514:Cell adhesion molecules	26	1.9954	0.000152792	102185210, 102184760, 102179808, 102180100, 100861223, 102188986, 100861185, 102177753, 102178303, 102175058, 102181404, 102176782, 102175177, 102170345, 102181928, 102178567, 102180190, 102188533, 102183082, 102188814, 102174054, 108634709, 102179003, 106502299, 102170076, 102179425	0.00314752
grey60	chx01200:Carbon metabolism	20	1.53492	0.00031408	102185243, 102172823, 102183195, 102181480, 102184953, 100860881, 102169772, 102183921, 102183107, 102186015, 102188713, 102182885, 102180069, 100861063, 102181903, 102171699, 102190144, 102173475, 102176699, 102171124	0.00606568
grey60	chx00020:Citrate cycle (TCA cycle)	9	0.690714	0.000706785	102172823, 102183195, 102181480, 102184953, 100860881, 102183107, 102173475, 102182885, 102176699	0.0128469
grey60	chx04260:Cardiac muscle contraction	15	1.15119	0.00341542	102188675, 1485858, 102188434, 102186286, 102187154, 108635087, 102168533, 102169976, 102183616, 102173562, 102168373, 108633170, 102179036, 102172376, 102175610	0.0586314
grey60	chx05152:Tuberculosis	24	1.8419	0.00387803	102188830, 100860747, 106504021, 102185034, 102170987, 102188849, 102188959, 102180100, 102183386, 108637430, 102184510, 102182698, 102188986, 102179767, 100861185, 102181218, 102183747, 102176770, 102180926, 100861260, 102173987, 102173520, 102190023, 102191004	0.0630691
grey60	chx00640:Propanoate metabolism	8	0.613968	0.00424939	102185243, 102189046, 102181903, 102169772, 102173475, 102183446, 102182885, 102180069	0.0656531
grey60	chx04610:Complement and coagulation cascades	15	1.15119	0.00461142	102187279, 102189289, 102171427, 102175937, 102180100, 102185317, 102186813, 102187545, 100861185, 102185818, 102173560, 102178657, 102180259, 102179550, 102171169	0.0678538
grey60	chx00071:Fatty acid degradation	10	0.76746	0.00814197	102177588, 102178259, 102180988, 102185243, 102179380, 102170570, 102189046, 102172133, 102188776, 102180069	0.114358
grey60	chx04145:Phagosome	21	1.61167	0.0089695	102171728, 100860747, 102185034, 108633303, 102175938, 102176937, 102180100, 102188814, 102188986, 100861185, 102181218, 102176587, 102171570, 102183747, 102176782, 102169296, 102184956, 102179674, 102173987, 102179675, 102175986	0.120503
grey60	chx05140:Leishmaniasis	12	0.920952	0.011535	100861185, 102171728, 100860747, 102175938, 102180926, 102185161, 102180100, 102173987, 102172114, 102184510, 102182698, 102188986	0.144792
grey60	chx04670:Leukocyte transendothelial migration	16	1.22794	0.0117146	102171728, 102175938, 102179808, 102180100, 102184510, 100861185, 102177753, 102174054, 102175177, 102178145, 102180926, 102178188, 108634709, 102181928, 102172114, 102174543	0.144792
grey60	chx05133:Pertussis	12	0.920952	0.0153278	100861185, 102176587, 102187279, 102189289, 102180926, 102173382, 102180100, 100861338, 102186813, 102190023, 102187545, 102184510	0.182165
grey60	chx05150:Staphylococcus aureus infection	13	0.997698	0.0194169	102187279, 102189289, 102180100, 102186813, 102187545, 102182455, 102188986, 100861185, 102173560, 102178657, 102179550, 102173987, 102170076	0.222216
grey60	chx01212:Fatty acid metabolism	10	0.76746	0.0222495	102168724, 102177588, 102180988, 102185243, 102179380, 102189046, 102189913, 102182369, 102188776, 102180069	0.242145
grey60	chx03440:Homologous recombination	8	0.613968	0.0227256	102184452, 102171120, 102182284, 102190803, 102185767, 102185977, 102184207, 102173794	0.242145
grey60	chx05144:Malaria	9	0.690714	0.024105	100861185, 100860747, 102183082, 108633303, 102175177, 102179808, 102179674, 102170076, 102179675	0.247406
grey60	chx04640:Hematopoietic cell lineage	14	1.07444	0.0250514	102185210, 108633303, 102180271, 102187527, 100861303, 102180100, 100861223, 102188986, 102176587, 102175201, 102176382, 102173987, 102172761, 102172881	0.247406
grey60	chx04146:Peroxisome	12	0.920952	0.0256213	102169480, 102190821, 102185397, 102170570, 102178387, 102179287, 102170433, 102178596, 102179212, 102185835, 102182369, 102183446	0.247406
grey60	chx04662:B cell receptor signaling pathway	11	0.844206	0.036667	102179767, 102176311, 102185210, 102176770, 106501822, 102172864, 102174835, 102190608, 102173520, 102172114, 102176204	0.343336
grey60	chx00514:Other types of O-glycan biosynthesis	8	0.613968	0.0395315	102177245, 102169449, 102182734, 102169917, 102178708, 102191681, 102185180, 102187305	0.359272
grey60	chx04380:Osteoclast differentiation	16	1.22794	0.0429831	102171728, 102188484, 102185161, 102186416, 100861303, 102184510, 102182698, 102179767, 102176770, 102180926, 106501822, 102175151, 102174835, 102179673, 102173987, 102176204	0.379479
grey60	chx05132:Salmonella infection	26	1.9954	0.0500379	102185034, 102184366, 102183407, 102172181, 102173536, 102173256, 102173335, 102190179, 102186374, 100860747, 102185161, 102185480, 102170108, 102185184, 102175959, 100861338, 102184510, 102183402, 102178432, 102180926, 102173382, 102191173, 102172116, 102175326, 102175986, 102190422	0.429492
grey60	chx04015:Rap1 signaling pathway	22	1.68841	0.0538095	102188874, 102189773, 102169728, 102185469, 100861303, 102190608, 102180100, 102169100, 100861145, 102185873, 102184366, 102184510, 100861185, 102178126, 102182889, 102178454, 102178145, 102180926, 102175326, 102172114, 102170463, 102174543	0.439414
grey60	chx04512:ECM-receptor interaction	12	0.920952	0.0560663	102180190, 102176587, 108633303, 100860805, 102172699, 102171347, 102179674, 102182645, 102179675, 102172761, 102171100, 102171079	0.439414
grey60	chx05323:Rheumatoid arthritis	12	0.920952	0.0560663	100861185, 100860848, 100860747, 102189773, 102184760, 102169296, 102176937, 102169100, 102190023, 102170772, 102179425, 102188986	0.439414
grey60	chx04148:Efferocytosis	18	1.38143	0.056882	102187279, 102185034, 108633303, 100860906, 108638604, 102179808, 102186813, 102187545, 108637430, 102184510, 102175398, 102174186, 102180926, 102172679, 102175711, 102175678, 102171100, 102176951	0.439414
grey60	chx03430:Mismatch repair	5	0.38373	0.0684737	102170128, 102182284, 102185977, 102184207, 100861267	0.516058
grey60	chx00280:Valine, leucine and isoleucine degradation	8	0.613968	0.0865656	102177588, 102185243, 102179380, 102189046, 102181903, 102188776, 102180069, 102171487	0.636875
grey60	chx04625:C-type lectin receptor signaling pathway	12	0.920952	0.0940968	102179767, 102176770, 102180926, 102170987, 102173382, 100861338, 102190023, 102173520, 102185873, 102184366, 102184510, 102191004	0.676184
turquoise	chx03022:Basal transcription factors	13	0.701944	7.27864e-05	102183061, 102170019, 102183570, 102188076, 100861358, 102180044, 102177194, 102185505, 102189944, 102183623, 102173392, 102173842, 102174850	0.024529
turquoise	chx04721:Synaptic vesicle cycle	15	0.809935	0.00251449	102187453, 102184320, 102189961, 102171404, 102190729, 102177181, 102187358, 102186203, 102172383, 102177079, 102184538, 102171171, 102188093, 102179797, 102191456	0.364637
turquoise	chx03013:Nucleocytoplasmic transport	19	1.02592	0.00324603	102189126, 102186520, 102189169, 102189510, 102186123, 102187165, 102188727, 102169026, 102184673, 102189801, 102168224, 102188127, 102180278, 102183038, 102183104, 102176398, 102176022, 102176615, 102171645	0.364637
turquoise	chx04310:Wnt signaling pathway	25	1.34989	0.00451566	108637658, 102177509, 102178141, 102184888, 100860771, 108633211, 102178149, 102182879, 102176068, 100860770, 102170322, 102170565, 102188180, 102175136, 102191347, 102180191, 102182190, 102180890, 102185686, 102181663, 102177885, 102182009, 102171665, 102177945, 102171243	0.380444
turquoise	chx05168:Herpes simplex virus 1 infection	49	2.64579	0.0110004	102169506, 102187255, 102189952, 102178939, 102184304, 102180584, 102180620, 102187258, 102189514, 102180586, 106501717, 102171272, 102188939, 102179512, 102191323, 102191642, 102191468, 102188077, 102173219, 102184316, 108633323, 102184752, 102169137, 102169215, 102174870, 102183419, 102172054, 102173183, 102190062, 102191511, 102185172, 102186863, 102169327, 102176069, 102173031, 102181528, 108…	0.639163
turquoise	chx04120:Ubiquitin mediated proteolysis	21	1.13391	0.0113798	102188433, 102168669, 102187530, 102173916, 102184362, 102185690, 102190968, 102187703, 102183223, 102168931, 102172283, 102173331, 102177553, 102176068, 102174361, 106501723, 102171356, 102173985, 102175569, 102176645, 102178666	0.639163
turquoise	chx03420:Nucleotide excision repair	11	0.593952	0.0147621	102174021, 102179393, 102188076, 102177074, 102173090, 102180044, 102171356, 102173842, 102177194, 102185505, 100861038	0.710383
turquoise	chx03040:Spliceosome	19	1.02592	0.0168637	102172728, 102186123, 102188143, 102168839, 102185316, 102168224, 102180278, 102181158, 102168897, 102174442, 102171075, 102178847, 108633172, 102171027, 102174754, 102179347, 102174476, 102171069, 102172047	0.710383
turquoise	chx04072:Phospholipase D signaling pathway	20	1.07991	0.0207356	106502173, 102190712, 102189384, 102185018, 102177282, 102186668, 102188824, 102168201, 102180890, 102169557, 102184511, 108633189, 102181359, 102177079, 102180337, 102174163, 102189928, 102190560, 102174434, 102171485	0.775836
turquoise	chx05032:Morphine addiction	14	0.75594	0.0233422	102180890, 102169557, 108633300, 102180455, 102186433, 102169610, 102183962, 108633189, 102183947, 102180735, 102168580, 102184428, 102170665, 102171854	0.775836
turquoise	chx04914:Progesterone-mediated oocyte maturation	14	0.75594	0.025324	102170846, 102183223, 102183442, 102188824, 102169557, 102187214, 102186469, 102179856, 102172283, 102177553, 102176273, 102171259, 102187061, 102170057	0.775836
turquoise	chx04114:Oocyte meiosis	17	0.917927	0.0287393	102183062, 102170846, 102183223, 102190619, 102183442, 102188824, 102169557, 102187214, 102179856, 102172283, 102177553, 102176273, 102171259, 102187061, 102179103, 102174006, 102170057	0.807096
turquoise	chx05033:Nicotine addiction	8	0.431965	0.032812	102183947, 108636054, 102168580, 102184428, 102171854, 108633300, 102185850, 102183962	0.850587
turquoise	chx03015:mRNA surveillance pathway	14	0.75594	0.0371268	102169823, 102168640, 102190809, 102180278, 102184918, 102176398, 102188173, 102177705, 102174524, 102178650, 102176615, 102171898, 102170798, 102171773	0.893696
turquoise	chx04150:mTOR signaling pathway	20	1.07991	0.0398432	108637658, 102189244, 102171835, 102181287, 102186668, 102188824, 102180890, 102187358, 102184673, 102185620, 102183225, 102182009, 102172472, 100860990, 102177054, 102171171, 102177816, 106501896, 102171665, 102177945	0.895145
turquoise	chx03410:Base excision repair	8	0.431965	0.0464392	100861350, 102190358, 108633368, 102184066, 102179393, 102173090, 102186869, 102177689	0.927285
turquoise	chx04110:Cell cycle	20	1.07991	0.046777	102183062, 102189036, 102189243, 102170846, 102183223, 102177194, 102183442, 102187214, 102183589, 102186469, 102176664, 102179856, 102172283, 102177553, 102178277, 102173018, 102173029, 102173842, 102191760, 102174006	0.927285
turquoise	chx00230:Purine metabolism	17	0.917927	0.0594576	102190038, 102170737, 102169758, 102176807, 102187956, 108636048, 102169557, 102180455, 102169610, 102181988, 102173350, 102181635, 102172480, 102171622, 102181829, 102179145, 102173102	1
turquoise	chx05034:Alcoholism	23	1.2419	0.0705188	102188114, 102187453, 108633414, 102189358, 102189079, 102187484, 102173518, 102186668, 102188824, 102185049, 102180696, 108636047, 102183137, 108633189, 102178257, 102182459, 102180634, 108636054, 102177790, 102172226, 102172676, 102179134, 102170665	1
turquoise	chx03018:RNA degradation	11	0.593952	0.0743229	102187134, 102184918, 102183329, 102178026, 102174040, 102171027, 102171479, 102187847, 102185945, 102177569, 102171001	1
turquoise	chx03450:Non-homologous end-joining	4	0.215983	0.074677	100861350, 102187760, 102186271, 102176896	1
turquoise	chx04727:GABAergic synapse	12	0.647948	0.083923	102183947, 102168580, 102184428, 102190729, 102188093, 102170665, 102171854, 102180890, 102169557, 108633300, 102188116, 102183962	1
turquoise	chx04071:Sphingolipid signaling pathway	15	0.809935	0.0962876	102174737, 102187660, 102170747, 102183481, 102183470, 102186668, 102188824, 102168201, 102180890, 102182556, 102169016, 102178149, 102174978, 102177705, 102174434	1
