# Supplementary material for: Metabolomic and Transcriptomic Analyses Reveal the Potential Mechanisms of Dynamic Ovarian Development in Goats during Sexual Maturation
Source: Int J Mol Sci. 2024 Sep 13;25(18):9898. doi: 10.3390/ijms25189898 (PMC11432265; doi:10.3390/ijms25189898)
Supplement: Supplementary file 1 [file ijms-25-09898-s001.zip › Table S2.xlsx]

## Sheet: Sheet1
Table S2 The basic information of all metabolites
Compound_ID	Name	Formula	Molecular Weight	RT [min]	m/z	Class_I	Class_II	Class_III	Class_IV
Com_12_neg	Ascorbic acid	C6 H8 O6	176.031	1.378	175.024	Organoheterocyclic compounds	Dihydrofurans	Furanones	Butenolides
Com_866_neg	Prostaglandin E2	C20 H32 O5	352.225	6.441	351.218	Lipids and lipid-like molecules	Fatty Acyls	Eicosanoids	Prostaglandins and related compounds
Com_4507_neg	(±)9(10)-DiHOME	C18 H34 O4	314.245	10.015	313.238
Com_1_neg	Arachidonic acid	C20 H32 O2	304.24	9.976	303.233	Lipids and lipid-like molecules	Fatty Acyls	Fatty acids and conjugates	Long-chain fatty acids
Com_2_neg	Adrenic acid	C22 H36 O2	332.271	10.678	331.264	Lipids and lipid-like molecules	Fatty Acyls	Fatty acids and conjugates	Very long-chain fatty acids
Com_9_neg	Docosapentaenoic acid	C22 H34 O2	330.256	10.194	329.248	Lipids and lipid-like molecules	Fatty Acyls	Fatty acids and conjugates	Very long-chain fatty acids
Com_16_neg	8Z,11Z,14Z-Eicosatrienoic acid	C20 H34 O2	306.256	10.528	305.248	Lipids and lipid-like molecules	Fatty Acyls	Fatty acids and conjugates	Long-chain fatty acids
Com_5_neg	Docosahexaenoic acid	C22 H32 O2	328.24	9.888	327.233	Lipids and lipid-like molecules	Fatty Acyls	Fatty acids and conjugates	Very long-chain fatty acids
Com_14_neg	all-cis-4,7,10,13,16-Docosapentaenoic acid	C22 H34 O2	330.256	10.376	329.249	Lipids and lipid-like molecules	Fatty Acyls	Fatty acids and conjugates	Very long-chain fatty acids
Com_17_neg	Cholic acid	C24 H40 O5	408.287	7.3	407.279	Lipids and lipid-like molecules	Steroids and steroid derivatives	Bile acids, alcohols and derivatives	Trihydroxy bile acids, alcohols and derivatives
Com_1_pos	Oleamide	C18 H35 N O	281.272	9.897	282.279	Lipids and lipid-like molecules	Fatty Acyls	Fatty amides	Fatty amides
Com_8_pos	Hexadecanamide	C16 H33 N O	255.256	9.669	256.264	Lipids and lipid-like molecules	Fatty Acyls	Fatty amides	Fatty amides
Com_10_pos	Stearamide	C18 H37 N O	283.288	10.545	284.295	Organic acids and derivatives	Carboximidic acids and derivatives	Carboximidic acids	Carboximidic acids
Com_22_pos	Monoolein	C21 H40 O4	356.293	10.088	357.3	Lipids and lipid-like molecules	Glycerolipids	Monoradylglycerols	1-monoacylglycerols
Com_27_pos	Choline	C5 H13 N O	103.1	1.304	104.107	Organic nitrogen compounds	Organonitrogen compounds	Quaternary ammonium salts	Cholines
Com_28_pos	Nicotinamide	C6 H6 N2 O	122.048	1.962	123.056	Organoheterocyclic compounds	Pyridines and derivatives	Pyridinecarboxylic acids and derivatives	Nicotinamides
Com_31_pos	Creatine	C4 H9 N3 O2	131.07	1.367	132.077	Organic acids and derivatives	Carboxylic acids and derivatives	Amino acids, peptides, and analogues	Alpha amino acids and derivatives
Com_34_pos	Acetyl-L-carnitine	C9 H17 N O4	203.116	1.573	204.123	Lipids and lipid-like molecules	Fatty Acyls	Fatty acid esters	Acyl carnitines
Com_64_pos	Indole-3-acrylic acid	C11 H9 N O2	187.064	5.274	188.071	Organoheterocyclic compounds	Indoles and derivatives	Indoles	Indoles
Com_65_pos	Betaine	C5 H11 N O2	117.079	1.336	118.086	Organic acids and derivatives	Carboxylic acids and derivatives	Amino acids, peptides, and analogues	Alpha amino acids
Com_89_pos	L-(-)-Methionine	C5 H11 N O2 S	149.051	2.052	150.058	Organic acids and derivatives	Carboxylic acids and derivatives	Amino acids, peptides, and analogues	Methionine and derivatives
Com_96_pos	Proline	C5 H9 N O2	115.064	1.375	116.071	Organic acids and derivatives	Carboxylic acids and derivatives	Amino acids, peptides, and analogues	Proline and derivatives
Com_109_pos	Uracil	C4 H4 N2 O2	112.028	2.315	113.035	Organoheterocyclic compounds	Diazines	Pyrimidines and pyrimidine derivatives	Pyrimidones
Com_112_pos	DL-Carnitine	C7 H15 N O3	161.105	1.333	162.112	Organic nitrogen compounds	Organonitrogen compounds	Quaternary ammonium salts	Carnitines
Com_113_pos	Palmitoylcarnitine	C23 H45 N O4	399.335	8.083	400.342	Lipids and lipid-like molecules	Fatty Acyls	Fatty acid esters	Acyl carnitines
Com_130_pos	Valine	C5 H11 N O2	117.079	1.835	118.087	Organic acids and derivatives	Carboxylic acids and derivatives	Amino acids, peptides, and analogues	Valine and derivatives
Com_141_pos	Palmitoyl sphingomyelin	C39 H79 N2 O6 P	702.568	11.179	703.575	Lipids and lipid-like molecules	Sphingolipids	Phosphosphingolipids	Phosphosphingolipids
Com_158_pos	1-Palmitoylglycerol	C19 H38 O4	330.277	9.871	331.284	Lipids and lipid-like molecules	Glycerolipids	Monoradylglycerols	1-monoacylglycerols
Com_206_pos	5α-Pregnan-3,20-dione	C21 H32 O2	316.24	7.756	317.248	Lipids and lipid-like molecules	Steroids and steroid derivatives	Pregnane steroids	Gluco/mineralocorticoids, progestogins and derivatives
Com_218_pos	Methionine	C5 H11 N O2 S	149.051	1.786	150.059	Organic acids and derivatives	Carboxylic acids and derivatives	Amino acids, peptides, and analogues	Methionine and derivatives
Com_317_pos	DL-Arginine	C6 H14 N4 O2	174.112	1.28	175.119	Organic acids and derivatives	Carboxylic acids and derivatives	Amino acids, peptides, and analogues	Arginine and derivatives
Com_352_pos	N-Acetyl-D-galactosamine	C8 H15 N O6	221.09	1.37	222.097	Organic oxygen compounds	Organooxygen compounds	Carbohydrates and carbohydrate conjugates	Acylaminosugars
Com_353_pos	Cytosine	C4 H5 N3 O	111.044	1.72	112.051	Organoheterocyclic compounds	Diazines	Pyrimidines and pyrimidine derivatives	Pyrimidones
Com_362_pos	N-Benzylformamide	C8 H9 N O	135.069	2.572	136.076	Benzenoids	Benzene and substituted derivatives	Not available	Benzene and substituted derivatives
Com_374_pos	DL-Lysine	C6 H14 N2 O2	146.106	1.184	147.113	Organic acids and derivatives	Carboxylic acids and derivatives	Amino acids, peptides, and analogues	Alpha amino acids
Com_408_pos	Pipecolic acid	C6 H11 N O2	129.079	1.184	130.087	Organic acids and derivatives	Carboxylic acids and derivatives	Amino acids, peptides, and analogues	Alpha amino acids
Com_452_pos	Υ-L-Glutamyl-L-glutamic acid	C10 H16 N2 O7	276.096	1.382	277.103	Organic acids and derivatives	Carboxylic acids and derivatives	Amino acids, peptides, and analogues	Glutamic acid and derivatives
Com_454_pos	2-Aminoadipic acid	C6 H11 N O4	161.069	1.386	162.076	Organic acids and derivatives	Carboxylic acids and derivatives	Amino acids, peptides, and analogues	Alpha amino acids
Com_509_pos	Oleoyl ethanolamide	C20 H39 N O2	325.298	9.796	326.305	Organic nitrogen compounds	Organonitrogen compounds	Amines	N-acylethanolamines
Com_510_pos	L-(+)-Citrulline	C6 H13 N3 O3	175.096	1.332	176.103	Organic acids and derivatives	Carboxylic acids and derivatives	Amino acids, peptides, and analogues	Alpha amino acids
Com_516_pos	2-Amino-1,3-octadecanediol	C18 H39 N O2	301.298	7.204	302.305	Organic nitrogen compounds	Organonitrogen compounds	Amines	1,2-aminoalcohols
Com_519_pos	1-Stearoylglycerol	C21 H42 O4	358.308	10.711	359.315	Lipids and lipid-like molecules	Glycerolipids	Monoradylglycerols	1-monoacylglycerols
Com_535_pos	2,4-Dimethylbenzaldehyde	C9 H10 O	134.073	6.444	135.08	Benzenoids	Benzene and substituted derivatives	Benzoyl derivatives	Benzoyl derivatives
Com_554_pos	Threonine	C4 H9 N O3	119.059	1.325	120.066	Organic acids and derivatives	Carboxylic acids and derivatives	Amino acids, peptides, and analogues	D-alpha-amino acids
Com_557_pos	Cytidine	C9 H13 N3 O5	243.086	1.377	244.093	Nucleosides, nucleotides, and analogues	Pyrimidine nucleosides	Not available	Pyrimidine nucleosides
Com_576_pos	Propionylcarnitine	C10 H19 N O4	217.132	3.576	218.139	Lipids and lipid-like molecules	Fatty Acyls	Fatty acid esters	Acyl carnitines
Com_670_pos	L-Glutathione oxidized	C20 H32 N6 O12 S2	612.152	1.388	613.159	Organic acids and derivatives	Carboxylic acids and derivatives	Amino acids, peptides, and analogues	Peptides
Com_682_pos	Enrofloxacin	C19 H22 F N3 O3	359.165	5.309	360.172	Organoheterocyclic compounds	Quinolines and derivatives	Quinoline carboxylic acids	Quinoline carboxylic acids
Com_702_pos	4-Hydroxybenzaldehyde	C7 H6 O2	122.037	2.59	123.044	Organic oxygen compounds	Organooxygen compounds	Carbonyl compounds	Hydroxybenzaldehydes
Com_747_pos	Anandamide (AEA)	C22 H37 N O2	347.282	9.204	348.29	Organic nitrogen compounds	Organonitrogen compounds	Amines	N-acylethanolamines
Com_759_pos	Decanoylcarnitine	C17 H33 N O4	315.241	6.355	316.248	Lipids and lipid-like molecules	Fatty Acyls	Fatty acid esters	Acyl carnitines
Com_814_pos	N3,N4-Dimethyl-L-arginine	C8 H18 N4 O2	202.143	1.371	203.15	Organic acids and derivatives	Carboxylic acids and derivatives	Amino acids, peptides, and analogues	Arginine and derivatives
Com_819_pos	L-Histidine	C6 H9 N3 O2	155.07	1.291	156.077	Organic acids and derivatives	Carboxylic acids and derivatives	Amino acids, peptides, and analogues	Histidine and derivatives
Com_849_pos	Cuminaldehyde	C10 H12 O	148.089	6.778	149.096	Lipids and lipid-like molecules	Prenol lipids	Monoterpenoids	Aromatic monoterpenoids
Com_850_pos	Spermidine	C7 H19 N3	145.158	1.146	146.165	Organic nitrogen compounds	Organonitrogen compounds	Amines	Dialkylamines
Com_883_pos	Hexanoylcarnitine	C13 H25 N O4	259.179	5.564	260.186	Lipids and lipid-like molecules	Fatty Acyls	Fatty acid esters	Acyl carnitines
Com_986_pos	Glycerophospho-N-palmitoyl ethanolamine	C21 H44 N O7 P	453.285	9.347	454.293	Lipids and lipid-like molecules	Glycerophospholipids	Glycerophosphoethanolamines	Glycero-3-phospho-N-acyl-ethanolamines
Com_999_pos	Indole	C8 H7 N	117.058	5.274	118.065	Organoheterocyclic compounds	Indoles and derivatives	Indoles	Indoles
Com_1002_pos	6-Methylquinoline	C10 H9 N	143.074	5.274	144.081	Organoheterocyclic compounds	Quinolines and derivatives	Not available	Quinolines and derivatives
Com_1027_pos	Nicotinic acid	C6 H5 N O2	123.032	1.805	124.04	Organoheterocyclic compounds	Pyridines and derivatives	Pyridinecarboxylic acids and derivatives	Pyridinecarboxylic acids
Com_1058_pos	1-Methylhistidine	C7 H11 N3 O2	169.085	1.288	170.093	Organic acids and derivatives	Carboxylic acids and derivatives	Amino acids, peptides, and analogues	Histidine and derivatives
Com_1138_pos	trans-4-Hydroxy-L-proline	C5 H9 N O3	131.058	1.317	132.066	Organic acids and derivatives	Carboxylic acids and derivatives	Amino acids, peptides, and analogues	Proline and derivatives
Com_1187_pos	Cinnamoylglycine	C11 H11 N O3	205.074	5.741	206.081	Organic acids and derivatives	Carboxylic acids and derivatives	Amino acids, peptides, and analogues	N-acyl-alpha amino acids
Com_1205_pos	Cytidine 5'-diphosphocholine	C14 H26 N4 O11 P2	488.108	1.342	489.116	Nucleosides, nucleotides, and analogues	Pyrimidine nucleotides	Pyrimidine ribonucleotides	Pyrimidine ribonucleoside diphosphates
Com_1233_pos	(-)-Caryophyllene oxide	C15 H24 O	220.183	9.358	221.19	Lipids and lipid-like molecules	Prenol lipids	Sesquiterpenoids	Sesquiterpenoids
Com_1246_pos	Acetophenone	C8 H8 O	120.058	6.445	121.065	Organic oxygen compounds	Organooxygen compounds	Carbonyl compounds	Alkyl-phenylketones
Com_1290_pos	Nicotinamide adenine dinucleotide (NAD+)	C21 H27 N7 O14 P2	663.109	1.761	332.562	Nucleosides, nucleotides, and analogues	(5'-&gt;5')-dinucleotides	Not available	(5'-&gt;5')-dinucleotides
Com_1308_pos	4-Methylaminoantipyrine	C12 H15 N3 O	217.122	5.141	218.129	Organoheterocyclic compounds	Azoles	Pyrazoles	Phenylpyrazoles
Com_1371_pos	DL-Stachydrine	C7 H13 N O2	143.095	1.174	144.102	Organic acids and derivatives	Carboxylic acids and derivatives	Amino acids, peptides, and analogues	Proline and derivatives
Com_1389_pos	Androstenedione	C19 H26 O2	286.193	6.568	287.2	Lipids and lipid-like molecules	Steroids and steroid derivatives	Androstane steroids	Androgens and derivatives
Com_1393_pos	Methionine sulfoxide	C5 H11 N O3 S	165.046	1.617	166.053	Organic acids and derivatives	Carboxylic acids and derivatives	Amino acids, peptides, and analogues	Alpha amino acids
Com_1492_pos	β-Nicotinamide mononucleotide	C11 H15 N2 O8 P	334.057	1.378	335.065	Nucleosides, nucleotides, and analogues	Pyridine nucleotides	Nicotinamide nucleotides	Nicotinamide nucleotides
Com_1735_pos	5α-Dihydrotestosterone	C19 H30 O2	290.225	7.975	291.232	Lipids and lipid-like molecules	Steroids and steroid derivatives	Androstane steroids	Androgens and derivatives
Com_1746_pos	Ornithine	C5 H12 N2 O2	132.09	1.182	133.097	Organic acids and derivatives	Carboxylic acids and derivatives	Amino acids, peptides, and analogues	Alpha amino acids
Com_1879_pos	Υ-Glutamylcysteine	C8 H14 N2 O5 S	250.062	2.022	251.07	Organic acids and derivatives	Carboxylic acids and derivatives	Amino acids, peptides, and analogues	N-acyl-alpha amino acids
Com_1892_pos	Indole-3-acetic acid	C10 H9 N O2	175.064	5.776	176.071	Organoheterocyclic compounds	Indoles and derivatives	Indolyl carboxylic acids and derivatives	Indole-3-acetic acid derivatives
Com_1947_pos	Histamine	C5 H9 N3	111.08	1.173	112.087	Organic nitrogen compounds	Organonitrogen compounds	Amines	2-arylethylamines
Com_1975_pos	Palmitoyl ethanolamide	C18 H37 N O2	299.283	9.569	300.29	Organic acids and derivatives	Carboximidic acids and derivatives	Carboximidic acids	Carboximidic acids
Com_2530_pos	Isoquinoline	C9 H7 N	129.058	5.775	130.065	Organoheterocyclic compounds	Isoquinolines and derivatives	Not available	Isoquinolines and derivatives
Com_2600_pos	α-Aspartylphenylalanine	C13 H16 N2 O5	280.106	5.333	281.113	Organic acids and derivatives	Carboxylic acids and derivatives	Amino acids, peptides, and analogues	Peptides
Com_2678_pos	Dihydrothymine	C5 H8 N2 O2	128.059	1.364	129.066	Organoheterocyclic compounds	Diazines	Pyrimidines and pyrimidine derivatives	Hydropyrimidines
Com_2735_pos	N6,N6,N6-Trimethyl-L-lysine	C9 H20 N2 O2	188.153	1.244	189.16	Organic acids and derivatives	Carboxylic acids and derivatives	Amino acids, peptides, and analogues	L-alpha-amino acids
Com_2815_pos	Thymine	C5 H6 N2 O2	126.043	4.937	127.05	Organoheterocyclic compounds	Diazines	Pyrimidines and pyrimidine derivatives	Hydroxypyrimidines
Com_2836_pos	L-Alanyl-L-proline	C8 H14 N2 O3	186.101	1.383	187.108	Organic acids and derivatives	Carboxylic acids and derivatives	Amino acids, peptides, and analogues	Dipeptides
Com_2852_pos	8-Hydroxyquinoline	C9 H7 N O	145.053	5.586	146.06	Organoheterocyclic compounds	Quinolines and derivatives	8-hydroxyquinolines	8-hydroxyquinolines
Com_2861_pos	Argininosuccinic acid	C10 H18 N4 O6	290.123	1.329	291.13	Organic acids and derivatives	Carboxylic acids and derivatives	Amino acids, peptides, and analogues	Aspartic acid and derivatives
Com_3019_pos	tert-Butyl N-[1-(aminocarbonyl)-3-methylbutyl]carbamate	C11 H22 N2 O3	230.163	5.35	231.171	Organic acids and derivatives	Carboxylic acids and derivatives	Amino acids, peptides, and analogues	Leucine and derivatives
Com_4552_pos	Cortisone	C21 H28 O5	360.194	6.003	361.201	Lipids and lipid-like molecules	Steroids and steroid derivatives	Hydroxysteroids	21-hydroxysteroids
Com_8090_pos	3-(2-methylpropyl)-octahydropyrrolo[1,2-a]pyrazine-1,4-dione	C11 H18 N2 O2	210.137	5.662	211.144
Com_8325_pos	Sodium [dodecanoyl(methyl)amino]acetate	C15 H29 N O3	271.215	7.913	272.222
Com_25_pos	L-Phenylalanine	C9 H11 N O2	165.079	5.039	166.086	Organic acids and derivatives	Carboxylic acids and derivatives	Amino acids, peptides, and analogues	Phenylalanine and derivatives
Com_30_pos	Progesterone	C21 H30 O2	314.225	7.269	315.232	Lipids and lipid-like molecules	Steroids and steroid derivatives	Pregnane steroids	Gluco/mineralocorticoids, progestogins and derivatives
Com_33_pos	Hypoxanthine	C5 H4 N4 O	136.039	2.031	137.046	Organoheterocyclic compounds	Imidazopyrimidines	Purines and purine derivatives	Hypoxanthines
Com_37_pos	L-Glutamic acid	C5 H9 N O4	147.053	1.329	148.061	Organic acids and derivatives	Carboxylic acids and derivatives	Amino acids, peptides, and analogues	Glutamic acid and derivatives
Com_66_pos	DL-Tryptophan	C11 H12 N2 O2	204.09	5.274	205.097	Organoheterocyclic compounds	Indoles and derivatives	Indolyl carboxylic acids and derivatives	Indolyl carboxylic acids and derivatives
Com_77_pos	Inosine	C10 H12 N4 O5	268.081	3.537	269.088	Nucleosides, nucleotides, and analogues	Purine nucleosides	Not available	Purine nucleosides
Com_90_pos	L-Tyrosine	C9 H11 N O3	181.074	2.602	182.081	Organic acids and derivatives	Carboxylic acids and derivatives	Amino acids, peptides, and analogues	Tyrosine and derivatives
Com_119_pos	L-Pyroglutamic acid	C5 H7 N O3	129.043	2.272	130.05	Organic acids and derivatives	Carboxylic acids and derivatives	Amino acids, peptides, and analogues	Alpha amino acids and derivatives
Com_127_pos	Hippuric acid	C9 H9 N O3	179.059	5.434	180.066	Benzenoids	Benzene and substituted derivatives	Benzoic acids and derivatives	Hippuric acids
Com_148_pos	Phenylacetylglycine	C10 H11 N O3	193.074	5.543	194.081	Organic acids and derivatives	Carboxylic acids and derivatives	Amino acids, peptides, and analogues	N-acyl-alpha amino acids
Com_165_pos	Guanine	C5 H5 N5 O	151.049	3.541	152.057	Organoheterocyclic compounds	Imidazopyrimidines	Purines and purine derivatives	Purines and purine derivatives
Com_254_pos	D-(-)-Glutamine	C5 H10 N2 O3	146.069	1.31	147.076	Organic acids and derivatives	Carboxylic acids and derivatives	Amino acids, peptides, and analogues	D-alpha-amino acids
Com_262_pos	Eicosapentaenoic acid	C20 H30 O2	302.225	9.467	303.232	Lipids and lipid-like molecules	Fatty Acyls	Fatty acids and conjugates	Long-chain fatty acids
Com_312_pos	Pantothenic acid	C9 H17 N O5	219.111	5.038	220.118	Organic oxygen compounds	Organooxygen compounds	Alcohols and polyols	Secondary alcohols
Com_351_pos	L-Aspartic acid	C4 H7 N O4	133.038	1.318	134.045	Organic acids and derivatives	Carboxylic acids and derivatives	Amino acids, peptides, and analogues	Aspartic acid and derivatives
Com_370_pos	Glycocholic acid	C26 H43 N O6	465.309	6.804	466.316	Lipids and lipid-like molecules	Steroids and steroid derivatives	Bile acids, alcohols and derivatives	Glycinated bile acids and derivatives
Com_377_pos	Taurocholic acid	C26 H45 N O7 S	515.292	6.644	516.299	Lipids and lipid-like molecules	Steroids and steroid derivatives	Bile acids, alcohols and derivatives	Trihydroxy bile acids, alcohols and derivatives
Com_533_pos	5'-S-Methyl-5'-thioadenosine	C11 H15 N5 O3 S	297.09	5.237	298.098	Nucleosides, nucleotides, and analogues	5'-deoxyribonucleosides	5'-deoxy-5'-thionucleosides	5'-deoxy-5'-thionucleosides
Com_920_pos	Riboflavin	C17 H20 N4 O6	376.139	5.397	377.146	Organoheterocyclic compounds	Pteridines and derivatives	Alloxazines and isoalloxazines	Flavins
Com_1474_pos	Glycyl-L-leucine	C8 H16 N2 O3	188.116	5.237	189.124	Organic acids and derivatives	Carboxylic acids and derivatives	Amino acids, peptides, and analogues	Peptides
Com_1807_pos	N-Acetylornithine	C7 H14 N2 O3	174.101	1.544	175.108	Organic acids and derivatives	Carboxylic acids and derivatives	Amino acids, peptides, and analogues	N-acyl-alpha amino acids
Com_2089_pos	N-Acetyl-L-leucine	C8 H15 N O3	173.106	5.304	174.113	Organic acids and derivatives	Carboxylic acids and derivatives	Amino acids, peptides, and analogues	Leucine and derivatives
Com_3_neg	Acetylenedicarboxylic acid	C4 H2 O4	113.992	1.78	112.984	Organic acids and derivatives	Carboxylic acids and derivatives	Dicarboxylic acids and derivatives	Dicarboxylic acids and derivatives
Com_7_neg	Elaidic acid	C18 H34 O2	282.256	10.658	281.248	Lipids and lipid-like molecules	Fatty Acyls	Fatty acids and conjugates	Long-chain fatty acids
Com_13_neg	Glutaconic acid	C5 H6 O4	130.026	1.378	129.018	Organic acids and derivatives	Carboxylic acids and derivatives	Tricarboxylic acids and derivatives	Tricarboxylic acids and derivatives
Com_21_neg	LPI 20:4	C29 H49 O12 P	620.297	9.322	619.289	Lipids and lipid-like molecules	Glycerophospholipids	Glycerophosphoinositols	Phosphatidylinositols
Com_25_neg	ethyl 3-cyano-2-hydroxy-6-phenylisonicotinate	C15 H12 N2 O3	268.081	3.36	267.074
Com_35_neg	11(Z),14(Z)-Eicosadienoic Acid	C20 H36 O2	308.272	10.929	307.264	Lipids and lipid-like molecules	Fatty Acyls	Fatty acids and conjugates	Long-chain fatty acids
Com_47_neg	LPC 20:4	C28 H50 N O7 P	589.339	8.965	588.329	Lipids and lipid-like molecules	Glycerophospholipids	Glycerophosphocholines	Phosphocholines
Com_56_neg	L-(-)-Malic acid	C4 H6 O5	134.02	1.382	133.013	Organic acids and derivatives	Hydroxy acids and derivatives	Beta hydroxy acids and derivatives	Beta hydroxy acids and derivatives
Com_67_neg	Succinic acid	C4 H6 O4	118.025	2.745	117.018	Organic acids and derivatives	Carboxylic acids and derivatives	Dicarboxylic acids and derivatives	Dicarboxylic acids and derivatives
Com_69_neg	(±)11-HETE	C20 H32 O3	320.235	7.907	319.227
Com_74_neg	FAHFA (5:0/14:0)	C19 H36 O4	328.262	10.378	327.254	Lipids and lipid-like molecules	Fatty Acyls	Fatty acids and conjugates	Fatty acids
Com_81_neg	4-Oxoproline	C5 H7 N O3	129.042	2.09	128.034	Organic acids and derivatives	Carboxylic acids and derivatives	Amino acids, peptides, and analogues	Proline and derivatives
Com_83_neg	11(E)-Eicosenoic Acid	C20 H38 O2	310.287	11.515	309.28	Lipids and lipid-like molecules	Fatty Acyls	Fatty acids and conjugates	Long-chain fatty acids
Com_97_neg	LPC 16:0	C24 H50 N O7 P	541.338	9.38	540.33	Lipids and lipid-like molecules	Glycerophospholipids	Glycerophosphocholines	Phosphocholines
Com_98_neg	LPS 18:1	C24 H46 N O9 P	523.291	9.785	522.284	Lipids and lipid-like molecules	Glycerophospholipids	Glycerophosphoserines	Phosphatidylserines
Com_100_neg	Pyroglutamic acid	C5 H7 N O3	129.042	1.405	128.034	Organic acids and derivatives	Carboxylic acids and derivatives	Amino acids, peptides, and analogues	Alpha amino acids and derivatives
Com_103_neg	FAHFA (20:4/20:3)	C40 H64 O4	608.48	9.979	607.473	Lipids and lipid-like molecules	Fatty Acyls	Fatty acids and conjugates	Fatty acids
Com_108_neg	(±)13-HODE	C18 H32 O3	296.235	7.941	295.228
Com_109_neg	L-Threonic acid	C4 H8 O5	136.036	1.477	135.029	Organic oxygen compounds	Organooxygen compounds	Carbohydrates and carbohydrate conjugates	Sugar acids and derivatives
Com_113_neg	Aspartic acid	C4 H7 N O4	133.036	1.327	132.029	Organic acids and derivatives	Carboxylic acids and derivatives	Amino acids, peptides, and analogues	Aspartic acid and derivatives
Com_116_neg	LPG 22:4	C28 H49 O9 P	560.311	10.703	559.304	Lipids and lipid-like molecules	Glycerophospholipids	Glycerophosphoglycerols	Phosphatidylglycerols
Com_118_neg	Dehydroascorbic acid	C6 H6 O6	174.016	1.385	173.009	Organoheterocyclic compounds	Lactones	Gamma butyrolactones	Gamma butyrolactones
Com_132_neg	LPA 22:4	C25 H43 O7 P	486.272	9.89	485.265	Lipids and lipid-like molecules	Glycerophospholipids	Glycerophosphates	1,2-diacylglycerol-3-phosphates
Com_137_neg	LPG 18:2	C24 H45 O9 P	508.28	9.539	507.273	Lipids and lipid-like molecules	Glycerophospholipids	Glycerophosphoglycerols	Phosphatidylglycerols
Com_140_neg	Chenodeoxycholic Acid	C24 H40 O4	438.297	8.001	437.29	Lipids and lipid-like molecules	Steroids and steroid derivatives	Bile acids, alcohols and derivatives	Dihydroxy bile acids, alcohols and derivatives
Com_150_neg	LPC 18:2	C26 H50 N O7 P	565.339	9.033	564.33	Lipids and lipid-like molecules	Glycerophospholipids	Glycerophosphocholines	Phosphocholines
Com_154_neg	LPG 18:1	C24 H47 O9 P	510.296	10.134	509.29	Lipids and lipid-like molecules	Glycerophospholipids	Glycerophosphoglycerols	Phosphatidylglycerols
Com_169_neg	LPG 22:5	C28 H47 O9 P	558.295	10.148	557.288	Lipids and lipid-like molecules	Glycerophospholipids	Glycerophosphoglycerols	Phosphatidylglycerols
Com_174_neg	α-D-Mannose 1-phosphate	C6 H13 O9 P	260.029	1.436	259.022	Organic oxygen compounds	Organooxygen compounds	Carbohydrates and carbohydrate conjugates	Monosaccharide phosphates
Com_175_neg	Gluconic acid	C6 H12 O7	196.058	1.346	195.051	Organic oxygen compounds	Organooxygen compounds	Carbohydrates and carbohydrate conjugates	Sugar acids and derivatives
Com_178_neg	2-Hydroxycaproic acid	C6 H12 O3	132.078	5.743	131.07	Lipids and lipid-like molecules	Fatty Acyls	Fatty acids and conjugates	Medium-chain fatty acids
Com_183_neg	trans-Petroselinic Acid	C18 H34 O2	328.261	10.639	327.254	Lipids and lipid-like molecules	Fatty Acyls	Fatty acids and conjugates	Long-chain fatty acids
Com_184_neg	Glutathione (oxidized)	C20 H32 N6 O12 S2	612.153	2.402	611.147	Organic acids and derivatives	Carboxylic acids and derivatives	Amino acids, peptides, and analogues	Peptides
Com_185_neg	N-acetyl-D-glucosamine	C8 H15 N O6	221.089	1.368	256.059	Organic oxygen compounds	Organooxygen compounds	Carbohydrates and carbohydrate conjugates	Acylaminosugars
Com_200_neg	LPC 22:4	C30 H54 N O7 P	617.37	9.683	616.364	Lipids and lipid-like molecules	Glycerophospholipids	Glycerophosphocholines	Phosphocholines
Com_208_neg	trans-10-Heptadecenoic Acid	C17 H32 O2	268.24	10.239	267.233	Lipids and lipid-like molecules	Fatty Acyls	Fatty acids and conjugates	Long-chain fatty acids
Com_215_neg	N-Acetylaspartic acid	C6 H9 N O5	175.047	2.004	174.04	Organic acids and derivatives	Carboxylic acids and derivatives	Amino acids, peptides, and analogues	Aspartic acid and derivatives
Com_216_neg	FAHFA (22:4/22:3)	C44 H72 O4	664.543	10.684	663.535	Lipids and lipid-like molecules	Fatty Acyls	Fatty acids and conjugates	Fatty acids
Com_220_neg	N-Acetyl-α-D-glucosamine 1-phosphate	C8 H16 N O9 P	301.056	1.276	300.049
Com_230_neg	1-(4-methylphenyl)-3-(2-pyridylthio)pyrrolidine-2,5-dione	C16 H14 N2 O2 S	299.077	3.717	298.069
Com_239_neg	LPC 18:1	C26 H52 N O7 P	567.356	9.388	566.348	Lipids and lipid-like molecules	Glycerophospholipids	Glycerophosphocholines	Phosphocholines
Com_240_neg	3-Oxo-7alpha,12alpha-hydroxy-5beta-cholanoic acid	C24 H38 O5	406.272	6.616	405.265	Lipids and lipid-like molecules	Steroids and steroid derivatives	Bile acids, alcohols and derivatives	Dihydroxy bile acids, alcohols and derivatives
Com_255_neg	LPC 22:5	C30 H52 N O7 P	615.354	9.201	614.348	Lipids and lipid-like molecules	Glycerophospholipids	Glycerophosphocholines	Phosphocholines
Com_262_neg	LPI 18:1	C27 H51 O12 P	598.311	10.41	597.305	Lipids and lipid-like molecules	Glycerophospholipids	Glycerophosphoinositols	Phosphatidylinositols
Com_267_neg	4-oxo-4-(4-toluidino)but-2-enoic acid	C11 H11 N O3	205.073	5.755	204.066
Com_269_neg	23-Nordeoxycholic acid	C23 H38 O4	378.276	10.687	377.269
Com_272_neg	Erythronolactone	C4 H6 O4	118.025	1.918	117.018	Organoheterocyclic compounds	Lactones	Gamma butyrolactones	Gamma butyrolactones
Com_276_neg	LPC 16:1	C24 H48 N O7 P	539.322	8.754	538.315	Lipids and lipid-like molecules	Glycerophospholipids	Glycerophosphocholines	Phosphocholines
Com_277_neg	Uridine-5-diphosphoacetylgalactosamine	C17 H27 N3 O17 P2	607.081	1.486	606.074	Nucleosides, nucleotides, and analogues	Pyrimidine nucleotides	Pyrimidine nucleotide sugars	Pyrimidine nucleotide sugars
Com_292_neg	3-Indoxyl sulphate	C8 H7 N O4 S	213.009	5.272	212.002	Organic acids and derivatives	Organic sulfuric acids and derivatives	Arylsulfates	Arylsulfates
Com_300_neg	Malonic acid	C3 H4 O4	104.01	1.369	207.014	Organic acids and derivatives	Carboxylic acids and derivatives	Dicarboxylic acids and derivatives	Dicarboxylic acids and derivatives
Com_306_neg	3-Phosphoglyceric acid	C3 H7 O7 P	185.992	1.508	184.984	Organic oxygen compounds	Organooxygen compounds	Carbohydrates and carbohydrate conjugates	Sugar acids and derivatives
Com_309_neg	D(+)-Phenyllactic acid	C9 H10 O3	166.062	5.72	165.055	Phenylpropanoids and polyketides	Phenylpropanoic acids	Not available	Phenylpropanoic acids
Com_312_neg	3-Phenyllactic acid	C9 H10 O3	120.057	5.747	119.049	Phenylpropanoids and polyketides	Phenylpropanoic acids	Not available	Phenylpropanoic acids
Com_316_neg	LPS 22:4	C28 H48 N O9 P	573.306	9.888	572.299	Lipids and lipid-like molecules	Glycerophospholipids	Glycerophosphoserines	Phosphatidylserines
Com_320_neg	(±)10(11)-EpDPA	C22 H32 O3	344.235	8.072	343.228
Com_332_neg	3-Hydroxybutyric acid	C4 H8 O3	104.046	3.01	103.039	Organic acids and derivatives	Hydroxy acids and derivatives	Beta hydroxy acids and derivatives	Beta hydroxy acids and derivatives
Com_345_neg	Glu-Glu	C10 H16 N2 O7	276.096	1.733	275.088	Organic acids and derivatives	Carboxylic acids and derivatives	Amino acids, peptides, and analogues	Dipeptides
Com_352_neg	Citric acid	C6 H8 O7	192.026	2.195	191.019	Organic acids and derivatives	Carboxylic acids and derivatives	Tricarboxylic acids and derivatives	Tricarboxylic acids and derivatives
Com_354_neg	1-[6-(benzyloxy)-3-(tert-butyl)-2-hydroxyphenyl]ethan-1-one	C19 H22 O3	298.16	8.055	297.153
Com_359_neg	5(S),15(S)-DiHETE	C20 H32 O4	336.23	6.938	335.223	Lipids and lipid-like molecules	Fatty Acyls	Eicosanoids	Hydroxyeicosatetraenoic acids
Com_373_neg	Glycodeoxycholic Acid (hydrate)	C26 H43 N O5	449.314	7.434	448.307
Com_382_neg	LPI 22:5	C31 H51 O12 P	646.312	9.708	645.305	Lipids and lipid-like molecules	Glycerophospholipids	Glycerophosphoinositols	Phosphatidylinositols
Com_390_neg	LPC 17:1	C25 H50 N O7 P	553.337	9.167	552.33	Lipids and lipid-like molecules	Glycerophospholipids	Glycerophosphocholines	Phosphocholines
Com_394_neg	LPI 18:2	C27 H49 O12 P	596.296	9.431	595.288	Lipids and lipid-like molecules	Glycerophospholipids	Glycerophosphoinositols	Phosphatidylinositols
Com_409_neg	Linoleic Acid	C18 H32 O2	280.24	10.247	279.233	Lipids and lipid-like molecules	Fatty Acyls	Lineolic acids and derivatives	Lineolic acids and derivatives
Com_417_neg	Υ-Aminobutyric acid (GABA)	C4 H9 N O2	103.062	1.339	102.055	Organic acids and derivatives	Carboxylic acids and derivatives	Amino acids, peptides, and analogues	Gamma amino acids and derivatives
Com_424_neg	LPI 22:4	C31 H53 O12 P	648.327	10.576	647.321	Lipids and lipid-like molecules	Glycerophospholipids	Glycerophosphoinositols	Phosphatidylinositols
Com_426_neg	LPS 20:4	C26 H44 N O9 P	545.275	9.048	544.27	Lipids and lipid-like molecules	Glycerophospholipids	Glycerophosphoserines	Phosphatidylserines
Com_430_neg	Cystine	C6 H12 N2 O4 S2	240.023	1.385	239.016	Organic acids and derivatives	Carboxylic acids and derivatives	Amino acids, peptides, and analogues	L-cysteine-S-conjugates
Com_444_neg	(±)14(15)-DiHET	C20 H34 O4	338.246	7.415	337.238
Com_451_neg	Glycochenodeoxycholic Acid (sodium salt)	C26 H43 N O5	449.314	7.275	448.307
Com_456_neg	(2-anilino-4-methyl-1,3-thiazol-5-yl)(4-methoxyphenyl)methanone	C18 H16 N2 O2 S	324.095	1.394	323.088
Com_457_neg	D-Ribose-1-phosphate	C5 H11 O8 P	230.018	1.476	229.011	Organic oxygen compounds	Organooxygen compounds	Carbohydrates and carbohydrate conjugates	Pentoses
Com_463_neg	2-Hydroxymyristic acid	C14 H28 O3	244.204	8.625	243.196	Lipids and lipid-like molecules	Fatty Acyls	Fatty acids and conjugates	Long-chain fatty acids
Com_471_neg	LPS 22:5	C28 H46 N O9 P	571.291	9.322	570.284	Lipids and lipid-like molecules	Glycerophospholipids	Glycerophosphoserines	Phosphatidylserines
Com_479_neg	LPC 17:0	C25 H52 N O7 P	555.353	9.693	554.346	Lipids and lipid-like molecules	Glycerophospholipids	Glycerophosphocholines	Phosphocholines
Com_484_neg	13Z,16Z-Docosadienoic Acid	C22 H40 O2	336.303	11.786	335.296
Com_499_neg	LPG 22:6	C28 H45 O9 P	556.279	9.359	555.272	Lipids and lipid-like molecules	Glycerophospholipids	Glycerophosphoglycerols	Phosphatidylglycerols
Com_509_neg	2-Hydroxyvaleric acid	C5 H10 O3	118.062	5.394	117.055	Lipids and lipid-like molecules	Fatty Acyls	Fatty acids and conjugates	Hydroxy fatty acids
Com_520_neg	Mestranol	C21 H26 O2	310.182	8.503	309.174	Lipids and lipid-like molecules	Steroids and steroid derivatives	Estrane steroids	Estrane steroids
Com_529_neg	LPI 20:3	C29 H51 O12 P	622.311	9.949	621.303	Lipids and lipid-like molecules	Glycerophospholipids	Glycerophosphoinositols	Phosphatidylinositols
Com_536_neg	Lipoxin B4	C20 H32 O5	352.225	6.667	351.218	Lipids and lipid-like molecules	Fatty Acyls	Eicosanoids	Lipoxins
Com_539_neg	4-Hydroxybutyric acid (GHB)	C4 H8 O3	104.046	3.819	103.039	Lipids and lipid-like molecules	Fatty Acyls	Fatty acids and conjugates	Hydroxy fatty acids
Com_564_neg	LPI 16:1	C25 H47 O12 P	570.28	9.019	569.274	Lipids and lipid-like molecules	Glycerophospholipids	Glycerophosphoinositols	Phosphatidylinositols
Com_596_neg	Myristic Acid	C14 H28 O2	228.209	9.548	227.201	Lipids and lipid-like molecules	Fatty Acyls	Fatty acids and conjugates	Long-chain fatty acids
Com_605_neg	N-Acetyl-D-galactosamine 4-sulfate	C8 H15 N O9 S	301.046	1.391	300.039	Organic oxygen compounds	Organooxygen compounds	Carbohydrates and carbohydrate conjugates	Acylaminosugars
Com_611_neg	LPI 16:0	C25 H49 O12 P	572.295	9.999	571.288	Lipids and lipid-like molecules	Glycerophospholipids	Glycerophosphoinositols	Phosphatidylinositols
Com_615_neg	Fumaric acid	C4 H4 O4	116.01	2.449	115.002	Organic acids and derivatives	Carboxylic acids and derivatives	Dicarboxylic acids and derivatives	Dicarboxylic acids and derivatives
Com_629_neg	13-Hpotre(R)	C18 H30 O4	310.215	7.191	309.208
Com_637_neg	Histidine	C6 H9 N3 O2	155.069	1.3	154.061	Organic acids and derivatives	Carboxylic acids and derivatives	Amino acids, peptides, and analogues	Histidine and derivatives
Com_638_neg	4-chloro-1H-indazol-3-amine	C7 H6 Cl N3	167.024	1.378	166.017
Com_645_neg	(±)12(13)-DiHOME	C18 H34 O4	314.246	7.267	313.238
Com_647_neg	Glu-Gln	C10 H17 N3 O6	275.111	1.379	274.104	Organic acids and derivatives	Carboxylic acids and derivatives	Amino acids, peptides, and analogues	Dipeptides
Com_655_neg	(±)9-HpODE	C18 H32 O4	312.23	7.238	311.223
Com_670_neg	N-Glycolylneuraminic acid	C11 H19 N O10	325.1	1.468	324.094
Com_671_neg	Prostaglandin D2	C20 H32 O5	352.228	9.158	351.221	Lipids and lipid-like molecules	Fatty Acyls	Eicosanoids	Prostaglandins and related compounds
Com_677_neg	3-(Hydroxymethyl)phenol	C7 H8 O2	124.051	5.25	123.044	Benzenoids	Benzene and substituted derivatives	Benzyl alcohols	Benzyl alcohols
Com_682_neg	Lysope 18:1	C23 H46 N O7 P	479.301	8.753	478.293	Lipids and lipid-like molecules	Glycerophospholipids	Glycerophosphoethanolamines	1-acyl-sn-glycero-3-phosphoethanolamines
Com_684_neg	O-Phosphorylethanolamine	C2 H8 N O4 P	141.018	1.373	140.011	Organic acids and derivatives	Organic phosphoric acids and derivatives	Phosphate esters	Phosphoethanolamines
Com_706_neg	LPG 16:1	C22 H43 O9 P	482.264	9.111	481.257	Lipids and lipid-like molecules	Glycerophospholipids	Glycerophosphoglycerols	Phosphatidylglycerols
Com_709_neg	α-D-Glucose-1,6-bisphosphate	C6 H14 O12 P2	339.995	1.506	338.988	Organic oxygen compounds	Organooxygen compounds	Carbohydrates and carbohydrate conjugates	Hexose phosphates
Com_723_neg	(+/-)-epi CP 47, 497	C21 H34 O2	318.255	10.496	317.249	Benzenoids	Benzene and substituted derivatives	Cyclohexylphenols	Cyclohexylphenols
Com_727_neg	2,3-dinor Prostaglandin E1	C18 H30 O5	326.209	6.687	325.202	Lipids and lipid-like molecules	Fatty Acyls	Eicosanoids	Prostaglandins and related compounds
Com_728_neg	15(S)-HpETE	C20 H32 O4	336.23	7.518	335.223	Lipids and lipid-like molecules	Fatty Acyls	Eicosanoids	Hydroperoxyeicosatetraenoic acids
Com_754_neg	Lithocholic Acid	C24 H40 O3	376.297	9.336	375.29	Lipids and lipid-like molecules	Steroids and steroid derivatives	Bile acids, alcohols and derivatives	Monohydroxy bile acids, alcohols and derivatives
Com_760_neg	FAHFA (20:3/22:5)	C42 H66 O4	634.493	10.53	633.486	Lipids and lipid-like molecules	Fatty Acyls	Fatty acids and conjugates	Fatty acids
Com_781_neg	Phosphoenolpyruvic acid	C3 H5 O6 P	167.981	1.463	166.974	Organic acids and derivatives	Organic phosphoric acids and derivatives	Phosphate esters	Phosphate esters
Com_787_neg	FAHFA (22:5/22:4)	C44 H68 O4	660.511	10.198	659.504	Lipids and lipid-like molecules	Fatty Acyls	Fatty acids and conjugates	Fatty acids
Com_793_neg	LPS 18:0	C24 H48 N O9 P	525.306	10.581	524.3	Lipids and lipid-like molecules	Glycerophospholipids	Glycerophosphoserines	Phosphatidylserines
Com_796_neg	cis-5,8,11,14,17-Eicosapentaenoic acid	C20 H30 O2	302.224	8.019	301.217	Lipids and lipid-like molecules	Fatty Acyls	Fatty acids and conjugates	Long-chain fatty acids
Com_812_neg	Modafinil acid	C15 H14 O3 S	274.063	5.289	273.056	Benzenoids	Benzene and substituted derivatives	Diphenylmethanes	Diphenylmethanes
Com_818_neg	Uridine diphosphate glucose	C15 H24 N2 O17 P2	566.054	1.699	565.047
Com_823_neg	Tyrosine	C9 H11 N O3	181.073	2.319	180.066	Organic acids and derivatives	Carboxylic acids and derivatives	Amino acids, peptides, and analogues	Tyrosine and derivatives
Com_842_neg	Phenylalanine	C9 H11 N O2	165.078	4.869	164.071	Organic acids and derivatives	Carboxylic acids and derivatives	Amino acids, peptides, and analogues	Phenylalanine and derivatives
Com_856_neg	FAHFA (18:2/18:1)	C36 H64 O4	560.48	10.077	559.473	Lipids and lipid-like molecules	Fatty Acyls	Fatty acids and conjugates	Fatty acids
Com_863_neg	(±)11(12)-DiHET	C20 H34 O4	338.246	7.53	337.238
Com_868_neg	FAHFA (22:4/18:0)	C40 H70 O4	614.527	10.672	613.52	Lipids and lipid-like molecules	Fatty Acyls	Fatty acids and conjugates	Fatty acids
Com_895_neg	Asp-Phe methyl ester	C14 H18 N2 O5	294.122	5.448	293.115
Com_908_neg	FAHFA (18:1/20:3)	C38 H66 O4	586.493	10.631	585.485	Lipids and lipid-like molecules	Fatty Acyls	Fatty acids and conjugates	Fatty acids
Com_920_neg	LPI 22:6	C31 H49 O12 P	644.296	9.264	643.289	Lipids and lipid-like molecules	Glycerophospholipids	Glycerophosphoinositols	Phosphatidylinositols
Com_922_neg	17-AAG	C31 H43 N3 O8	567.284	7.131	566.276
Com_949_neg	LPG 20:2	C26 H49 O9 P	536.31	11.177	535.302	Lipids and lipid-like molecules	Glycerophospholipids	Glycerophosphoglycerols	Phosphatidylglycerols
Com_969_neg	(±)19(20)-DiHDPA	C22 H34 O4	362.246	7.509	361.239
Com_992_neg	N-Oleoyl Glycine	C20 H37 N O3	339.277	9.715	338.27	Organic acids and derivatives	Carboxylic acids and derivatives	Amino acids, peptides, and analogues	N-acyl-alpha amino acids
Com_1001_neg	N-Acetylalanine	C5 H9 N O3	131.057	2.859	130.05	Organic acids and derivatives	Carboxylic acids and derivatives	Amino acids, peptides, and analogues	N-acyl-L-alpha-amino acids
Com_1010_neg	FAHFA (20:4/22:5)	C42 H64 O4	632.48	9.915	631.472	Lipids and lipid-like molecules	Fatty Acyls	Fatty acids and conjugates	Fatty acids
Com_1029_neg	Cytidine-5'-monophosphate	C9 H14 N3 O8 P	323.051	1.597	322.044	Nucleosides, nucleotides, and analogues	Pyrimidine nucleotides	Pyrimidine ribonucleotides	Pyrimidine ribonucleoside monophosphates
Com_1037_neg	13,14-dihydro-15-keto-tetranor Prostaglandin D2	C16 H26 O5	280.171	8.611	279.164	Organic oxygen compounds	Organooxygen compounds	Alcohols and polyols	Cyclopentanols
Com_1075_neg	MAG (18:2)	C21 H38 O4	354.277	10.828	353.27	Lipids and lipid-like molecules	Fatty Acyls	Lineolic acids and derivatives	Lineolic acids and derivatives
Com_1078_neg	Prostaglandin A1	C20 H32 O4	318.219	8.066	317.211	Lipids and lipid-like molecules	Fatty Acyls	Eicosanoids	Prostaglandins and related compounds
Com_1081_neg	LPS 18:2	C24 H44 N O9 P	521.274	9.131	520.267	Lipids and lipid-like molecules	Glycerophospholipids	Glycerophosphoserines	Phosphatidylserines
Com_1101_neg	N-Methylglutamic acid	C6 H11 N O4	161.068	1.383	160.06	Organic acids and derivatives	Carboxylic acids and derivatives	Amino acids, peptides, and analogues	Glutamic acid and derivatives
Com_1111_neg	2-{2-[2,5-di(methoxycarbonyl)anilino]-2-oxoethoxy}acetic acid	C14 H15 N O8	325.08	5.225	324.073
Com_1113_neg	D-Sedoheptulose 7-phosphate	C7 H15 O10 P	290.04	1.474	289.032	Organic oxygen compounds	Organooxygen compounds	Carbohydrates and carbohydrate conjugates	Hexose phosphates
Com_1124_neg	Cmp_257	C20 H32 O5	334.214	6.442	333.207
Com_1138_neg	LPG 16:0	C22 H45 O9 P	484.279	9.754	483.272	Lipids and lipid-like molecules	Glycerophospholipids	Glycerophosphoglycerols	Phosphatidylglycerols
Com_1181_neg	LPG 20:3	C26 H47 O9 P	534.295	9.557	533.289	Lipids and lipid-like molecules	Glycerophospholipids	Glycerophosphoglycerols	Phosphatidylglycerols
Com_1183_neg	Flavin mononucleotide (FMN)	C17 H21 N4 O9 P	456.104	5.342	455.097	Nucleosides, nucleotides, and analogues	Flavin nucleotides	Not available	Flavin nucleotides
Com_1188_neg	FAHFA (18:2/20:4)	C38 H62 O4	582.462	10.086	581.454	Lipids and lipid-like molecules	Fatty Acyls	Fatty acids and conjugates	Fatty acids
Com_1204_neg	Citrulline	C6 H13 N3 O3	175.095	1.342	174.087	Organic acids and derivatives	Carboxylic acids and derivatives	Amino acids, peptides, and analogues	L-alpha-amino acids
Com_1212_neg	Resolvin E1	C20 H30 O5	350.209	7.168	349.202	Lipids and lipid-like molecules	Fatty Acyls	Eicosanoids	Hydroxyeicosapentaenoic acids
Com_1228_neg	FAHFA (4:0/16:0)	C20 H38 O4	342.277	10.851	341.27	Lipids and lipid-like molecules	Fatty Acyls	Fatty acids and conjugates	Fatty acids
Com_1253_neg	3-amino-1H-pyrazolo[4,3-c]pyridine-4,6-diol	C6 H6 N4 O2	166.047	10.628	165.039
Com_1259_neg	LPA 18:1	C21 H41 O7 P	436.258	9.508	435.251	Lipids and lipid-like molecules	Glycerophospholipids	Glycerophosphates	1,2-diacylglycerol-3-phosphates
Com_1275_neg	PC (18:0/20:4)	C46 H84 N O8 P	855.6	10.515	854.592	Lipids and lipid-like molecules	Glycerophospholipids	Glycerophosphocholines	Phosphocholines
Com_1288_neg	2-({[4-(6-methyl-1,3-benzothiazol-2-yl)phenyl]imino}methyl)phenol	C21 H16 N2 O S	344.096	1.379	343.09
Com_1305_neg	Trehalose	C12 H22 O11	342.117	1.379	341.111	Organic oxygen compounds	Organooxygen compounds	Carbohydrates and carbohydrate conjugates	O-glycosyl compounds
Com_1346_neg	D-α-Hydroxyglutaric acid	C5 H8 O5	148.036	2.091	147.029	Organic acids and derivatives	Hydroxy acids and derivatives	Short-chain hydroxy acids and derivatives	Short-chain hydroxy acids and derivatives
Com_1352_neg	N-Isobutyrylglycine	C6 H11 N O3	145.073	4.963	144.066	Organic acids and derivatives	Carboxylic acids and derivatives	Amino acids, peptides, and analogues	N-acyl-alpha amino acids
Com_1366_neg	20-Carboxy-Leukotriene B4	C20 H30 O6	366.203	6.256	365.196
Com_1369_neg	LPG 17:1	C23 H45 O9 P	496.279	9.747	495.272	Lipids and lipid-like molecules	Glycerophospholipids	Glycerophosphoglycerols	Phosphatidylglycerols
Com_1371_neg	Lysope 16:0	C21 H44 N O7 P	453.285	8.482	452.278	Lipids and lipid-like molecules	Glycerophospholipids	Glycerophosphoethanolamines	1-(1Z-alkenyl)-glycero-3-phosphoethanolamines
Com_1373_neg	2-Hydroxyhippuric acid	C9 H9 N O4	195.052	5.601	194.044	Benzenoids	Benzene and substituted derivatives	Benzoic acids and derivatives	Hippuric acids
Com_1392_neg	N-Acetyl-Dl-glutamic acid	C7 H11 N O5	189.063	1.379	188.055	Organic acids and derivatives	Carboxylic acids and derivatives	Amino acids, peptides, and analogues	Glutamic acid and derivatives
Com_1413_neg	Suberic acid	C8 H14 O4	174.089	5.709	173.081	Lipids and lipid-like molecules	Fatty Acyls	Fatty acids and conjugates	Medium-chain fatty acids
Com_1427_neg	Lysopc 16:1	C24 H48 N O7 P	493.316	9.163	492.308	Lipids and lipid-like molecules	Glycerophospholipids	Glycerophosphocholines	Phosphocholines
Com_1432_neg	Dodecanedioic acid	C12 H22 O4	230.151	6.51	229.144	Lipids and lipid-like molecules	Fatty Acyls	Fatty acids and conjugates	Medium-chain fatty acids
Com_1437_neg	ethyl 3-cyano-6-methyl-2-(phenylthio)isonicotinate	C16 H14 N2 O2 S	298.077	1.67	297.07
Com_1455_neg	PEtOH (16:0-22:5)	C43 H75 O8 P	750.52	10.678	749.512
Com_1462_neg	LPS 20:3	C26 H46 N O9 P	547.292	9.727	546.284	Lipids and lipid-like molecules	Glycerophospholipids	Glycerophosphoserines	Phosphatidylserines
Com_1479_neg	DL-4-Hydroxyphenyllactic acid	C9 H10 O4	182.057	5.288	181.05	Phenylpropanoids and polyketides	Phenylpropanoic acids	Not available	Phenylpropanoic acids
Com_1489_neg	Prolylleucine	C11 H20 N2 O3	228.147	5.301	227.14	Organic acids and derivatives	Carboxylic acids and derivatives	Amino acids, peptides, and analogues	Dipeptides
Com_1491_neg	FAHFA (22:5/22:5)	C44 H66 O4	658.493	10.391	657.486	Lipids and lipid-like molecules	Fatty Acyls	Fatty acids and conjugates	Fatty acids
Com_1507_neg	FAHFA (16:1/18:3)	C34 H58 O4	530.43	9.805	529.423	Lipids and lipid-like molecules	Fatty Acyls	Fatty acids and conjugates	Fatty acids
Com_1511_neg	Indole-2-carboxylic acid	C9 H7 N O2	161.05	4.013	160.043	Organoheterocyclic compounds	Indoles and derivatives	Indolecarboxylic acids and derivatives	Indolecarboxylic acids and derivatives
Com_1539_neg	FAHFA (22:5/20:2)	C42 H68 O4	636.511	10.389	635.504	Lipids and lipid-like molecules	Fatty Acyls	Fatty acids and conjugates	Fatty acids
Com_1561_neg	FAHFA (18:2/3:0)	C21 H36 O4	352.26	10.196	351.253	Lipids and lipid-like molecules	Fatty Acyls	Fatty acids and conjugates	Fatty acids
Com_1574_neg	Taurolithocholic acid	C26 H45 N O5 S	483.302	7.223	482.294
Com_1586_neg	Arachidic Acid	C20 H40 O2	312.303	11.715	311.296	Lipids and lipid-like molecules	Fatty Acyls	Fatty acids and conjugates	Long-chain fatty acids
Com_1598_neg	FAHFA (7:0/13:0)	C20 H38 O4	342.276	7.873	341.269	Lipids and lipid-like molecules	Fatty Acyls	Fatty acids and conjugates	Fatty acids
Com_1651_neg	12-oxo Leukotriene B4	C20 H30 O4	334.214	7.813	333.207	Lipids and lipid-like molecules	Fatty Acyls	Eicosanoids	Leukotrienes
Com_1655_neg	(±)18-HEPE	C20 H30 O3	318.219	7.687	317.211
Com_1747_neg	3,8,9-trihydroxy-10-propyl-3,4,5,8,9,10-hexahydro-2H-oxecin-2-one	C12 H20 O5	280.106	4.98	279.099
Com_1763_neg	Thromboxane B3	C20 H32 O6	368.223	6.633	367.215	Lipids and lipid-like molecules	Fatty Acyls	Eicosanoids	Thromboxanes
Com_1807_neg	LPC 20:3	C28 H52 N O7 P	591.353	9.513	590.347	Lipids and lipid-like molecules	Glycerophospholipids	Glycerophosphocholines	Phosphocholines
Com_1808_neg	LPI 20:5	C29 H47 O12 P	618.28	8.672	617.273	Lipids and lipid-like molecules	Glycerophospholipids	Glycerophosphoinositols	Phosphatidylinositols
Com_1878_neg	D-(-)-Fructose	C6 H12 O6	180.063	2.046	179.055	Organic oxygen compounds	Organooxygen compounds	Carbohydrates and carbohydrate conjugates	C-glycosyl compounds
Com_1899_neg	(±)7(8)-DiHDPA	C22 H34 O4	362.245	7.396	361.238
Com_1927_neg	LPG 17:0	C23 H47 O9 P	498.295	10.683	497.287	Lipids and lipid-like molecules	Glycerophospholipids	Glycerophosphoglycerols	Phosphatidylglycerols
Com_1941_neg	20-hydroxy Leukotriene B4	C20 H32 O5	334.214	7.771	333.207	Lipids and lipid-like molecules	Fatty Acyls	Eicosanoids	Leukotrienes
Com_1942_neg	FAHFA (16:0/18:2)	C34 H62 O4	534.461	10.456	533.455	Lipids and lipid-like molecules	Fatty Acyls	Fatty acids and conjugates	Fatty acids
Com_1956_neg	LPI 17:0	C26 H51 O12 P	586.312	10.878	585.304	Lipids and lipid-like molecules	Glycerophospholipids	Glycerophosphoinositols	Phosphatidylinositols
Com_1968_neg	LPS 22:6	C28 H44 N O9 P	569.272	8.778	568.265	Lipids and lipid-like molecules	Glycerophospholipids	Glycerophosphoserines	Phosphatidylserines
Com_2006_neg	(±)8(9)-DiHET	C20 H34 O4	338.246	7.977	337.238
Com_2028_neg	Catechol	C6 H6 O2	110.036	5.041	109.028	Benzenoids	Phenols	Benzenediols	Catechols
Com_2051_neg	3-Methyladipic acid	C7 H12 O4	160.072	5.525	159.065	Lipids and lipid-like molecules	Fatty Acyls	Fatty acids and conjugates	Medium-chain fatty acids
Com_2071_neg	LPS 16:1	C22 H42 N O9 P	495.259	8.816	494.251	Lipids and lipid-like molecules	Glycerophospholipids	Glycerophosphoserines	Phosphatidylserines
Com_2088_neg	FAHFA (4:0/18:0)	C22 H42 O4	370.308	11.578	369.301	Lipids and lipid-like molecules	Fatty Acyls	Fatty acids and conjugates	Fatty acids
Com_2097_neg	LPI 16:2	C25 H45 O12 P	568.264	8.58	567.257	Lipids and lipid-like molecules	Glycerophospholipids	Glycerophosphoinositols	Phosphatidylinositols
Com_2142_neg	Linolelaidic Acid (C18:2N6T)	C18 H32 O2	280.239	10.072	315.208
Com_2165_neg	LPI 17:1	C26 H49 O12 P	584.295	9.629	583.288	Lipids and lipid-like molecules	Glycerophospholipids	Glycerophosphoinositols	Phosphatidylinositols
Com_2182_neg	8(S),15(S)-DiHETE	C20 H32 O4	336.23	8.138	335.223	Lipids and lipid-like molecules	Fatty Acyls	Eicosanoids	Hydroxyeicosatetraenoic acids
Com_2233_neg	Adipic acid	C6 H10 O4	146.057	5.299	145.05	Lipids and lipid-like molecules	Fatty Acyls	Fatty acids and conjugates	Medium-chain fatty acids
Com_2236_neg	Glu-Thr	C9 H16 N2 O6	248.1	1.384	247.093	Organic acids and derivatives	Carboxylic acids and derivatives	Amino acids, peptides, and analogues	Dipeptides
Com_2258_neg	FAHFA (20:3/18:2)	C38 H64 O4	584.477	10.451	583.47	Lipids and lipid-like molecules	Fatty Acyls	Fatty acids and conjugates	Fatty acids
Com_2271_neg	LPG 19:1	C25 H49 O9 P	524.31	11.552	523.303	Lipids and lipid-like molecules	Glycerophospholipids	Glycerophosphoglycerols	Phosphatidylglycerols
Com_2285_neg	Traumatic acid	C12 H20 O4	228.136	6.374	227.128	Lipids and lipid-like molecules	Fatty Acyls	Fatty acids and conjugates	Medium-chain fatty acids
Com_2297_neg	Cytarabine	C9 H13 N3 O5	243.085	1.766	242.078	Nucleosides, nucleotides, and analogues	Pyrimidine nucleosides	Not available	Pyrimidine nucleosides
Com_2329_neg	FAHFA (20:2/22:4)	C42 H70 O4	638.525	10.926	637.517	Lipids and lipid-like molecules	Fatty Acyls	Fatty acids and conjugates	Fatty acids
Com_2344_neg	Capryloylglycine	C10 H19 N O3	201.136	6.315	200.128	Organic acids and derivatives	Carboxylic acids and derivatives	Amino acids, peptides, and analogues	N-acyl-alpha amino acids
Com_2356_neg	10-Hydroxydecanoic acid	C10 H20 O3	188.141	6.958	187.134	Organic acids and derivatives	Hydroxy acids and derivatives	Medium-chain hydroxy acids and derivatives	Medium-chain hydroxy acids and derivatives
Com_2415_neg	(2E)-4-Hydroxy-3,7-dimethyl-2,6-octadien-1-yl beta-D-glucopyranoside	C16 H28 O7	378.193	8.179	377.186
Com_2433_neg	Ethylmalonic acid	C5 H8 O4	132.041	4.823	131.034	Lipids and lipid-like molecules	Fatty Acyls	Fatty acids and conjugates	Branched fatty acids
Com_2448_neg	Nonadecanoic acid	C19 H38 O2	298.287	11.616	297.28	Lipids and lipid-like molecules	Fatty Acyls	Fatty acids and conjugates	Long-chain fatty acids
Com_2454_neg	2-(4-oxo-4H-chromen-3-yl)-2,3,4,5-tetrahydro-1,5-benzothiazepin-4-one	C18 H13 N O3 S	323.067	4.946	322.06
Com_2467_neg	Naringenin	C15 H12 O5	272.068	5.971	271.061	Phenylpropanoids and polyketides	Flavonoids	Flavans	Flavanones
Com_2468_neg	LPA 20:4	C23 H39 O7 P	458.243	9.053	457.235	Lipids and lipid-like molecules	Glycerophospholipids	Glycerophosphates	1,2-diacylglycerol-3-phosphates
Com_2496_neg	PEtOH (18:1-18:2)	C41 H75 O8 P	726.519	9.966	725.512
Com_2497_neg	3-(4-chlorophenyl)-5-methyl-2,5-dihydro-1,2,4-oxadiazole	C9 H9 Cl N2 O	196.04	4.991	195.033
Com_2500_neg	Asp-Phe	C13 H16 N2 O5	280.106	5.35	279.098	Organic acids and derivatives	Carboxylic acids and derivatives	Amino acids, peptides, and analogues	Peptides
Com_2501_neg	N1-(4-chlorophenyl)-2-cyano-4,4-dimethyl-3-oxopentanamide	C14 H15 Cl N2 O2	278.082	5.404	277.074
Com_2580_neg	2-(acetylamino)-4-(methylthio)butanoic acid	C7 H13 N O3 S	191.061	5.372	190.054
Com_2588_neg	Nicotinamide adenine dinucleotide	C21 H27 N7 O14 P2	663.109	1.821	662.102	Nucleosides, nucleotides, and analogues	(5'-&gt;5')-dinucleotides	Not available	(5'-&gt;5')-dinucleotides
Com_2594_neg	1-acetyl-N-(6-chloro-1,3-benzothiazol-2-yl)-4-piperidinecarboxamide	C15 H16 Cl N3 O2 S	337.067	2.317	336.06
Com_2612_neg	Gly-Ile	C8 H16 N2 O3	188.116	4.892	187.108	Organic acids and derivatives	Carboxylic acids and derivatives	Amino acids, peptides, and analogues	Dipeptides
Com_2645_neg	N-Acetyl-DL-phenylalanine	C11 H13 N O3	207.089	5.741	206.081	Organic acids and derivatives	Carboxylic acids and derivatives	Amino acids, peptides, and analogues	Phenylalanine and derivatives
Com_2655_neg	FAHFA (20:4/18:1)	C38 H64 O4	584.48	10.051	583.472	Lipids and lipid-like molecules	Fatty Acyls	Fatty acids and conjugates	Fatty acids
Com_2657_neg	8-iso-15-keto Prostaglandin E2	C20 H30 O5	332.198	6.612	331.191	Lipids and lipid-like molecules	Fatty Acyls	Eicosanoids	Prostaglandins and related compounds
Com_2690_neg	gamma-Glutamylcysteine	C8 H14 N2 O5 S	250.062	2.067	249.054	Organic acids and derivatives	Carboxylic acids and derivatives	Amino acids, peptides, and analogues	N-acyl-alpha amino acids
Com_2698_neg	Uridine monophosphate (UMP)	C9 H13 N2 O9 P	324.035	2.039	323.027	Nucleosides, nucleotides, and analogues	Pyrimidine nucleotides	Pyrimidine ribonucleotides	Pyrimidine ribonucleoside monophosphates
Com_2699_neg	LPG 18:3	C24 H43 O9 P	506.264	8.886	505.257	Lipids and lipid-like molecules	Glycerophospholipids	Glycerophosphoglycerols	Phosphatidylglycerols
Com_2711_neg	LPC 20:5	C28 H48 N O7 P	587.322	8.478	586.315	Lipids and lipid-like molecules	Glycerophospholipids	Glycerophosphocholines	Phosphocholines
Com_2734_neg	P-Toluenesulfonic acid	C7 H8 O3 S	172.019	5.192	171.011	Benzenoids	Benzene and substituted derivatives	Benzenesulfonic acids and derivatives	p-Methylbenzenesulfonates
Com_2764_neg	Cinnamic acid	C9 H8 O2	148.051	5.747	147.044	Phenylpropanoids and polyketides	Cinnamic acids and derivatives	Cinnamic acids	Cinnamic acids
Com_2788_neg	N-Tigloylglycine	C7 H11 N O3	157.073	5.234	156.066	Organic acids and derivatives	Carboxylic acids and derivatives	Amino acids, peptides, and analogues	N-acyl-alpha amino acids
Com_2809_neg	FAHFA (7:0/15:1)	C22 H40 O4	368.292	8.268	367.284	Lipids and lipid-like molecules	Fatty Acyls	Fatty acids and conjugates	Fatty acids
Com_2840_neg	Lysopc 14:0	C22 H46 N O7 P	467.3	8.929	466.293	Lipids and lipid-like molecules	Glycerophospholipids	Glycerophosphocholines	1-acyl-sn-glycero-3-phosphocholines
Com_2872_neg	LPS 16:0	C22 H44 N O9 P	497.275	9.515	496.267	Lipids and lipid-like molecules	Glycerophospholipids	Glycerophosphoserines	Phosphatidylserines
Com_2903_neg	trans-Cinnamic acid	C9 H8 O2	148.051	5.062	147.044	Phenylpropanoids and polyketides	Cinnamic acids and derivatives	Cinnamic acids	Cinnamic acids
Com_2921_neg	LPC 20:2	C28 H54 N O7 P	593.368	9.846	592.361	Lipids and lipid-like molecules	Glycerophospholipids	Glycerophosphocholines	Phosphocholines
Com_2991_neg	L-Ascorbic acid 2-sulfate	C6 H8 O9 S	255.989	1.388	254.981	Organoheterocyclic compounds	Dihydrofurans	Furanones	Butenolides
Com_3043_neg	LPI 18:3	C27 H47 O12 P	594.28	8.808	593.272	Lipids and lipid-like molecules	Glycerophospholipids	Glycerophosphoinositols	Phosphatidylinositols
Com_3111_neg	Itaconic acid	C5 H6 O4	130.025	5.047	129.018	Lipids and lipid-like molecules	Fatty Acyls	Fatty acids and conjugates	Branched fatty acids
Com_3144_neg	Lactobionic acid	C12 H22 O12	358.112	2.045	357.105	Lipids and lipid-like molecules	Fatty Acyls	Fatty acyl glycosides	Fatty acyl glycosides of mono- and disaccharides
Com_3164_neg	LPS 22:3	C28 H50 N O9 P	575.322	10.563	574.315	Lipids and lipid-like molecules	Glycerophospholipids	Glycerophosphoserines	Phosphatidylserines
Com_3206_neg	11-keto Testosterone (CRM)	C19 H26 O3	348.191	7.4	347.183
Com_3307_neg	Methandrostenolone	C20 H28 O2	300.208	9.091	299.201	Lipids and lipid-like molecules	Steroids and steroid derivatives	Androstane steroids	Androgens and derivatives
Com_3331_neg	Aldosterone	C21 H28 O5	360.197	7.07	359.189	Lipids and lipid-like molecules	Steroids and steroid derivatives	Hydroxysteroids	21-hydroxysteroids
Com_3380_neg	FAHFA (20:1/22:3)	C42 H74 O4	642.556	11.515	641.548	Lipids and lipid-like molecules	Fatty Acyls	Fatty acids and conjugates	Fatty acids
Com_3491_neg	FAHFA (20:2/20:1)	C40 H72 O4	616.542	10.927	615.535	Lipids and lipid-like molecules	Fatty Acyls	Fatty acids and conjugates	Fatty acids
Com_3526_neg	N-{6-[(7-chloro-4-quinazolinyl)oxy]-3-pyridinyl}-4-methoxybenzamide	C21 H15 Cl N4 O3	406.08	1.469	405.073
Com_3537_neg	8-Bromoguanosine	C10 H12 Br N5 O5	361.003	2.018	359.996	Nucleosides, nucleotides, and analogues	Purine nucleosides	Not available	Purine nucleosides
Com_3557_neg	Salicylic acid	C7 H6 O3	138.031	5.904	137.023	Benzenoids	Benzene and substituted derivatives	Benzoic acids and derivatives	Salicylic acids
Com_3609_neg	Monobutyl phthalate	C12 H14 O4	222.089	6.306	221.081	Benzenoids	Benzene and substituted derivatives	Benzoic acids and derivatives	Benzoic acid esters
Com_3647_neg	LPS 19:1	C25 H48 N O9 P	537.306	10.312	536.299	Lipids and lipid-like molecules	Glycerophospholipids	Glycerophosphoserines	Phosphatidylserines
Com_3652_neg	LPI 20:2	C29 H53 O12 P	624.327	10.998	623.319	Lipids and lipid-like molecules	Glycerophospholipids	Glycerophosphoinositols	Phosphatidylinositols
Com_3672_neg	2'-Deoxyinosine	C10 H12 N4 O4	252.086	4.279	251.078	Nucleosides, nucleotides, and analogues	Purine nucleosides	Purine 2'-deoxyribonucleosides	Purine 2'-deoxyribonucleosides
Com_3677_neg	N-Oleoyl Dopamine	C26 H43 N O3	417.323	9.885	416.316	Benzenoids	Phenols	Benzenediols	N-acyldopamines
Com_3722_neg	Inosine-5'-monophosphate (IMP)	C10 H13 N4 O8 P	348.046	2.145	347.039	Nucleosides, nucleotides, and analogues	Purine nucleotides	Purine ribonucleotides	Purine ribonucleoside monophosphates
Com_3731_neg	LPS 20:1	C26 H50 N O9 P	551.322	10.858	550.314	Lipids and lipid-like molecules	Glycerophospholipids	Glycerophosphoserines	Phosphatidylserines
Com_3751_neg	Lauric Acid	C12 H24 O2	200.177	8.606	199.17	Lipids and lipid-like molecules	Fatty Acyls	Fatty acids and conjugates	Medium-chain fatty acids
Com_3754_neg	D-(-)-Quinic acid	C7 H12 O6	192.062	1.377	191.055	Organic oxygen compounds	Organooxygen compounds	Alcohols and polyols	Quinic acids and derivatives
Com_3761_neg	3-(2,4-dichlorophenyl)pentanedioic acid	C11 H10 Cl2 O4	275.996	5.571	274.988
Com_3762_neg	Guanosine 5'-diphospho-??-L-fucose	C16 H25 N5 O15 P2	589.082	1.504	588.075
Com_3806_neg	Pantetheine	C11 H22 N2 O4 S	278.13	5.397	277.123	Organic acids and derivatives	Carboxylic acids and derivatives	Amino acids, peptides, and analogues	Beta amino acids and derivatives
Com_3809_neg	S-Sulfo-L-cysteine	C3 H7 N O5 S2	200.976	1.481	199.968	Organic acids and derivatives	Carboxylic acids and derivatives	Amino acids, peptides, and analogues	S-sulfo-L-cysteines
Com_3814_neg	N'1-(2-chlorobenzoyl)-2-[(2-methyl-1H-indol-3-yl)thio]ethanohydrazide	C18 H16 Cl N3 O2 S	411.027	5.453	410.02
Com_3817_neg	Phenylglyoxylic acid	C8 H6 O3	150.034	5.339	149.027	Benzenoids	Benzene and substituted derivatives	Benzoyl derivatives	Benzoyl derivatives
Com_3910_neg	LPG 15:0	C21 H43 O9 P	470.263	9.312	469.255	Lipids and lipid-like molecules	Glycerophospholipids	Glycerophosphoglycerols	Phosphatidylglycerols
Com_3977_neg	LPI 14:0	C23 H45 O12 P	544.264	8.642	543.257	Lipids and lipid-like molecules	Glycerophospholipids	Glycerophosphoinositols	Phosphatidylinositols
Com_3985_neg	LPA 22:6	C25 H39 O7 P	482.243	8.995	481.235	Lipids and lipid-like molecules	Glycerophospholipids	Glycerophosphates	1,2-diacylglycerol-3-phosphates
Com_3996_neg	β-Estradiol-17β-glucuronide	C24 H32 O8	448.21	6.002	447.202	Lipids and lipid-like molecules	Steroids and steroid derivatives	Steroidal glycosides	Steroidal glycosides
Com_4044_neg	2-deoxyglucose-6-phosphate	C6 H13 O8 P	244.034	1.385	243.027	Organic acids and derivatives	Organic phosphoric acids and derivatives	Phosphate esters	Monoalkyl phosphates
Com_4143_neg	FAHFA (5:0/16:0)	C21 H40 O4	356.292	11.18	355.285	Lipids and lipid-like molecules	Fatty Acyls	Fatty acids and conjugates	Fatty acids
Com_4190_neg	4-(octyloxy)benzoic acid	C15 H22 O3	250.156	6.943	249.149
Com_4424_neg	FAHFA (16:0/20:2)	C36 H66 O4	562.495	10.44	561.488	Lipids and lipid-like molecules	Fatty Acyls	Fatty acids and conjugates	Fatty acids
Com_4429_neg	FAHFA (22:3/20:2)	C42 H72 O4	640.54	11.279	639.534	Lipids and lipid-like molecules	Fatty Acyls	Fatty acids and conjugates	Fatty acids
Com_4440_neg	LysoPE 18:2	C23 H44 N O7 P	477.285	8.421	476.277
Com_4468_neg	16-Hydroxyhexadecanoic acid	C16 H32 O3	272.235	10.135	271.228	Lipids and lipid-like molecules	Fatty Acyls	Fatty acids and conjugates	Long-chain fatty acids
Com_4527_neg	Dimetghyl 4-Hydroxyisophthalate	C10 H10 O5	210.052	5.61	209.045
Com_4584_neg	N-{5-[(dimethylamino)sulfonyl]-2-methylphenyl}cyclohexanecarboxamide	C16 H24 N2 O3 S	324.153	1.195	323.146
Com_4597_neg	LPG 18:0	C24 H49 O9 P	512.311	11.656	511.304	Lipids and lipid-like molecules	Glycerophospholipids	Glycerophosphoglycerols	Phosphatidylglycerols
Com_4599_neg	N-Lauroylsarcosine	C15 H29 N O3	271.215	7.928	270.207	Organic acids and derivatives	Carboxylic acids and derivatives	Amino acids, peptides, and analogues	N-acyl-alpha amino acids
Com_4663_neg	17(S)-HpDHA	C22 H32 O4	360.229	8.147	359.222	Lipids and lipid-like molecules	Fatty Acyls	Fatty acids and conjugates	Very long-chain fatty acids
Com_4730_neg	LPA 22:5	C25 H41 O7 P	484.258	9.546	483.251	Lipids and lipid-like molecules	Glycerophospholipids	Glycerophosphates	1,2-diacylglycerol-3-phosphates
Com_4738_neg	3-(1,1,2,3,3,3-hexafluoropropyl)adamantane-1-carboxylic acid	C14 H16 F6 O2	330.11	5.875	329.103
Com_4793_neg	FAHFA (18:1/22:5)	C40 H66 O4	610.493	10.584	609.486	Lipids and lipid-like molecules	Fatty Acyls	Fatty acids and conjugates	Fatty acids
Com_4859_neg	Mag (18:1)	C21 H40 O4	356.292	10.594	355.285	Lipids and lipid-like molecules	Fatty Acyls	Lineolic acids and derivatives	Lineolic acids and derivatives
Com_4980_neg	FAHFA (10:0/14:1)	C24 H44 O4	396.323	9.018	395.315	Lipids and lipid-like molecules	Fatty Acyls	Fatty acids and conjugates	Fatty acids
Com_4997_neg	LPE 19:1	C24 H48 N O7 P	493.316	9.987	492.309	Lipids and lipid-like molecules	Glycerophospholipids	Glycerophosphoethanolamines	1-acyl-sn-glycero-3-phosphoethanolamines
Com_4999_neg	D-Fructose 1,6-bisphosphate	C6 H14 O12 P2	339.995	1.235	338.988
Com_5081_neg	3-Hydroxydecanoic acid	C10 H20 O3	188.141	6.729	187.133	Organic acids and derivatives	Hydroxy acids and derivatives	Medium-chain hydroxy acids and derivatives	Medium-chain hydroxy acids and derivatives
Com_5115_neg	Glycerol-3-phosphate	C3 H9 O6 P	172.014	1.382	171.007	Lipids and lipid-like molecules	Glycerophospholipids	Glycerophosphates	Glycerophosphates
Com_5125_neg	Indole-3-pyruvic acid	C11 H9 N O3	203.061	5.538	202.053	Organoheterocyclic compounds	Indoles and derivatives	Indolyl carboxylic acids and derivatives	Indolyl carboxylic acids and derivatives
Com_5193_neg	N'1-[1-(2-hydroxyphenyl)ethylidene]-3-methoxybenzene-1-carbohydrazide	C16 H16 N2 O3	284.117	6.96	283.11
Com_5268_neg	OxPE (18:1-20:5+1O(1Cyc))	C43 H72 N O9 P	777.498	10.11	776.491
Com_5274_neg	LPG 20:5	C26 H43 O9 P	530.264	8.54	529.257	Lipids and lipid-like molecules	Glycerophospholipids	Glycerophosphoglycerols	Phosphatidylglycerols
Com_5278_neg	Androsterone glucuronide	C25 H38 O8	466.256	6.95	465.249	Lipids and lipid-like molecules	Steroids and steroid derivatives	Steroidal glycosides	Steroid glucuronide conjugates
Com_5301_neg	N-(3,4-dimethoxyphenethyl)-N'-(3,4,5-trimethoxybenzoyl)thiourea	C21 H26 N2 O6 S	434.146	5.146	433.139
Com_5302_neg	Prostaglandin A3	C20 H28 O4	314.188	7.693	313.181	Lipids and lipid-like molecules	Fatty Acyls	Eicosanoids	Prostaglandins and related compounds
Com_5351_neg	N-Phenylacetylglutamine	C13 H16 N2 O4	264.11	5.453	263.103	Organic acids and derivatives	Carboxylic acids and derivatives	Amino acids, peptides, and analogues	N-acyl-alpha amino acids
Com_5404_neg	3-Chloro-L-tyrosine	C9 H10 Cl N O3	215.034	5.451	214.027	Organic acids and derivatives	Carboxylic acids and derivatives	Amino acids, peptides, and analogues	Tyrosine and derivatives
Com_5409_neg	FAHFA (6:0/20:3)	C26 H44 O4	420.324	6.876	419.316	Lipids and lipid-like molecules	Fatty Acyls	Fatty acids and conjugates	Fatty acids
Com_5413_neg	N6-(2-furylmethyl)-9H-purin-6-amine	C10 H9 N5 O	215.079	5.075	214.071
Com_5458_neg	LPC 22:3	C30 H56 N O7 P	619.384	10.238	618.377	Lipids and lipid-like molecules	Glycerophospholipids	Glycerophosphocholines	Phosphocholines
Com_5483_neg	N1-(3-amino-4-chlorophenyl)-2-[2,4-di(tert-pentyl)phenoxy]acetamide	C24 H33 Cl N2 O2	416.223	6.306	415.215
Com_5501_neg	5-Hydroxylysine	C6 H14 N2 O3	162.099	1.2	161.092	Organic acids and derivatives	Carboxylic acids and derivatives	Amino acids, peptides, and analogues	L-alpha-amino acids
Com_5525_neg	3-benzyl-1-butyl-4-hydroxy-1,2-dihydroquinolin-2-one	C20 H21 N O2	1228.63	5.525	613.307
Com_5575_neg	4-(4-nitrophenylazo)aniline	C12 H10 N4 O2	242.08	5.444	241.073
Com_5628_neg	Chrysin	C15 H10 O4	254.057	6.668	253.05	Phenylpropanoids and polyketides	Flavonoids	Flavones	Flavones
Com_5711_neg	N-Acetyl-D-tryptophan	C13 H14 N2 O3	246.1	5.67	245.093	Organic acids and derivatives	Carboxylic acids and derivatives	Amino acids, peptides, and analogues	N-acyl-alpha amino acids
Com_5827_neg	LPG 16:2	C22 H41 O9 P	480.248	8.45	479.241	Lipids and lipid-like molecules	Glycerophospholipids	Glycerophosphoglycerols	Phosphatidylglycerols
Com_5833_neg	3-Indoleacrylic acid	C11 H9 N O2	187.062	5.27	186.055	Organic acids and derivatives	Carboxylic acids and derivatives	Amino acids, peptides, and analogues	N-acyl-alpha amino acids
Com_5851_neg	Gentisic acid	C7 H6 O4	154.026	5.109	153.018	Benzenoids	Benzene and substituted derivatives	Benzoic acids and derivatives	Hydroxybenzoic acid derivatives
Com_5882_neg	LPE 18:3	C23 H42 N O7 P	475.269	8.567	474.262	Lipids and lipid-like molecules	Glycerophospholipids	Glycerophosphoethanolamines	1-acyl-sn-glycero-3-phosphoethanolamines
Com_5887_neg	LPI 15:0	C24 H47 O12 P	558.279	9.251	557.272	Lipids and lipid-like molecules	Glycerophospholipids	Glycerophosphoinositols	Phosphatidylinositols
Com_5929_neg	N1-[4-(cyanomethyl)phenyl]-4-chlorobenzamide	C15 H11 Cl N2 O	270.056	6.288	269.049
Com_5978_neg	FAHFA (22:5/18:2)	C40 H64 O4	608.478	10.419	607.471	Lipids and lipid-like molecules	Fatty Acyls	Fatty acids and conjugates	Fatty acids
Com_6041_neg	PEtOH (21:1-22:4)	C48 H85 O8 P	820.603	10.175	819.596
Com_6145_neg	FAHFA (22:5/3:0)	C25 H38 O4	402.276	10.495	401.269	Lipids and lipid-like molecules	Fatty Acyls	Fatty acids and conjugates	Fatty acids
Com_6165_neg	Estrone sulfate	C18 H22 O5 S	350.119	6.012	349.111	Lipids and lipid-like molecules	Steroids and steroid derivatives	Sulfated steroids	Sulfated steroids
Com_6216_neg	D-Ribose	C5 H10 O5	150.052	1.383	299.098	Organic oxygen compounds	Organooxygen compounds	Carbohydrates and carbohydrate conjugates	Pentoses
Com_6236_neg	LPC 19:1	C27 H54 N O7 P	581.368	9.806	580.36	Lipids and lipid-like molecules	Glycerophospholipids	Glycerophosphocholines	Phosphocholines
Com_6243_neg	FAHFA (20:2/19:2)	C39 H68 O4	600.509	10.896	599.502	Lipids and lipid-like molecules	Fatty Acyls	Fatty acids and conjugates	Fatty acids
Com_6249_neg	Sodium cholate	C24 H39 Na O5	430.271	6.741	429.264	Lipids and lipid-like molecules	Steroids and steroid derivatives	Bile acids, alcohols and derivatives	Trihydroxy bile acids, alcohols and derivatives
Com_6324_neg	14,15-Leukotriene E4	C23 H37 N O5 S	439.243	5.395	438.235	Lipids and lipid-like molecules	Fatty Acyls	Eicosanoids	Leukotrienes
Com_6360_neg	LPC 20:1	C28 H56 N O7 P	595.383	10.234	594.375	Lipids and lipid-like molecules	Glycerophospholipids	Glycerophosphocholines	Phosphocholines
Com_6376_neg	FAHFA (22:5/18:1)	C40 H66 O4	610.496	10.16	609.488	Lipids and lipid-like molecules	Fatty Acyls	Fatty acids and conjugates	Fatty acids
Com_6387_neg	FAHFA (20:2/24:4)	C44 H74 O4	666.559	10.962	665.551	Lipids and lipid-like molecules	Fatty Acyls	Fatty acids and conjugates	Fatty acids
Com_6408_neg	Rifampicin	C43 H58 N4 O12	822.406	6.462	821.399	Phenylpropanoids and polyketides	Macrolactams	Not available	Macrolactams
Com_6412_neg	Asaraldehyde	C10 H12 O4	196.073	6.068	195.066	Benzenoids	Benzene and substituted derivatives	Benzoyl derivatives	Benzoyl derivatives
Com_6436_neg	LPG 16:3	C22 H39 O9 P	478.232	8.028	477.224	Lipids and lipid-like molecules	Glycerophospholipids	Glycerophosphoglycerols	Phosphatidylglycerols
Com_6445_neg	Feruloyl Putrescine	C14 H20 N2 O3	264.147	5.431	263.14	Phenylpropanoids and polyketides	Cinnamic acids and derivatives	Hydroxycinnamic acids and derivatives	Coumaric acids and derivatives
Com_6453_neg	PC(16:0/16:0)	C40 H80 N O8 P	733.563	9.779	732.556	Lipids and lipid-like molecules	Glycerophospholipids	Glycerophosphocholines	Phosphatidylcholines
Com_6504_neg	PC (4:0/16:3)	C28 H50 N O8 P	605.332	7.452	604.325	Lipids and lipid-like molecules	Glycerophospholipids	Glycerophosphocholines	Phosphocholines
Com_6581_neg	3-(pyrazin-2-ylamino)-2-(2-thienylcarbonyl)acrylonitrile	C12 H8 N4 O S	256.044	5.605	255.036
Com_6652_neg	FAHFA (18:3/16:2)	C34 H56 O4	528.415	9.557	527.407	Lipids and lipid-like molecules	Fatty Acyls	Fatty acids and conjugates	Fatty acids
Com_6672_neg	S-Adenosyl-L-methionine	C15 H22 N6 O5 S	398.138	9.423	397.131	Nucleosides, nucleotides, and analogues	5'-deoxyribonucleosides	5'-deoxy-5'-thionucleosides	5'-deoxy-5'-thionucleosides
Com_6729_neg	13,14-dihydro-15-keto-tetranor Prostaglandin E2	C16 H26 O5	298.178	6.299	297.17
Com_6754_neg	Isobutyryl carnitine	C11 H21 N O4	231.147	5.604	230.139	Lipids and lipid-like molecules	Fatty Acyls	Fatty acid esters	Acyl carnitines
Com_6790_neg	SM (d14:1/14:0)	C33 H67 N2 O6 P	664.479	11.454	663.472	Lipids and lipid-like molecules	Sphingolipids	Phosphosphingolipids	Phosphosphingolipids
Com_6838_neg	FAHFA (17:0/20:3)	C37 H66 O4	574.493	10.764	573.486	Lipids and lipid-like molecules	Fatty Acyls	Fatty acids and conjugates	Fatty acids
Com_6892_neg	Docosanoic Acid	C22 H44 O2	340.333	9.901	339.326	Lipids and lipid-like molecules	Fatty Acyls	Fatty acids and conjugates	Very long-chain fatty acids
Com_6940_neg	Deoxyguanosine	C10 H13 N5 O4	267.096	4.973	266.089	Nucleosides, nucleotides, and analogues	Purine nucleotides	Purine deoxyribonucleotides	Purine 2'-deoxyribonucleoside monophosphates
Com_6942_neg	13,14-dihydro-15-keto Prostaglandin E2	C20 H32 O5	388.199	6.868	387.192	Lipids and lipid-like molecules	Fatty Acyls	Eicosanoids	Prostaglandins and related compounds
Com_6944_neg	Kynurenine	C10 H12 N2 O3	208.084	4.926	207.077	Organic oxygen compounds	Organooxygen compounds	Carbonyl compounds	Alkyl-phenylketones
Com_6967_neg	PEtOH (18:0-22:5)	C45 H79 O8 P	778.549	10.442	777.542
Com_6968_neg	tetranor-PGDM	C16 H24 O7	310.141	5.581	309.134	Organic acids and derivatives	Keto acids and derivatives	Medium-chain keto acids and derivatives	Medium-chain keto acids and derivatives
Com_7004_neg	Phe-Pro	C14 H18 N2 O3	262.132	5.361	261.124	Organic acids and derivatives	Carboxylic acids and derivatives	Amino acids, peptides, and analogues	Dipeptides
Com_7082_neg	1-(2,4-dihydroxyphenyl)-2-(3,5-dimethoxyphenyl)propan-1-one	C17 H18 O5	302.115	7.106	301.108
Com_7092_neg	Glycolithocholic acid	C26 H43 N O4	433.318	7.973	432.311	Lipids and lipid-like molecules	Steroids and steroid derivatives	Bile acids, alcohols and derivatives	Glycinated bile acids and derivatives
Com_7169_neg	Prostaglandin J2	C20 H30 O4	316.203	8.03	315.196	Lipids and lipid-like molecules	Fatty Acyls	Eicosanoids	Prostaglandins and related compounds
Com_7241_neg	PMeOH (22:3-22:6)	C48 H77 O8 P	812.541	9.398	811.534
Com_7260_neg	2-Methylbutyl beta-D-glucopyranoside	C11 H22 O6	296.147	5.177	295.139
Com_7342_neg	LPS 17:1	C23 H44 N O9 P	509.273	9.01	508.266	Lipids and lipid-like molecules	Glycerophospholipids	Glycerophosphoserines	Phosphatidylserines
Com_7403_neg	12-Hydroxydodecanoic acid	C12 H24 O3	216.172	7.151	215.165	Organic acids and derivatives	Hydroxy acids and derivatives	Medium-chain hydroxy acids and derivatives	Medium-chain hydroxy acids and derivatives
Com_7426_neg	FAHFA (20:3/18:0)	C38 H68 O4	588.511	10.593	587.502	Lipids and lipid-like molecules	Fatty Acyls	Fatty acids and conjugates	Fatty acids
Com_7493_neg	Deoxyribose 5-Phosphate	C5 H11 O7 P	214.024	1.32	213.017
Com_7507_neg	19(R)-hydroxy Prostaglandin A2	C20 H30 O5	332.196	7.771	331.189	Lipids and lipid-like molecules	Fatty Acyls	Eicosanoids	Prostaglandins and related compounds
Com_7508_neg	(±)9(10)-EpOME	C18 H32 O3	342.24	7.952	341.232
Com_7511_neg	N1-(3-cyano-4,6-diphenyl-2-pyridyl)-4-methylbenzamide	C26 H19 N3 O	389.154	10.761	388.147
Com_7538_neg	Cortodoxone	C21 H30 O4	346.214	6.741	345.206	Lipids and lipid-like molecules	Steroids and steroid derivatives	Hydroxysteroids	21-hydroxysteroids
Com_7545_neg	(2S)-4-Oxo-2-phenyl-3,4-dihydro-2H-chromen-7-yl beta-D-glucopyranoside	C21 H22 O8	448.141	6.921	447.133
Com_7676_neg	Levothyroxine	C15 H11 I4 N O4	776.688	6.303	775.681	Organic acids and derivatives	Carboxylic acids and derivatives	Amino acids, peptides, and analogues	Phenylalanine and derivatives
Com_7732_neg	Tyr-Tyr	C18 H20 N2 O5	344.137	5.139	343.129	Organic acids and derivatives	Carboxylic acids and derivatives	Amino acids, peptides, and analogues	Peptides
Com_7801_neg	PC (16:0e/2:0)	C26 H54 N O7 P	569.369	7.722	568.361	Lipids and lipid-like molecules	Glycerophospholipids	Glycerophosphocholines	Phosphocholines
Com_7808_neg	5-chloro-N-(4-morpholinophenyl)-1H-indole-2-carboxamide	C19 H18 Cl N3 O2	355.112	5.111	354.105
Com_7815_neg	23-Norcholic acid	C23 H38 O5	394.272	6.859	393.265
Com_7844_neg	FAHFA (20:5/16:1)	C36 H58 O4	554.433	9.456	553.426	Lipids and lipid-like molecules	Fatty Acyls	Fatty acids and conjugates	Fatty acids
Com_7970_neg	LPE 20:0	C25 H52 N O7 P	509.348	11.043	508.34	Lipids and lipid-like molecules	Glycerophospholipids	Glycerophosphoethanolamines	1-acyl-sn-glycero-3-phosphoethanolamines
Com_7988_neg	PEtOH (19:1-18:2)	C42 H77 O8 P	740.541	9.503	739.534
Com_7998_neg	FAHFA (14:0/21:0)	C35 H68 O4	552.511	10.754	551.504	Lipids and lipid-like molecules	Fatty Acyls	Fatty acids and conjugates	Fatty acids
Com_8057_neg	FAHFA (20:5/16:2)	C36 H56 O4	552.414	9.521	551.407	Lipids and lipid-like molecules	Fatty Acyls	Fatty acids and conjugates	Fatty acids
Com_8072_neg	LPA 24:0	C27 H55 O7 P	522.367	8.886	521.36	Lipids and lipid-like molecules	Glycerophospholipids	Glycerophosphates	1,2-diacylglycerol-3-phosphates
Com_8242_neg	Delta-Tridecalactone	C13 H24 O2	212.177	6.817	211.169	Organoheterocyclic compounds	Lactones	Delta valerolactones	Delta valerolactones
Com_8502_neg	FAHFA (22:4/22:5)	C44 H68 O4	660.509	10.592	659.502	Lipids and lipid-like molecules	Fatty Acyls	Fatty acids and conjugates	Fatty acids
Com_8721_neg	Trehalose 6-phosphate	C12 H23 O14 P	422.082	1.372	421.075	Lipids and lipid-like molecules	Saccharolipids	Not available	Saccharolipids
Com_8959_neg	D-Threose	C4 H8 O4	120.042	1.361	285.082	Organic oxygen compounds	Organooxygen compounds	Carbohydrates and carbohydrate conjugates	Monosaccharides
Com_40_neg	Palmitic Acid	C16 H32 O2	256.24	10.453	255.233	Lipids and lipid-like molecules	Fatty Acyls	Fatty acids and conjugates	Long-chain fatty acids
Com_504_neg	Oleic Acid	C18 H34 O2	282.256	8.259	281.249	Lipids and lipid-like molecules	Fatty Acyls	Fatty acids and conjugates	Long-chain fatty acids
Com_72_neg	Taurine	C2 H7 N O3 S	125.014	1.322	124.006	Organic acids and derivatives	Organic sulfonic acids and derivatives	Organosulfonic acids and derivatives	Organosulfonic acids
Com_106_neg	Lysopa 18:0	C21 H43 O7 P	438.275	10.933	437.268	Lipids and lipid-like molecules	Glycerophospholipids	Glycerophosphates	Monoalkylglycerophosphates
Com_32_neg	Uridine	C9 H12 N2 O6	244.069	2.358	243.062	Nucleosides, nucleotides, and analogues	Pyrimidine nucleosides	Not available	Pyrimidine nucleosides
Com_119_neg	Taurochenodeoxycholic Acid (sodium salt)	C26 H45 N O6 S	499.297	7.295	498.289
Com_203_neg	Thromboxane B2	C20 H34 O6	370.235	6.4	369.229	Lipids and lipid-like molecules	Fatty Acyls	Eicosanoids	Thromboxanes
Com_1514_neg	Pregnenolone	C21 H32 O2	316.24	9.829	315.232	Lipids and lipid-like molecules	Steroids and steroid derivatives	Pregnane steroids	Gluco/mineralocorticoids, progestogins and derivatives
Com_351_neg	Inositol	C6 H12 O6	180.063	1.287	179.056	Organic oxygen compounds	Organooxygen compounds	Alcohols and polyols	Cyclohexanols
Com_634_neg	Dulcitol	C6 H14 O6	182.078	1.335	181.071	Organic oxygen compounds	Organooxygen compounds	Carbohydrates and carbohydrate conjugates	Sugar alcohols
Com_327_neg	Azelaic acid	C9 H16 O4	188.104	5.889	187.097	Lipids and lipid-like molecules	Fatty Acyls	Fatty acids and conjugates	Medium-chain fatty acids
Com_730_neg	11-dehydro Thromboxane B2	C20 H32 O6	368.219	6.289	367.212	Lipids and lipid-like molecules	Fatty Acyls	Eicosanoids	Thromboxanes
Com_285_neg	LPE 22:4	C27 H48 N O7 P	529.317	9.665	528.311	Lipids and lipid-like molecules	Glycerophospholipids	Glycerophosphoethanolamines	1-acyl-sn-glycero-3-phosphoethanolamines
Com_1954_neg	Gly-Phe	C11 H14 N2 O3	222.1	5.161	221.093	Organic acids and derivatives	Carboxylic acids and derivatives	Amino acids, peptides, and analogues	Peptides
Com_731_neg	LPC 22:6	C30 H50 N O7 P	613.338	8.908	612.331	Lipids and lipid-like molecules	Glycerophospholipids	Glycerophosphocholines	Phosphocholines
Com_513_neg	Acetylcarnitine	C9 H17 N O4	203.115	5.773	202.108	Lipids and lipid-like molecules	Fatty Acyls	Fatty acid esters	Acyl carnitines
Com_308_neg	LPE 22:6	C27 H44 N O7 P	525.286	8.903	524.279	Lipids and lipid-like molecules	Glycerophospholipids	Glycerophosphoethanolamines	1-acyl-sn-glycero-3-phosphoethanolamines
Com_1795_neg	Vitamin A	C20 H30 O	286.229	9.98	285.221	Lipids and lipid-like molecules	Prenol lipids	Retinoids	Retinoids
Com_257_neg	LPE 16:0	C21 H44 N O7 P	453.286	9.36	452.279	Lipids and lipid-like molecules	Glycerophospholipids	Glycerophosphoethanolamines	1-acyl-sn-glycero-3-phosphoethanolamines
Com_718_neg	LPC 14:0	C22 H46 N O7 P	513.307	8.482	512.3	Lipids and lipid-like molecules	Glycerophospholipids	Glycerophosphocholines	Phosphocholines
Com_1063_neg	N-lactoyl-phenylalanine	C12 H15 N O4	237.1	5.767	236.093	Organic acids and derivatives	Carboxylic acids and derivatives	Amino acids, peptides, and analogues	Phenylalanine and derivatives
Com_341_neg	LPE 22:5	C27 H46 N O7 P	527.301	9.189	526.295	Lipids and lipid-like molecules	Glycerophospholipids	Glycerophosphoethanolamines	1-acyl-sn-glycero-3-phosphoethanolamines
Com_177_neg	Deoxycholic Acid	C24 H40 O4	392.293	8.094	391.285	Lipids and lipid-like molecules	Steroids and steroid derivatives	Bile acids, alcohols and derivatives	Dihydroxy bile acids, alcohols and derivatives
Com_299_neg	Xanthine	C5 H4 N4 O2	152.032	2.238	151.025	Organoheterocyclic compounds	Imidazopyrimidines	Purines and purine derivatives	Xanthines
Com_676_neg	N-Isovalerylglycine	C7 H13 N O3	159.089	5.423	158.081	Organic acids and derivatives	Carboxylic acids and derivatives	Amino acids, peptides, and analogues	N-acyl-alpha amino acids
Com_1232_neg	LPE 20:3	C25 H46 N O7 P	503.3	9.34	502.294	Lipids and lipid-like molecules	Glycerophospholipids	Glycerophosphoethanolamines	1-acyl-sn-glycero-3-phosphoethanolamines
Com_246_neg	Glutathione (reduced)	C10 H17 N3 O6 S	307.084	2.02	306.077	Organic acids and derivatives	Carboxylic acids and derivatives	Amino acids, peptides, and analogues	Peptides
Com_729_neg	Uric acid	C5 H4 N4 O3	168.027	1.95	167.02	Organoheterocyclic compounds	Imidazopyrimidines	Purines and purine derivatives	Xanthines
Com_2661_neg	Androsterone	C19 H30 O2	290.224	9.66	289.217	Lipids and lipid-like molecules	Steroids and steroid derivatives	Androstane steroids	Androgens and derivatives
Com_4955_neg	s7p	C7 H15 O10 P	290.039	5.645	289.032	Organic oxygen compounds	Organooxygen compounds	Carbohydrates and carbohydrate conjugates	C-glycosyl compounds
Com_1163_neg	Allantoin	C4 H6 N4 O3	158.043	1.366	157.036	Organoheterocyclic compounds	Azoles	Imidazoles	Imidazoles
Com_1283_neg	Xanthosine	C10 H12 N4 O6	284.076	4.792	283.069	Nucleosides, nucleotides, and analogues	Purine nucleosides	Not available	Purine nucleosides
Com_1663_neg	LPE 17:0	C22 H46 N O7 P	467.3	9.792	466.294	Lipids and lipid-like molecules	Glycerophospholipids	Glycerophosphoethanolamines	1-acyl-sn-glycero-3-phosphoethanolamines
Com_58_neg	Palmitoleic Acid	C16 H30 O2	254.224	9.808	253.217	Lipids and lipid-like molecules	Fatty Acyls	Fatty acids and conjugates	Long-chain fatty acids
Com_1501_neg	Cytidine 5'-Monophosphate-N-Acetylneuraminic Acid	C20 H31 N4 O16 P	614.147	1.64	613.14	Nucleosides, nucleotides, and analogues	Pyrimidine nucleotides	Pyrimidine nucleotide sugars	Pyrimidine nucleotide sugars
Com_701_neg	15-OxoEDE	C20 H34 O3	322.251	8.379	321.243	Lipids and lipid-like molecules	Fatty Acyls	Fatty acids and conjugates	Long-chain fatty acids
Com_844_neg	Thymidine	C10 H14 N2 O5	242.09	4.957	241.083	Nucleosides, nucleotides, and analogues	Pyrimidine nucleotides	Pyrimidine deoxyribonucleotides	Pyrimidine 2'-deoxyribonucleoside monophosphates
Com_1890_neg	4-Pyridoxic acid	C8 H9 N O4	183.052	3.741	182.045	Organoheterocyclic compounds	Pyridines and derivatives	Pyridinecarboxylic acids and derivatives	Pyridinecarboxylic acids
Com_835_neg	N-Acetyl-1-aspartylglutamic acid	C11 H16 N2 O8	304.09	2.628	303.082	Organic acids and derivatives	Carboxylic acids and derivatives	Amino acids, peptides, and analogues	Dipeptides
Com_500_neg	Thromboxane B1	C20 H36 O6	372.251	6.79	353.233
Com_1537_neg	Levodopa	C9 H11 N O4	197.068	2.554	196.061	None	None	None	None
Com_2420_neg	LPE 16:2	C21 H40 N O7 P	449.254	8.42	448.247	Lipids and lipid-like molecules	Glycerophospholipids	Glycerophosphoethanolamines	1-acyl-sn-glycero-3-phosphoethanolamines
Com_224_neg	LysoPE 18:0	C23 H48 N O7 P	481.317	9.38	480.31	Lipids and lipid-like molecules	Glycerophospholipids	Glycerophosphoethanolamines	1-acyl-sn-glycero-3-phosphoethanolamines
Com_1781_neg	Cyclic ADP-ribose	C15 H21 N5 O13 P2	541.06	1.385	540.053	Organic oxygen compounds	Organooxygen compounds	Carbohydrates and carbohydrate conjugates	Pentose phosphates
Com_399_neg	Pyrrole-2-carboxylic acid	C5 H5 N O2	111.031	2.449	110.023	Organoheterocyclic compounds	Pyrroles	Pyrrole carboxylic acids and derivatives	Pyrrole 2-carboxylic acids
Com_1541_neg	Biopterin	C9 H11 N5 O3	237.085	6.168	236.078	Organoheterocyclic compounds	Pteridines and derivatives	Pterins and derivatives	Biopterins and derivatives
Com_2899_neg	LPE 17:1	C22 H44 N O7 P	465.285	9.151	464.278	Lipids and lipid-like molecules	Glycerophospholipids	Glycerophosphoethanolamines	1-acyl-sn-glycero-3-phosphoethanolamines
Com_33_neg	Docosatrienoic Acid	C22 H38 O2	334.287	11.246	333.28	Lipids and lipid-like molecules	Fatty Acyls	Fatty acids and conjugates	Very long-chain fatty acids
Com_1092_neg	Pentadecanoic Acid	C15 H30 O2	242.224	9.881	241.217	Lipids and lipid-like molecules	Fatty Acyls	Fatty acids and conjugates	Long-chain fatty acids
Com_3217_neg	LPE 20:5	C25 H42 N O7 P	499.269	8.478	498.262	Lipids and lipid-like molecules	Glycerophospholipids	Glycerophosphoethanolamines	1-acyl-sn-glycero-3-phosphoethanolamines
Com_2929_neg	LPE 20:2	C25 H48 N O7 P	505.316	9.858	504.309	Lipids and lipid-like molecules	Glycerophospholipids	Glycerophosphoethanolamines	1-acyl-sn-glycero-3-phosphoethanolamines
Com_2870_neg	Reduced nicotinamide adenine dinucleotide	C21 H29 N7 O14 P2	665.125	2.34	664.118	Nucleosides, nucleotides, and analogues	(5'-&gt;5')-dinucleotides	Not available	(5'-&gt;5')-dinucleotides
Com_1874_neg	Bicyclo Prostaglandin E2	C20 H30 O4	334.214	7.414	333.208	Lipids and lipid-like molecules	Fatty Acyls	Eicosanoids	Prostaglandins and related compounds
Com_39_neg	Stearic Acid	C18 H36 O2	284.272	11.325	283.264	Lipids and lipid-like molecules	Fatty Acyls	Fatty acids and conjugates	Long-chain fatty acids
Com_2218_neg	gamma-Glutamyltyrosine	C14 H18 N2 O6	310.116	5.057	309.109	Organic acids and derivatives	Carboxylic acids and derivatives	Amino acids, peptides, and analogues	Tyrosine and derivatives
Com_2416_neg	Tetradecanedioic acid	C14 H26 O4	258.183	7.066	257.176	Lipids and lipid-like molecules	Fatty Acyls	Fatty acids and conjugates	Long-chain fatty acids
Com_217_neg	Lysopa 16:0	C19 H39 O7 P	410.243	9.339	409.235	Lipids and lipid-like molecules	Glycerophospholipids	Glycerophosphates	1-acylglycerol-3-phosphates
Com_3771_neg	LPE 14:0	C19 H40 N O7 P	425.254	8.475	424.247	Lipids and lipid-like molecules	Glycerophospholipids	Glycerophosphoethanolamines	1-acyl-sn-glycero-3-phosphoethanolamines
Com_3890_neg	L-Adrenaline	C9 H13 N O3	183.089	5.668	182.081	Benzenoids	Phenols	Benzenediols	Catechols
Com_4296_neg	3-[4-methyl-1-(2-methylpropanoyl)-3-oxocyclohexyl]butanoic acid	C15 H24 O4	268.167	5.991	267.16
Com_2841_neg	1-Palmitoyl-Sn-Glycero-3-Phosphocholine	C24 H50 N O7 P	495.332	9.695	494.324	Lipids and lipid-like molecules	Glycerophospholipids	Glycerophosphocholines	1-acyl-sn-glycero-3-phosphocholines
Com_356_neg	LPC 18:0	C26 H54 N O7 P	569.37	10.255	568.363	Lipids and lipid-like molecules	Glycerophospholipids	Glycerophosphocholines	Phosphocholines
Com_133_neg	LPC 15:0	C23 H48 N O7 P	527.322	8.965	526.314	Lipids and lipid-like molecules	Glycerophospholipids	Glycerophosphocholines	Phosphocholines
Com_843_neg	Lysopc 17:0	C25 H52 N O7 P	509.347	10.255	508.34	Lipids and lipid-like molecules	Glycerophospholipids	Glycerophosphocholines	1-acyl-sn-glycero-3-phosphocholines
Com_3574_neg	Biotin	C10 H16 N2 O3 S	244.089	1.402	243.082	Organoheterocyclic compounds	Biotin and derivatives	Not available	Biotin and derivatives
Com_179_neg	(±)11(12)-EET	C20 H32 O3	320.235	8.098	319.228
Com_4802_neg	LPE 15:0	C20 H42 N O7 P	439.269	8.919	438.262	Lipids and lipid-like molecules	Glycerophospholipids	Glycerophosphoethanolamines	1-acyl-sn-glycero-3-phosphoethanolamines
Com_6627_neg	2-(1H-indol-3-yl)-3-[4-(trifluoromethyl)phenyl]acrylonitrile	C18 H11 F3 N2	312.09	6.546	311.083
Com_505_neg	12-epi Leukotriene B4	C20 H32 O4	318.219	8.518	317.212
Com_3064_neg	(R)-3-Hydroxy myristic acid	C14 H28 O3	244.204	8.297	243.196	Lipids and lipid-like molecules	Fatty Acyls	Fatty acids and conjugates	Long-chain fatty acids
Com_13_pos	Arachidonoyl amide	C20 H33 N O	303.254	9.927	304.261	Lipids and lipid-like molecules	Fatty Acyls	Fatty amides	Fatty amides
Com_20_pos	Citral	C10 H16 O	152.12	9.969	153.127	Lipids and lipid-like molecules	Prenol lipids	Monoterpenoids	Acyclic monoterpenoids
Com_35_pos	L-Norleucine	C6 H13 N O2	131.095	3.578	132.102	Organic acids and derivatives	Carboxylic acids and derivatives	Amino acids, peptides, and analogues	L-alpha-amino acids
Com_46_pos	3-methyl-5-oxo-5-(4-toluidino)pentanoic acid	C13 H17 N O3	257.103	1.315	258.11
Com_80_pos	2-Hydroxycinnamic acid	C9 H8 O3	164.048	2.604	165.055	Phenylpropanoids and polyketides	Cinnamic acids and derivatives	Hydroxycinnamic acids and derivatives	Hydroxycinnamic acids
Com_82_pos	PC (17:0/17:1)	C42 H82 N O8 P	759.577	9.753	760.584	Lipids and lipid-like molecules	Glycerophospholipids	Glycerophosphocholines	Phosphocholines
Com_86_pos	YKK	C21 H35 N5 O5	419.25	7.056	420.257
Com_91_pos	Methyl palmitate	C17 H34 O2	287.282	6.756	288.29	Lipids and lipid-like molecules	Fatty Acyls	Fatty acid esters	Fatty acid methyl esters
Com_104_pos	ACar 18:1	C25 H48 N O4	425.351	8.253	426.358	Lipids and lipid-like molecules	Fatty Acyls	Fatty acid esters	Acyl carnitines
Com_114_pos	Phosphocholine	C5 H14 N O4 P	183.066	1.31	184.074	Organic nitrogen compounds	Organonitrogen compounds	Quaternary ammonium salts	Phosphocholines
Com_115_pos	2,4-dihydroxyheptadec-16-en-1-yl acetate	C19 H36 O4	328.261	9.265	329.268
Com_124_pos	PC (18:4e/2:0)	C28 H50 N O7 P	543.333	8.765	544.34	Lipids and lipid-like molecules	Glycerophospholipids	Glycerophosphocholines	Phosphocholines
Com_138_pos	Oleoyl ethylamide	C20 H39 N O	618.607	10.733	619.614	Lipids and lipid-like molecules	Fatty Acyls	Fatty amides	N-acyl amines
Com_149_pos	TKK	C16 H33 N5 O5	375.252	6.429	376.259
Com_161_pos	ACar 18:0	C25 H50 N O4	427.366	8.737	428.374	Lipids and lipid-like molecules	Fatty Acyls	Fatty acid esters	Acyl carnitines
Com_208_pos	PC (14:1e/4:0)	C26 H52 N O7 P	521.349	9.377	522.356	Lipids and lipid-like molecules	Glycerophospholipids	Glycerophosphocholines	Phosphocholines
Com_217_pos	N-Tetradecanamide	C14 H29 N O	227.225	8.739	228.233	Lipids and lipid-like molecules	Fatty Acyls	Fatty amides	Fatty amides
Com_235_pos	Thiazolidine-4-carboxylic acid	C4 H7 N O2 S	133.02	1.381	134.027	Organic acids and derivatives	Carboxylic acids and derivatives	Amino acids, peptides, and analogues	Alpha amino acids and derivatives
Com_239_pos	Methylimidazoleacetic acid	C6 H8 N2 O2	140.059	1.387	123.056	Organoheterocyclic compounds	Azoles	Imidazoles	Imidazolyl carboxylic acids and derivatives
Com_256_pos	2,3-dihydroxypropyl 12-methyltridecanoate	C17 H34 O4	302.245	8.985	303.253
Com_280_pos	2-Hydroxyphenylalanine	C9 H11 N O3	181.074	1.417	182.081	Organic acids and derivatives	Carboxylic acids and derivatives	Amino acids, peptides, and analogues	Phenylalanine and derivatives
Com_284_pos	Rotenone	C23 H22 O6	394.142	6.853	395.149	Phenylpropanoids and polyketides	Isoflavonoids	Rotenoids	Rotenones
Com_313_pos	4-(2,3-dihydro-1,4-benzodioxin-6-yl)butanoic acid	C12 H14 O4	244.07	2.315	245.077
Com_321_pos	4-(4-chlorophenoxy)-3,5-dimethyl-1H-pyrazole	C11 H11 Cl N2 O	222.057	10.285	223.064
Com_338_pos	5-[(10Z)-14-(3,5-dihydroxyphenyl)tetradec-10-en-1-yl]benzene-1,3-diol	C26 H36 O4	412.259	10.638	413.265
Com_364_pos	ACar 16:1	C23 H44 N O4	397.319	7.632	398.327	Lipids and lipid-like molecules	Fatty Acyls	Fatty acid esters	Acyl carnitines
Com_386_pos	PC (20:4e/2:0)	C30 H54 N O7 P	571.364	9.483	572.371	Lipids and lipid-like molecules	Glycerophospholipids	Glycerophosphocholines	Phosphocholines
Com_387_pos	(2E,4E)-N-(2-methylpropyl)dodeca-2,4-dienamide	C16 H29 N O	251.225	8.554	252.232
Com_391_pos	PE (19:2/19:2)	C43 H78 N O8 P	767.546	10.071	768.551	Lipids and lipid-like molecules	Glycerophospholipids	Glycerophosphoethanolamines	1-alkyl,2-acylglycerophosphoethanolamines
Com_409_pos	PC (14:0e/2:0)	C24 H50 N O7 P	495.332	9.145	496.339	Lipids and lipid-like molecules	Glycerophospholipids	Glycerophosphocholines	Phosphocholines
Com_415_pos	Terephthalic Acid	C8 H6 O4	166.027	10.627	167.034	Organic acids and derivatives	Carboxylic acids and derivatives	Dicarboxylic acids and derivatives	Dicarboxylic acids and derivatives
Com_418_pos	ACar 20:4	C27 H46 N O4	447.335	7.81	448.342	Lipids and lipid-like molecules	Fatty Acyls	Fatty acid esters	Acyl carnitines
Com_449_pos	6-Ketoprostaglandin F1α	C20 H34 O6	352.225	6.393	353.232	Lipids and lipid-like molecules	Fatty Acyls	Eicosanoids	Prostaglandins and related compounds
Com_476_pos	2-(tert-butyl)-1,3-thiazolane-4-carboxylic acid	C8 H15 N O2 S	189.083	5.6	190.09
Com_507_pos	D-Xylonic Acid	C5 H10 O6	166.047	1.389	371.057	Organic oxygen compounds	Organooxygen compounds	Carbohydrates and carbohydrate conjugates	Sugar acids and derivatives
Com_514_pos	5-(6-hydroxy-6-methyloctyl)-2,5-dihydrofuran-2-one	C13 H22 O3	243.183	6.332	244.191
Com_523_pos	2-Amino-1,3,4-octadecanetriol	C18 H39 N O3	317.293	6.653	318.301	Organic nitrogen compounds	Organonitrogen compounds	Amines	1,3-aminoalcohols
Com_534_pos	PC (16:2e/2:0)	C26 H50 N O7 P	519.333	8.812	520.34	Lipids and lipid-like molecules	Glycerophospholipids	Glycerophosphocholines	Phosphocholines
Com_573_pos	C-8 Ceramide-1-phosphate	C26 H52 N O6 P	505.353	9.967	506.361	Lipids and lipid-like molecules	Sphingolipids	Phosphosphingolipids	Phosphosphingolipids
Com_581_pos	1,4-dihydroxyheptadec-16-en-2-yl acetate	C19 H36 O4	310.25	9.242	311.258
Com_588_pos	1,2-dihydroxyheptadec-16-yn-4-yl acetate	C19 H34 O4	343.272	6.855	344.279
Com_596_pos	Valeryl fentanyl-d5	C24 H27 [2]H5 N2 O	369.288	7.096	370.294
Com_619_pos	RKK	C18 H38 N8 O4	430.306	10.672	431.312
Com_631_pos	7-(2-hydroxypropan-2-yl)-1,4a-dimethyl-decahydronaphthalen-1-ol	C15 H28 O2	222.198	9.895	223.206
Com_658_pos	(+/-)11(12)-EET	C20 H32 O3	302.225	8.437	303.232	Lipids and lipid-like molecules	Fatty Acyls	Eicosanoids	Hepoxilins
Com_660_pos	3-(5-phenyl-1,3-oxazol-2-yl)-4-(trifluoromethyl)pyridine	C15 H9 F3 N2 O	290.063	3.521	291.07
Com_691_pos	Creatinine	C4 H7 N3 O	113.059	1.352	114.066	Organic acids and derivatives	Carboxylic acids and derivatives	Amino acids, peptides, and analogues	Alpha amino acids and derivatives
Com_692_pos	Isophorone	C9 H14 O	138.105	9.889	139.112	Organic oxygen compounds	Organooxygen compounds	Carbonyl compounds	Cyclohexenones
Com_705_pos	16(R)-HETE	C20 H32 O3	342.217	8.006	343.224	Lipids and lipid-like molecules	Fatty Acyls	Eicosanoids	Hydroxyeicosatetraenoic acids
Com_708_pos	Epigallocatechin	C15 H14 O7	306.076	1.389	307.083	Phenylpropanoids and polyketides	Flavonoids	Flavans	Epigallocatechins
Com_714_pos	Styrene	C8 H8	104.063	6.445	105.07	Benzenoids	Benzene and substituted derivatives	Styrenes	Styrenes
Com_716_pos	Hypotaurine	C2 H7 N O2 S	109.02	1.309	110.028	Organic acids and derivatives	Sulfinic acids and derivatives	Sulfinic acids	Sulfinic acids
Com_729_pos	Leucylproline	C11 H20 N2 O3	228.148	5.278	229.155	Organic acids and derivatives	Carboxylic acids and derivatives	Amino acids, peptides, and analogues	Dipeptides
Com_742_pos	(+/-)5(6)-EET Ethanolamide	C22 H37 N O3	385.262	6.524	386.269	Organic nitrogen compounds	Organonitrogen compounds	Amines	N-acylethanolamines
Com_743_pos	(12Z)-9,10,11-trihydroxyoctadec-12-enoic acid	C18 H34 O5	352.224	6.853	353.232
Com_749_pos	ACar 20:1	C27 H52 N O4	453.382	8.886	454.389	Lipids and lipid-like molecules	Fatty Acyls	Fatty acid esters	Acyl carnitines
Com_757_pos	6-(3-hydroxybutan-2-yl)-5-(hydroxymethyl)-4-methoxy-2H-pyran-2-one	C11 H16 O5	266.052	2.306	267.059
Com_760_pos	Biliverdin	C33 H34 N4 O6	582.248	6.341	583.256	Organoheterocyclic compounds	Tetrapyrroles and derivatives	Bilirubins	Bilirubins
Com_783_pos	ACar 17:0	C24 H48 N O4	413.351	8.314	414.358	Lipids and lipid-like molecules	Fatty Acyls	Fatty acid esters	Acyl carnitines
Com_793_pos	Lysopg 18:1	C24 H47 O9 P	510.296	10.465	511.303	Lipids and lipid-like molecules	Glycerophospholipids	Glycerophosphocholines	1-acyl-sn-glycero-3-phosphocholines
Com_810_pos	4-Hydroxyisoleucine	C6 H13 N O3	147.09	1.383	148.097	Organic acids and derivatives	Carboxylic acids and derivatives	Amino acids, peptides, and analogues	Isoleucine and derivatives
Com_820_pos	D-Ala-D-Ala	C6 H12 N2 O3	160.085	1.383	161.093	Organic acids and derivatives	Carboxylic acids and derivatives	Amino acids, peptides, and analogues	Dipeptides
Com_825_pos	2-Phenylacetamide	C8 H9 N O	135.069	2.35	136.076	Benzenoids	Benzene and substituted derivatives	Phenylacetamides	Phenylacetamides
Com_859_pos	Reduced glutathione	C10 H17 N3 O6 S	614.167	1.394	308.091	Organic acids and derivatives	Carboxylic acids and derivatives	Amino acids, peptides, and analogues	Peptides
Com_904_pos	4-oxododecanedioic acid	C12 H20 O5	261.157	4.628	262.165
Com_917_pos	gamma-Glutamylglutamine	C10 H17 N3 O6	275.112	1.375	276.119	Organic acids and derivatives	Carboxylic acids and derivatives	Amino acids, peptides, and analogues	Dipeptides
Com_939_pos	8-Aminooctanoic acid	C8 H17 N O2	159.126	1.38	160.133	Organic acids and derivatives	Carboxylic acids and derivatives	Amino acids, peptides, and analogues	Alpha amino acids and derivatives
Com_940_pos	3-[4-(3,5-dichloro-4-pyridinyl)piperazino]-1,1,1-trifluoro-2-propanol	C12 H14 Cl2 F3 N3 O	343.051	1.413	344.059
Com_945_pos	p-Mentha-1,3,8-triene	C10 H14	134.11	9.361	135.117	Lipids and lipid-like molecules	Prenol lipids	Monoterpenoids	Aromatic monoterpenoids
Com_948_pos	2-{2-[4-(tert-butyl)phenyl]-4-hydroxy-1,3-thiazol-5-yl}acetic acid	C15 H17 N O3 S	291.095	1.362	292.103
Com_963_pos	H-Gly-Pro-OH	C7 H12 N2 O3	172.085	1.378	173.092	Organic acids and derivatives	Carboxylic acids and derivatives	Amino acids, peptides, and analogues	Dipeptides
Com_970_pos	3-amino-2-phenyl-2H-pyrazolo[4,3-c]pyridine-4,6-diol	C12 H10 N4 O2	242.081	5.867	243.088
Com_1006_pos	Kanosamine	C6 H13 N O5	161.069	1.756	162.076	Organic oxygen compounds	Organooxygen compounds	Carbohydrates and carbohydrate conjugates	Hexoses
Com_1008_pos	Valproic acid	C8 H16 O2	144.115	5.922	145.122	Lipids and lipid-like molecules	Fatty Acyls	Fatty acids and conjugates	Methyl-branched fatty acids
Com_1040_pos	octadec-9-ynoic acid	C18 H32 O2	297.267	8.239	298.274
Com_1062_pos	PC (20:5e/2:0)	C30 H52 N O7 P	569.348	8.995	570.355	Lipids and lipid-like molecules	Glycerophospholipids	Glycerophosphocholines	Phosphocholines
Com_1110_pos	2-[(3S)-1-Benzyl-3-pyrrolidinyl]-1,3-benzothiazole	C18 H18 N2 S	294.122	5.43	295.129	Organoheterocyclic compounds	Benzothiazoles	Not available	Benzothiazoles
Com_1131_pos	4-(trifluoromethyl)nicotinic acid	C7 H4 F3 N O2	191.017	1.313	192.024
Com_1154_pos	Hydroxyproline	C5 H9 N O3	149.069	1.319	150.076	Organic acids and derivatives	Carboxylic acids and derivatives	Amino acids, peptides, and analogues	Proline and derivatives
Com_1170_pos	(+/-)12(13)-DiHOME	C18 H34 O4	296.235	8.066	279.232	Lipids and lipid-like molecules	Fatty Acyls	Fatty acids and conjugates	Long-chain fatty acids
Com_1183_pos	ACar 15:0	C22 H44 N O4	385.319	7.665	386.327	Lipids and lipid-like molecules	Fatty Acyls	Fatty acid esters	Acyl carnitines
Com_1193_pos	Phosphoethanolamine	C2 H8 N O4 P	141.019	1.325	142.026	Organic acids and derivatives	Organic phosphoric acids and derivatives	Phosphate esters	Phosphoethanolamines
Com_1230_pos	2-Pyridylacetic acid	C7 H7 N O2	137.048	1.374	138.055	Organoheterocyclic compounds	Pyridines and derivatives	Not available	Pyridines and derivatives
Com_1232_pos	Muramic acid	C9 H17 N O7	251.103	1.374	274.092	Organic oxygen compounds	Organooxygen compounds	Carbohydrates and carbohydrate conjugates	Sugar acids and derivatives
Com_1261_pos	13,14-dihydro Prostaglandin E1	C20 H36 O5	338.245	7.412	339.252	Lipids and lipid-like molecules	Fatty Acyls	Eicosanoids	Prostaglandins and related compounds
Com_1264_pos	4'-methyl Acetyl fentanyl-d5	C22 H23 [2]H5 N2 O	341.256	6.592	342.263
Com_1310_pos	Lysopc 18:1	C26 H52 N O7 P	521.346	9.599	1043.7	Lipids and lipid-like molecules	Glycerophospholipids	Glycerophosphocholines	Phosphocholines
Com_1338_pos	Phenylpropiolic acid	C9 H6 O2	146.037	2.586	147.044	Benzenoids	Benzene and substituted derivatives	Not available	Benzene and substituted derivatives
Com_1348_pos	PC (18:3e/2:0)	C28 H52 N O7 P	545.348	9.146	546.355	Lipids and lipid-like molecules	Glycerophospholipids	Glycerophosphocholines	Phosphocholines
Com_1349_pos	PC (18:1/20:5)	C46 H80 N O8 P	805.561	10.878	806.567	Lipids and lipid-like molecules	Glycerophospholipids	Glycerophosphocholines	Phosphocholines
Com_1351_pos	9-Oxo-ODE	C18 H30 O3	294.219	7.946	295.226	Lipids and lipid-like molecules	Fatty Acyls	Lineolic acids and derivatives	Lineolic acids and derivatives
Com_1358_pos	methyl 1-isopropyl-1H-1,2,3-benzotriazole-5-carboxylate	C11 H13 N3 O2	257.057	1.332	258.065
Com_1380_pos	o-Cresol	C7 H8 O	108.058	5.435	109.065	Benzenoids	Phenols	Cresols	Ortho cresols
Com_1384_pos	13-HPODE	C18 H32 O4	312.23	8.141	313.237	Lipids and lipid-like molecules	Fatty Acyls	Lineolic acids and derivatives	Lineolic acids and derivatives
Com_1392_pos	D-(+)-Maltose	C12 H22 O11	364.098	1.335	365.105	Organic oxygen compounds	Organooxygen compounds	Carbohydrates and carbohydrate conjugates	O-glycosyl compounds
Com_1409_pos	(2R,3S,4S,5R,6R)-2-(hydroxymethyl)-6-(2-phenylethoxy)oxane-3,4,5-triol	C14 H20 O6	266.115	6.446	267.123
Com_1413_pos	N-Acetylglucosamine 1-phosphate	C8 H16 N O9 P	301.056	1.33	302.064
Com_1439_pos	2-[(3S)-1-(4-Fluorobenzyl)-3-pyrrolidinyl]-5-methyl-1H-benzimidazole	C19 H20 F N3	309.169	4.851	310.176	Organoheterocyclic compounds	Benzimidazoles	Not available	Benzimidazoles
Com_1460_pos	PC (14:0e/18:1)	C40 H80 N O7 P	717.566	11.209	718.573	Lipids and lipid-like molecules	Glycerophospholipids	Glycerophosphocholines	Phosphocholines
Com_1473_pos	D-Raffinose	C18 H32 O16	526.151	1.359	527.158	Organic oxygen compounds	Organooxygen compounds	Carbohydrates and carbohydrate conjugates	Oligosaccharides
Com_1483_pos	Dibutyl sebacate	C18 H34 O4	314.246	8.551	315.253	Lipids and lipid-like molecules	Fatty Acyls	Fatty acid esters	Fatty acid esters
Com_1516_pos	Prostaglandin G2	C20 H32 O6	368.22	6.17	369.227	Lipids and lipid-like molecules	Fatty Acyls	Eicosanoids	Prostaglandins and related compounds
Com_1517_pos	O-Arachidonoyl ethanolamine	C22 H37 N O2	347.28	8.366	348.287	Lipids and lipid-like molecules	Fatty Acyls	Fatty acid esters	Fatty acid esters
Com_1522_pos	1-[4-(1-adamantyl)phenoxy]-3-piperidinopropan-2-ol hydrochloride	C24 H35 N O2	369.264	9.203	370.272
Com_1544_pos	(±)13-HpODE	C18 H32 O4	294.22	8.142	295.227
Com_1566_pos	Dl-Lanthionine	C6 H12 N2 O4 S	208.052	1.385	209.059	Organic acids and derivatives	Carboxylic acids and derivatives	Amino acids, peptides, and analogues	Cysteine and derivatives
Com_1575_pos	Monolaurin	C15 H30 O4	274.214	8.076	275.221
Com_1580_pos	Homotaurine	C3 H9 N O3 S	139.03	1.364	140.037	Organic acids and derivatives	Organic sulfonic acids and derivatives	Organosulfonic acids and derivatives	Organosulfonic acids
Com_1594_pos	4-hydroxy-6,7-diphenyl-5,6-dihydro-2H-pyrano[3,2-c]pyridine-2,5-dione	C20 H13 N O4	331.088	1.476	332.095
Com_1595_pos	(+/-)11(12)-DiHET	C20 H34 O4	360.228	7.401	361.235	Lipids and lipid-like molecules	Fatty Acyls	Eicosanoids	Hydroxyeicosatrienoic acids
Com_1604_pos	PC (18:2/18:3)	C44 H78 N O8 P	779.544	10.186	780.552	Lipids and lipid-like molecules	Glycerophospholipids	Glycerophosphocholines	Phosphocholines
Com_1610_pos	Sphingosine (d18:1)	C18 H37 N O2	299.282	7.69	300.29
Com_1612_pos	15-Deoxy-Δ12,14-prostaglandin A1	C20 H30 O3	300.209	6.902	301.217	Lipids and lipid-like molecules	Fatty Acyls	Eicosanoids	Prostaglandins and related compounds
Com_1644_pos	L-Cystine	C6 H12 N2 O4 S2	109.021	1.338	241.031	Organic acids and derivatives	Carboxylic acids and derivatives	Amino acids, peptides, and analogues	L-cysteine-S-conjugates
Com_1654_pos	Cafestol	C20 H28 O3	316.204	6.416	317.211	Organoheterocyclic compounds	Naphthofurans	Not available	Naphthofurans
Com_1659_pos	Thr-Leu	C10 H20 N2 O4	232.143	5.23	233.15	Organic acids and derivatives	Carboxylic acids and derivatives	Amino acids, peptides, and analogues	Dipeptides
Com_1680_pos	Eicosapentaenoic acid ethyl ester	C22 H34 O2	330.256	7.912	331.263	Lipids and lipid-like molecules	Fatty Acyls	Fatty acid esters	Fatty acid esters
Com_1685_pos	PC (14:0e/3:0)	C25 H52 N O7 P	246.161	9.465	510.356	Lipids and lipid-like molecules	Glycerophospholipids	Glycerophosphocholines	Phosphocholines
Com_1713_pos	Lysops 22:5	C28 H46 N O9 P	571.291	9.302	572.298	Lipids and lipid-like molecules	Glycerophospholipids	Glycerophosphoethanolamines	2-acyl-sn-glycero-3-phosphoethanolamines
Com_1726_pos	2-Aminobenzenesulfonic acid	C6 H7 N O3 S	173.015	5.223	174.023	Benzenoids	Benzene and substituted derivatives	Benzenesulfonic acids and derivatives	Benzenesulfonic acids and derivatives
Com_1733_pos	Glycoursodeoxycholic acid	C26 H43 N O5	449.314	7.421	450.321	Lipids and lipid-like molecules	Steroids and steroid derivatives	Bile acids, alcohols and derivatives	Glycinated bile acids and derivatives
Com_1766_pos	2-{[(2-{[(2-hydroxyphenyl)methylene]amino}ethyl)imino]methyl}phenol	C16 H16 N2 O2	268.121	6.911	269.129
Com_1771_pos	Clinafloxacin	C17 H17 Cl F N3 O3	347.083	1.324	348.09	Organoheterocyclic compounds	Quinolines and derivatives	Quinoline carboxylic acids	Quinoline carboxylic acids
Com_1794_pos	ACar 17:1	C24 H46 N O4	411.335	7.926	412.342	Lipids and lipid-like molecules	Fatty Acyls	Fatty acid esters	Acyl carnitines
Com_1796_pos	ACar 11:0	C18 H36 N O4	329.256	6.582	330.264	Lipids and lipid-like molecules	Fatty Acyls	Fatty acid esters	Acyl carnitines
Com_1812_pos	Lysops 22:6	C28 H44 N O9 P	569.275	8.976	570.284	Lipids and lipid-like molecules	Glycerophospholipids	Glycerophosphoethanolamines	2-acyl-sn-glycero-3-phosphoethanolamines
Com_1819_pos	Quinoline	C9 H7 N	147.069	5.539	148.076	Organoheterocyclic compounds	Quinolines and derivatives	Not available	Quinolines and derivatives
Com_1866_pos	N-Acetyl-aspartic acid	C6 H9 N O5	175.048	1.956	176.055	Organic acids and derivatives	Carboxylic acids and derivatives	Amino acids, peptides, and analogues	Aspartic acid and derivatives
Com_1876_pos	5(S)-HpEPE	C20 H30 O4	351.241	6.543	352.248	Lipids and lipid-like molecules	Fatty Acyls	Eicosanoids	Hydroperoxyeicosapentaenoic acids
Com_1893_pos	N1-[4-hydroxy-6-(methoxymethyl)pyrimidin-2-yl]acetamide	C8 H11 N3 O3	197.08	3.254	198.088
Com_1898_pos	5-amino-6-fluoro[1,2,3]triazolo[1,5-a]quinazoline-3-carbonitrile	C10 H5 F N6	228.057	3.659	229.064
Com_1916_pos	4-Butylresorcinol	C10 H14 O2	166.099	9.969	167.107	Benzenoids	Phenols	Benzenediols	Resorcinols
Com_1938_pos	Acetylcysteine	C5 H9 N O3 S	163.03	1.563	164.038	Organic acids and derivatives	Carboxylic acids and derivatives	Amino acids, peptides, and analogues	N-acyl-L-alpha-amino acids
Com_1952_pos	ACar 22:5	C29 H48 N O4	473.351	7.983	474.358	Lipids and lipid-like molecules	Fatty Acyls	Fatty acid esters	Acyl carnitines
Com_1956_pos	3-Methylindole	C9 H9 N	131.074	5.211	132.081	Organoheterocyclic compounds	Indoles and derivatives	Indoles	3-methylindoles
Com_1959_pos	Andrographolide	C20 H30 O5	350.209	6.715	351.216	Organoheterocyclic compounds	Lactones	Gamma butyrolactones	Gamma butyrolactones
Com_1966_pos	Dehydrocholic acid	C24 H34 O5	402.238	7.246	403.245	Lipids and lipid-like molecules	Steroids and steroid derivatives	Bile acids, alcohols and derivatives	Bile acids, alcohols and derivatives
Com_1981_pos	ACar 20:2	C27 H50 N O4	451.366	8.472	452.373	Lipids and lipid-like molecules	Fatty Acyls	Fatty acid esters	Acyl carnitines
Com_1988_pos	5,6-Dihydroxyindole-2-Carboxylic Acid	C9 H7 N O4	193.037	2.517	194.045	None	None	None	None
Com_2018_pos	PC (20:4e/4:0)	C32 H58 N O7 P	599.395	10.417	600.402	Lipids and lipid-like molecules	Glycerophospholipids	Glycerophosphocholines	Phosphocholines
Com_2024_pos	Erucic acid	C22 H42 O2	338.318	10.694	339.325	Lipids and lipid-like molecules	Fatty Acyls	Fatty acids and conjugates	Very long-chain fatty acids
Com_2036_pos	S-Adenosyl-homocysteine	C14 H20 N6 O5 S	384.122	2.437	193.068	Nucleosides, nucleotides, and analogues	5'-deoxyribonucleosides	5'-deoxy-5'-thionucleosides	5'-deoxy-5'-thionucleosides
Com_2040_pos	12,13-EODE	C18 H32 O3	296.235	8.222	297.242
Com_2054_pos	17α-Hydroxyprogesterone	C21 H30 O3	330.22	6.659	331.226	Lipids and lipid-like molecules	Steroids and steroid derivatives	Pregnane steroids	Gluco/mineralocorticoids, progestogins and derivatives
Com_2059_pos	2-Arachidonoyl glycerol	C23 H38 O4	395.303	7.405	396.31	Lipids and lipid-like molecules	Endocannabinoids	Not available	Endocannabinoids
Com_2061_pos	5-Phenylvaleric Acid	C11 H14 O2	178.099	9.972	179.106	Lipids and lipid-like molecules	Fatty Acyls	Fatty acids and conjugates	Medium-chain fatty acids
Com_2091_pos	ACar 20:0	C27 H54 N O4	455.397	9.344	456.405	Lipids and lipid-like molecules	Fatty Acyls	Fatty acid esters	Acyl carnitines
Com_2125_pos	4-oxo-5-phenylpentanoic acid	C11 H12 O3	209.103	5.592	210.111
Com_2130_pos	ACar 18:3	C25 H44 N O4	421.319	7.52	422.326	Lipids and lipid-like molecules	Fatty Acyls	Fatty acid esters	Acyl carnitines
Com_2164_pos	7-Ketocholesterol	C27 H44 O2	400.334	8.645	401.341	Lipids and lipid-like molecules	Steroids and steroid derivatives	Cholestane steroids	Cholesterols and derivatives
Com_2190_pos	Glutaric acid	C5 H8 O4	132.043	1.826	133.05	Organic acids and derivatives	Carboxylic acids and derivatives	Dicarboxylic acids and derivatives	Dicarboxylic acids and derivatives
Com_2210_pos	2-hydroxy-6-[(8Z,11Z)-pentadeca-8,11,14-trien-1-yl]benzoic acid	C22 H30 O3	342.217	8.323	343.224
Com_2235_pos	5-amino-2-(dimethylamino)benzoic acid	C9 H12 N2 O2	180.09	5.056	181.098
Com_2257_pos	L-serine	C3 H7 N O3	105.043	1.307	106.05	Organic acids and derivatives	Carboxylic acids and derivatives	Amino acids, peptides, and analogues	Serine and derivatives
Com_2274_pos	Carbaprostacyclin	C21 H34 O4	332.235	6.379	333.242	Lipids and lipid-like molecules	Fatty Acyls	Eicosanoids	Prostaglandins and related compounds
Com_2316_pos	L-Palmitoylcarnitine	C23 H45 N O4	399.335	10.426	400.342	Lipids and lipid-like molecules	Fatty Acyls	Fatty acid esters	Acyl carnitines
Com_2326_pos	ACar 20:3	C27 H48 N O4	449.35	8.206	450.357	Lipids and lipid-like molecules	Fatty Acyls	Fatty acid esters	Acyl carnitines
Com_2329_pos	Bis(3,5,5-trimethylhexyl) phthalate	C26 H42 O4	418.309	11.32	419.316
Com_2384_pos	Cyclohexyl fentanyl-d5	C26 H29 [2]H5 N2 O	395.304	7.266	396.311
Com_2396_pos	QNK	C15 H28 N6 O6	388.206	11.228	389.214
Com_2401_pos	Proline-hydroxyproline	C10 H16 N2 O4	103.065	1.376	229.119	Organic acids and derivatives	Carboxylic acids and derivatives	Amino acids, peptides, and analogues	Dipeptides
Com_2408_pos	(+/-)5(6)-EET	C20 H32 O3	302.225	7.402	303.232	Lipids and lipid-like molecules	Fatty Acyls	Fatty acids and conjugates	Epoxy fatty acids
Com_2419_pos	PC (18:2/18:2)	C44 H80 N O8 P	781.559	10.385	782.566	Lipids and lipid-like molecules	Glycerophospholipids	Glycerophosphocholines	Phosphocholines
Com_2470_pos	Adenosine	C10 H13 N5 O4	267.096	1.385	268.104	Nucleosides, nucleotides, and analogues	Purine nucleosides	Not available	Purine nucleosides
Com_2478_pos	2,4-dichloro-N-{2-[(2-furylmethyl)amino]-1-methyl-2-oxoethyl}benzamide	C15 H14 Cl2 N2 O3	358.05	1.389	359.057
Com_2488_pos	Cys-Gly	C5 H10 N2 O3 S	178.041	1.366	179.048	Organic acids and derivatives	Carboxylic acids and derivatives	Amino acids, peptides, and analogues	Dipeptides
Com_2507_pos	L-Leucyl-L-Alanine	C9 H18 N2 O3	202.132	1.38	203.139	Organic acids and derivatives	Carboxylic acids and derivatives	Amino acids, peptides, and analogues	Peptides
Com_2536_pos	4-(2-((4-Methoxyphenyl)amino)oxazol-5-yl)benzonitrile	C17 H13 N3 O2	291.1	6.942	292.107	Organoheterocyclic compounds	Azoles	Oxazoles	Phenyl-1,3-oxazoles
Com_2584_pos	5-morpholino-2,4(1H,3H)-pyrimidinedione	C8 H11 N3 O3	197.078	1.319	198.085
Com_2619_pos	5-[(dimethylamino)methylidene]-3-phenyl-1,3-thiazolane-2,4-dione	C12 H12 N2 O2 S	270.042	10.271	563.075
Com_2629_pos	Hydroxyprogesterone caproate	C27 H40 O4	428.293	7.673	429.301	Lipids and lipid-like molecules	Steroids and steroid derivatives	Pregnane steroids	Gluco/mineralocorticoids, progestogins and derivatives
Com_2630_pos	ACar 20:5	C27 H44 N O4	445.319	7.462	446.326	Lipids and lipid-like molecules	Fatty Acyls	Fatty acid esters	Acyl carnitines
Com_2658_pos	2-(2-thienyl)-4H-chromen-4-one	C13 H8 O2 S	228.025	1.419	229.032
Com_2660_pos	FLK	C21 H34 N4 O4	203.127	2.311	204.135
Com_2662_pos	ACar 22:6	C29 H46 N O4	471.335	7.767	472.342	Lipids and lipid-like molecules	Fatty Acyls	Fatty acid esters	Acyl carnitines
Com_2672_pos	22(S)-Hydroxycholesterol	C27 H46 O2	402.35	8.915	403.357	None	None	None	None
Com_2703_pos	Flavanone	C15 H12 O2	246.068	1.411	247.075	Phenylpropanoids and polyketides	Flavonoids	Flavans	Flavanones
Com_2727_pos	tetranor-12(R)-HETE	C16 H26 O3	248.178	9.971	249.185
Com_2728_pos	ethyl 2-amino-2-phenylacetate hydrochloride	C10 H13 N O2	179.095	5.341	180.102
Com_2732_pos	3-(methylsulfonyl)-2H-chromen-2-one	C10 H8 O4 S	241.039	5.578	242.046
Com_2797_pos	3-(propan-2-yl)-octahydropyrrolo[1,2-a]pyrazine-1,4-dione	C10 H16 N2 O2	196.121	5.318	197.129
Com_2849_pos	Cyclocytidine	C9 H11 N3 O4	225.075	1.888	226.082	Organic oxygen compounds	Organooxygen compounds	Ethers	Alkyl aryl ethers
Com_2885_pos	PC (19:1/19:2)	C46 H86 N O8 P	811.6	10.656	812.607	Lipids and lipid-like molecules	Glycerophospholipids	Glycerophosphocholines	Phosphocholines
Com_2894_pos	ACar 19:1	C26 H50 N O4	439.366	8.575	440.374	Lipids and lipid-like molecules	Fatty Acyls	Fatty acid esters	Acyl carnitines
Com_2897_pos	Piperine	C17 H19 N O3	285.132	1.385	286.14	Alkaloids and derivatives	Not available	Not available	Alkaloids and derivatives
Com_2908_pos	Erythrono-1,4-lactone	C4 H6 O4	118.028	1.992	119.035	Organoheterocyclic compounds	Lactones	Gamma butyrolactones	Gamma butyrolactones
Com_2936_pos	16,16-Dimethyl prostaglandin A2	C22 H34 O4	384.227	7.656	385.235	Lipids and lipid-like molecules	Fatty Acyls	Eicosanoids	Prostaglandins and related compounds
Com_2979_pos	methyl isoquinoline-3-carboxylate	C11 H9 N O2	187.061	5.036	188.069
Com_2989_pos	(6E,10E)-3,7,11,15-tetramethylhexadeca-1,6,10,14-tetraene-3,5,9-triol	C20 H34 O3	339.277	9.708	340.285
Com_2991_pos	4,4'-dimethoxy[1,1'-biphenyl]-2-carbonitrile	C15 H13 N O2	239.095	4.863	240.102
Com_2993_pos	3-hydroxy-3-methylpentanedioic acid	C6 H10 O5	184.035	1.233	185.042
Com_3017_pos	SM (d15:3/23:0)	C43 H83 N2 O6 P	732.618	10.635	755.607	Lipids and lipid-like molecules	Sphingolipids	Phosphosphingolipids	Phosphosphingolipids
Com_3031_pos	ACar 14:1	C21 H40 N O4	369.288	7.242	370.295	Lipids and lipid-like molecules	Fatty Acyls	Fatty acid esters	Acyl carnitines
Com_3122_pos	Guanidinoacetic acid	C3 H7 N3 O2	117.055	1.332	118.062	Organic acids and derivatives	Carboxylic acids and derivatives	Amino acids, peptides, and analogues	Alpha amino acids and derivatives
Com_3149_pos	PC (14:1e/3:0)	C25 H50 N O7 P	507.333	8.933	508.34	Lipids and lipid-like molecules	Glycerophospholipids	Glycerophosphocholines	Phosphocholines
Com_3150_pos	Spermine	C10 H26 N4	202.216	1.179	203.223	Organic nitrogen compounds	Organonitrogen compounds	Amines	Dialkylamines
Com_3170_pos	ACar 13:0	C20 H40 N O4	357.288	7.041	358.295	Lipids and lipid-like molecules	Fatty Acyls	Fatty acid esters	Acyl carnitines
Com_3191_pos	Epinephrine	C9 H13 N O3	183.09	5.116	184.097	Benzenoids	Phenols	Benzenediols	Catechols
Com_3201_pos	2-methyl-2,3,4,5-tetrahydro-1,5-benzoxazepin-4-one	C10 H11 N O2	177.079	6.2	178.086
Com_3247_pos	9-Oxo-10(E),12(E)-octadecadienoic acid	C18 H30 O3	294.217	7.952	295.225	Lipids and lipid-like molecules	Fatty Acyls	Lineolic acids and derivatives	Lineolic acids and derivatives
Com_3248_pos	Cholecalciferol	C27 H44 O	384.339	9.281	385.346	Lipids and lipid-like molecules	Steroids and steroid derivatives	Vitamin D and derivatives	Vitamin D and derivatives
Com_3280_pos	Thiamine	C12 H16 N4 O S	132.052	1.338	265.111	Organoheterocyclic compounds	Diazines	Pyrimidines and pyrimidine derivatives	Thiamines
Com_3288_pos	2,3,4-Trihydroxybenzoic acid	C7 H6 O5	170.022	1.45	171.029	Phenylpropanoids and polyketides	Cinnamic acids and derivatives	Hydroxycinnamic acids and derivatives	Hydroxycinnamic acids
Com_3296_pos	Cytidine 5'-monophosphate (hydrate)	C9 H14 N3 O8 P	323.052	1.592	324.059	Nucleosides, nucleotides, and analogues	Pyrimidine nucleotides	Pyrimidine ribonucleotides	Pyrimidine ribonucleoside monophosphates
Com_3305_pos	Eucalyptol	C10 H18 O	136.125	9.363	137.132	Organoheterocyclic compounds	Oxanes	Not available	Oxanes
Com_3326_pos	Betulin	C30 H50 O2	442.381	10.261	443.389	Lipids and lipid-like molecules	Prenol lipids	Triterpenoids	Triterpenoids
Com_3344_pos	N-Methyldioctylamine	C17 H37 N	255.293	7.57	256.3
Com_3365_pos	2,6-dimethoxy-N-(1-methyl-1H-pyrazol-5-yl)benzamide	C13 H15 N3 O3	261.112	5.516	262.119
Com_3372_pos	PC (20:3e/2:0)	C30 H56 N O7 P	573.379	10.018	574.387	Lipids and lipid-like molecules	Glycerophospholipids	Glycerophosphocholines	Phosphocholines
Com_3393_pos	Ecgonine	C9 H15 N O3	185.106	5.706	186.113	Alkaloids and derivatives	Tropane alkaloids	Not available	Tropane alkaloids
Com_3395_pos	(2E,4E)-N-[2-(4-hydroxyphenyl)ethyl]dodeca-2,4-dienamide	C20 H29 N O2	293.237	7.475	316.226
Com_3401_pos	PC (18:1e/2:0)	C28 H56 N O7 P	549.38	10.205	550.388	Lipids and lipid-like molecules	Glycerophospholipids	Glycerophosphocholines	Phosphocholines
Com_3404_pos	INK	C16 H31 N5 O5	188.116	4.87	189.123
Com_3408_pos	Ne-(1-Carboxymethyl)-L-lysine	C8 H16 N2 O4	204.111	1.38	205.118
Com_3440_pos	L-Ergothioneine	C9 H15 N3 O2 S	229.089	1.379	230.096	Organic acids and derivatives	Carboxylic acids and derivatives	Amino acids, peptides, and analogues	Histidine and derivatives
Com_3520_pos	ACar 10:1	C17 H32 N O4	313.225	6.15	314.232	Lipids and lipid-like molecules	Fatty Acyls	Fatty acid esters	Acyl carnitines
Com_3563_pos	5-Hydroxy-L-lysine	C6 H14 N2 O3	162.101	1.176	163.108	Organic acids and derivatives	Carboxylic acids and derivatives	Amino acids, peptides, and analogues	L-alpha-amino acids
Com_3580_pos	QLK	C17 H33 N5 O5	387.247	5.392	388.255
Com_3598_pos	PC (16:2e/4:0)	C28 H54 N O7 P	547.363	9.646	548.371	Lipids and lipid-like molecules	Glycerophospholipids	Glycerophosphocholines	Phosphocholines
Com_3648_pos	N-(2-morpholinophenyl)-5-(phenylsulfonyl)-2-thiophenesulfonamide	C20 H20 N2 O5 S3	464.044	1.357	465.051
Com_3670_pos	mesaconic acid	C5 H6 O4	130.027	1.898	131.034	Lipids and lipid-like molecules	Fatty Acyls	Fatty acids and conjugates	Methyl-branched fatty acids
Com_3671_pos	11-Deoxy prostaglandin F1α	C20 H36 O4	362.246	6.755	363.253	Lipids and lipid-like molecules	Fatty Acyls	Eicosanoids	Prostaglandins and related compounds
Com_3789_pos	Diosgenin	C27 H42 O3	396.303	9.035	397.311	Lipids and lipid-like molecules	Prenol lipids	Triterpenoids	Triterpenoids
Com_3799_pos	IRH	C18 H32 N8 O4	446.244	7.284	447.251
Com_3810_pos	α-Methylhistamine	C6 H11 N3	125.096	1.172	126.103	Organic nitrogen compounds	Organonitrogen compounds	Amines	Aralkylamines
Com_3822_pos	Arachidonic acid methyl ester	C21 H34 O2	318.255	9.977	319.263	Lipids and lipid-like molecules	Fatty Acyls	Fatty acid esters	Fatty acid methyl esters
Com_3866_pos	ELK	C17 H32 N4 O6	370.23	10.662	371.237
Com_3889_pos	N1-(2-cyanoethyl)-N1-cyclohexyl-4-bromobenzene-1-sulfonamide	C15 H19 Br N2 O2 S	370.04	5.978	371.048
Com_3897_pos	FPK	C20 H30 N4 O4	390.222	11.781	391.229
Com_3948_pos	2-({2-[(5-methylisoxazol-3-yl)amino]-2-oxoethyl}thio)acetic acid	C8 H10 N2 O4 S	230.036	5.288	231.044
Com_3964_pos	3-Methylcrotonylglycine	C7 H11 N O3	157.074	5.319	158.081	Organic acids and derivatives	Carboxylic acids and derivatives	Amino acids, peptides, and analogues	N-acyl-alpha amino acids
Com_4098_pos	S-Adenosyl-methionine	C15 H22 N6 O5 S	398.137	1.309	399.145	Nucleosides, nucleotides, and analogues	5'-deoxyribonucleosides	5'-deoxy-5'-thionucleosides	5'-deoxy-5'-thionucleosides
Com_4101_pos	3,6-bis[(1H-indol-3-yl)methyl]piperazine-2,5-dione	C22 H20 N4 O2	394.142	7.641	395.149
Com_4111_pos	3-[(4-hydroxyphenyl)methyl]-octahydropyrrolo[1,2-a]pyrazine-1,4-dione	C14 H16 N2 O3	260.119	6.101	261.127
Com_4122_pos	(±)8-HEPE	C20 H30 O3	300.209	7.762	301.216
Com_4123_pos	1,7-bis(4-hydroxyphenyl)heptan-3-one	C19 H22 O3	320.14	8.706	321.147
Com_4157_pos	N-Acetylvaline	C7 H13 N O3	159.089	1.383	160.097	Organic acids and derivatives	Carboxylic acids and derivatives	Amino acids, peptides, and analogues	N-acyl-alpha amino acids
Com_4179_pos	ACar 7:0	C14 H28 N O4	273.194	5.718	274.201	Lipids and lipid-like molecules	Fatty Acyls	Fatty acid esters	Acyl carnitines
Com_4223_pos	Adipamide	C6 H12 N2 O2	144.09	1.337	127.087	Lipids and lipid-like molecules	Fatty Acyls	Fatty amides	Fatty amides
Com_4225_pos	3-oxoindane-1-carboxylic acid	C10 H8 O3	176.048	6.354	177.055
Com_4234_pos	1,3-dipyridin-3-ylpropane-1,3-dione	C13 H10 N2 O2	226.075	5.537	227.082
Com_4298_pos	N-[(4-hydroxy-3-methoxyphenyl)methyl]-8-methylnonanamide	C18 H29 N O3	329.196	5.206	330.203
Com_4320_pos	PC (18:5e/18:0)	C44 H80 N O7 P	765.568	10.636	766.575	Lipids and lipid-like molecules	Glycerophospholipids	Glycerophosphocholines	Phosphocholines
Com_4322_pos	5-(tert-butyl)-2-methyl-N-(5-methyl-3-isoxazolyl)-3-furamide	C14 H18 N2 O3	262.132	5.341	263.14
Com_4338_pos	Methylmalonate	C4 H6 O4	118.027	4.97	119.034	Organic acids and derivatives	Carboxylic acids and derivatives	Dicarboxylic acids and derivatives	Dicarboxylic acids and derivatives
Com_4435_pos	PC (16:1e/3:0)	C27 H54 N O7 P	535.364	9.796	536.371	Lipids and lipid-like molecules	Glycerophospholipids	Glycerophosphocholines	Phosphocholines
Com_4452_pos	Nicotinamide N-oxide	C6 H6 N2 O2	138.043	1.891	139.05
Com_4470_pos	(5Z)-3-aminonon-5-enoic acid	C9 H17 N O2	171.126	5.611	172.134
Com_4492_pos	DL-m-Tyrosine	C9 H11 N O3	181.074	5.646	182.081	Organic acids and derivatives	Carboxylic acids and derivatives	Amino acids, peptides, and analogues	Phenylalanine and derivatives
Com_4507_pos	(11E,15Z)-9,10,13-trihydroxyoctadeca-11,15-dienoic acid	C18 H32 O5	310.214	6.72	311.221
Com_4512_pos	Ethyl paraben	C9 H10 O3	166.063	5.748	167.07	Benzenoids	Benzene and substituted derivatives	Benzoic acids and derivatives	p-Hydroxybenzoic acid alkyl esters
Com_4535_pos	L-Methionine sulfone	C5 H11 N O4 S	181.041	1.357	182.048
Com_4546_pos	ACar 19:0	C26 H52 N O4	441.382	8.952	442.389	Lipids and lipid-like molecules	Fatty Acyls	Fatty acid esters	Acyl carnitines
Com_4584_pos	1-(3,4-dimethoxyphenyl)ethan-1-one oxime	C10 H13 N O3	195.09	6.571	196.097
Com_4620_pos	L-Cystathionine	C7 H14 N2 O4 S	222.067	1.326	223.074	Organic acids and derivatives	Carboxylic acids and derivatives	Amino acids, peptides, and analogues	L-cysteine-S-conjugates
Com_4652_pos	N-acetyl-L-ornithine	C7 H14 N2 O3	174.1	2.225	175.108	Organic acids and derivatives	Carboxylic acids and derivatives	Amino acids, peptides, and analogues	N-acyl-L-alpha-amino acids
Com_4662_pos	PC (18:5e/6:0)	C32 H56 N O7 P	597.379	10.015	598.387	Lipids and lipid-like molecules	Glycerophospholipids	Glycerophosphocholines	Phosphocholines
Com_4669_pos	N-Octyl-2-pyrrolidone	C12 H23 N O	197.178	7.341	198.185
Com_4689_pos	D-Erythrose 4-phosphate	C4 H9 O7 P	200.009	1.517	201.016
Com_4701_pos	Etaconazole	C14 H15 Cl2 N3 O2	327.056	2.789	328.064
Com_4735_pos	1-acetyl-N-(2-methyl-6-quinolinyl)-4-piperidinecarboxamide	C18 H21 N3 O2	311.164	5.814	312.171
Com_4747_pos	methyl 2-(acetylamino)-4,5-dimethoxybenzoate	C12 H15 N O5	253.095	5.886	254.103
Com_4756_pos	Docosanamide	C22 H45 N O	339.35	11.286	340.357	Lipids and lipid-like molecules	Fatty Acyls	Fatty amides	Fatty amides
Com_4762_pos	4-(3,4-dihydro-2H-1,5-benzodioxepin-7-ylamino)-4-oxobutanoic acid	C13 H15 N O5	265.095	5.41	266.102
Com_4770_pos	2-phenyl[1,3]oxazolo[4,5-c]quinolin-4(5H)-one	C16 H10 N2 O2	262.074	6.628	263.082
Com_4819_pos	VQH	C16 H26 N6 O5	404.181	6.075	405.188
Com_4833_pos	Flavin mononucleotide	C17 H21 N4 O9 P	456.105	5.313	457.112	Nucleosides, nucleotides, and analogues	Flavin nucleotides	Not available	Flavin nucleotides
Com_4853_pos	(1E)-5-hydroxy-1,7-diphenylhept-1-en-3-one	C19 H20 O2	302.127	5.392	303.134
Com_4864_pos	2-((Dimethylamino)methyl)phenol	C9 H13 N O	151.1	5.629	152.107
Com_4877_pos	dUMP	C9 H13 N2 O8 P	308.042	1.935	155.028	Nucleosides, nucleotides, and analogues	Pyrimidine nucleotides	Pyrimidine deoxyribonucleotides	Pyrimidine 2'-deoxyribonucleoside monophosphates
Com_4892_pos	indoline-2-carboxylic acid	C9 H9 N O2	163.063	1.378	164.071
Com_4893_pos	Proscillaridin A	C30 H42 O8	530.288	6.674	531.296	Lipids and lipid-like molecules	Steroids and steroid derivatives	Steroid lactones	Bufanolides and derivatives
Com_4951_pos	1-Methylguanine	C6 H7 N5 O	165.065	2.062	166.072	Organoheterocyclic compounds	Imidazopyrimidines	Purines and purine derivatives	6-oxopurines
Com_5002_pos	Norbutorphanol	C16 H21 N O2	259.153	5.19	260.161	Benzenoids	Phenanthrenes and derivatives	Not available	Phenanthrenes and derivatives
Com_5020_pos	3-(3-pyridinyl)propanoic acid	C8 H9 N O2	151.064	5.43	152.071
Com_5046_pos	4-chlorophenyl 5-methyl-2-phenyl-2H-1,2,3-triazole-4-carboxylate	C16 H12 Cl N3 O2	313.06	5.59	314.067
Com_5050_pos	5,6-dimethoxy-2-(2-methoxyphenyl)-4H-chromen-4-one	C18 H16 O5	294.089	5.65	295.097
Com_5078_pos	cis-Aconitic acid	C6 H6 O6	174.017	1.447	157.014	Organic acids and derivatives	Carboxylic acids and derivatives	Tricarboxylic acids and derivatives	Tricarboxylic acids and derivatives
Com_5097_pos	ACar 15:1	C22 H42 N O4	383.303	7.341	384.31	Lipids and lipid-like molecules	Fatty Acyls	Fatty acid esters	Acyl carnitines
Com_5098_pos	2-(2-acetyl-3,5-dihydroxyphenyl)acetic acid	C10 H10 O5	232.034	5.605	233.042
Com_5172_pos	SM (d14:0/12:1)	C31 H63 N2 O6 P	590.442	10.659	591.449	Lipids and lipid-like molecules	Sphingolipids	Phosphosphingolipids	Phosphosphingolipids
Com_5198_pos	3-phenyl-5-(trifluoromethyl)-4,5-dihydro-1H-pyrazol-5-ol	C10 H9 F3 N2 O	230.069	5.851	231.076
Com_5208_pos	7-Hydroxy-3,4-dihydrocarbostyril	C9 H9 N O2	163.063	1.763	164.071	Organoheterocyclic compounds	Quinolines and derivatives	Quinolones and derivatives	Hydroquinolones
Com_5262_pos	methyl 2-[(2-acetyl-3-oxo-1-butenyl)amino]acetate	C9 H13 N O4	199.085	5.376	200.092
Com_5269_pos	S-(Methyl)Glutathione	C11 H19 N3 O6 S	321.1	1.424	322.107	Organic acids and derivatives	Carboxylic acids and derivatives	Amino acids, peptides, and analogues	Peptides
Com_5279_pos	15-epi Cloprostenol	C22 H29 Cl O6	407.158	5.817	408.165	Lipids and lipid-like molecules	Fatty Acyls	Eicosanoids	Prostaglandins and related compounds
Com_5356_pos	Epitestosterone	C19 H28 O2	288.209	6.891	289.216	Lipids and lipid-like molecules	Steroids and steroid derivatives	Androstane steroids	Androgens and derivatives
Com_5382_pos	8-Hydroxyguanosine	C10 H13 N5 O6	299.085	1.402	300.093	Nucleosides, nucleotides, and analogues	Purine nucleosides	Not available	Purine nucleosides
Com_5392_pos	2,2,5,5-tetramethyl-2,5-dihydro-1H-pyrrole-3-carboxamide	C9 H16 N2 O	168.126	5.552	169.134
Com_5404_pos	6-Pentyl-2H-pyran-2-one	C10 H14 O2	166.1	5.794	167.107
Com_5432_pos	4-Hydroxyretinoic Acid	C20 H28 O3	316.204	6.833	317.211	Lipids and lipid-like molecules	Prenol lipids	Retinoids	Retinoids
Com_5482_pos	ethyl 5-(3-{[(3,5-dichloroanilino)carbonyl]oxy}prop-1-ynyl)nicotinate	C18 H14 Cl2 N2 O4	392.032	1.365	393.04
Com_5489_pos	HKK	C18 H33 N7 O4	393.248	7.44	394.255
Com_5493_pos	4-phenoxyphenyl 4-hydroxypiperidine-1-carboxylate	C18 H19 N O4	295.117	2.029	296.124
Com_5521_pos	Guanosine monophosphate	C10 H14 N5 O8 P	363.057	1.321	364.064	Nucleosides, nucleotides, and analogues	Purine nucleotides	Purine ribonucleotides	Purine ribonucleoside monophosphates
Com_5545_pos	5-Aminosalicylic Acid	C7 H7 N O3	153.043	1.378	171.077	Benzenoids	Benzene and substituted derivatives	Benzoic acids and derivatives	Aminobenzoic acids
Com_5546_pos	L-cysteine	C3 H7 N O2 S	121.02	1.373	122.028	Organic acids and derivatives	Carboxylic acids and derivatives	Amino acids, peptides, and analogues	Cysteine and derivatives
Com_5599_pos	N2-tetrahydrofuran-2-ylmethyl-4-(4-fluorophenyl)-1,3-thiazol-2-amine	C14 H15 F N2 O S	278.088	4.8	279.095
Com_5608_pos	methyl 2,5-dimethyl-1H-pyrrole-3-carboxylate	C8 H11 N O2	153.079	5.617	154.087
Com_5620_pos	Palmitoylethanolamide	C18 H37 N O2	299.282	8.14	322.272	Organic acids and derivatives	Carboximidic acids and derivatives	Carboximidic acids	Carboximidic acids
Com_5623_pos	2-(3,4-dimethoxyphenyl)ethanamine	C10 H15 N O2	181.11	5.917	182.118
Com_5644_pos	Dihomo-γ-linolenic acid methyl ester	C21 H36 O2	337.298	11.235	338.305	Lipids and lipid-like molecules	Fatty Acyls	Fatty acid esters	Fatty acid methyl esters
Com_5661_pos	1,3-Dihydro-1,3,3-trimethyl-2H-indol-2-ylidene acetaldehyde	C13 H15 N O	219.126	6.266	220.133
Com_5676_pos	N-(2-quinolinyl)-N'-[4-(trifluoromethoxy)phenyl]urea	C17 H12 F3 N3 O2	347.083	1.457	348.09
Com_5694_pos	N1-[3,5-di(trifluoromethyl)phenyl]-3-(3-thienyl)acrylamide	C15 H9 F6 N O S	365.033	1.411	366.04
Com_5707_pos	3-[1-(dimethylamino)-1H-pyrrol-2-yl]-2-(2-furylcarbonyl)acrylonitrile	C14 H13 N3 O2	293.055	1.334	294.062
Com_5710_pos	2-phenyl-4H-furo[2,3-h]chromen-4-one	C17 H10 O3	262.067	1.326	263.074
Com_5774_pos	WLH	C23 H30 N6 O4	436.229	5.427	437.236
Com_5776_pos	4-morpholino-6-phenylthieno[2,3-d]pyrimidine	C16 H15 N3 O S	319.073	5.451	320.081
Com_5816_pos	2-Methoxyestrone	C19 H24 O3	300.169	5.765	301.176	Lipids and lipid-like molecules	Steroids and steroid derivatives	Estrane steroids	Estrogens and derivatives
Com_5826_pos	2-(2-amino-3-methylbutanamido)-3-phenylpropanoic acid	C14 H20 N2 O3	264.148	5.416	265.155
Com_5843_pos	KMH	C17 H30 N6 O4 S	396.193	6.786	397.201
Com_5844_pos	FKK	C21 H35 N5 O4	421.265	6.646	422.272
Com_5854_pos	D-Phenylalanine	C9 H11 N O2	165.08	1.373	166.087	Organic acids and derivatives	Carboxylic acids and derivatives	Amino acids, peptides, and analogues	Phenylalanine and derivatives
Com_5895_pos	Dl-3-Hydroxy-kynurenine	C10 H12 N2 O4	224.08	1.349	225.087	Organic oxygen compounds	Organooxygen compounds	Carbonyl compounds	Alkyl-phenylketones
Com_5902_pos	2-(1-benzofuran-2-yl)-4H-chromen-4-one	C17 H10 O3	262.063	1.41	263.07
Com_5907_pos	D-Homocysteine	C4 H9 N O2 S	135.036	1.399	136.043	Organic acids and derivatives	Carboxylic acids and derivatives	Amino acids, peptides, and analogues	D-alpha-amino acids
Com_5980_pos	2-{[3-(2,3,4,5,6-pentamethylphenyl)prop-2-ynyl]oxy}tetrahydro-2H-pyran	C19 H26 O2	286.193	7.141	287.2
Com_6011_pos	5-[4-(tert-butyl)phenyl]-1,3,4-oxadiazole-2-thiol	C12 H14 N2 O S	234.083	5.62	235.09
Com_6056_pos	6,7,8-trimethoxy-2-(2-phenoxy-3-pyridyl)-4H-3,1-benzoxazin-4-one	C22 H18 N2 O6	444.077	11.036	445.084
Com_6061_pos	(1R,2R)-trans-N-Boc-1,2-cyclohexanediamine	C11 H22 N2 O2	214.168	5.988	215.176	Organic nitrogen compounds	Organonitrogen compounds	Cyclohexylamines	Cyclohexylamines
Com_6072_pos	Estrone	C18 H22 O2	287.192	8.072	288.199	Lipids and lipid-like molecules	Steroids and steroid derivatives	Estrane steroids	Estrogens and derivatives
Com_6083_pos	Heptadecanoic Acid	C17 H34 O2	292.24	8.618	293.247	Lipids and lipid-like molecules	Fatty Acyls	Fatty acids and conjugates	Long-chain fatty acids
Com_6110_pos	Neosaxitoxin	C10 H17 N7 O5	315.132	5.492	316.14	Phenylpropanoids and polyketides	Saxitoxins, gonyautoxins, and derivatives	Not available	Saxitoxins, gonyautoxins, and derivatives
Com_6119_pos	2-(1-adamantyl)-1-morpholinoethan-1-one	C16 H25 N O2	263.186	6.516	264.193
Com_6125_pos	3-phenyl-5-[3-(trifluoromethyl)-1H-pyrazol-1-yl]-1,2,4-thiadiazole	C12 H7 F3 N4 S	296.039	7.866	297.046
Com_6133_pos	Taurodeoxycholic Acid (sodium salt)	C26 H45 N O6 S	499.296	6.721	500.303
Com_6142_pos	PC (20:3/22:6)	C50 H82 N O8 P	855.577	10.9	856.584	Lipids and lipid-like molecules	Glycerophospholipids	Glycerophosphocholines	Phosphocholines
Com_6155_pos	Ethylmalonate	C5 H8 O4	132.043	1.376	133.05	Lipids and lipid-like molecules	Fatty Acyls	Fatty acids and conjugates	Branched fatty acids
Com_6158_pos	Vitamin B2	C17 H20 N4 O6	376.139	5.681	377.146	Organoheterocyclic compounds	Pteridines and derivatives	Alloxazines and isoalloxazines	Flavins
Com_6162_pos	ACar 22:3	C29 H52 N O4	477.382	8.734	478.389	Lipids and lipid-like molecules	Fatty Acyls	Fatty acid esters	Acyl carnitines
Com_6176_pos	5-[(8Z,11Z)-pentadeca-8,11-dien-1-yl]benzene-1,3-diol	C21 H32 O2	316.24	8.772	317.247
Com_6214_pos	PLK	C17 H32 N4 O4	356.243	1.36	357.25
Com_6262_pos	APK	C14 H26 N4 O4	356.206	4.888	357.213
Com_6263_pos	(2,6-dimethylmorpholino)(1-methyl-5-nitro-1H-pyrazol-4-yl)methanone	C11 H16 N4 O4	306.072	5.613	307.079
Com_6287_pos	2-acetamido-3-(4-methoxyphenyl)propanoic acid	C12 H15 N O4	237.1	5.314	238.107
Com_6335_pos	4-(cyclohexylmethyl)-6-(2-thienyl)-2,3-dihydropyridazin-3-one hydrate	C15 H18 N2 O S	296.101	2.38	297.108
Com_6385_pos	2-(14,15-Epoxyeicosatrienoyl) glycerol	C23 H38 O5	376.261	7.639	377.268	Lipids and lipid-like molecules	Glycerolipids	Monoradylglycerols	2-monoacylglycerols
Com_6397_pos	6-Deoxy-D-glucose	C6 H12 O5	164.068	6.444	165.076	Organic oxygen compounds	Organooxygen compounds	Carbohydrates and carbohydrate conjugates	Hexoses
Com_6412_pos	FNK	C19 H29 N5 O5	778.423	4.962	390.219
Com_6444_pos	N'-[6-(tert-butyl)thieno[3,2-d]pyrimidin-4-yl]-4-methylbenzohydrazide	C18 H20 N4 O S	724.23	5.276	363.122
Com_6448_pos	4-hydroxy-3-(3-methylbut-2-en-1-yl)benzoic acid	C12 H14 O3	206.094	6.171	207.102
Com_6481_pos	SM (d14:1/26:1)	C45 H89 N2 O6 P	784.645	11.75	785.653	Lipids and lipid-like molecules	Sphingolipids	Phosphosphingolipids	Phosphosphingolipids
Com_6483_pos	CKK	C15 H31 N5 O4 S	399.194	5.265	400.202
Com_6533_pos	4-morpholinobenzoic acid	C11 H13 N O3	207.09	5.74	208.097
Com_6536_pos	ethyl 3-amino-4-(methylamino)benzoate	C10 H14 N2 O2	194.106	5.646	195.114
Com_6539_pos	(1E,4E)-1,5-bis(4-methoxyphenyl)penta-1,4-dien-3-one	C19 H18 O3	316.106	4.945	317.113
Com_6542_pos	2-hydroxy-3,6-diphenylcyclohexyl acetate	C20 H22 O3	332.138	5.804	333.145
Com_6592_pos	7α-Hydroxytestosterone	C19 H28 O3	304.204	7.119	305.211	Lipids and lipid-like molecules	Steroids and steroid derivatives	Androstane steroids	Androgens and derivatives
Com_6593_pos	L-Carnitine	C7 H15 N O3	161.105	5.006	162.112	Organic nitrogen compounds	Organonitrogen compounds	Quaternary ammonium salts	Carnitines
Com_6622_pos	PE (19:1/19:1)	C43 H82 N O8 P	771.577	9.985	772.585	Lipids and lipid-like molecules	Glycerophospholipids	Glycerophosphoethanolamines	1-alkyl,2-acylglycerophosphoethanolamines
Com_6655_pos	1-(4-Methoxyphenyl)-2-propanone	C10 H12 O2	164.084	10.516	165.091
Com_6698_pos	Stearoyl Ethanolamide	C20 H41 N O2	327.314	7.87	328.321	Organic nitrogen compounds	Organonitrogen compounds	Amines	N-acylethanolamines
Com_6703_pos	Celestolide	C17 H24 O	244.183	7.274	245.19
Com_6709_pos	N2-Methylguanosine	C11 H15 N5 O5	297.108	4.84	298.115	Nucleosides, nucleotides, and analogues	Purine nucleosides	Not available	Purine nucleosides
Com_6725_pos	7-Methylguanosine	C11 H15 N5 O5	297.107	4.912	298.115	Nucleosides, nucleotides, and analogues	Purine nucleosides	Not available	Purine nucleosides
Com_6757_pos	EPK	C16 H28 N4 O6	394.186	5.187	395.192
Com_6785_pos	N-(9-oxodecyl)acetamide	C12 H23 N O2	235.157	7.76	236.165
Com_6816_pos	1-(4-bromophenyl)-2-phenylethan-1-one	C14 H11 Br O	223.119	5.761	224.126
Com_6820_pos	NQH	C15 H23 N7 O6	397.165	5.702	398.172
Com_6848_pos	Pyridoxal	C8 H9 N O3	167.058	1.95	168.066	Organoheterocyclic compounds	Pyridines and derivatives	Pyridine carboxaldehydes	Pyridoxals and derivatives
Com_6866_pos	WLK	C23 H35 N5 O4	427.255	5.122	428.263
Com_6872_pos	Muscone	C16 H30 O	238.229	9.725	239.237	Organic oxygen compounds	Organooxygen compounds	Carbonyl compounds	Cyclic ketones
Com_6873_pos	N-Acetyl-L-methionine	C7 H13 N O3 S	191.062	5.354	192.069	Organic acids and derivatives	Carboxylic acids and derivatives	Amino acids, peptides, and analogues	Methionine and derivatives
Com_6886_pos	5-Methyl-2-(4-methylphenyl)-2,4-dihydro-3H-pyrazol-3-one	C11 H12 N2 O	188.095	5.556	189.103
Com_6900_pos	Dioctyldimethylammonium chloride	C18 H39 N	269.308	7.886	270.316
Com_6905_pos	ERH	C17 H28 N8 O6	440.217	7.543	441.224
Com_6943_pos	Guggulsterone	C21 H28 O2	312.209	7.286	313.215	Lipids and lipid-like molecules	Steroids and steroid derivatives	Androstane steroids	Androgens and derivatives
Com_6951_pos	(5-methyl-3-isoxazolyl)[4-(5-propyl-2-pyrimidinyl)piperazino]methanone	C16 H21 N5 O2	315.175	5.312	316.182
Com_6954_pos	Leukotriene B4 Ethanolamide	C22 H37 N O4	401.257	5.916	402.264
Com_6992_pos	4-(3,4-dihydro-2H-1,5-benzodioxepin-7-yl)-4-oxobutanoic acid	C13 H14 O5	250.084	6.081	251.091
Com_7128_pos	Cysteinylglycine	C5 H10 N2 O3 S	178.041	1.978	179.049	Organic acids and derivatives	Carboxylic acids and derivatives	Amino acids, peptides, and analogues	Dipeptides
Com_7210_pos	Etiocholanolone	C19 H30 O2	272.214	7.756	273.222	Lipids and lipid-like molecules	Steroids and steroid derivatives	Androstane steroids	Androgens and derivatives
Com_7241_pos	SMK	C14 H28 N4 O5 S	728.37	5.056	365.192
Com_7248_pos	6-[(4-methylphenyl)sulfonyl]-6-azabicyclo[3.2.1]octane	C14 H19 N O2 S	287.094	4.77	288.102
Com_7286_pos	5-Methylcytosine	C5 H7 N3 O	125.059	1.382	126.066	Organoheterocyclic compounds	Diazines	Pyrimidines and pyrimidine derivatives	Hydroxypyrimidines
Com_7291_pos	1-methyl-N-(3-methyl-5-cinnolinyl)-1H-imidazole-4-sulfonamide	C13 H13 N5 O2 S	303.078	5.419	304.085
Com_7405_pos	Homocysteic acid	C4 H9 N O5 S	183.02	1.298	184.028	Organic acids and derivatives	Carboxylic acids and derivatives	Amino acids, peptides, and analogues	Alpha amino acids
Com_7418_pos	ACar 22:1	C29 H56 N O4	481.413	9.468	482.42	Lipids and lipid-like molecules	Fatty Acyls	Fatty acid esters	Acyl carnitines
Com_7443_pos	2-(Formylamino)Benzoic Acid	C8 H7 N O3	165.043	5.354	166.05
Com_7485_pos	1-(2-furyl)pentane-1,4-dione	C9 H10 O3	188.045	5.732	189.052
Com_7500_pos	Dehydroepiandrosterone (DHEA)	C19 H28 O2	288.209	9.298	289.216	Lipids and lipid-like molecules	Steroids and steroid derivatives	Androstane steroids	Androgens and derivatives
Com_7541_pos	2-Methoxybenzaldehyde	C8 H8 O2	136.05	1.235	137.057
Com_7586_pos	Tetrahydrofuran fentanyl-d5	C24 H25 [2]H5 N2 O2	383.267	6.483	384.274
Com_7594_pos	(4-methoxyphenyl)(4-nitrophenyl)methanone	C14 H11 N O4	257.07	5.969	258.077
Com_7606_pos	2-{[(4,5-dimethoxy-2-nitrophenethyl)imino]methyl}phenol	C17 H18 N2 O5	330.122	5.903	331.129
Com_7676_pos	Glu-Val-Phe	C19 H27 N3 O6	393.19	5.727	394.197	Organic acids and derivatives	Carboxylic acids and derivatives	Amino acids, peptides, and analogues	Oligopeptides
Com_7693_pos	2-(Dimethylamino)Guanosine	C12 H17 N5 O5	311.123	5.036	312.13	None	None	None	None
Com_7718_pos	3,4-dihydro-2H,6H-[1,3]thiazino[2,3-b]quinazolin-6-one	C11 H10 N2 O S	218.05	5.903	219.057
Com_7745_pos	Gly-Tyr-Ala	C14 H19 N3 O5	309.132	2.354	310.139	Organic acids and derivatives	Carboxylic acids and derivatives	Amino acids, peptides, and analogues	Oligopeptides
Com_7766_pos	PE (20:3/20:3)	C45 H78 N O8 P	791.54	10.084	792.547	Lipids and lipid-like molecules	Glycerophospholipids	Glycerophosphoethanolamines	1-alkyl,2-acylglycerophosphoethanolamines
Com_7819_pos	RNK	C16 H32 N8 O5	416.253	8.134	417.261
Com_7820_pos	L-Tryptophan	C11 H12 N2 O2	204.09	5.704	205.097	Organoheterocyclic compounds	Indoles and derivatives	Indolyl carboxylic acids and derivatives	Indolyl carboxylic acids and derivatives
Com_7822_pos	PAF C-16	C26 H54 N O7 P	523.365	10.662	524.372
Com_7832_pos	ethyl 5-[(2,1,3-benzoxadiazol-4-ylsulfonyl)amino]-2-piperidinobenzoate	C20 H22 N4 O5 S	452.115	3.95	453.122
Com_7834_pos	2-[5-(2-hydroxypropyl)oxolan-2-yl]propanoic acid	C10 H18 O4	224.103	6.063	225.11
Com_7844_pos	Fluprostenol serinol amide	C26 H36 F3 N O7	553.216	7.105	554.223	Lipids and lipid-like molecules	Fatty Acyls	Eicosanoids	Prostaglandins and related compounds
Com_7879_pos	WPH	C22 H26 N6 O4	420.196	7.951	421.204
Com_7940_pos	L-Kynurenine	C10 H12 N2 O3	208.085	5.654	209.092	Organic oxygen compounds	Organooxygen compounds	Carbonyl compounds	Alkyl-phenylketones
Com_7955_pos	PC (18:5e/15:1)	C41 H72 N O7 P	721.498	8.65	722.505	Lipids and lipid-like molecules	Glycerophospholipids	Glycerophosphocholines	Phosphocholines
Com_7973_pos	4-methoxy-6-(prop-2-en-1-yl)-2H-1,3-benzodioxole	C11 H12 O3	192.079	6.506	193.086
Com_8043_pos	ACar 24:5	C31 H52 N O4	501.382	8.578	502.389	Lipids and lipid-like molecules	Fatty Acyls	Fatty acid esters	Acyl carnitines
Com_8053_pos	PC (14:0e/5:0)	C27 H56 N O7 P	537.38	10.505	538.387	Lipids and lipid-like molecules	Glycerophospholipids	Glycerophosphocholines	Phosphocholines
Com_8068_pos	PC (16:2e/6:0)	C30 H58 N O7 P	575.395	10.673	576.401	Lipids and lipid-like molecules	Glycerophospholipids	Glycerophosphocholines	Phosphocholines
Com_8069_pos	4,7,8-trimethoxyfuro[2,3-b]quinoline	C14 H13 N O4	259.082	5.759	260.09
Com_8104_pos	Adenylosuccinic acid	C14 H18 N5 O11 P	463.074	4.843	464.081	Nucleosides, nucleotides, and analogues	Purine nucleotides	Purine ribonucleotides	Purine ribonucleoside monophosphates
Com_8111_pos	Methyltestosterone	C20 H30 O2	302.225	9.817	303.232	Lipids and lipid-like molecules	Steroids and steroid derivatives	Androstane steroids	Androgens and derivatives
Com_8130_pos	Ethyl chrysanthemumate	C12 H20 O2	196.146	10.069	197.153	Lipids and lipid-like molecules	Prenol lipids	Monoterpenoids	Monocyclic monoterpenoids
Com_8260_pos	DLK	C16 H30 N4 O6	187.108	1.377	188.116
Com_8287_pos	5α-Dihydrotestosterone glucuronide	C25 H38 O8	466.255	6.174	467.262	Lipids and lipid-like molecules	Steroids and steroid derivatives	Steroidal glycosides	Steroid glucuronide conjugates
Com_8299_pos	13,14-dihydro-15-keto Prostaglandin A2	C20 H30 O4	356.194	8.148	357.201	Lipids and lipid-like molecules	Fatty Acyls	Eicosanoids	Prostaglandins and related compounds
Com_8313_pos	PC (18:3e/3:0)	C29 H54 N O7 P	559.364	9.612	560.37	Lipids and lipid-like molecules	Glycerophospholipids	Glycerophosphocholines	Phosphocholines
Com_8377_pos	1-Methyladenosine	C11 H15 N5 O4	281.112	1.967	282.12	Nucleosides, nucleotides, and analogues	Purine nucleosides	Not available	Purine nucleosides
Com_8410_pos	Benzamidine	C7 H8 N2	120.069	5.221	121.076	Benzenoids	Benzene and substituted derivatives	Not available	Benzene and substituted derivatives
Com_8472_pos	2-(3,4-dihydroxyphenyl)acetamide	C8 H9 N O3	189.043	5.374	190.05
Com_8566_pos	Estradiol	C18 H24 O2	272.178	9.845	273.185	Lipids and lipid-like molecules	Steroids and steroid derivatives	Estrane steroids	Estrogens and derivatives
Com_8586_pos	(2E,4E)-N-(2-methylpropyl)deca-2,4-dienamide	C14 H25 N O	223.194	7.704	224.201
Com_8731_pos	Anacardic acid	C22 H36 O3	348.264	10.056	349.271	Benzenoids	Benzene and substituted derivatives	Benzoic acids and derivatives	Salicylic acids
Com_8816_pos	α-Hydroxyhippuric acid	C9 H9 N O4	195.053	5.584	196.06	Benzenoids	Benzene and substituted derivatives	Benzoic acids and derivatives	Hippuric acids
Com_8987_pos	1,6-dihydroxy-3-methoxy-8-methyl-9H-xanthen-9-one	C15 H12 O5	272.068	5.957	273.076
Com_9012_pos	Nicotinuric Acid	C8 H8 N2 O3	180.054	5.296	181.061	Organic acids and derivatives	Carboxylic acids and derivatives	Amino acids, peptides, and analogues	N-acyl-alpha amino acids
Com_9031_pos	PC (18:5e/2:0)	C28 H48 N O7 P	541.317	8.284	542.324	Lipids and lipid-like molecules	Glycerophospholipids	Glycerophosphocholines	Phosphocholines
Com_9079_pos	(2R)-2-[(2R,5S)-5-[(2S)-2-hydroxybutyl]oxolan-2-yl]propanoic acid	C11 H20 O4	198.123	5.917	199.13
Com_9103_pos	17beta-Trenbolone	C18 H22 O2	270.162	6.603	271.169
Com_9109_pos	DL-α-Tocopherol	C29 H50 O2	430.381	10.519	431.388	Lipids and lipid-like molecules	Prenol lipids	Quinone and hydroquinone lipids	Tocopherols
Com_9132_pos	4-[4-chloro-2-nitro-5-(1H-pyrrol-1-yl)phenyl]morpholine	C14 H14 Cl N3 O3	307.073	5.123	308.08
Com_9143_pos	thiamine phosphate	C12H18N4O4PS+	345.34	7.745	346.347	Organoheterocyclic compounds	Diazines	Pyrimidines and pyrimidine derivatives	Thiamine phosphates
Com_9160_pos	L-Tyrosinemethylester	C10 H13 N O3	195.09	5.167	196.097
Com_9178_pos	ACar 22:2	C29 H54 N O4	479.398	9.077	480.405	Lipids and lipid-like molecules	Fatty Acyls	Fatty acid esters	Acyl carnitines
Com_9290_pos	19-Nortestosterone	C18 H26 O2	274.191	6.648	275.199	Lipids and lipid-like molecules	Steroids and steroid derivatives	Estrane steroids	Estrogens and derivatives
Com_9309_pos	Leukotriene C4	C30 H47 N3 O9 S	625.302	6.7	626.309	Organic acids and derivatives	Carboxylic acids and derivatives	Amino acids, peptides, and analogues	Oligopeptides
Com_9324_pos	10-methoxy-4H-benzo[4,5]cyclohepta[b]thiophen-4-one	C14 H10 O2 S	242.041	5.317	243.048
Com_9347_pos	PC (16:0/16:1)	C40 H78 N O8 P	731.541	9.004	732.547	Lipids and lipid-like molecules	Glycerophospholipids	Glycerophosphocholines	Phosphocholines
Com_9353_pos	Pyridoxine	C8 H11 N O3	169.074	5.098	170.081	Organoheterocyclic compounds	Pyridines and derivatives	Pyridoxines	Pyridoxines
Com_9376_pos	4-[1-(dimethylamino)ethylidene]-2-phenyl-1,3-oxazol-5(4H)-one	C13 H14 N2 O2	230.106	5.436	231.113
Com_9377_pos	Homo-Gamma-Linolenic Acid (C20:3)	C20 H34 O2	306.256	10.916	307.263	Lipids and lipid-like molecules	Fatty Acyls	Fatty acids and conjugates	Long-chain fatty acids
Com_9463_pos	Gamma-Glu-Leu	C11 H20 N2 O5	260.137	4.069	261.145	Organic acids and derivatives	Carboxylic acids and derivatives	Amino acids, peptides, and analogues	Dipeptides
Com_9506_pos	Cyclopentyl fentanyl-d5	C25 H27 [2]H5 N2 O	381.287	6.848	382.295
Com_9528_pos	All trans retinal	C20 H28 O	284.214	7.404	285.221	Lipids and lipid-like molecules	Prenol lipids	Retinoids	Retinoids
Com_9542_pos	N~5~-(1,3,5-trimethyl-1H-pyrazol-4-yl)-1H-1,2,4-triazole-3,5-diamine	C8 H13 N7	207.124	5.683	208.131
Com_9546_pos	Milbemycin A4 oxime	C32 H45 N O7	537.313	6.567	538.32	Phenylpropanoids and polyketides	Macrolides and analogues	Milbemycins	Milbemycins
Com_9589_pos	cyclohexyl[4-(2-methoxyphenyl)piperidino]methanone	C19 H27 N O2	301.2	4.775	302.207
Com_9619_pos	nor-6α-Οxycodol	C17 H21 N O4	303.15	6.027	304.158	Benzenoids	Phenanthrenes and derivatives	Not available	Phenanthrenes and derivatives
Com_9645_pos	15(R)-15-Methyl prostaglandin A2	C21 H32 O4	330.217	8.686	331.224	Lipids and lipid-like molecules	Fatty Acyls	Eicosanoids	Prostaglandins and related compounds
Com_9680_pos	Testosterone	C19 H28 O2	288.209	7.985	289.216	Lipids and lipid-like molecules	Steroids and steroid derivatives	Androstane steroids	Androgens and derivatives
Com_9689_pos	7-(2-aminophenyl)heptanoic acid	C13 H19 N O2	221.139	5.88	222.147
Com_9717_pos	PC (18:1/18:2)	C44 H82 N O8 P	783.572	11.834	784.579	Lipids and lipid-like molecules	Glycerophospholipids	Glycerophosphocholines	Phosphocholines
Com_9787_pos	DL-3,4-Dihydroxyphenyl glycol	C8 H10 O4	170.058	5.505	171.065
Com_9803_pos	Cyclohexylsulfamate	C6 H13 N O3 S	179.062	1.462	180.069	Organic acids and derivatives	Sulfamic acid derivatives	Cyclamates	Cyclamates
Com_9808_pos	MMH	C16 H27 N5 O4 S2	417.155	5.387	418.162
Com_9828_pos	diethyl 2-{[2-(2-thienylcarbonyl)hydrazino]methylidene}malonate	C13 H16 N2 O5 S	350.034	4.836	351.041
Com_9842_pos	(2E)-6-hydroxy-2-methyl-6-(4-methylphenyl)hept-2-enoic acid	C15 H20 O3	270.122	4.96	271.129
Com_9844_pos	ACar 19:3	C26 H46 N O4	435.335	7.884	436.341	Lipids and lipid-like molecules	Fatty Acyls	Fatty acid esters	Acyl carnitines
Com_9850_pos	Tomatidine	C27 H45 N O2	415.345	9.216	416.352	Lipids and lipid-like molecules	Steroids and steroid derivatives	Steroidal alkaloids	Spirosolanes and derivatives
Com_9882_pos	2-Phenylpropionic acid	C9 H10 O2	150.068	5.733	168.102	Phenylpropanoids and polyketides	Phenylpropanoic acids	Not available	Phenylpropanoic acids
Com_9890_pos	Isopropyl myristate	C17 H34 O2	270.256	9.721	271.263	Lipids and lipid-like molecules	Fatty Acyls	Fatty acid esters	Fatty acid esters
Com_9925_pos	1-morpholino-3-(4-nitrophenoxy)propan-2-ol	C13 H18 N2 O5	282.12	5.434	283.127
Com_9997_pos	Tetramethylpyrazine	C8 H12 N2	136.1	5.959	137.107
Com_10005_pos	NADH	C21 H29 N7 O14 P2	665.125	4.694	333.57	Nucleosides, nucleotides, and analogues	(5'-&gt;5')-dinucleotides	Not available	(5'-&gt;5')-dinucleotides
Com_10036_pos	Meperidine-d5	C15 H16 [2]H5 N O2	252.188	7.608	253.195
Com_10042_pos	carbamazepine-d10	C15 H2 [2]H10 N2 O	246.158	4.88	247.165
Com_10071_pos	N-Acetyl-Asp-Glu	C11 H16 N2 O8	304.091	1.408	305.098	Organic acids and derivatives	Carboxylic acids and derivatives	Amino acids, peptides, and analogues	Dipeptides
Com_10088_pos	5-Hydroxyindole	C8 H7 N O	133.053	5.701	134.06	Organoheterocyclic compounds	Indoles and derivatives	Hydroxyindoles	Hydroxyindoles
Com_10146_pos	5-Hydroxytryptophan	C11 H12 N2 O3	220.085	5.077	221.092	Organoheterocyclic compounds	Indoles and derivatives	Tryptamines and derivatives	Serotonins
Com_10174_pos	6-methyl-4-(morpholinomethyl)-2H-chromen-2-one	C15 H17 N O3	259.124	6.045	260.132
Com_10181_pos	3-Methoxytyramine	C9 H13 N O2	167.095	5.727	168.102	Benzenoids	Phenols	Methoxyphenols	Methoxyphenols
Com_10285_pos	N-(2,5-diethoxy-4-morpholinophenyl)acetamide	C16 H24 N2 O4	308.177	6.135	309.185
Com_10308_pos	4-oxo-4-[(1-phenylethyl)amino]but-2-enoic acid	C12 H13 N O3	236.116	6.235	237.123
Com_10468_pos	NSI-189	C22 H30 N4 O	366.24	8.653	367.247	Organoheterocyclic compounds	Pyridines and derivatives	Pyridinecarboxylic acids and derivatives	Pyridinecarboxylic acids and derivatives
Com_10498_pos	Isotretinoin	C20 H28 O2	300.209	8.958	301.216	Lipids and lipid-like molecules	Prenol lipids	Retinoids	Retinoids
Com_10529_pos	N-Acetylmethionine	C7 H13 N O3 S	191.058	5.267	192.066	Organic acids and derivatives	Carboxylic acids and derivatives	Amino acids, peptides, and analogues	Methionine and derivatives
Com_10553_pos	17alpha-Hydroxyprogesterone	C21 H30 O3	330.22	6.264	331.227	Lipids and lipid-like molecules	Steroids and steroid derivatives	Pregnane steroids	Gluco/mineralocorticoids, progestogins and derivatives
Com_10567_pos	dihydrotachysterol	C28 H46 O	398.356	9.236	399.363	Lipids and lipid-like molecules	Steroids and steroid derivatives	Vitamin D and derivatives	Vitamin D and derivatives
Com_10575_pos	morphine-d3	C17 H16 [2]H3 N O3	288.151	5.565	289.158
Com_10599_pos	4-(methylthio)-6-phenyl-2-(3-pyridyl)pyrimidine-5-carbonitrile	C17 H12 N4 S	304.079	4.829	305.086
Com_10601_pos	3-ethoxy-5-(trifluoromethyl)pyridine-2-carboximidamide	C9 H10 F3 N3 O	233.075	1.371	234.082
Com_10745_pos	Sinapinic acid	C11 H12 O5	206.058	5.644	207.066	Phenylpropanoids and polyketides	Cinnamic acids and derivatives	Hydroxycinnamic acids and derivatives	Hydroxycinnamic acids
Com_10746_pos	Methyl dihydrojasmonate	C13 H22 O3	226.157	7.217	227.164	Lipids and lipid-like molecules	Fatty Acyls	Lineolic acids and derivatives	Jasmonic acids
Com_10765_pos	8-(1,2-dihydroxy-3-methylbut-3-en-1-yl)-7-methoxy-2H-chromen-2-one	C15 H16 O5	293.124	5.788	294.131
Com_10811_pos	TQH	C15 H24 N6 O6	384.175	8.856	385.182
Com_11007_pos	N4-(4-chloro-2,5-dimethoxyphenyl)morpholine-4-carbothioamide	C13 H17 Cl N2 O3 S	354.018	1.31	355.025
Com_11012_pos	N-Carbamyl-L-glutamicacid	C6 H10 N2 O5	190.059	1.33	191.067	Benzenoids	Benzene and substituted derivatives	Diphenylmethanes	Diphenylmethanes
Com_11041_pos	16-Heptadecyne-1,2,4-triol	C17 H32 O3	306.217	7.945	307.225	Lipids and lipid-like molecules	Fatty Acyls	Fatty alcohols	Long-chain fatty alcohols
Com_11087_pos	5-ethoxy-2-[(2,3,4,5,6-pentafluorobenzyl)thio]-1H-benzo[d]imidazole	C16 H11 F5 N2 O S	396.034	7.669	397.042
Com_11145_pos	3-(allylsulfanyl)-4-[4-(benzyloxy)phenyl]-5-methyl-4H-1,2,4-triazole	C19 H19 N3 O S	337.125	5.097	338.133
Com_11154_pos	DL-2-(acetylamino)-3-phenylpropanoic acid	C11 H13 N O3	224.116	5.336	225.124
Com_11195_pos	WKK	C23 H36 N6 O4	460.283	7.047	461.29
Com_11230_pos	3-(4-hydroxy-3-methoxyphenyl)propanoic acid	C10 H12 O4	213.1	5.727	214.107
Com_11260_pos	KQH	C17 H29 N7 O5	433.2	7.427	434.207
Com_11275_pos	1-adamantyl(piperidino)methanone	C16 H25 N O	247.194	7.667	248.201
Com_11297_pos	Ribulose-5-phosphate	C5 H11 O8 P	230.019	5.019	231.026	Organic oxygen compounds	Organooxygen compounds	Carbohydrates and carbohydrate conjugates	Pentose phosphates
Com_11306_pos	Isoproterenol	C11 H17 N O3	211.121	5.859	212.128	Benzenoids	Phenols	Benzenediols	Catechols
Com_11314_pos	ACar 19:2	C26 H48 N O4	437.35	8.205	438.358	Lipids and lipid-like molecules	Fatty Acyls	Fatty acid esters	Acyl carnitines
Com_11379_pos	PC (18:5e/22:6)	C48 H76 N O7 P	809.55	8.621	810.557	Lipids and lipid-like molecules	Glycerophospholipids	Glycerophosphocholines	Phosphocholines
Com_11410_pos	3-Methoxy prostaglandin F1α	C21 H38 O6	368.254	6.854	369.261	Lipids and lipid-like molecules	Fatty Acyls	Eicosanoids	Prostaglandins and related compounds
Com_11423_pos	1,7-bis(4-hydroxyphenyl)-5-methoxyheptan-3-one	C20 H24 O4	350.148	5.1	351.156
Com_11428_pos	N-{2-[(4-methylphenyl)thio]pyridin-3-yl}-2-phenylacetamide	C20 H18 N2 O S	334.112	5.489	335.12
Com_11465_pos	1-O-(3,4,5-Trimethoxybenzoyl)-beta-L-galactopyranose	C16 H22 O10	396.1	5.412	397.107
Com_11489_pos	methyl 3-(6-methylpyridin-2-yl)-2,2-diphenylpropanoate	C22 H21 N O2	331.157	5.485	332.164
Com_11514_pos	3-[(2-phenyl-1H-imidazol-4-yl)methylene]-1,3-dihydro-2H-indol-2-one	C18 H13 N3 O	287.102	5.845	288.109
Com_11536_pos	DPK	C15 H26 N4 O6	680.35	5.425	341.182
Com_11556_pos	Alternariol	C14 H10 O5	258.056	5.951	259.063	Phenylpropanoids and polyketides	Coumarins and derivatives	Not available	Coumarins and derivatives
Com_11576_pos	NKK	C16 H32 N6 O5	388.243	6.213	389.25
Com_11662_pos	ACar 16:4	C23 H38 N O4	391.272	6.781	392.279	Lipids and lipid-like molecules	Fatty Acyls	Fatty acid esters	Acyl carnitines
Com_11669_pos	RPK	C17 H33 N7 O4	399.257	9.848	400.265
Com_11683_pos	ACar 21:3	C28 H50 N O4	463.366	8.429	464.374	Lipids and lipid-like molecules	Fatty Acyls	Fatty acid esters	Acyl carnitines
Com_11696_pos	KPK	C17 H33 N5 O4	371.253	1.135	186.634
Com_11737_pos	TPH	C15 H23 N5 O5	670.328	5.092	336.171
Com_11745_pos	YMK	C20 H32 N4 O5 S	462.191	5.044	463.198
Com_11814_pos	4-(allyloxy)-1,2-dihydroquinolin-2-one	C12 H11 N O2	201.079	5.435	202.086
Com_11834_pos	Pyrithioxin	C16 H20 N2 O4 S2	368.086	1.35	369.094	Organoheterocyclic compounds	Pyridines and derivatives	Methylpyridines	Methylpyridines
Com_11869_pos	NNK	C14 H26 N6 O6	187.096	1.361	188.103	Organic oxygen compounds	Organooxygen compounds	Carbonyl compounds	Aryl alkyl ketones
Com_11899_pos	Flunitrazepam-d3	C16 H9 [2]H3 F N3 O3	316.108	5.673	317.115
Com_11910_pos	PC (14:1e/2:0)	C24 H48 N O7 P	493.317	9.985	494.324	Lipids and lipid-like molecules	Glycerophospholipids	Glycerophosphocholines	Phosphocholines
Com_11932_pos	aminoimidazole carboxamide ribonucleotide	C9 H15 N4 O8 P	338.061	4.893	339.068
Com_11943_pos	N-[2-acetyl-5-(tert-butyl)-3-thienyl]-2-(propylsulfanyl)nicotinamide	C19 H24 N2 O2 S2	376.128	5.527	377.135
Com_11946_pos	3-(2-Naphthyl)-D-Alanine	C13 H13 N O2	215.095	5.901	216.102
Com_11950_pos	3,5-di(2-furylmethylidene)tetrahydro-2H-pyran-4-one	C15 H12 O4	256.07	5.151	257.077
Com_11972_pos	Cannabidiolic acid	C22 H30 O4	358.212	8.134	359.218	Benzenoids	Benzene and substituted derivatives	Benzoic acids and derivatives	Hydroxybenzoic acid derivatives
Com_12053_pos	NNH	C14 H21 N7 O6	383.15	5.679	384.157
Com_12152_pos	ACar 18:4	C25 H42 N O4	419.303	7.356	420.311	Lipids and lipid-like molecules	Fatty Acyls	Fatty acid esters	Acyl carnitines
Com_12167_pos	KKK	C18 H38 N6 O4	384.285	7.38	385.292
Com_12175_pos	3,5,7-trihydroxy-2-phenyl-4H-chromen-4-one	C15 H10 O5	270.053	5.835	271.061
Com_12196_pos	ACar 24:6	C31 H50 N O4	499.365	8.249	500.373	Lipids and lipid-like molecules	Fatty Acyls	Fatty acid esters	Acyl carnitines
Com_12210_pos	delta9-THC-d9	C21 H21 [2]H9 O2	323.282	7.905	324.289
Com_12230_pos	ethyl 4-[2-(3,4,5-trimethoxybenzylidene)hydrazino]benzoate	C19 H22 N2 O5	358.153	7.63	359.16
Com_12298_pos	4-methyl-5-oxo-2-pentyl-2,5-dihydrofuran-3-carboxylic acid	C11 H16 O4	212.103	5.929	213.11
Com_12307_pos	5,8-dihydroxy-10-methyl-5,8,9,10-tetrahydro-2H-oxecin-2-one	C10 H14 O4	180.076	5.939	181.083
Com_12612_pos	TLH	C16 H27 N5 O5	391.186	4.958	392.193
Com_12783_pos	Estriol	C18 H24 O3	305.199	5.881	306.207	Lipids and lipid-like molecules	Steroids and steroid derivatives	Estrane steroids	Estrogens and derivatives
Com_12863_pos	LPC 12:0	C20 H42 N O7 P	439.27	7.598	440.277	Lipids and lipid-like molecules	Glycerophospholipids	Glycerophosphocholines	Phosphocholines
Com_12911_pos	L-Thyroxine	C15 H11 I4 N O4	776.687	6.286	777.695	Organic acids and derivatives	Carboxylic acids and derivatives	Amino acids, peptides, and analogues	Phenylalanine and derivatives
Com_12972_pos	FRH	C21 H30 N8 O4	480.226	8.944	481.233
Com_13051_pos	cAMP	C10 H12 N5 O6 P	329.052	1.382	330.059	Nucleosides, nucleotides, and analogues	Purine nucleotides	Cyclic purine nucleotides	3',5'-cyclic purine nucleotides
Com_13054_pos	Nobiletin	C21 H22 O8	402.131	6.516	403.139	Phenylpropanoids and polyketides	Flavonoids	O-methylated flavonoids	8-O-methylated flavonoids
Com_13064_pos	HLK	C18 H32 N6 O4	396.249	4.758	397.256
Com_13179_pos	3-hydroxy-2-[5-nitro-2-(1-pyrrolidinyl)benzyl]propanenitrile	C14 H17 N3 O3	275.127	5.236	276.135
Com_13220_pos	2,6-Di-tert-butyl-1,4-benzoquinone	C14 H20 O2	220.145	6.585	221.152	Lipids and lipid-like molecules	Prenol lipids	Monoterpenoids	Monocyclic monoterpenoids
Com_13243_pos	3-Methoxycinnamic acid	C10 H10 O3	178.063	9.182	179.071	Phenylpropanoids and polyketides	Cinnamic acids and derivatives	Hydroxycinnamic acids and derivatives	Coumaric acids and derivatives
Com_13277_pos	3-hydroxy-1,5-diphenylpentan-1-one	C17 H18 O2	276.115	5.123	277.122
Com_13376_pos	5,7-dihydroxy-2-phenyl-4H-chromen-4-one	C15 H10 O4	254.058	6.656	255.065
Com_13393_pos	2-(3,4-dichlorophenyl)-2-azaspiro[4.4]nonane-1,3-dione	C14 H13 Cl2 N O2	297.029	5.648	298.036
Com_13454_pos	(6E)-7-(2H-1,3-benzodioxol-5-yl)-1-(piperidin-1-yl)hept-6-en-1-one	C19 H25 N O3	315.18	5.113	316.187
Com_13470_pos	2-{[2-(4-methylpiperazino)phenyl]methylene}hydrazine-1-carbothioamide	C13 H19 N5 S	299.119	5.909	300.126
Com_13506_pos	EKK	C17 H33 N5 O6	403.243	1.129	202.629
Com_13580_pos	Calcium D-Panthotenate	C18 H32 Ca N2 O10	476.169	5.126	477.175	Organic acids and derivatives	Carboxylic acids and derivatives	Amino acids, peptides, and analogues	Beta amino acids and derivatives
Com_13586_pos	2-ethoxy-6-({[5-(methylthio)-1,3,4-thiadiazol-2-yl]imino}methyl)phenol	C12 H13 N3 O2 S2	295.049	5.613	296.057
Com_13597_pos	Phe-Phe	C18 H20 N2 O3	312.147	9.648	313.154	Organic acids and derivatives	Carboxylic acids and derivatives	Amino acids, peptides, and analogues	Dipeptides
Com_13671_pos	N-[methyl(oxo)phenyl-lambda~6~-sulfanylidene]-N'-phenylurea	C14 H14 N2 O2 S	312.034	8.682	313.041
Com_13698_pos	All trans-Retinal	C20 H28 O	284.214	9.85	285.221	Lipids and lipid-like molecules	Prenol lipids	Retinoids	Retinoids
Com_13704_pos	1-Methylnicotinamide	C7 H8 N2 O	136.064	5.679	137.071	Organoheterocyclic compounds	Pyridines and derivatives	Pyridinecarboxylic acids and derivatives	Nicotinamides
Com_13708_pos	Terbutaline	C12 H19 N O3	225.137	5.715	226.144	Benzenoids	Phenols	Benzenediols	Resorcinols
Com_13847_pos	TLK	C16 H32 N4 O5	342.226	4.871	343.233
Com_13911_pos	N-cyclohexyl-2-[(5,8-dimethylquinolin-4-yl)oxy]-N-phenylacetamide	C25 H28 N2 O2	388.222	8.654	389.23
Com_13930_pos	N-allyl-2-(2-methyl-1-benzofuran-3-yl)acetamide	C14 H15 N O2	229.109	6.587	230.117
Com_13931_pos	LPC 15:1	C23 H46 N O7 P	479.302	8.476	480.31	Lipids and lipid-like molecules	Glycerophospholipids	Glycerophosphocholines	Phosphocholines
Com_14015_pos	Orlistat	C29 H53 N O5	533.354	7.914	534.361	Organic acids and derivatives	Carboxylic acids and derivatives	Amino acids, peptides, and analogues	Leucine and derivatives
Com_14134_pos	PC (17:2/17:2)	C42 H76 N O8 P	753.529	9.767	754.536	Lipids and lipid-like molecules	Glycerophospholipids	Glycerophosphocholines	Phosphocholines
Com_14190_pos	N-Acetyl-L-tyrosine	C11 H13 N O4	223.085	6.636	224.092	Organic acids and derivatives	Carboxylic acids and derivatives	Amino acids, peptides, and analogues	Tyrosine and derivatives
Com_14243_pos	Tangeritin	C20 H20 O7	372.12	6.824	373.128	Phenylpropanoids and polyketides	Flavonoids	O-methylated flavonoids	8-O-methylated flavonoids
Com_14324_pos	11-Oxoetiocholanolone	C19 H28 O3	286.193	10.498	287.2	Lipids and lipid-like molecules	Steroids and steroid derivatives	Androstane steroids	Androgens and derivatives
Com_14483_pos	Ethyl oleate	C20 H38 O2	310.287	8.666	311.294	Lipids and lipid-like molecules	Fatty Acyls	Fatty acid esters	Fatty acid esters
Com_14528_pos	(S)-Bromoenol lactone	C16 H13 Br O2	316.016	1.23	317.023	Benzenoids	Naphthalenes	Not available	Naphthalenes
Com_14562_pos	5-Methyl-dl-tryptophan	C12 H14 N2 O2	218.106	5.438	219.113	Organoheterocyclic compounds	Indoles and derivatives	Indolyl carboxylic acids and derivatives	Indolyl carboxylic acids and derivatives
Com_14566_pos	10-Nitrolinoleate	C18 H31 N O4	307.212	8.553	308.219	Lipids and lipid-like molecules	Fatty Acyls	Lineolic acids and derivatives	Lineolic acids and derivatives
Com_14633_pos	Methoxyacetyl fentanyl-d5	C22 H23 [2]H5 N2 O2	357.251	5.754	358.259
Com_14720_pos	geranyl pp	C10 H20 O7 P2	314.07	5.848	315.077	Lipids and lipid-like molecules	Prenol lipids	Isoprenoid phosphates	Isoprenoid phosphates
Com_14724_pos	N-(cyclopropylmethyl)-N'-phenylurea	C11 H14 N2 O	228.068	5.921	229.075
Com_14825_pos	Tetrahydroaldosterone	C21 H32 O5	364.225	6.073	365.232	Organoheterocyclic compounds	Oxepanes	Not available	Oxepanes
Com_14933_pos	2-{[methyl(2,3,4,5,6-pentahydroxyhexyl)amino]methylidene}malononitrile	C11 H17 N3 O5	288.14	8.875	289.148
Com_14941_pos	ACar 18:2	C25 H46 N O4	423.335	7.646	424.342	Lipids and lipid-like molecules	Fatty Acyls	Fatty acid esters	Acyl carnitines
Com_14988_pos	GRH	C14 H24 N8 O4	368.187	6.849	369.194
Com_15031_pos	ethyl 1-(4-acetyl-2-aminophenyl)piperidine-4-carboxylate	C16 H22 N2 O3	290.167	6.368	291.174
Com_15180_pos	4-decyl-3-hydroxy-5-oxooxolane-2,3-dicarboxylic acid	C16 H26 O7	352.151	5.442	353.158
Com_15268_pos	ACar 15:2	C22 H40 N O4	381.287	7.109	382.295	Lipids and lipid-like molecules	Fatty Acyls	Fatty acid esters	Acyl carnitines
Com_15277_pos	PC (18:0e/2:0)	C28 H58 N O7 P	551.395	11.075	552.403	Lipids and lipid-like molecules	Glycerophospholipids	Glycerophosphocholines	Phosphocholines
Com_15336_pos	ACar 17:2	C24 H44 N O4	409.319	7.661	410.326	Lipids and lipid-like molecules	Fatty Acyls	Fatty acid esters	Acyl carnitines
Com_15434_pos	11β-Hydroxyandrosterone	C19 H30 O3	306.219	6.619	307.226	Lipids and lipid-like molecules	Steroids and steroid derivatives	Androstane steroids	Androgens and derivatives
Com_15483_pos	(5E)-7-methylidene-10-oxo-4-(propan-2-yl)undec-5-enoic acid	C15 H24 O3	274.155	7.77	275.162
Com_15491_pos	Tyramine	C8 H11 N O	137.084	5.446	138.091	Benzenoids	Benzene and substituted derivatives	Phenethylamines	Phenethylamines
Com_15494_pos	1-(4-butylphenyl)-3-(dimethylamino)propan-1-one hydrochloride	C15 H23 N O	233.178	5.884	234.185
Com_15543_pos	SPH	C14 H21 N5 O5	678.319	5.279	340.167
Com_15583_pos	5-chloro-2,8-dimethyl-4-[(3-nitro-2-pyridyl)oxy]quinoline	C16 H12 Cl N3 O3	329.055	5.749	330.062
Com_15690_pos	4-Hexyloxyaniline	C12 H19 N O	193.147	5.442	194.154
Com_15695_pos	ACar 21:1	C28 H54 N O4	467.398	9.173	468.405	Lipids and lipid-like molecules	Fatty Acyls	Fatty acid esters	Acyl carnitines
Com_15721_pos	(+/-)-CP 47,497-C7-Hydroxy metabolite	C21 H34 O3	334.249	9.207	335.256	Benzenoids	Benzene and substituted derivatives	Cyclohexylphenols	Cyclohexylphenols
Com_15786_pos	DPH	C15 H21 N5 O6	367.147	5.22	368.155
Com_15817_pos	N-(5-acetamidopentyl)acetamide	C9 H18 N2 O2	208.122	5.516	209.129
Com_15821_pos	4-methoxy-6-[2-(4-methoxyphenyl)ethyl]-2H-pyran-2-one	C15 H16 O4	298.056	1.4	299.063
Com_15862_pos	ACar 21:2	C28 H52 N O4	465.382	8.903	466.389	Lipids and lipid-like molecules	Fatty Acyls	Fatty acid esters	Acyl carnitines
Com_15870_pos	tert-butyl N-[2-(benzylamino)-1-methyl-2-oxoethyl]carbamate	C15 H22 N2 O3	278.163	6.118	279.17
Com_15880_pos	Avocadyne 1-acetate	C19 H34 O4	308.233	10.208	309.24	Lipids and lipid-like molecules	Fatty Acyls	Fatty alcohols	Long-chain fatty alcohols
Com_16206_pos	3,4-Dihydroxyphenylpropionic acid	C9 H10 O4	164.047	7.226	165.055	Phenylpropanoids and polyketides	Phenylpropanoic acids	Not available	Phenylpropanoic acids
Com_16227_pos	N1-(2,3-dihydro-1,4-benzodioxin-2-ylmethyl)-2,2-dimethylpropanamide	C14 H19 N O3	249.14	5.947	250.147
Com_16280_pos	cis-4-Hydroxy-D-proline	C5 H9 N O3	131.059	2.906	132.066	Organic acids and derivatives	Carboxylic acids and derivatives	Amino acids, peptides, and analogues	Proline and derivatives
Com_16290_pos	Boldione	C19 H24 O2	284.177	6.608	285.185	Lipids and lipid-like molecules	Steroids and steroid derivatives	Androstane steroids	Androgens and derivatives
Com_16315_pos	Dl-2-Amino-3-phosphonopropionic acid	C3 H8 N O5 P	169.015	1.291	170.022
Com_16487_pos	XLR11 N-(2-fluoropentyl) isomer	C21 H28 F N O	329.22	7.475	330.228	Organoheterocyclic compounds	Indoles and derivatives	N-alkylindoles	N-alkylindoles
Com_16533_pos	Naratriptan	C17 H25 N3 O2 S	335.159	5.881	336.167
Com_16810_pos	Dihexylamine	C12 H27 N	185.214	6.229	186.222
Com_16979_pos	Bisphenol A	C15 H16 O2	228.115	7.585	229.123	Benzenoids	Benzene and substituted derivatives	Diphenylmethanes	Bisphenols
Com_17149_pos	Methanandamide	C23 H39 N O2	361.298	11.123	362.305	Lipids and lipid-like molecules	Fatty Acyls	Fatty amides	N-acyl amines
Com_169_pos	LSD-d3	C20 H22 [2]H3 N3 O	326.222	9.988	327.229
Com_172_pos	7-Ketolithocholic acid	C24 H38 O4	390.277	7.29	391.283	Lipids and lipid-like molecules	Steroids and steroid derivatives	Bile acids, alcohols and derivatives	Bile acids, alcohols and derivatives
Com_229_pos	Guanosine	C10 H13 N5 O5	283.092	3.538	284.099	Nucleosides, nucleotides, and analogues	Purine nucleosides	Not available	Purine nucleosides
Com_297_pos	L-Ascorbate	C6 H8 O6	176.032	1.667	177.04	Organoheterocyclic compounds	Dihydrofurans	Furanones	Butenolides
Com_304_pos	LPE 20:4	C25 H44 N O7 P	501.286	8.948	502.293	Lipids and lipid-like molecules	Glycerophospholipids	Glycerophosphoethanolamines	1-acyl-sn-glycero-3-phosphoethanolamines
Com_399_pos	N6-Succinyl Adenosine	C14 H17 N5 O8	383.108	5.087	384.115	Nucleosides, nucleotides, and analogues	Purine nucleosides	Not available	Purine nucleosides
Com_413_pos	MAG (18:3)	C21 H36 O4	352.261	10.674	353.268	Lipids and lipid-like molecules	Glycerolipids	Monoradylglycerols	Monoacylglycerols
Com_434_pos	LPE 18:1	C23 H46 N O7 P	479.301	9.574	480.308	Lipids and lipid-like molecules	Glycerophospholipids	Glycerophosphoethanolamines	1-acyl-sn-glycero-3-phosphoethanolamines
Com_439_pos	L-Cysteine-glutathione gisulfide	C13 H22 N4 O8 S2	426.088	1.376	427.096
Com_447_pos	LPE 18:0	C23 H48 N O7 P	481.317	10.196	482.324	Lipids and lipid-like molecules	Glycerophospholipids	Glycerophosphoethanolamines	1-acyl-sn-glycero-3-phosphoethanolamines
Com_470_pos	gamma-Glutamylleucine	C11 H20 N2 O5	260.138	5.424	261.145	Organic acids and derivatives	Carboxylic acids and derivatives	Amino acids, peptides, and analogues	Dipeptides
Com_511_pos	2-Arachidonyl Glycerol ether	C23 H40 O3	364.296	10.698	365.303	Lipids and lipid-like molecules	Endocannabinoids	Not available	Endocannabinoids
Com_603_pos	Linoleoyl ethanolamide	C20 H37 N O2	323.282	9.22	324.29	Organic nitrogen compounds	Organonitrogen compounds	Amines	N-acylethanolamines
Com_869_pos	L-Homocitrulline	C7 H15 N3 O3	189.111	1.377	190.119	Organic acids and derivatives	Carboxylic acids and derivatives	Amino acids, peptides, and analogues	L-alpha-amino acids
Com_930_pos	L-Glutamate	C5 H9 N O4	147.053	2.423	148.061	Organic acids and derivatives	Carboxylic acids and derivatives	Amino acids, peptides, and analogues	Glutamic acid and derivatives
Com_1068_pos	Docosahexaenoyl Ethanolamide	C24 H37 N O2	371.286	10.728	372.293	Organic nitrogen compounds	Organonitrogen compounds	Amines	N-acylethanolamines
Com_1106_pos	Homoarginine	C7 H16 N4 O2	188.127	1.312	189.135	Organic acids and derivatives	Carboxylic acids and derivatives	Amino acids, peptides, and analogues	L-alpha-amino acids
Com_1134_pos	N-Acetylneuraminic acid	C11 H19 N O9	331.088	1.351	332.095	Organic oxygen compounds	Organooxygen compounds	Carbohydrates and carbohydrate conjugates	N-acylneuraminic acids
Com_1180_pos	Asparagine	C4 H8 N2 O3	132.054	1.316	133.061	Organic acids and derivatives	Carboxylic acids and derivatives	Amino acids, peptides, and analogues	Asparagine and derivatives
Com_1318_pos	All-Trans-13,14-Dihydroretinol	C20 H32 O	288.245	9.995	289.252
Com_1614_pos	O-Phospho-L-serine	C3 H8 N O6 P	185.009	1.309	186.016	Organic acids and derivatives	Carboxylic acids and derivatives	Amino acids, peptides, and analogues	L-alpha-amino acids
Com_1637_pos	alpha-Ketoglutaric acid	C5 H6 O5	146.022	1.881	147.029	Organic acids and derivatives	Keto acids and derivatives	Gamma-keto acids and derivatives	Gamma-keto acids and derivatives
Com_1769_pos	6-Phosphogluconic acid	C6 H13 O10 P	276.025	1.418	277.032	None	None	None	None
Com_1785_pos	LPE 18:2	C23 H44 N O7 P	477.286	9.01	478.292	Lipids and lipid-like molecules	Glycerophospholipids	Glycerophosphoethanolamines	1-acyl-sn-glycero-3-phosphoethanolamines
Com_1944_pos	D-Glucosamine 6-phosphate	C6 H14 N O8 P	259.046	1.36	260.053	Organic oxygen compounds	Organooxygen compounds	Carbohydrates and carbohydrate conjugates	Hexose phosphates
Com_2126_pos	LPC 18:3	C26 H48 N O7 P	517.317	8.561	518.324	Lipids and lipid-like molecules	Glycerophospholipids	Glycerophosphocholines	Phosphocholines
Com_2133_pos	Creatine phosphate	C4 H10 N3 O5 P	211.036	1.344	212.043	Organic acids and derivatives	Carboxylic acids and derivatives	Amino acids, peptides, and analogues	Alpha amino acids and derivatives
Com_2165_pos	(3beta,9xi)-3-(beta-D-Glucopyranosyloxy)-14-hydroxycard-20(22)-enolide	C29 H44 O9	518.286	7.043	519.294
Com_2237_pos	D-Fructose 6-phosphate	C6 H13 O9 P	260.029	5.605	261.036
Com_2238_pos	5-Hydroxyindole-3-acetic acid	C10 H9 N O3	191.058	4.905	192.065	Organoheterocyclic compounds	Indoles and derivatives	Indolyl carboxylic acids and derivatives	Indole-3-acetic acid derivatives
Com_2365_pos	LPC 16:2	C24 H46 N O7 P	491.301	8.407	492.308	Lipids and lipid-like molecules	Glycerophospholipids	Glycerophosphocholines	Phosphocholines
Com_2366_pos	gamma-Glutamylmethionine	C10 H18 N2 O5 S	278.094	4.989	279.101	Organic acids and derivatives	Carboxylic acids and derivatives	Amino acids, peptides, and analogues	Dipeptides
Com_2477_pos	alpha-Farnesene	C15 H24	204.188	10.67	205.195	Lipids and lipid-like molecules	Prenol lipids	Sesquiterpenoids	Sesquiterpenoids
Com_2480_pos	(5-L-Glutamyl)-L-Amino Acid	C8 H14 N2 O5	218.09	1.384	219.098	Organic acids and derivatives	Carboxylic acids and derivatives	Amino acids, peptides, and analogues	N-acyl-alpha amino acids
Com_2603_pos	Oxaceprol	C7 H11 N O4	173.069	1.383	174.076	Organic acids and derivatives	Carboxylic acids and derivatives	Amino acids, peptides, and analogues	Proline and derivatives
Com_2667_pos	N-Acetylglycine	C4 H7 N O3	117.043	1.417	118.05	Organic acids and derivatives	Carboxylic acids and derivatives	Amino acids, peptides, and analogues	N-acyl-alpha amino acids
Com_2718_pos	L-Hydroxyproline	C5 H9 N O3	131.058	1.368	263.124	Organic acids and derivatives	Carboxylic acids and derivatives	Amino acids, peptides, and analogues	Proline and derivatives
Com_2766_pos	Ala-Ile	C9 H18 N2 O3	202.132	5.206	203.139	Organic acids and derivatives	Carboxylic acids and derivatives	Amino acids, peptides, and analogues	Dipeptides
Com_2768_pos	LPE 20:1	C25 H50 N O7 P	507.333	10.402	508.341	Lipids and lipid-like molecules	Glycerophospholipids	Glycerophosphoethanolamines	1-acyl-sn-glycero-3-phosphoethanolamines
Com_2814_pos	Tetrahydrocorticosterone	C21 H34 O4	367.272	6.786	368.279	Lipids and lipid-like molecules	Steroids and steroid derivatives	Hydroxysteroids	21-hydroxysteroids
Com_2822_pos	5-Methyluridine	C10 H14 N2 O6	258.085	2.275	259.092	Nucleosides, nucleotides, and analogues	Pyrimidine nucleosides	Not available	Pyrimidine nucleosides
Com_2867_pos	Adenosine 5'-monophosphate	C10 H14 N5 O7 P	309.107	1.37	348.071	Nucleosides, nucleotides, and analogues	Purine nucleotides	Purine ribonucleotides	Purine ribonucleoside monophosphates
Com_2975_pos	Adenine	C5 H5 N5	135.055	1.386	136.062	Organoheterocyclic compounds	Imidazopyrimidines	Purines and purine derivatives	6-aminopurines
Com_3203_pos	13(S)-HOTrE	C18 H30 O3	294.219	8.521	295.227	Lipids and lipid-like molecules	Fatty Acyls	Lineolic acids and derivatives	Lineolic acids and derivatives
Com_3246_pos	LPE 16:1	C21 H42 N O7 P	451.27	8.717	452.278	Lipids and lipid-like molecules	Glycerophospholipids	Glycerophosphoethanolamines	1-acyl-sn-glycero-3-phosphoethanolamines
Com_3375_pos	Neopterin	C9 H11 N5 O4	253.08	1.38	254.087	Organoheterocyclic compounds	Pteridines and derivatives	Pterins and derivatives	Biopterins and derivatives
Com_3448_pos	S-Adenosylhomocysteine	C14 H20 N6 O5 S	384.122	1.384	385.13	Nucleosides, nucleotides, and analogues	5'-deoxyribonucleosides	5'-deoxy-5'-thionucleosides	5'-deoxy-5'-thionucleosides
Com_3825_pos	Undecanedioic acid	C11 H20 O4	216.136	5.875	217.144	Lipids and lipid-like molecules	Fatty Acyls	Fatty acids and conjugates	Medium-chain fatty acids
Com_3951_pos	Gly-Tyr	C11 H14 N2 O4	238.095	3.513	239.102	Organic acids and derivatives	Carboxylic acids and derivatives	Amino acids, peptides, and analogues	Peptides
Com_4036_pos	L-Cysteinesulfinic acid	C3 H7 N O4 S	153.01	1.429	154.017	Organic acids and derivatives	Carboxylic acids and derivatives	Amino acids, peptides, and analogues	L-alpha-amino acids
Com_4126_pos	Carnosine	C9 H14 N4 O3	226.107	1.297	227.114	Organic acids and derivatives	Peptidomimetics	Hybrid peptides	Hybrid peptides
Com_4579_pos	L-Saccharopine	C11 H20 N2 O6	276.132	1.383	259.129	Organic acids and derivatives	Carboxylic acids and derivatives	Amino acids, peptides, and analogues	Glutamic acid and derivatives
Com_4656_pos	Methyldopa	C10 H13 N O4	211.085	5.755	212.092	Phenylpropanoids and polyketides	Phenylpropanoic acids	Not available	Phenylpropanoic acids
Com_4673_pos	Porphobilinogen	C10 H14 N2 O4	226.095	1.383	227.103	Organic nitrogen compounds	Organonitrogen compounds	Amines	Aralkylamines
Com_4724_pos	Asp-glu	C9 H14 N2 O7	262.08	1.385	263.087	Organic acids and derivatives	Carboxylic acids and derivatives	Amino acids, peptides, and analogues	Dipeptides
Com_5156_pos	Bilirubin	C33 H36 N4 O6	584.264	6.039	585.271	Organoheterocyclic compounds	Tetrapyrroles and derivatives	Bilirubins	Bilirubins
Com_5270_pos	Boc-beta-cyano-L-alanine	C9 H14 N2 O4	214.095	1.385	215.103	Organic acids and derivatives	Carboxylic acids and derivatives	Amino acids, peptides, and analogues	Alpha amino acids and derivatives
Com_5337_pos	12-oxo Phytodienoic Acid	C18 H28 O3	292.204	6.716	293.211	Lipids and lipid-like molecules	Fatty Acyls	Eicosanoids	Prostaglandins and related compounds
Com_5565_pos	2-Phenylglycine	C8 H9 N O2	151.064	1.331	152.071	Organic acids and derivatives	Carboxylic acids and derivatives	Amino acids, peptides, and analogues	Alpha amino acids
Com_6057_pos	LPC 16:3	C24 H44 N O7 P	489.285	7.932	490.292	Lipids and lipid-like molecules	Glycerophospholipids	Glycerophosphocholines	Phosphocholines
Com_6273_pos	Propionyl-L-carnitine	C10 H19 N O4	217.131	5.27	218.139	Lipids and lipid-like molecules	Fatty Acyls	Fatty acid esters	Acyl carnitines
Com_6338_pos	lipoamide	C8 H15 N O S2	205.059	1.368	206.066	Organoheterocyclic compounds	Dithiolanes	Lipoamides	Lipoamides
Com_6470_pos	S-Lactoylglutathione	C13 H21 N3 O8 S	379.105	3.552	380.112	Organic acids and derivatives	Carboxylic acids and derivatives	Amino acids, peptides, and analogues	Oligopeptides
Com_7026_pos	LPE 22:3	C27 H50 N O7 P	531.333	10.184	532.34	Lipids and lipid-like molecules	Glycerophospholipids	Glycerophosphoethanolamines	1-acyl-sn-glycero-3-phosphoethanolamines
Com_7109_pos	Ala-Leu	C9 H18 N2 O3	202.132	4.816	203.139	Organic acids and derivatives	Carboxylic acids and derivatives	Amino acids, peptides, and analogues	Dipeptides
Com_7328_pos	P-Aminohippuric Acid	C9 H10 N2 O3	194.069	5.171	195.077	Benzenoids	Benzene and substituted derivatives	Benzoic acids and derivatives	Hippuric acids
Com_7399_pos	L-Alanyl-L-Lysine	C9 H19 N3 O3	217.143	1.171	218.15	Organic acids and derivatives	Carboxylic acids and derivatives	Amino acids, peptides, and analogues	Dipeptides
Com_7946_pos	Nicotinate ribonucleoside	C11 H13 N O6	255.074	4.921	256.082	Organic oxygen compounds	Organooxygen compounds	Carbohydrates and carbohydrate conjugates	Glycosylamines
Com_8170_pos	Dehydroepiandrosterone	C19 H28 O2	288.209	6.763	289.216	Lipids and lipid-like molecules	Steroids and steroid derivatives	Androstane steroids	Androgens and derivatives
Com_8403_pos	Panthenol	C9 H19 N O4	205.132	5.135	206.139	Lipids and lipid-like molecules	Fatty Acyls	Fatty amides	N-acyl amines
Com_8897_pos	Anserine	C10 H16 N4 O3	240.122	1.34	241.129	Organic acids and derivatives	Peptidomimetics	Hybrid peptides	Hybrid peptides
Com_10446_pos	1-Methylguanosine	C11 H15 N5 O5	297.107	1.393	298.115	Nucleosides, nucleotides, and analogues	Purine nucleosides	Not available	Purine nucleosides
Com_11518_pos	N4-Acetylcytidine	C11 H15 N3 O6	285.096	4.968	286.103	Nucleosides, nucleotides, and analogues	Pyrimidine nucleosides	Not available	Pyrimidine nucleosides
Com_12526_pos	Lysopc 18:3	C26 H48 N O7 P	517.316	9.777	518.324
Com_12563_pos	LPE 19:0	C24 H50 N O7 P	495.333	10.623	496.34	Lipids and lipid-like molecules	Glycerophospholipids	Glycerophosphoethanolamines	1-acyl-sn-glycero-3-phosphoethanolamines
Com_12923_pos	2-(acetylamino)-3-(1H-indol-3-yl)propanoic acid	C13 H14 N2 O3	246.101	5.655	247.108
Com_14036_pos	methadone-d9	C21 H18 [2]H9 N O	318.267	6.149	319.274
Com_15345_pos	2-Methylbutyroylcarnitine	C12 H23 N O4	245.163	6.043	246.171	Lipids and lipid-like molecules	Fatty Acyls	Fatty acid esters	Acyl carnitines
