# Supplementary material for: Metabolomic and Transcriptomic Analyses Reveal the Potential Mechanisms of Dynamic Ovarian Development in Goats during Sexual Maturation
Source: Int J Mol Sci. 2024 Sep 13;25(18):9898. doi: 10.3390/ijms25189898 (PMC11432265; doi:10.3390/ijms25189898)
Supplement: Supplementary file 1 [file ijms-25-09898-s001.zip › Table S20.xlsx]

## Sheet: Sheet1
Table S20 The candidate hub genes from the yellow module based on kWithin values
Gene_id	kTotal	kWithin	kOut	kDiff
102173738	483.696	367.669	116.027	251.642
102169982	472.962	367.208	105.754	261.455
102185961	464.753	365.27	99.4829	265.787
102183596	476.29	364.752	111.538	253.214
100860834	462.005	364.316	97.689	266.627
102174251	458.435	364.283	94.1525	270.131
102180141	450.215	363.928	86.2875	277.64
102188635	478.261	362.885	115.376	247.509
102173131	452.698	362.552	90.1462	272.406
102172734	453.514	362.188	91.3263	270.862
102188205	455.951	362.076	93.8754	268.2
102172162	451.928	361.934	89.9936	271.941
102186893	482.278	361.865	120.413	241.452
102169880	492.417	361.862	130.556	231.306
100860869	452.857	361.345	91.5126	269.832
100861120	474.478	361.231	113.247	247.985
102184594	452.407	361.188	91.2198	269.968
102187294	457.548	361.088	96.4592	264.629
102170383	456.909	361.026	95.8834	265.142
102187232	453.46	360.967	92.4929	268.474
108637398	453.554	360.892	92.6623	268.23
100860785	453.868	360.701	93.1668	267.535
102171605	460.199	360.453	99.7464	260.706
102172496	453.896	360.087	93.8093	266.278
102174044	448.581	359.703	88.8772	270.826
100860924	448.666	359.634	89.0325	270.601
102188790	450.542	359.334	91.2085	268.126
102182174	446.417	359.263	87.1547	272.108
102180413	446.623	359.222	87.401	271.821
102168687	485.152	359.219	125.933	233.287
102174321	445.206	359.183	86.0226	273.161
102185525	473.065	359.058	114.008	245.05
102169889	500.223	358.944	141.279	217.665
102172105	450.888	358.606	92.2826	266.323
102187817	479.15	358.126	121.024	237.102
102185659	476.988	358.038	118.95	239.088
102182914	481.569	357.925	123.644	234.281
102173625	449.274	357.694	91.5797	266.114
100860907	456.808	357.688	99.1201	258.568
100861318	471.324	357.118	114.206	242.911
102175930	493.797	356.666	137.131	219.535
102172570	447.705	356.197	91.5073	264.69
102178475	442.74	355.896	86.8439	269.053
102173932	461.289	355.057	106.232	248.825
102168666	444.649	354.041	90.6078	263.433
102184608	466.673	353.757	112.916	240.841
102185344	431.619	353.723	77.8956	275.828
102168968	477.924	352.694	125.23	227.464
102179058	445.265	352.577	92.6874	259.89
108633292	468.723	351.505	117.218	234.287
