# Supplementary material for: Metabolomic and Transcriptomic Analyses Reveal the Potential Mechanisms of Dynamic Ovarian Development in Goats during Sexual Maturation
Source: Int J Mol Sci. 2024 Sep 13;25(18):9898. doi: 10.3390/ijms25189898 (PMC11432265; doi:10.3390/ijms25189898)
Supplement: Supplementary file 1 [file ijms-25-09898-s001.zip › Table S3.xlsx]

## Sheet: Sheet1
Table S3 The information of differentially accumulated metabolites (DAMs)
Comparison groups	Compound_ID	Name	FC	log2FC	Pvalue	ROC	VIP	Up.Down
D1 vs M2	Com_509_neg	2-Hydroxyvaleric acid	0.176955	-2.49855	5.98559e-08	1	2.74692	down
D1 vs M2	Com_15268_pos	ACar 15:2	0.406953	-1.29707	9.5088e-08	1	1.99063	down
D1 vs M2	Com_13847_pos	TLK	0.200082	-2.32134	4.29465e-07	1	2.30552	down
D1 vs M2	Com_1479_neg	DL-4-Hydroxyphenyllactic acid	0.280873	-1.83201	2.33877e-06	1	2.31614	down
D1 vs M2	Com_2040_pos	12,13-EODE	0.676733	-0.563342	4.42332e-06	0.98	1.2443	down
D1 vs M2	Com_1264_pos	4'-methyl Acetyl fentanyl-d5	0.450141	-1.15155	6.31762e-06	1	1.22537	down
D1 vs M2	Com_13054_pos	Nobiletin	0.0930389	-3.42602	7.97481e-06	1	3.10797	down
D1 vs M2	Com_9309_pos	Leukotriene C4	0.379199	-1.39897	9.72533e-06	0.98	1.98363	down
D1 vs M2	Com_729_pos	Leucylproline	0.389723	-1.35948	1.06505e-05	0.96	1.01541	down
D1 vs M2	Com_2059_pos	2-Arachidonoyl glycerol	0.463087	-1.11065	1.21678e-05	1	1.05164	down
D1 vs M2	Com_2356_neg	10-Hydroxydecanoic acid	0.559506	-0.837774	1.36175e-05	0.98	2.41035	down
D1 vs M2	Com_11662_pos	ACar 16:4	0.343397	-1.54205	1.57841e-05	0.97	1.71853	down
D1 vs M2	Com_7399_pos	L-Alanyl-L-Lysine	0.222596	-2.1675	1.79744e-05	1	1.63319	down
D1 vs M2	Com_130_pos	Valine	0.526531	-0.92541	2.00597e-05	0.98	2.0903	down
D1 vs M2	Com_634_neg	Dulcitol	0.323903	-1.62637	2.03879e-05	1	1.81833	down
D1 vs M2	Com_4552_pos	Cortisone	0.240283	-2.0572	2.21815e-05	1	1.95335	down
D1 vs M2	Com_409_neg	Linoleic Acid	0.652975	-0.6149	3.35806e-05	0.99	1.67792	down
D1 vs M2	Com_682_pos	Enrofloxacin	0.0070898	-7.14004	3.44174e-05	1	2.83163	down
D1 vs M2	Com_701_neg	15-OxoEDE	0.550033	-0.862411	3.5818e-05	0.96	1.07916	down
D1 vs M2	Com_2488_pos	Cys-Gly	0.101758	-3.29678	3.61318e-05	0.99	2.69528	down
D1 vs M2	Com_3307_neg	Methandrostenolone	0.503947	-0.988657	4.68674e-05	1	2.95982	down
D1 vs M2	Com_5172_pos	SM (d14:0/12:1)	0.124502	-3.00576	5.11702e-05	0.97	2.6134	down
D1 vs M2	Com_1489_neg	Prolylleucine	0.408206	-1.29263	5.1454e-05	0.97	1.02003	down
D1 vs M2	Com_11696_pos	KPK	0.157239	-2.66897	5.19547e-05	1	2.4418	down
D1 vs M2	Com_9290_pos	19-Nortestosterone	0.366211	-1.44925	5.47928e-05	0.98	2.02378	down
D1 vs M2	Com_8242_neg	Delta-Tridecalactone	0.398139	-1.32866	5.86674e-05	0.99	1.84143	down
D1 vs M2	Com_7169_neg	Prostaglandin J2	0.225483	-2.14891	6.37718e-05	1	3.09304	down
D1 vs M2	Com_728_neg	15(S)-HpETE	0.337921	-1.56524	6.78639e-05	0.96	1.29786	down
D1 vs M2	Com_7485_pos	1-(2-furyl)pentane-1,4-dione	0.195347	-2.35589	6.89062e-05	1	1.60148	down
D1 vs M2	Com_14243_pos	Tangeritin	0.119292	-3.06743	7.09468e-05	1	2.60481	down
D1 vs M2	Com_408_pos	Pipecolic acid	0.660148	-0.599138	9.27539e-05	1	1.44646	down
D1 vs M2	Com_374_pos	DL-Lysine	0.656198	-0.607796	9.59238e-05	1	1.48391	down
D1 vs M2	Com_3817_neg	Phenylglyoxylic acid	0.0705206	-3.82581	0.000111096	1	2.9154	down
D1 vs M2	Com_8403_pos	Panthenol	0.517782	-0.949582	0.000113862	0.94	1.49896	down
D1 vs M2	Com_277_neg	Uridine-5-diphosphoacetylgalactosamine	0.0646484	-3.95124	0.000120921	0.99	2.02601	down
D1 vs M2	Com_759_pos	Decanoylcarnitine	0.453471	-1.14092	0.000131043	0.95	1.03193	down
D1 vs M2	Com_4179_pos	ACar 7:0	0.507146	-0.979527	0.00017049	0.96	2.11433	down
D1 vs M2	Com_2766_pos	Ala-Ile	0.178849	-2.48319	0.000190679	0.95	2.16022	down
D1 vs M2	Com_178_neg	2-Hydroxycaproic acid	0.17793	-2.49062	0.000198698	1	2.12903	down
D1 vs M2	Com_1308_pos	4-Methylaminoantipyrine	0.212711	-2.23304	0.000244415	1	1.60641	down
D1 vs M2	Com_312_neg	3-Phenyllactic acid	0.196987	-2.34383	0.0002548	1	1.68563	down
D1 vs M2	Com_3019_pos	tert-Butyl N-[1-(aminocarbonyl)-3-methylbutyl]carbamate	0.202335	-2.30518	0.000256865	0.94	2.14691	down
D1 vs M2	Com_6790_neg	SM (d14:1/14:0)	0.17664	-2.50112	0.000265132	1	1.75515	down
D1 vs M2	Com_820_pos	D-Ala-D-Ala	0.541407	-0.885215	0.00028062	0.98	1.44269	down
D1 vs M2	Com_13243_pos	3-Methoxycinnamic acid	0.676014	-0.564876	0.000281664	0.94	1.73039	down
D1 vs M2	Com_10765_pos	8-(1,2-dihydroxy-3-methylbut-3-en-1-yl)-7-methoxy-2H-chromen-2-one	0.0677787	-3.88302	0.000328916	0.96	2.5095	down
D1 vs M2	Com_2006_neg	(±)8(9)-DiHET	0.457988	-1.12662	0.000331558	1	1.15007	down
D1 vs M2	Com_1232_pos	Muramic acid	0.604963	-0.725081	0.000331979	0.94	1.29162	down
D1 vs M2	Com_2764_neg	Cinnamic acid	0.194337	-2.36337	0.000391614	1	2.04156	down
D1 vs M2	Com_7128_pos	Cysteinylglycine	0.441506	-1.17949	0.000405383	0.9	1.23339	down
D1 vs M2	Com_655_neg	(±)9-HpODE	0.683499	-0.548988	0.000469693	0.89	1.2437	down
D1 vs M2	Com_6408_neg	Rifampicin	0.0456163	-4.45431	0.000480529	0.88	3.05588	down
D1 vs M2	Com_4652_pos	N-acetyl-L-ornithine	0.19705	-2.34336	0.000488756	0.92	2.15299	down
D1 vs M2	Com_1655_neg	(±)18-HEPE	0.561943	-0.831504	0.00051615	0.95	1.10564	down
D1 vs M2	Com_5270_pos	Boc-beta-cyano-L-alanine	0.707042	-0.500132	0.000521922	0.94	1.22327	down
D1 vs M2	Com_9463_pos	Gamma-Glu-Leu	0.330909	-1.5955	0.00055965	0.95	1.38866	down
D1 vs M2	Com_1351_pos	9-Oxo-ODE	0.756253	-0.403058	0.000604455	0.95	1.01773	down
D1 vs M2	Com_835_neg	N-Acetyl-1-aspartylglutamic acid	0.152785	-2.71043	0.000623086	1	2.63625	down
D1 vs M2	Com_7745_pos	Gly-Tyr-Ala	0.403176	-1.31052	0.000710096	0.89	1.12624	down
D1 vs M2	Com_823_neg	Tyrosine	0.594455	-0.750361	0.000760599	0.91	1.31775	down
D1 vs M2	Com_309_neg	D(+)-Phenyllactic acid	0.223575	-2.16117	0.000771539	1	1.71979	down
D1 vs M2	Com_500_neg	Thromboxane B1	0.458515	-1.12496	0.000781719	0.86	1.09654	down
D1 vs M2	Com_9353_pos	Pyridoxine	0.68762	-0.540316	0.000802067	0.93	1.47459	down
D1 vs M2	Com_10746_pos	Methyl dihydrojasmonate	0.709514	-0.495097	0.00080506	0.91	1.33148	down
D1 vs M2	Com_2698_neg	Uridine monophosphate (UMP)	0.349292	-1.51749	0.000820689	0.93	1.60938	down
D1 vs M2	Com_96_pos	Proline	0.615541	-0.700074	0.000824649	0.91	1.88304	down
D1 vs M2	Com_1659_pos	Thr-Leu	0.0786113	-3.66912	0.00087063	0.96	2.45684	down
D1 vs M2	Com_3170_pos	ACar 13:0	0.542228	-0.883028	0.00090206	0.88	1.39276	down
D1 vs M2	Com_5302_neg	Prostaglandin A3	0.177582	-2.49344	0.000934424	1	2.95042	down
D1 vs M2	Com_5628_neg	Chrysin	0.379088	-1.3994	0.000968114	0.89	1.19387	down
D1 vs M2	Com_825_pos	2-Phenylacetamide	0.623648	-0.681197	0.00116953	0.91	1.41313	down
D1 vs M2	Com_7109_pos	Ala-Leu	0.139927	-2.83726	0.00118649	0.98	2.45613	down
D1 vs M2	Com_11007_pos	N4-(4-chloro-2,5-dimethoxyphenyl)morpholine-4-carbothioamide	0.213995	-2.22435	0.00121516	0.97	2.84745	down
D1 vs M2	Com_80_pos	2-Hydroxycinnamic acid	0.651112	-0.619023	0.00123611	0.89	1.32424	down
D1 vs M2	Com_8090_pos	3-(2-methylpropyl)-octahydropyrrolo[1,2-a]pyrazine-1,4-dione	0.627744	-0.671751	0.00130258	0.9	1.78819	down
D1 vs M2	Com_1170_pos	(+/-)12(13)-DiHOME	0.799302	-0.323188	0.0013288	0.91	1.24476	down
D1 vs M2	Com_818_neg	Uridine diphosphate glucose	0.313656	-1.67274	0.00148381	0.91	1.26016	down
D1 vs M2	Com_1492_pos	β-Nicotinamide mononucleotide	0.288149	-1.79511	0.00149314	0.88	1.61577	down
D1 vs M2	Com_3248_pos	Cholecalciferol	0.0843844	-3.56688	0.00151514	0.93	1.52425	down
D1 vs M2	Com_5826_pos	2-(2-amino-3-methylbutanamido)-3-phenylpropanoic acid	0.184304	-2.43984	0.00164792	0.88	2.16355	down
D1 vs M2	Com_5483_neg	N1-(3-amino-4-chlorophenyl)-2-[2,4-di(tert-pentyl)phenoxy]acetamide	0.135614	-2.88242	0.00168743	0.85	1.7967	down
D1 vs M2	Com_3404_pos	INK	0.106351	-3.23309	0.00186213	0.9	2.34334	down
D1 vs M2	Com_3520_pos	ACar 10:1	0.555742	-0.847514	0.00193485	0.87	1.04905	down
D1 vs M2	Com_2257_pos	L-serine	0.521526	-0.939189	0.00195937	0.86	1.4844	down
D1 vs M2	Com_454_pos	2-Aminoadipic acid	0.594186	-0.751014	0.00206738	0.85	1.25386	down
D1 vs M2	Com_1101_neg	N-Methylglutamic acid	0.435392	-1.19961	0.0021236	0.9	1.82106	down
D1 vs M2	Com_90_pos	L-Tyrosine	0.662799	-0.593356	0.00232325	0.87	1.2183	down
D1 vs M2	Com_5002_pos	Norbutorphanol	0.0965621	-3.3724	0.00233271	0.9	2.59457	down
D1 vs M2	Com_716_pos	Hypotaurine	0.528856	-0.919054	0.00233547	0.88	1.02104	down
D1 vs M2	Com_7732_neg	Tyr-Tyr	0.0852509	-3.55214	0.00234028	0.91	2.71118	down
D1 vs M2	Com_6445_neg	Feruloyl Putrescine	0.191013	-2.38825	0.00238815	0.84	2.14508	down
D1 vs M2	Com_10146_pos	5-Hydroxytryptophan	0.350243	-1.51357	0.00240715	0.87	1.82183	down
D1 vs M2	Com_1575_pos	Monolaurin	0.375773	-1.41207	0.00253441	0.89	1.46607	down
D1 vs M2	Com_4512_pos	Ethyl paraben	0.545956	-0.873144	0.00276713	1	1.83217	down
D1 vs M2	Com_13179_pos	3-hydroxy-2-[5-nitro-2-(1-pyrrolidinyl)benzyl]propanenitrile	0.167616	-2.57676	0.00291698	0.99	2.55903	down
D1 vs M2	Com_2588_neg	Nicotinamide adenine dinucleotide	0.29963	-1.73875	0.00295511	0.86	1.0389	down
D1 vs M2	Com_417_neg	Υ-Aminobutyric acid (GABA)	0.698755	-0.517142	0.00297443	0.82	1.07615	down
D1 vs M2	Com_6900_pos	Dioctyldimethylammonium chloride	0.768314	-0.380232	0.00306397	0.93	1.78169	down
D1 vs M2	Com_1574_neg	Taurolithocholic acid	0.00837415	-6.89984	0.00319688	0.85	2.6581	down
D1 vs M2	Com_4123_pos	1,7-bis(4-hydroxyphenyl)heptan-3-one	0.424983	-1.23452	0.00323101	0.86	1.41688	down
D1 vs M2	Com_4452_pos	Nicotinamide N-oxide	0.539027	-0.89157	0.00325932	0.91	1.93559	down
D1 vs M2	Com_2612_neg	Gly-Ile	0.122926	-3.02414	0.0035128	0.85	2.26163	down
D1 vs M2	Com_6754_neg	Isobutyryl carnitine	0.526332	-0.925954	0.00388223	0.86	1.94358	down
D1 vs M2	Com_2993_pos	3-hydroxy-3-methylpentanedioic acid	0.729232	-0.45555	0.00390995	0.88	1.45315	down
D1 vs M2	Com_8104_pos	Adenylosuccinic acid	0.0686904	-3.86375	0.00400719	0.97	2.65803	down
D1 vs M2	Com_709_neg	α-D-Glucose-1,6-bisphosphate	0.128974	-2.95484	0.0040522	0.85	2.01229	down
D1 vs M2	Com_3722_neg	Inosine-5'-monophosphate (IMP)	0.258707	-1.95061	0.00416607	0.84	1.84674	down
D1 vs M2	Com_451_neg	Glycochenodeoxycholic Acid (sodium salt)	0.137577	-2.86169	0.00419929	0.84	1.38185	down
D1 vs M2	Com_11576_pos	NKK	0.470387	-1.08808	0.00420874	0.91	1.45455	down
D1 vs M2	Com_2600_pos	α-Aspartylphenylalanine	0.334142	-1.58147	0.00434298	0.89	1.60846	down
D1 vs M2	Com_1473_pos	D-Raffinose	0.0269792	-5.21201	0.0045727	0.82	2.56876	down
D1 vs M2	Com_338_pos	5-[(10Z)-14-(3,5-dihydroxyphenyl)tetradec-10-en-1-yl]benzene-1,3-diol	0.2618	-1.93346	0.00461283	0.89	2.26812	down
D1 vs M2	Com_11737_pos	TPH	0.16477	-2.60148	0.00467176	0.89	2.59815	down
D1 vs M2	Com_89_pos	L-(-)-Methionine	0.663932	-0.590893	0.00469348	0.84	1.13974	down
D1 vs M2	Com_77_pos	Inosine	0.746888	-0.421035	0.00476163	0.88	1.01585	down
D1 vs M2	Com_1954_neg	Gly-Phe	0.116837	-3.09743	0.00486925	0.81	1.96383	down
D1 vs M2	Com_9506_pos	Cyclopentyl fentanyl-d5	0.513274	-0.962198	0.00486971	0.84	1.43676	down
D1 vs M2	Com_2401_pos	Proline-hydroxyproline	0.693473	-0.528088	0.0049978	0.84	1.28078	down
D1 vs M2	Com_9828_pos	diethyl 2-{[2-(2-thienylcarbonyl)hydrazino]methylidene}malonate	0.218868	-2.19187	0.00517939	0.86	1.7144	down
D1 vs M2	Com_2433_neg	Ethylmalonic acid	0.539531	-0.890222	0.00525722	0.87	1.63789	down
D1 vs M2	Com_218_pos	Methionine	0.702649	-0.509124	0.0054505	0.85	1.03942	down
D1 vs M2	Com_1474_pos	Glycyl-L-leucine	0.628527	-0.669954	0.00571601	0.87	1.18862	down
D1 vs M2	Com_306_neg	3-Phosphoglyceric acid	0.0779859	-3.68064	0.00574613	0.88	2.02009	down
D1 vs M2	Com_25_neg	ethyl 3-cyano-2-hydroxy-6-phenylisonicotinate	0.689657	-0.536048	0.00612741	0.79	1.06823	down
D1 vs M2	Com_922_neg	17-AAG	0.206404	-2.27645	0.00612747	0.77	1.35737	down
D1 vs M2	Com_4999_neg	D-Fructose 1,6-bisphosphate	0.141271	-2.82346	0.00641051	0.89	1.82944	down
D1 vs M2	Com_13454_pos	(6E)-7-(2H-1,3-benzodioxol-5-yl)-1-(piperidin-1-yl)hept-6-en-1-one	0.390941	-1.35498	0.00657516	0.86	1.27707	down
D1 vs M2	Com_3951_pos	Gly-Tyr	0.366083	-1.44976	0.00670402	0.8	1.18805	down
D1 vs M2	Com_13506_pos	EKK	0.422075	-1.24443	0.00672098	0.87	1.35146	down
D1 vs M2	Com_8566_pos	Estradiol	0.635519	-0.653993	0.00701706	0.86	1.24129	down
D1 vs M2	Com_7820_pos	L-Tryptophan	0.201821	-2.30885	0.00712434	0.85	2.49794	down
D1 vs M2	Com_948_pos	2-{2-[4-(tert-butyl)phenyl]-4-hydroxy-1,3-thiazol-5-yl}acetic acid	0.69594	-0.522965	0.00728839	0.84	1.17576	down
D1 vs M2	Com_1338_pos	Phenylpropiolic acid	0.610112	-0.712854	0.00753989	0.83	1.37807	down
D1 vs M2	Com_2500_neg	Asp-Phe	0.267234	-1.90383	0.00798801	0.77	1.80211	down
D1 vs M2	Com_114_pos	Phosphocholine	0.341352	-1.55067	0.0082642	0.83	1.57656	down
D1 vs M2	Com_684_neg	O-Phosphorylethanolamine	0.216886	-2.20499	0.00831572	0.83	1.70748	down
D1 vs M2	Com_15786_pos	DPH	0.647654	-0.626705	0.00846636	0.86	1.04025	down
D1 vs M2	Com_1393_pos	Methionine sulfoxide	0.741971	-0.430565	0.00917237	0.83	1.05922	down
D1 vs M2	Com_15434_pos	11β-Hydroxyandrosterone	0.49539	-1.01336	0.00938344	0.91	1.59826	down
D1 vs M2	Com_16280_pos	cis-4-Hydroxy-D-proline	0.833114	-0.263415	0.00993828	0.82	1.06481	down
D1 vs M2	Com_13698_pos	All trans-Retinal	0.82532	-0.276975	0.0102023	0.82	1.03502	down
D1 vs M2	Com_9803_pos	Cyclohexylsulfamate	0.633858	-0.657769	0.0105384	0.82	1.03936	down
D1 vs M2	Com_883_pos	Hexanoylcarnitine	0.623874	-0.680674	0.0107037	0.81	1.17579	down
D1 vs M2	Com_2867_pos	Adenosine 5'-monophosphate	0.583244	-0.777829	0.011262	0.83	1.23223	down
D1 vs M2	Com_415_pos	Terephthalic Acid	0.208481	-2.26201	0.012498	0.88	2.39835	down
D1 vs M2	Com_12863_pos	LPC 12:0	0.472867	-1.08049	0.0129358	0.84	1.04253	down
D1 vs M2	Com_1537_neg	Levodopa	0.632067	-0.66185	0.0136342	0.81	1.28358	down
D1 vs M2	Com_174_neg	α-D-Mannose 1-phosphate	0.504184	-0.987977	0.0139005	0.79	1.3074	down
D1 vs M2	Com_702_pos	4-Hydroxybenzaldehyde	0.62899	-0.668892	0.0139987	0.78	1.43854	down
D1 vs M2	Com_8325_pos	Sodium [dodecanoyl(methyl)amino]acetate	0.513049	-0.962833	0.0147628	0.76	1.60846	down
D1 vs M2	Com_6886_pos	5-Methyl-2-(4-methylphenyl)-2,4-dihydro-3H-pyrazol-3-one	0.341627	-1.54951	0.015394	0.8	1.56733	down
D1 vs M2	Com_15721_pos	(+/-)-CP 47,497-C7-Hydroxy metabolite	0.657676	-0.60455	0.0154227	0.88	1.44774	down
D1 vs M2	Com_1193_pos	Phosphoethanolamine	0.253663	-1.97901	0.0154753	0.8	1.66576	down
D1 vs M2	Com_25_pos	L-Phenylalanine	0.749468	-0.416062	0.0157402	0.89	1.00893	down
D1 vs M2	Com_3344_pos	N-Methyldioctylamine	0.686977	-0.541666	0.0157654	0.93	1.77175	down
D1 vs M2	Com_14483_pos	Ethyl oleate	0.205832	-2.28046	0.017214	0.9	1.73961	down
D1 vs M2	Com_2329_pos	Bis(3,5,5-trimethylhexyl) phthalate	0.365924	-1.45039	0.0180792	0.86	1.90171	down
D1 vs M2	Com_3408_pos	Ne-(1-Carboxymethyl)-L-lysine	0.717875	-0.478196	0.0184469	0.81	1.10862	down
D1 vs M2	Com_272_neg	Erythronolactone	0.50083	-0.997608	0.0185729	0.76	1.13541	down
D1 vs M2	Com_1580_pos	Homotaurine	0.633674	-0.658187	0.0187958	0.81	1.06956	down
D1 vs M2	Com_4893_pos	Proscillaridin A	0.327618	-1.60992	0.0201182	0.78	1.05933	down
D1 vs M2	Com_2285_neg	Traumatic acid	0.662905	-0.593127	0.0210824	0.8	1.48261	down
D1 vs M2	Com_317_pos	DL-Arginine	0.633888	-0.6577	0.0216701	0.89	1.19872	down
D1 vs M2	Com_6133_pos	Taurodeoxycholic Acid (sodium salt)	0.230267	-2.11862	0.0217339	0.95	1.9145	down
D1 vs M2	Com_4190_neg	4-(octyloxy)benzoic acid	0.761317	-0.39343	0.0217662	0.82	1.21031	down
D1 vs M2	Com_781_neg	Phosphoenolpyruvic acid	0.271591	-1.88049	0.0227491	0.75	1.64813	down
D1 vs M2	Com_6703_pos	Celestolide	0.159292	-2.65025	0.0230653	0.84	1.13079	down
D1 vs M2	Com_7082_neg	1-(2,4-dihydroxyphenyl)-2-(3,5-dimethoxyphenyl)propan-1-one	0.0705329	-3.82556	0.0239102	0.84	1.79042	down
D1 vs M2	Com_8111_pos	Methyltestosterone	0.725415	-0.463121	0.0261975	0.77	1.0608	down
D1 vs M2	Com_377_pos	Taurocholic acid	0.550026	-0.862429	0.0267626	0.8	1.06323	down
D1 vs M2	Com_67_neg	Succinic acid	0.426267	-1.23017	0.028285	0.75	1.13581	down
D1 vs M2	Com_11972_pos	Cannabidiolic acid	0.684839	-0.546162	0.0288896	0.83	1.08722	down
D1 vs M2	Com_9890_pos	Isopropyl myristate	0.617404	-0.695713	0.0293383	0.75	1.13182	down
D1 vs M2	Com_1566_pos	Dl-Lanthionine	0.541178	-0.885824	0.0307592	0.77	1.01811	down
D1 vs M2	Com_4599_neg	N-Lauroylsarcosine	0.574989	-0.798395	0.0311546	0.76	1.19859	down
D1 vs M2	Com_1988_pos	5,6-Dihydroxyindole-2-Carboxylic Acid	0.738247	-0.437825	0.032172	0.77	1.07412	down
D1 vs M2	Com_1594_pos	4-hydroxy-6,7-diphenyl-5,6-dihydro-2H-pyrano[3,2-c]pyridine-2,5-dione	0.547543	-0.868957	0.0333334	0.77	1.05007	down
D1 vs M2	Com_7844_pos	Fluprostenol serinol amide	0.325878	-1.6176	0.033695	0.68	1.04019	down
D1 vs M2	Com_1685_pos	PC (14:0e/3:0)	0.286715	-1.80231	0.0337237	0.74	1.66155	down
D1 vs M2	Com_7946_pos	Nicotinate ribonucleoside	0.571445	-0.807312	0.0345296	0.72	1.35164	down
D1 vs M2	Com_112_pos	DL-Carnitine	0.694753	-0.525429	0.0347934	0.78	1.43524	down
D1 vs M2	Com_91_pos	Methyl palmitate	0.807232	-0.308944	0.0370261	0.79	1.25348	down
D1 vs M2	Com_1131_pos	4-(trifluoromethyl)nicotinic acid	0.565664	-0.821983	0.0372419	0.79	1.07778	down
D1 vs M2	Com_7832_pos	ethyl 5-[(2,1,3-benzoxadiazol-4-ylsulfonyl)amino]-2-piperidinobenzoate	0.443226	-1.17389	0.037986	0.75	1.37437	down
D1 vs M2	Com_4122_pos	(±)8-HEPE	0.485507	-1.04244	0.0405299	0.8	1.01387	down
D1 vs M2	Com_671_neg	Prostaglandin D2	26.9985	4.75481	2.65277e-09	1	2.42362	up
D1 vs M2	Com_2852_pos	8-Hydroxyquinoline	6.2854	2.652	1.77858e-08	1	2.47832	up
D1 vs M2	Com_1892_pos	Indole-3-acetic acid	15.7471	3.97702	1.8423e-07	1	3.01473	up
D1 vs M2	Com_161_pos	ACar 18:0	3.0234	1.59617	1.19352e-06	1	1.94025	up
D1 vs M2	Com_3557_neg	Salicylic acid	2.30427	1.20431	2.13207e-06	0.98	2.5746	up
D1 vs M2	Com_749_pos	ACar 20:1	3.38999	1.76128	2.62959e-06	1	1.98737	up
D1 vs M2	Com_7418_pos	ACar 22:1	5.08228	2.34548	8.4099e-06	1	2.16009	up
D1 vs M2	Com_2530_pos	Isoquinoline	9.20577	3.20254	1.22234e-05	1	2.88014	up
D1 vs M2	Com_3761_neg	3-(2,4-dichlorophenyl)pentanedioic acid	9.78841	3.29107	1.36016e-05	1	2.35242	up
D1 vs M2	Com_2091_pos	ACar 20:0	6.75227	2.75537	2.18971e-05	0.98	2.04318	up
D1 vs M2	Com_1111_neg	2-{2-[2,5-di(methoxycarbonyl)anilino]-2-oxoethoxy}acetic acid	21.2056	4.40637	2.51148e-05	1	2.30393	up
D1 vs M2	Com_4546_pos	ACar 19:0	2.29596	1.1991	3.08905e-05	0.98	1.44258	up
D1 vs M2	Com_10088_pos	5-Hydroxyindole	2.02641	1.01892	3.91503e-05	1	1.84033	up
D1 vs M2	Com_148_pos	Phenylacetylglycine	18.5266	4.21153	4.9588e-05	1	2.39273	up
D1 vs M2	Com_5404_neg	3-Chloro-L-tyrosine	6.24579	2.64289	0.000102708	0.99	2.04962	up
D1 vs M2	Com_9178_pos	ACar 22:2	3.27131	1.70987	0.000111132	0.98	2.02943	up
D1 vs M2	Com_1819_pos	Quinoline	7.93278	2.98783	0.000114033	1	2.69596	up
D1 vs M2	Com_119_neg	Taurochenodeoxycholic Acid (sodium salt)	4.89627	2.29168	0.000118616	1	2.05185	up
D1 vs M2	Com_15695_pos	ACar 21:1	4.06179	2.02212	0.000128221	0.96	1.71197	up
D1 vs M2	Com_4234_pos	1,3-dipyridin-3-ylpropane-1,3-dione	4.74275	2.24572	0.000139765	0.99	1.95305	up
D1 vs M2	Com_6263_pos	(2,6-dimethylmorpholino)(1-methyl-5-nitro-1H-pyrazol-4-yl)methanone	16.6344	4.0561	0.000184021	0.98	2.34585	up
D1 vs M2	Com_292_neg	3-Indoxyl sulphate	6.57589	2.71719	0.00023715	0.97	2.15607	up
D1 vs M2	Com_127_pos	Hippuric acid	14.1227	3.81994	0.000299488	0.94	2.09225	up
D1 vs M2	Com_1807_pos	N-Acetylornithine	2.04606	1.03285	0.000375009	0.92	1.23428	up
D1 vs M2	Com_1373_neg	2-Hydroxyhippuric acid	13.6002	3.76555	0.0004088	0.99	1.9139	up
D1 vs M2	Com_285_neg	LPE 22:4	1.87857	0.909638	0.000446522	0.93	1.12157	up
D1 vs M2	Com_7260_neg	2-Methylbutyl beta-D-glucopyranoside	5.98941	2.58241	0.000464372	0.91	1.81011	up
D1 vs M2	Com_316_neg	LPS 22:4	2.55543	1.35357	0.00053254	0.95	1.82788	up
D1 vs M2	Com_332_neg	3-Hydroxybutyric acid	2.18188	1.12557	0.00069018	0.88	2.07741	up
D1 vs M2	Com_2419_pos	PC (18:2/18:2)	1.70828	0.772544	0.000714305	0.91	1.93163	up
D1 vs M2	Com_3648_pos	N-(2-morpholinophenyl)-5-(phenylsulfonyl)-2-thiophenesulfonamide	1.97816	0.984162	0.000860881	0.91	1.29397	up
D1 vs M2	Com_1371_pos	DL-Stachydrine	2.18952	1.13062	0.000920215	0.93	1.88648	up
D1 vs M2	Com_5279_pos	15-epi Cloprostenol	25.7219	4.68493	0.00094848	0.98	2.24066	up
D1 vs M2	Com_939_pos	8-Aminooctanoic acid	2.57123	1.36246	0.00116555	0.97	2.01955	up
D1 vs M2	Com_439_pos	L-Cysteine-glutathione gisulfide	1.60291	0.680698	0.00126357	0.91	1.05672	up
D1 vs M2	Com_2344_neg	Capryloylglycine	3.33443	1.73744	0.00141338	0.88	1.86383	up
D1 vs M2	Com_7766_pos	PE (20:3/20:3)	2.43288	1.28267	0.00141501	0.87	1.27435	up
D1 vs M2	Com_373_neg	Glycodeoxycholic Acid (hydrate)	4.92613	2.30046	0.00179355	0.86	1.47687	up
D1 vs M2	Com_1644_pos	L-Cystine	4.45513	2.15547	0.00233032	0.86	1.58765	up
D1 vs M2	Com_2028_neg	Catechol	10.4991	3.3922	0.00253325	0.99	1.83743	up
D1 vs M2	Com_2501_neg	N1-(4-chlorophenyl)-2-cyano-4,4-dimethyl-3-oxopentanamide	19.4153	4.27912	0.00291592	0.98	1.95496	up
D1 vs M2	Com_4730_neg	LPA 22:5	2.2938	1.19774	0.00305814	0.9	1.68827	up
D1 vs M2	Com_2468_neg	LPA 20:4	1.93583	0.952951	0.00321376	0.92	1.40257	up
D1 vs M2	Com_6110_pos	Neosaxitoxin	4.02404	2.00864	0.00325946	0.85	1.74104	up
D1 vs M2	Com_8816_pos	α-Hydroxyhippuric acid	8.32437	3.05734	0.00451487	0.93	1.71067	up
D1 vs M2	Com_426_neg	LPS 20:4	1.90314	0.928378	0.00456858	0.87	1.55124	up
D1 vs M2	Com_10811_pos	TQH	1.91186	0.93498	0.00462387	0.89	1.36828	up
D1 vs M2	Com_1058_pos	1-Methylhistidine	3.33076	1.73585	0.00480811	0.88	1.5392	up
D1 vs M2	Com_1380_pos	o-Cresol	6.98822	2.80493	0.00482809	0.89	1.76285	up
D1 vs M2	Com_1081_neg	LPS 18:2	1.91202	0.935095	0.00526823	0.83	1.69521	up
D1 vs M2	Com_471_neg	LPS 22:5	1.7617	0.816968	0.00630535	0.79	1.15364	up
D1 vs M2	Com_5501_neg	5-Hydroxylysine	2.12238	1.08568	0.00680512	0.81	2.15993	up
D1 vs M2	Com_82_pos	PC (17:0/17:1)	2.13796	1.09623	0.00723505	0.9	1.46961	up
D1 vs M2	Com_1275_neg	PC (18:0/20:4)	2.35722	1.23709	0.00759399	0.85	1.21189	up
D1 vs M2	Com_4701_pos	Etaconazole	5.37428	2.42607	0.00767155	0.87	1.39868	up
D1 vs M2	Com_40_neg	Palmitic Acid	1.48688	0.572291	0.0079532	0.9	1.94029	up
D1 vs M2	Com_116_neg	LPG 22:4	1.73593	0.79571	0.00805209	0.82	1.18994	up
D1 vs M2	Com_1352_neg	N-Isobutyrylglycine	3.07275	1.61953	0.00816796	0.83	1.57724	up
D1 vs M2	Com_5050_pos	5,6-dimethoxy-2-(2-methoxyphenyl)-4H-chromen-4-one	3.34118	1.74036	0.00893258	0.8	1.83975	up
D1 vs M2	Com_3814_neg	N'1-(2-chlorobenzoyl)-2-[(2-methyl-1H-indol-3-yl)thio]ethanohydrazide	16.8772	4.077	0.0115867	0.92	1.38083	up
D1 vs M2	Com_2861_pos	Argininosuccinic acid	1.65933	0.730599	0.0120661	0.81	1.25601	up
D1 vs M2	Com_185_neg	N-acetyl-D-glucosamine	1.82141	0.865054	0.0131032	0.84	1.55984	up
D1 vs M2	Com_169_neg	LPG 22:5	1.57476	0.655128	0.0134385	0.84	1.36089	up
D1 vs M2	Com_4320_pos	PC (18:5e/18:0)	1.71459	0.77786	0.0135558	0.79	1.40392	up
D1 vs M2	Com_1228_neg	FAHFA (4:0/16:0)	6.32049	2.66004	0.0140091	0.88	1.14788	up
D1 vs M2	Com_175_neg	Gluconic acid	1.6561	0.727789	0.0140465	0.8	1.34512	up
D1 vs M2	Com_5198_pos	3-phenyl-5-(trifluoromethyl)-4,5-dihydro-1H-pyrazol-5-ol	3.64565	1.86618	0.0186179	0.86	1.419	up
D1 vs M2	Com_3563_pos	5-Hydroxy-L-lysine	1.60115	0.679106	0.0192178	0.75	1.79366	up
D1 vs M2	Com_1432_neg	Dodecanedioic acid	1.56901	0.649855	0.0198134	0.84	1.20075	up
D1 vs M2	Com_2885_pos	PC (19:1/19:2)	2.94317	1.55737	0.0201883	0.85	1.73671	up
D1 vs M2	Com_2872_neg	LPS 16:0	1.5244	0.608244	0.0215388	0.74	1.00379	up
D1 vs M2	Com_3809_neg	S-Sulfo-L-cysteine	2.01177	1.00847	0.0223153	0.76	1.68326	up
D1 vs M2	Com_6142_pos	PC (20:3/22:6)	1.72421	0.785932	0.0224574	0.78	1.47584	up
D1 vs M2	Com_9925_pos	1-morpholino-3-(4-nitrophenoxy)propan-2-ol	1.55863	0.640278	0.0236392	0.75	1.55649	up
D1 vs M2	Com_352_pos	N-Acetyl-D-galactosamine	1.61214	0.688978	0.0239261	0.78	1.00382	up
D1 vs M2	Com_8072_neg	LPA 24:0	1.98972	0.992568	0.0241226	0.76	1.53863	up
D1 vs M2	Com_676_neg	N-Isovalerylglycine	2.62099	1.39011	0.0243416	0.79	1.27691	up
D1 vs M2	Com_5392_pos	2,2,5,5-tetramethyl-2,5-dihydro-1H-pyrrole-3-carboxamide	1.30258	0.381367	0.0259133	0.8	1.12522	up
D1 vs M2	Com_9717_pos	PC (18:1/18:2)	2.36212	1.24008	0.0262072	0.8	1.52112	up
D1 vs M2	Com_9589_pos	cyclohexyl[4-(2-methoxyphenyl)piperidino]methanone	2.00172	1.00124	0.027726	0.81	1.01304	up
D1 vs M2	Com_1305_neg	Trehalose	1.59821	0.676455	0.0285328	0.78	1.63491	up
D1 vs M2	Com_4296_neg	3-[4-methyl-1-(2-methylpropanoyl)-3-oxocyclohexyl]butanoic acid	2.75841	1.46384	0.0291637	0.84	1.44877	up
D1 vs M2	Com_2071_neg	LPS 16:1	1.46248	0.548421	0.0294175	0.77	1.20522	up
D1 vs M2	Com_2_neg	Adrenic acid	1.33944	0.421633	0.0336049	0.76	1.19045	up
D1 vs M2	Com_3201_pos	2-methyl-2,3,4,5-tetrahydro-1,5-benzoxazepin-4-one	1.69334	0.759874	0.0343435	0.8	1.30804	up
D1 vs M2	Com_1288_neg	2-({[4-(6-methyl-1,3-benzothiazol-2-yl)phenyl]imino}methyl)phenol	1.50449	0.589276	0.0347686	0.7	1.73822	up
D1 vs M2	Com_1349_pos	PC (18:1/20:5)	1.55668	0.638476	0.0352162	0.76	1.27074	up
D1 vs M2	Com_2788_neg	N-Tigloylglycine	2.31757	1.21261	0.035295	0.81	1.19381	up
D1 vs M2	Com_844_neg	Thymidine	1.39892	0.484309	0.035645	0.76	1.41105	up
D1 vs M2	Com_14562_pos	5-Methyl-dl-tryptophan	1.84229	0.881499	0.0376103	0.75	1.16307	up
D1 vs M2	Com_3150_pos	Spermine	1.52397	0.60783	0.0378443	0.77	1.35028	up
D1 vs M2	Com_13_pos	Arachidonoyl amide	1.49762	0.582671	0.0389438	0.71	1.22607	up
D1 vs M2	Com_269_neg	23-Nordeoxycholic acid	1.40192	0.4874	0.0402361	0.77	1.42183	up
D1 vs M2	Com_1604_pos	PC (18:2/18:3)	1.53738	0.620475	0.0437136	0.76	1.33633	up
D1 vs M2	Com_2645_neg	N-Acetyl-DL-phenylalanine	3.5503	1.82794	0.0458653	0.68	1.2531	up
M2 vs M4	Com_1511_neg	Indole-2-carboxylic acid	0.3598	-1.47473	7.51583e-07	1	2.04493	down
M2 vs M4	Com_2690_neg	gamma-Glutamylcysteine	0.40569	-1.30155	2.44728e-06	1	1.99591	down
M2 vs M4	Com_8068_pos	PC (16:2e/6:0)	0.286018	-1.80582	2.5186e-06	1	2.69902	down
M2 vs M4	Com_1879_pos	Υ-Glutamylcysteine	0.407619	-1.29471	3.79028e-06	0.99	2.03429	down
M2 vs M4	Com_1068_pos	Docosahexaenoyl Ethanolamide	0.256432	-1.96335	6.99097e-06	0.98	1.53016	down
M2 vs M4	Com_235_pos	Thiazolidine-4-carboxylic acid	0.52212	-0.937546	9.25825e-06	1	1.8132	down
M2 vs M4	Com_759_pos	Decanoylcarnitine	0.450491	-1.15043	1.29703e-05	0.99	1.26955	down
M2 vs M4	Com_731_neg	LPC 22:6	0.499301	-1.00202	1.43073e-05	0.97	1.30385	down
M2 vs M4	Com_308_neg	LPE 22:6	0.544194	-0.877808	1.72743e-05	1	1.15554	down
M2 vs M4	Com_2872_neg	LPS 16:0	0.403357	-1.30987	2.35716e-05	1	1.81783	down
M2 vs M4	Com_1952_pos	ACar 22:5	0.442344	-1.17676	2.54078e-05	0.96	1.29543	down
M2 vs M4	Com_12863_pos	LPC 12:0	0.195825	-2.35236	5.29351e-05	0.92	2.27393	down
M2 vs M4	Com_7241_neg	PMeOH (22:3-22:6)	0.262672	-1.92867	5.62262e-05	0.98	2.28088	down
M2 vs M4	Com_2237_pos	D-Fructose 6-phosphate	0.170937	-2.54846	5.65041e-05	1	1.85261	down
M2 vs M4	Com_2384_pos	Cyclohexyl fentanyl-d5	0.519014	-0.946154	6.64171e-05	0.92	1.29171	down
M2 vs M4	Com_3731_neg	LPS 20:1	0.5044	-0.98736	6.84204e-05	0.97	1.23804	down
M2 vs M4	Com_2768_pos	LPE 20:1	0.444223	-1.17064	7.62492e-05	0.95	1.47291	down
M2 vs M4	Com_3401_pos	PC (18:1e/2:0)	0.430492	-1.21594	0.00010203	0.97	1.51112	down
M2 vs M4	Com_6162_pos	ACar 22:3	0.400017	-1.32187	0.000145878	0.94	1.63306	down
M2 vs M4	Com_12196_pos	ACar 24:6	0.297092	-1.75102	0.000148951	0.99	1.66392	down
M2 vs M4	Com_13506_pos	EKK	0.446832	-1.1622	0.000149809	0.94	1.76575	down
M2 vs M4	Com_276_neg	LPC 16:1	0.556707	-0.845009	0.000167394	0.94	1.9676	down
M2 vs M4	Com_1981_pos	ACar 20:2	0.451029	-1.14871	0.000221347	0.91	1.40162	down
M2 vs M4	Com_434_pos	LPE 18:1	0.637935	-0.648518	0.000231001	0.93	1.18954	down
M2 vs M4	Com_814_pos	N3,N4-Dimethyl-L-arginine	0.636356	-0.652094	0.000235869	0.91	1.45954	down
M2 vs M4	Com_3246_pos	LPE 16:1	0.614945	-0.701471	0.00029853	0.94	1.30868	down
M2 vs M4	Com_904_pos	4-oxododecanedioic acid	0.476644	-1.06901	0.000318894	0.97	1.87128	down
M2 vs M4	Com_2365_pos	LPC 16:2	0.36199	-1.46598	0.000432694	0.94	1.75271	down
M2 vs M4	Com_6360_neg	LPC 20:1	0.548703	-0.865903	0.000442459	0.92	1.42204	down
M2 vs M4	Com_3672_neg	2'-Deoxyinosine	0.46131	-1.11619	0.000483402	0.9	2.41562	down
M2 vs M4	Com_8043_pos	ACar 24:5	0.319412	-1.64651	0.000536897	0.99	1.42568	down
M2 vs M4	Com_588_pos	1,2-dihydroxyheptadec-16-yn-4-yl acetate	0.472809	-1.08067	0.000546921	0.92	1.40874	down
M2 vs M4	Com_6057_pos	LPC 16:3	0.506314	-0.981896	0.000583204	0.91	1.22608	down
M2 vs M4	Com_2071_neg	LPS 16:1	0.608599	-0.716437	0.000648947	0.86	1.49994	down
M2 vs M4	Com_682_neg	Lysope 18:1	0.616962	-0.696745	0.000692983	0.9	1.71447	down
M2 vs M4	Com_5458_neg	LPC 22:3	0.436203	-1.19693	0.00110763	0.89	1.71794	down
M2 vs M4	Com_4440_neg	LysoPE 18:2	0.386266	-1.37233	0.00116765	0.88	1.83744	down
M2 vs M4	Com_749_pos	ACar 20:1	0.45908	-1.12318	0.00125778	0.86	1.68498	down
M2 vs M4	Com_3150_pos	Spermine	0.517655	-0.949937	0.0012611	0.88	2.28988	down
M2 vs M4	Com_6593_pos	L-Carnitine	0.193791	-2.36743	0.00135499	0.82	3.00427	down
M2 vs M4	Com_4468_neg	16-Hydroxyhexadecanoic acid	0.609124	-0.715193	0.00143602	0.94	1.38439	down
M2 vs M4	Com_2815_pos	Thymine	0.641052	-0.641487	0.00147981	0.89	2.11556	down
M2 vs M4	Com_718_neg	LPC 14:0	0.486332	-1.03999	0.00149031	0.87	1.91946	down
M2 vs M4	Com_4620_pos	L-Cystathionine	0.448493	-1.15684	0.001518	0.93	1.98915	down
M2 vs M4	Com_1371_neg	Lysope 16:0	0.506235	-0.982121	0.00177536	0.86	1.89613	down
M2 vs M4	Com_14941_pos	ACar 18:2	0.533959	-0.905199	0.00189796	0.88	1.04591	down
M2 vs M4	Com_4662_pos	PC (18:5e/6:0)	0.633767	-0.657976	0.00198583	0.89	1.39946	down
M2 vs M4	Com_6145_neg	FAHFA (22:5/3:0)	0.595621	-0.747533	0.00207632	0.92	1.01087	down
M2 vs M4	Com_2018_pos	PC (20:4e/4:0)	0.495745	-1.01233	0.0022087	0.8	1.36914	down
M2 vs M4	Com_15543_pos	SPH	0.484058	-1.04675	0.00245358	0.89	1.87196	down
M2 vs M4	Com_104_pos	ACar 18:1	0.540709	-0.887077	0.00265522	0.91	1.56344	down
M2 vs M4	Com_2814_pos	Tetrahydrocorticosterone	0.526001	-0.926862	0.00279207	0.87	1.19044	down
M2 vs M4	Com_1228_neg	FAHFA (4:0/16:0)	0.0856151	-3.54599	0.00307518	0.84	2.02097	down
M2 vs M4	Com_364_pos	ACar 16:1	0.597942	-0.741922	0.00311844	0.88	1.24317	down
M2 vs M4	Com_499_neg	LPG 22:6	0.702959	-0.508488	0.0031347	0.88	1.04717	down
M2 vs M4	Com_257_neg	LPE 16:0	0.600809	-0.735022	0.00314538	0.91	1.30677	down
M2 vs M4	Com_5493_pos	4-phenoxyphenyl 4-hydroxypiperidine-1-carboxylate	0.348273	-1.52171	0.00320309	0.91	1.56518	down
M2 vs M4	Com_504_neg	Oleic Acid	0.574944	-0.798506	0.00348131	0.88	1.38315	down
M2 vs M4	Com_986_pos	Glycerophospho-N-palmitoyl ethanolamine	0.669651	-0.578518	0.00372838	0.88	1.15688	down
M2 vs M4	Com_2894_pos	ACar 19:1	0.496285	-1.01076	0.00378844	0.8	1.59189	down
M2 vs M4	Com_5301_neg	N-(3,4-dimethoxyphenethyl)-N'-(3,4,5-trimethoxybenzoyl)thiourea	0.461093	-1.11687	0.00404416	0.85	1.47395	down
M2 vs M4	Com_5098_pos	2-(2-acetyl-3,5-dihydroxyphenyl)acetic acid	0.344754	-1.53636	0.00430881	0.86	1.30904	down
M2 vs M4	Com_1346_neg	D-α-Hydroxyglutaric acid	0.775369	-0.367044	0.00436477	0.83	1.2933	down
M2 vs M4	Com_596_pos	Valeryl fentanyl-d5	0.580017	-0.785833	0.00439245	0.87	1.09149	down
M2 vs M4	Com_5833_neg	3-Indoleacrylic acid	0.815799	-0.293714	0.00471514	0.87	1.22339	down
M2 vs M4	Com_40_neg	Palmitic Acid	0.796026	-0.329112	0.00472307	0.89	1.25234	down
M2 vs M4	Com_7026_pos	LPE 22:3	0.571633	-0.806838	0.00499013	0.86	1.32318	down
M2 vs M4	Com_844_neg	Thymidine	0.604575	-0.726008	0.00536802	0.85	2.12086	down
M2 vs M4	Com_1575_pos	Monolaurin	0.522711	-0.935915	0.00623954	0.78	1.24296	down
M2 vs M4	Com_6790_neg	SM (d14:1/14:0)	0.165471	-2.59535	0.00713132	0.79	1.39569	down
M2 vs M4	Com_9619_pos	nor-6α-Οxycodol	0.59524	-0.748457	0.00733568	0.82	1.5776	down
M2 vs M4	Com_8072_neg	LPA 24:0	0.426885	-1.22808	0.00757594	0.87	1.65087	down
M2 vs M4	Com_6072_pos	Estrone	0.550176	-0.862034	0.00840246	0.84	1.51582	down
M2 vs M4	Com_1785_pos	LPE 18:2	0.704711	-0.504897	0.00886749	0.85	1.32416	down
M2 vs M4	Com_11683_pos	ACar 21:3	0.55217	-0.856815	0.0090524	0.82	1.32	down
M2 vs M4	Com_14933_pos	2-{[methyl(2,3,4,5,6-pentahydroxyhexyl)amino]methylidene}malononitrile	0.655979	-0.608279	0.00945463	0.85	1.3855	down
M2 vs M4	Com_7745_pos	Gly-Tyr-Ala	0.582528	-0.779602	0.00948964	0.75	1.12679	down
M2 vs M4	Com_138_pos	Oleoyl ethylamide	0.505351	-0.984641	0.00974961	0.81	1.433	down
M2 vs M4	Com_65_pos	Betaine	0.492368	-1.02219	0.0105093	0.83	1.64942	down
M2 vs M4	Com_3557_neg	Salicylic acid	0.651525	-0.618107	0.0108676	0.76	1.84119	down
M2 vs M4	Com_113_pos	Palmitoylcarnitine	0.546978	-0.870445	0.0114931	0.8	2.34496	down
M2 vs M4	Com_47_neg	LPC 20:4	0.641057	-0.641475	0.0129302	0.81	1.20536	down
M2 vs M4	Com_10575_pos	morphine-d3	0.54739	-0.86936	0.0131466	0.8	1.84244	down
M2 vs M4	Com_409_pos	PC (14:0e/2:0)	0.663665	-0.591474	0.013806	0.84	1.08093	down
M2 vs M4	Com_3889_pos	N1-(2-cyanoethyl)-N1-cyclohexyl-4-bromobenzene-1-sulfonamide	0.522313	-0.937014	0.0143198	0.8	1.56777	down
M2 vs M4	Com_161_pos	ACar 18:0	0.548853	-0.865509	0.016413	0.82	1.74057	down
M2 vs M4	Com_1233_pos	(-)-Caryophyllene oxide	0.755164	-0.405138	0.0165773	0.81	1.69654	down
M2 vs M4	Com_2326_pos	ACar 20:3	0.623226	-0.682173	0.0165909	0.79	1.04876	down
M2 vs M4	Com_4143_neg	FAHFA (5:0/16:0)	0.139716	-2.83943	0.0174849	0.81	1.57331	down
M2 vs M4	Com_10468_pos	NSI-189	0.560409	-0.835449	0.0180519	0.81	1.00458	down
M2 vs M4	Com_5156_pos	Bilirubin	0.663655	-0.591494	0.0181156	0.81	1.28796	down
M2 vs M4	Com_3372_pos	PC (20:3e/2:0)	0.694631	-0.525682	0.0182565	0.76	1.25147	down
M2 vs M4	Com_1610_pos	Sphingosine (d18:1)	0.652551	-0.615838	0.0183789	0.82	1.40063	down
M2 vs M4	Com_2600_pos	α-Aspartylphenylalanine	0.651353	-0.618489	0.0195608	0.81	1.03174	down
M2 vs M4	Com_596_neg	Myristic Acid	0.713426	-0.487164	0.0195966	0.84	1.16266	down
M2 vs M4	Com_9890_pos	Isopropyl myristate	0.746348	-0.422079	0.0200272	0.81	1.21568	down
M2 vs M4	Com_5707_pos	3-[1-(dimethylamino)-1H-pyrrol-2-yl]-2-(2-furylcarbonyl)acrylonitrile	0.598904	-0.739602	0.0201186	0.79	1.44391	down
M2 vs M4	Com_463_neg	2-Hydroxymyristic acid	0.622795	-0.68317	0.0204244	0.72	1.17416	down
M2 vs M4	Com_3201_pos	2-methyl-2,3,4,5-tetrahydro-1,5-benzoxazepin-4-one	0.566552	-0.819719	0.0206012	0.74	1.66003	down
M2 vs M4	Com_309_neg	D(+)-Phenyllactic acid	0.623582	-0.681348	0.0210418	0.86	1.04823	down
M2 vs M4	Com_6872_pos	Muscone	0.692028	-0.531098	0.0220795	0.89	1.16926	down
M2 vs M4	Com_3771_neg	LPE 14:0	0.626451	-0.674728	0.0230493	0.83	1.04762	down
M2 vs M4	Com_5097_pos	ACar 15:1	0.651649	-0.617834	0.0242225	0.78	1.31891	down
M2 vs M4	Com_716_pos	Hypotaurine	0.681222	-0.553803	0.0242528	0.83	1.06453	down
M2 vs M4	Com_5269_pos	S-(Methyl)Glutathione	0.549155	-0.864714	0.0268336	0.76	1.2069	down
M2 vs M4	Com_12152_pos	ACar 18:4	0.540181	-0.888485	0.0291744	0.76	1.27208	down
M2 vs M4	Com_11745_pos	YMK	0.692164	-0.530814	0.0309077	0.8	1.10032	down
M2 vs M4	Com_13911_pos	N-cyclohexyl-2-[(5,8-dimethylquinolin-4-yl)oxy]-N-phenylacetamide	0.572812	-0.803866	0.0325548	0.8	1.02675	down
M2 vs M4	Com_2530_pos	Isoquinoline	0.385467	-1.37532	0.0326228	0.77	1.41553	down
M2 vs M4	Com_1892_pos	Indole-3-acetic acid	0.41699	-1.26191	0.0328277	0.8	1.06946	down
M2 vs M4	Com_9178_pos	ACar 22:2	0.567502	-0.817303	0.0353708	0.76	1.19598	down
M2 vs M4	Com_8377_pos	1-Methyladenosine	0.588888	-0.763935	0.0371281	0.74	1.84021	down
M2 vs M4	Com_6942_neg	13,14-dihydro-15-keto Prostaglandin E2	0.297897	-1.74711	0.0374245	0.76	1.71101	down
M2 vs M4	Com_12563_pos	LPE 19:0	0.680574	-0.555176	0.037826	0.75	1.11166	down
M2 vs M4	Com_13_pos	Arachidonoyl amide	0.702397	-0.509642	0.0386645	0.7	1.19415	down
M2 vs M4	Com_1310_pos	Lysopc 18:1	0.621142	-0.687005	0.0400979	0.74	1.18451	down
M2 vs M4	Com_7399_pos	L-Alanyl-L-Lysine	0.759772	-0.396362	0.0402323	0.8	1.05082	down
M2 vs M4	Com_133_neg	LPC 15:0	0.663524	-0.591779	0.04326	0.81	1.45457	down
M2 vs M4	Com_390_neg	LPC 17:1	0.69376	-0.527491	0.0442553	0.75	1.24462	down
M2 vs M4	Com_850_pos	Spermidine	0.790409	-0.339328	0.0464061	0.7	1.28903	down
M2 vs M4	Com_6453_neg	PC(16:0/16:0)	0.665505	-0.587479	0.0477005	0.8	1.51235	down
M2 vs M4	Com_2419_pos	PC (18:2/18:2)	0.766913	-0.382865	0.0483844	0.8	1.27483	down
M2 vs M4	Com_8_pos	Hexadecanamide	0.773875	-0.369828	0.0490856	0.75	1.28902	down
M2 vs M4	Com_3206_neg	11-keto Testosterone (CRM)	2.09473	1.06676	4.95375e-06	0.96	1.32142	up
M2 vs M4	Com_449_pos	6-Ketoprostaglandin F1α	2.31615	1.21173	1.27677e-05	1	1.60067	up
M2 vs M4	Com_11260_pos	KQH	12.0165	3.58694	2.97841e-05	1	3.09556	up
M2 vs M4	Com_12230_pos	ethyl 4-[2-(3,4,5-trimethoxybenzylidene)hydrazino]benzoate	3.08148	1.62362	3.17844e-05	0.95	1.39047	up
M2 vs M4	Com_10146_pos	5-Hydroxytryptophan	1.77808	0.830317	3.75417e-05	0.98	1.56679	up
M2 vs M4	Com_15817_pos	N-(5-acetamidopentyl)acetamide	2.14824	1.10315	4.02717e-05	0.94	1.95793	up
M2 vs M4	Com_810_pos	4-Hydroxyisoleucine	3.24132	1.69658	4.73693e-05	0.99	2.64529	up
M2 vs M4	Com_671_neg	Prostaglandin D2	4.83068	2.27223	0.000105075	1	1.19874	up
M2 vs M4	Com_5302_neg	Prostaglandin A3	1.54946	0.631767	0.000114324	0.98	1.03135	up
M2 vs M4	Com_5980_pos	2-{[3-(2,3,4,5,6-pentamethylphenyl)prop-2-ynyl]oxy}tetrahydro-2H-pyran	1.77477	0.827635	0.000144579	0.94	1.45677	up
M2 vs M4	Com_2165_pos	(3beta,9xi)-3-(beta-D-Glucopyranosyloxy)-14-hydroxycard-20(22)-enolide	3.93845	1.97763	0.000187672	0.96	1.47473	up
M2 vs M4	Com_9680_pos	Testosterone	2.14433	1.10053	0.000262048	0.94	1.38986	up
M2 vs M4	Com_7955_pos	PC (18:5e/15:1)	1.37511	0.459545	0.000304104	0.93	1.21452	up
M2 vs M4	Com_655_neg	(±)9-HpODE	1.55204	0.634166	0.000396124	0.9	1.8424	up
M2 vs M4	Com_4735_pos	1-acetyl-N-(2-methyl-6-quinolinyl)-4-piperidinecarboxamide	2.72902	1.44838	0.000401564	0.91	1.23772	up
M2 vs M4	Com_10042_pos	carbamazepine-d10	4.72991	2.24181	0.000440372	0.9	2.16347	up
M2 vs M4	Com_7169_neg	Prostaglandin J2	1.63011	0.704973	0.000510586	0.93	1.36747	up
M2 vs M4	Com_11410_pos	3-Methoxy prostaglandin F1α	2.84829	1.5101	0.000512141	0.9	1.74023	up
M2 vs M4	Com_2233_neg	Adipic acid	1.55078	0.632996	0.000522317	0.96	1.71019	up
M2 vs M4	Com_6397_pos	6-Deoxy-D-glucose	1.26116	0.334753	0.000576241	0.91	1.0311	up
M2 vs M4	Com_11154_pos	DL-2-(acetylamino)-3-phenylpropanoic acid	5.29646	2.40503	0.000598709	0.92	3.05342	up
M2 vs M4	Com_16810_pos	Dihexylamine	1.8489	0.886666	0.000633225	0.92	3.42253	up
M2 vs M4	Com_6943_pos	Guggulsterone	2.43389	1.28326	0.000748314	0.96	1.45645	up
M2 vs M4	Com_6592_pos	7α-Hydroxytestosterone	1.73121	0.79178	0.000820574	0.96	1.59558	up
M2 vs M4	Com_7443_pos	2-(Formylamino)Benzoic Acid	1.90777	0.931886	0.000828582	0.95	1.04229	up
M2 vs M4	Com_132_neg	LPA 22:4	20.684	4.37045	0.00103264	0.96	2.35107	up
M2 vs M4	Com_451_neg	Glycochenodeoxycholic Acid (sodium salt)	18.9426	4.24356	0.00122449	0.84	2.58162	up
M2 vs M4	Com_5851_neg	Gentisic acid	3.17073	1.66481	0.00124157	0.9	1.97544	up
M2 vs M4	Com_10036_pos	Meperidine-d5	2.44289	1.28859	0.00127414	0.91	1.15841	up
M2 vs M4	Com_12167_pos	KKK	6.96088	2.79927	0.00156968	0.98	2.71277	up
M2 vs M4	Com_11195_pos	WKK	3.03595	1.60215	0.00166551	0.89	1.55055	up
M2 vs M4	Com_3789_pos	Diosgenin	3.08043	1.62313	0.00168924	0.93	1.41686	up
M2 vs M4	Com_9143_pos	thiamine phosphate	32.429	5.01921	0.00169352	0.99	3.06557	up
M2 vs M4	Com_1409_pos	(2R,3S,4S,5R,6R)-2-(hydroxymethyl)-6-(2-phenylethoxy)oxane-3,4,5-triol	1.22914	0.297654	0.0020077	0.86	1.20777	up
M2 vs M4	Com_4535_pos	L-Methionine sulfone	1.59017	0.669184	0.00206852	0.91	1.46502	up
M2 vs M4	Com_682_pos	Enrofloxacin	90.608	6.50157	0.00212643	0.98	2.58823	up
M2 vs M4	Com_15491_pos	Tyramine	1.30358	0.382482	0.00213358	0.9	1.91282	up
M2 vs M4	Com_2852_pos	8-Hydroxyquinoline	2.95445	1.56289	0.00215231	0.84	1.57116	up
M2 vs M4	Com_3307_neg	Methandrostenolone	1.31573	0.395862	0.00227764	0.91	1.42342	up
M2 vs M4	Com_4190_neg	4-(octyloxy)benzoic acid	1.54118	0.624034	0.0024014	0.88	2.33897	up
M2 vs M4	Com_11556_pos	Alternariol	4.33204	2.11505	0.00266481	0.9	2.84022	up
M2 vs M4	Com_8721_neg	Trehalose 6-phosphate	1.81236	0.857869	0.0028247	0.88	1.47603	up
M2 vs M4	Com_4470_pos	(5Z)-3-aminonon-5-enoic acid	1.48605	0.571478	0.00283881	0.9	1.63236	up
M2 vs M4	Com_15721_pos	(+/-)-CP 47,497-C7-Hydroxy metabolite	1.53998	0.622909	0.00311755	0.84	1.89883	up
M2 vs M4	Com_10746_pos	Methyl dihydrojasmonate	1.37262	0.456931	0.00314836	0.85	1.5815	up
M2 vs M4	Com_5710_pos	2-phenyl-4H-furo[2,3-h]chromen-4-one	1.40565	0.491237	0.00315804	0.89	1.07792	up
M2 vs M4	Com_3_neg	Acetylenedicarboxylic acid	1.25929	0.332605	0.00316775	0.84	1.40895	up
M2 vs M4	Com_217_neg	Lysopa 16:0	7.2148	2.85096	0.00323244	0.84	1.97802	up
M2 vs M4	Com_5409_neg	FAHFA (6:0/20:3)	6.05794	2.59883	0.00331707	0.96	1.26861	up
M2 vs M4	Com_4492_pos	DL-m-Tyrosine	2.07364	1.05217	0.00336493	0.82	1.26163	up
M2 vs M4	Com_1594_pos	4-hydroxy-6,7-diphenyl-5,6-dihydro-2H-pyrano[3,2-c]pyridine-2,5-dione	2.15611	1.10843	0.00337198	0.88	1.77784	up
M2 vs M4	Com_5676_pos	N-(2-quinolinyl)-N'-[4-(trifluoromethoxy)phenyl]urea	2.27841	1.18803	0.00339866	0.86	1.8202	up
M2 vs M4	Com_370_pos	Glycocholic acid	9.89461	3.30664	0.00350617	0.87	2.14826	up
M2 vs M4	Com_5521_pos	Guanosine monophosphate	2.1666	1.11543	0.00372573	0.85	2.08255	up
M2 vs M4	Com_14243_pos	Tangeritin	6.43053	2.68494	0.00385881	0.9	2.39487	up
M2 vs M4	Com_5356_pos	Epitestosterone	2.42798	1.27976	0.00390499	0.86	1.65278	up
M2 vs M4	Com_2867_pos	Adenosine 5'-monophosphate	1.99367	0.995425	0.00424233	0.87	1.88942	up
M2 vs M4	Com_8410_pos	Benzamidine	2.45337	1.29476	0.00426798	0.89	1.4543	up
M2 vs M4	Com_1246_pos	Acetophenone	1.22261	0.289962	0.00440204	0.86	1.20292	up
M2 vs M4	Com_106_neg	Lysopa 18:0	28.1735	4.81627	0.00454023	0.94	1.66167	up
M2 vs M4	Com_6542_pos	2-hydroxy-3,6-diphenylcyclohexyl acetate	1.87803	0.909222	0.00454697	0.87	1.08332	up
M2 vs M4	Com_13704_pos	1-Methylnicotinamide	2.60523	1.38141	0.00457212	0.95	2.30526	up
M2 vs M4	Com_3799_pos	IRH	6.78228	2.76177	0.00474401	0.88	1.66138	up
M2 vs M4	Com_1733_pos	Glycoursodeoxycholic acid	13.3709	3.74102	0.00484091	0.84	1.83551	up
M2 vs M4	Com_7606_pos	2-{[(4,5-dimethoxy-2-nitrophenethyl)imino]methyl}phenol	2.39303	1.25884	0.00491	0.86	1.02411	up
M2 vs M4	Com_399_pos	N6-Succinyl Adenosine	1.65038	0.722798	0.0052911	0.8	1.05104	up
M2 vs M4	Com_1651_neg	12-oxo Leukotriene B4	2.14835	1.10323	0.00542629	0.88	1.41095	up
M2 vs M4	Com_714_pos	Styrene	1.20954	0.274461	0.00549878	0.85	1.16398	up
M2 vs M4	Com_6581_neg	3-(pyrazin-2-ylamino)-2-(2-thienylcarbonyl)acrylonitrile	2.29168	1.19641	0.00556445	0.87	2.16176	up
M2 vs M4	Com_5125_neg	Indole-3-pyruvic acid	2.28542	1.19246	0.00561751	0.82	1.82491	up
M2 vs M4	Com_6703_pos	Celestolide	4.3318	2.11497	0.00565688	0.87	1.41573	up
M2 vs M4	Com_1941_neg	20-hydroxy Leukotriene B4	2.11919	1.08351	0.00584146	0.88	1.4032	up
M2 vs M4	Com_670_neg	N-Glycolylneuraminic acid	1.95598	0.967892	0.00611014	0.76	1.57199	up
M2 vs M4	Com_6061_pos	(1R,2R)-trans-N-Boc-1,2-cyclohexanediamine	1.34095	0.423257	0.0062213	0.87	1.84043	up
M2 vs M4	Com_4864_pos	2-((Dimethylamino)methyl)phenol	1.34893	0.431818	0.00660246	0.87	1.97182	up
M2 vs M4	Com_3825_pos	Undecanedioic acid	1.4907	0.575986	0.00733322	0.86	2.25991	up
M2 vs M4	Com_4738_neg	3-(1,1,2,3,3,3-hexafluoropropyl)adamantane-1-carboxylic acid	14.4482	3.85282	0.00747379	0.86	2.40808	up
M2 vs M4	Com_1413_neg	Suberic acid	1.37404	0.45842	0.00764485	0.85	1.68399	up
M2 vs M4	Com_11943_pos	N-[2-acetyl-5-(tert-butyl)-3-thienyl]-2-(propylsulfanyl)nicotinamide	2.52079	1.33388	0.00777074	0.83	1.13659	up
M2 vs M4	Com_4656_pos	Methyldopa	1.85606	0.892246	0.0081266	0.85	1.27007	up
M2 vs M4	Com_208_neg	trans-10-Heptadecenoic Acid	1.29022	0.367613	0.00846611	0.83	1.06233	up
M2 vs M4	Com_7545_neg	(2S)-4-Oxo-2-phenyl-3,4-dihydro-2H-chromen-7-yl beta-D-glucopyranoside	1.60311	0.680871	0.00851723	0.72	1.8232	up
M2 vs M4	Com_1134_pos	N-Acetylneuraminic acid	1.91504	0.937376	0.00875697	0.83	1.60977	up
M2 vs M4	Com_11379_pos	PC (18:5e/22:6)	1.49935	0.58434	0.00901325	0.81	1.39574	up
M2 vs M4	Com_2285_neg	Traumatic acid	1.31652	0.396734	0.0090835	0.83	1.45877	up
M2 vs M4	Com_1514_neg	Pregnenolone	1.54352	0.626226	0.00924762	0.88	2.0424	up
M2 vs M4	Com_2040_pos	12,13-EODE	1.42389	0.509842	0.00926663	0.84	1.29226	up
M2 vs M4	Com_1735_pos	5α-Dihydrotestosterone	2.07313	1.05181	0.00928397	0.9	1.31522	up
M2 vs M4	Com_6412_neg	Asaraldehyde	3.08773	1.62655	0.00950855	0.83	2.00592	up
M2 vs M4	Com_5565_pos	2-Phenylglycine	1.46824	0.554088	0.00964981	0.83	1.30232	up
M2 vs M4	Com_948_pos	2-{2-[4-(tert-butyl)phenyl]-4-hydroxy-1,3-thiazol-5-yl}acetic acid	1.62835	0.703408	0.0100613	0.79	1.80702	up
M2 vs M4	Com_7718_pos	3,4-dihydro-2H,6H-[1,3]thiazino[2,3-b]quinazolin-6-one	2.24817	1.16875	0.0105805	0.79	1.15001	up
M2 vs M4	Com_3365_pos	2,6-dimethoxy-N-(1-methyl-1H-pyrazol-5-yl)benzamide	2.4011	1.2637	0.0107717	0.76	1.29558	up
M2 vs M4	Com_9376_pos	4-[1-(dimethylamino)ethylidene]-2-phenyl-1,3-oxazol-5(4H)-one	1.66138	0.73238	0.0113044	0.81	1.31256	up
M2 vs M4	Com_1392_neg	N-Acetyl-Dl-glutamic acid	2.10329	1.07265	0.0115104	0.97	1.86086	up
M2 vs M4	Com_8897_pos	Anserine	1.47894	0.564564	0.0115354	0.81	1.0392	up
M2 vs M4	Com_3526_neg	N-{6-[(7-chloro-4-quinazolinyl)oxy]-3-pyridinyl}-4-methoxybenzamide	1.95155	0.964619	0.0115831	0.86	1.26283	up
M2 vs M4	Com_1746_pos	Ornithine	1.69212	0.758832	0.0117124	0.94	1.06508	up
M2 vs M4	Com_13277_pos	3-hydroxy-1,5-diphenylpentan-1-one	1.85207	0.889141	0.0119409	0.84	1.65545	up
M2 vs M4	Com_6133_pos	Taurodeoxycholic Acid (sodium salt)	1.51997	0.60404	0.0123665	0.83	1.02527	up
M2 vs M4	Com_1763_neg	Thromboxane B3	2.74108	1.45474	0.0123671	0.76	1.53965	up
M2 vs M4	Com_373_neg	Glycodeoxycholic Acid (hydrate)	11.718	3.55065	0.0127082	0.84	1.58303	up
M2 vs M4	Com_7260_neg	2-Methylbutyl beta-D-glucopyranoside	2.10526	1.074	0.0133493	0.81	1.42119	up
M2 vs M4	Com_2678_pos	Dihydrothymine	1.93676	0.953646	0.0134816	0.86	2.04287	up
M2 vs M4	Com_9842_pos	(2E)-6-hydroxy-2-methyl-6-(4-methylphenyl)hept-2-enoic acid	3.81985	1.93352	0.0138217	0.91	2.16527	up
M2 vs M4	Com_5193_neg	N'1-[1-(2-hydroxyphenyl)ethylidene]-3-methoxybenzene-1-carbohydrazide	1.42364	0.509586	0.0138664	0.81	1.31875	up
M2 vs M4	Com_169_pos	LSD-d3	1.5148	0.599123	0.0150613	0.83	1.40534	up
M2 vs M4	Com_3017_pos	SM (d15:3/23:0)	3.5843	1.84169	0.0153688	0.79	1.73257	up
M2 vs M4	Com_5895_pos	Dl-3-Hydroxy-kynurenine	5.09848	2.35007	0.0156066	0.88	2.20956	up
M2 vs M4	Com_8111_pos	Methyltestosterone	1.67582	0.744866	0.0166993	0.79	1.79656	up
M2 vs M4	Com_3754_neg	D-(-)-Quinic acid	4.60028	2.20172	0.0170467	0.8	2.36707	up
M2 vs M4	Com_7507_neg	19(R)-hydroxy Prostaglandin A2	2.13581	1.09479	0.0182523	0.86	1.50886	up
M2 vs M4	Com_4157_pos	N-Acetylvaline	1.26051	0.334005	0.018557	0.79	1.03907	up
M2 vs M4	Com_11576_pos	NKK	1.715	0.778206	0.0196556	0.81	1.27342	up
M2 vs M4	Com_12175_pos	3,5,7-trihydroxy-2-phenyl-4H-chromen-4-one	1.50304	0.587881	0.0213893	0.81	1.65949	up
M2 vs M4	Com_6816_pos	1-(4-bromophenyl)-2-phenylethan-1-one	1.49276	0.577981	0.0217153	0.79	1.59822	up
M2 vs M4	Com_6951_pos	(5-methyl-3-isoxazolyl)[4-(5-propyl-2-pyrimidinyl)piperazino]methanone	2.93195	1.55186	0.0221822	0.79	1.63273	up
M2 vs M4	Com_2734_neg	P-Toluenesulfonic acid	1.21136	0.276632	0.0249623	0.75	1.05196	up
M2 vs M4	Com_1501_neg	Cytidine 5'-Monophosphate-N-Acetylneuraminic Acid	1.50231	0.587186	0.0270291	0.79	1.31197	up
M2 vs M4	Com_17_neg	Cholic acid	5.91801	2.56511	0.0270431	0.76	1.28359	up
M2 vs M4	Com_5854_pos	D-Phenylalanine	1.3026	0.381394	0.0275525	0.77	1.19052	up
M2 vs M4	Com_7210_pos	Etiocholanolone	4.05282	2.01893	0.0276091	0.94	1.19757	up
M2 vs M4	Com_1432_neg	Dodecanedioic acid	1.4837	0.569204	0.0277699	0.69	1.07481	up
M2 vs M4	Com_2125_pos	4-oxo-5-phenylpentanoic acid	1.73966	0.798808	0.0282615	0.84	1.81891	up
M2 vs M4	Com_14988_pos	GRH	2.69716	1.43144	0.0286423	0.8	1.94113	up
M2 vs M4	Com_2051_neg	3-Methyladipic acid	1.31642	0.396616	0.0305801	0.78	1.10315	up
M2 vs M4	Com_9787_pos	DL-3,4-Dihydroxyphenyl glycol	3.29883	1.72195	0.0313368	0.89	2.08173	up
M2 vs M4	Com_10529_pos	N-Acetylmethionine	1.47128	0.557069	0.0319931	0.82	1.45361	up
M2 vs M4	Com_7092_neg	Glycolithocholic acid	3.01256	1.59099	0.032909	0.8	1.19545	up
M2 vs M4	Com_5545_pos	5-Aminosalicylic Acid	1.50579	0.590522	0.0331186	0.79	1.30901	up
M2 vs M4	Com_30_pos	Progesterone	4.73364	2.24295	0.0343469	0.72	1.39682	up
M2 vs M4	Com_4893_pos	Proscillaridin A	2.28989	1.19528	0.0344686	0.73	1.00335	up
M2 vs M4	Com_3331_neg	Aldosterone	1.84719	0.885329	0.0352956	0.8	1.55267	up
M2 vs M4	Com_9850_pos	Tomatidine	3.38523	1.75926	0.0356863	0.9	1.35413	up
M2 vs M4	Com_2356_neg	10-Hydroxydecanoic acid	1.58968	0.668737	0.0359866	0.74	1.74194	up
M2 vs M4	Com_8403_pos	Panthenol	1.74394	0.802353	0.0361355	0.8	1.34496	up
M2 vs M4	Com_172_pos	7-Ketolithocholic acid	5.39059	2.43044	0.0371691	0.73	1.26202	up
M2 vs M4	Com_535_pos	2,4-Dimethylbenzaldehyde	1.22004	0.286923	0.0375353	0.79	1.39896	up
M2 vs M4	Com_4756_pos	Docosanamide	1.47995	0.565545	0.0379948	0.72	1.30375	up
M2 vs M4	Com_16290_pos	Boldione	1.55924	0.640847	0.0381452	0.75	1.16821	up
M2 vs M4	Com_676_neg	N-Isovalerylglycine	1.41735	0.503194	0.0394284	0.8	1.59419	up
M2 vs M4	Com_10765_pos	8-(1,2-dihydroxy-3-methylbut-3-en-1-yl)-7-methoxy-2H-chromen-2-one	2.73364	1.45082	0.0394469	0.72	1.09682	up
M2 vs M4	Com_6287_pos	2-acetamido-3-(4-methoxyphenyl)propanoic acid	5.97566	2.5791	0.0405983	0.91	1.78296	up
M2 vs M4	Com_12923_pos	2-(acetylamino)-3-(1H-indol-3-yl)propanoic acid	1.50325	0.58809	0.0409051	0.78	1.13962	up
M2 vs M4	Com_1232_pos	Muramic acid	1.79916	0.847326	0.0415817	0.75	1.47941	up
M2 vs M4	Com_1029_neg	Cytidine-5'-monophosphate	1.45695	0.542947	0.0432812	0.68	1.10088	up
M2 vs M4	Com_1771_pos	Clinafloxacin	1.54981	0.63209	0.0449519	0.75	1.01155	up
M2 vs M4	Com_14720_pos	geranyl pp	1.30331	0.382175	0.0494489	0.8	1.75119	up
M4 vs M6	Com_7844_pos	Fluprostenol serinol amide	0.210033	-2.25131	6.29498e-05	0.95	2.09686	down
M4 vs M6	Com_15491_pos	Tyramine	0.699361	-0.51589	0.000129918	0.94	2.20803	down
M4 vs M6	Com_12175_pos	3,5,7-trihydroxy-2-phenyl-4H-chromen-4-one	0.486014	-1.04093	0.0001871	0.97	2.3243	down
M4 vs M6	Com_810_pos	4-Hydroxyisoleucine	0.361973	-1.46605	0.000197423	0.96	2.02955	down
M4 vs M6	Com_2238_pos	5-Hydroxyindole-3-acetic acid	0.538468	-0.893067	0.000242026	0.95	2.27877	down
M4 vs M6	Com_11428_pos	N-{2-[(4-methylphenyl)thio]pyridin-3-yl}-2-phenylacetamide	0.454557	-1.13747	0.0002444	0.94	1.37996	down
M4 vs M6	Com_922_neg	17-AAG	0.220774	-2.17936	0.000361897	0.96	1.6858	down
M4 vs M6	Com_4864_pos	2-((Dimethylamino)methyl)phenol	0.654934	-0.610579	0.000435461	0.97	2.41276	down
M4 vs M6	Com_6944_neg	Kynurenine	0.594678	-0.74982	0.000799326	0.88	1.79227	down
M4 vs M6	Com_4527_neg	Dimetghyl 4-Hydroxyisophthalate	0.571191	-0.807956	0.000837777	0.9	1.34923	down
M4 vs M6	Com_3825_pos	Undecanedioic acid	0.634495	-0.65632	0.000891123	0.96	1.87196	down
M4 vs M6	Com_1644_pos	L-Cystine	0.311208	-1.68405	0.00094875	0.93	1.35134	down
M4 vs M6	Com_1432_neg	Dodecanedioic acid	0.539732	-0.889686	0.00115814	0.92	1.3106	down
M4 vs M6	Com_2051_neg	3-Methyladipic acid	0.683987	-0.547959	0.00122065	0.87	1.17908	down
M4 vs M6	Com_5774_pos	WLH	0.582094	-0.780676	0.0012904	0.9	1.23247	down
M4 vs M6	Com_11556_pos	Alternariol	0.198401	-2.33351	0.00160398	0.98	3.1831	down
M4 vs M6	Com_9012_pos	Nicotinuric Acid	0.464109	-1.10746	0.0021007	0.87	1.30787	down
M4 vs M6	Com_520_neg	Mestranol	0.551605	-0.858293	0.00217996	0.88	1.82862	down
M4 vs M6	Com_1413_neg	Suberic acid	0.698292	-0.518097	0.00232461	0.89	1.54142	down
M4 vs M6	Com_6061_pos	(1R,2R)-trans-N-Boc-1,2-cyclohexanediamine	0.705493	-0.503296	0.00255965	0.88	1.90166	down
M4 vs M6	Com_676_neg	N-Isovalerylglycine	0.534896	-0.902669	0.00264672	0.87	1.51568	down
M4 vs M6	Com_7834_pos	2-[5-(2-hydroxypropyl)oxolan-2-yl]propanoic acid	0.510133	-0.971055	0.0026597	0.89	2.08291	down
M4 vs M6	Com_2993_pos	3-hydroxy-3-methylpentanedioic acid	0.754469	-0.406466	0.00271562	0.86	1.39828	down
M4 vs M6	Com_8472_pos	2-(3,4-dihydroxyphenyl)acetamide	0.454095	-1.13893	0.00369573	0.83	1.3592	down
M4 vs M6	Com_5050_pos	5,6-dimethoxy-2-(2-methoxyphenyl)-4H-chromen-4-one	0.396096	-1.33608	0.0038567	0.87	1.52531	down
M4 vs M6	Com_332_neg	3-Hydroxybutyric acid	0.735351	-0.443495	0.00402332	0.87	1.09448	down
M4 vs M6	Com_682_pos	Enrofloxacin	0.014534	-6.10443	0.00438652	0.95	2.08573	down
M4 vs M6	Com_327_neg	Azelaic acid	0.63102	-0.664242	0.0047239	0.91	1.50248	down
M4 vs M6	Com_3751_neg	Lauric Acid	0.65085	-0.619602	0.00485677	0.85	1.18103	down
M4 vs M6	Com_2661_neg	Androsterone	0.722362	-0.469205	0.00504771	0.88	1.61071	down
M4 vs M6	Com_9925_pos	1-morpholino-3-(4-nitrophenoxy)propan-2-ol	0.62493	-0.678234	0.00523693	0.88	1.42006	down
M4 vs M6	Com_6481_pos	SM (d14:1/26:1)	0.570235	-0.810372	0.00555733	0.81	1.68639	down
M4 vs M6	Com_3809_neg	S-Sulfo-L-cysteine	0.336736	-1.57031	0.00599624	0.83	1.46442	down
M4 vs M6	Com_4320_pos	PC (18:5e/18:0)	0.603773	-0.727921	0.00758928	0.81	1.83504	down
M4 vs M6	Com_1580_pos	Homotaurine	0.664102	-0.590523	0.00799853	0.82	1.39415	down
M4 vs M6	Com_2501_neg	N1-(4-chlorophenyl)-2-cyano-4,4-dimethyl-3-oxopentanamide	0.227801	-2.13416	0.00947822	0.83	1.3083	down
M4 vs M6	Com_5978_neg	FAHFA (22:5/18:2)	0.630242	-0.666022	0.0120003	0.84	1.483	down
M4 vs M6	Com_377_pos	Taurocholic acid	0.581059	-0.783244	0.0123103	0.8	1.47853	down
M4 vs M6	Com_12307_pos	5,8-dihydroxy-10-methyl-5,8,9,10-tetrahydro-2H-oxecin-2-one	0.654357	-0.611849	0.0123133	0.85	1.70056	down
M4 vs M6	Com_1037_neg	13,14-dihydro-15-keto-tetranor Prostaglandin D2	0.51806	-0.948808	0.0127851	0.75	1.02506	down
M4 vs M6	Com_6412_neg	Asaraldehyde	0.341344	-1.5507	0.0138333	0.81	1.68718	down
M4 vs M6	Com_1275_neg	PC (18:0/20:4)	0.340509	-1.55424	0.0149154	0.81	1.48277	down
M4 vs M6	Com_2142_neg	Linolelaidic Acid (C18:2N6T)	0.788526	-0.34277	0.0150726	0.82	1.02622	down
M4 vs M6	Com_5125_neg	Indole-3-pyruvic acid	0.488077	-1.03482	0.0154234	0.84	1.73595	down
M4 vs M6	Com_7260_neg	2-Methylbutyl beta-D-glucopyranoside	0.464443	-1.10643	0.0155736	0.88	1.05463	down
M4 vs M6	Com_119_neg	Taurochenodeoxycholic Acid (sodium salt)	0.512087	-0.965538	0.016417	0.79	1.3118	down
M4 vs M6	Com_2233_neg	Adipic acid	0.747691	-0.419486	0.0173302	0.78	1.18917	down
M4 vs M6	Com_292_neg	3-Indoxyl sulphate	0.525329	-0.928707	0.0188681	0.8	1.51458	down
M4 vs M6	Com_13277_pos	3-hydroxy-1,5-diphenylpentan-1-one	0.556683	-0.845072	0.0193375	0.76	1.32256	down
M4 vs M6	Com_7541_pos	2-Methoxybenzaldehyde	0.706863	-0.500497	0.0205821	0.79	1.55522	down
M4 vs M6	Com_9347_pos	PC (16:0/16:1)	0.606008	-0.72259	0.0209857	0.76	1.48663	down
M4 vs M6	Com_1947_pos	Histamine	0.444201	-1.17072	0.0218411	0.8	1.27408	down
M4 vs M6	Com_4123_pos	1,7-bis(4-hydroxyphenyl)heptan-3-one	0.19856	-2.33236	0.0227597	0.86	1.79948	down
M4 vs M6	Com_6652_neg	FAHFA (18:3/16:2)	0.711892	-0.49027	0.0230031	0.79	1.40843	down
M4 vs M6	Com_1371_pos	DL-Stachydrine	0.597194	-0.743728	0.024006	0.73	1.25244	down
M4 vs M6	Com_3307_neg	Methandrostenolone	0.814471	-0.296065	0.0267198	0.76	1.01002	down
M4 vs M6	Com_10529_pos	N-Acetylmethionine	0.649968	-0.621559	0.0283973	0.79	1.20745	down
M4 vs M6	Com_6533_pos	4-morpholinobenzoic acid	0.556411	-0.845778	0.0341746	0.73	1.13801	down
M4 vs M6	Com_9787_pos	DL-3,4-Dihydroxyphenyl glycol	0.312212	-1.6794	0.0355979	0.88	2.34537	down
M4 vs M6	Com_391_pos	PE (19:2/19:2)	0.631178	-0.66388	0.0362483	0.79	1.13852	down
M4 vs M6	Com_82_pos	PC (17:0/17:1)	0.628726	-0.669496	0.0368897	0.82	1.39721	down
M4 vs M6	Com_514_pos	5-(6-hydroxy-6-methyloctyl)-2,5-dihydrofuran-2-one	0.66692	-0.584414	0.0400658	0.71	1.74051	down
M4 vs M6	Com_5854_pos	D-Phenylalanine	0.770459	-0.37621	0.0436912	0.86	1.11149	down
M4 vs M6	Com_16810_pos	Dihexylamine	0.726625	-0.460718	0.0461094	0.77	1.40554	down
M4 vs M6	Com_2297_neg	Cytarabine	0.796103	-0.328973	0.0473359	0.72	1.26716	down
M4 vs M6	Com_7026_pos	LPE 22:3	1.90224	0.927699	0.000174013	0.96	1.40204	up
M4 vs M6	Com_1807_neg	LPC 20:3	2.31097	1.2085	0.000198041	0.95	1.54725	up
M4 vs M6	Com_2071_neg	LPS 16:1	2.14455	1.10068	0.00042783	0.92	1.91206	up
M4 vs M6	Com_5458_neg	LPC 22:3	2.62784	1.39388	0.000673128	0.93	1.72507	up
M4 vs M6	Com_4701_pos	Etaconazole	3.42838	1.77753	0.00072771	0.88	1.61953	up
M4 vs M6	Com_471_neg	LPS 22:5	1.98026	0.985693	0.00134705	0.87	1.36373	up
M4 vs M6	Com_1232_neg	LPE 20:3	1.56378	0.645036	0.00140793	0.92	1.4955	up
M4 vs M6	Com_7342_neg	LPS 17:1	1.84495	0.883583	0.00155759	0.87	1.35628	up
M4 vs M6	Com_2366_pos	gamma-Glutamylmethionine	2.68083	1.42268	0.00172795	0.88	1.98232	up
M4 vs M6	Com_682_neg	Lysope 18:1	1.81612	0.860863	0.00195949	0.91	1.66168	up
M4 vs M6	Com_3111_neg	Itaconic acid	1.3584	0.441908	0.00265022	0.88	1.07205	up
M4 vs M6	Com_4440_neg	LysoPE 18:2	2.14892	1.10361	0.00294345	0.86	1.43146	up
M4 vs M6	Com_8068_pos	PC (16:2e/6:0)	2.47628	1.30818	0.00334796	0.87	1.6277	up
M4 vs M6	Com_2899_neg	LPE 17:1	1.51485	0.59917	0.00374746	0.88	1.01298	up
M4 vs M6	Com_1346_neg	D-α-Hydroxyglutaric acid	1.35813	0.441626	0.00416201	0.83	1.37238	up
M4 vs M6	Com_15268_pos	ACar 15:2	1.61897	0.695078	0.00419002	0.87	1.13097	up
M4 vs M6	Com_1785_pos	LPE 18:2	1.51803	0.602204	0.00423607	0.9	1.33447	up
M4 vs M6	Com_3401_pos	PC (18:1e/2:0)	3.24948	1.70021	0.00449656	0.85	1.52966	up
M4 vs M6	Com_1081_neg	LPS 18:2	1.82683	0.869341	0.0046311	0.88	1.49286	up
M4 vs M6	Com_2468_neg	LPA 20:4	2.00463	1.00333	0.00473074	0.85	1.31469	up
M4 vs M6	Com_276_neg	LPC 16:1	1.77337	0.82649	0.00512154	0.88	1.49292	up
M4 vs M6	Com_4435_pos	PC (16:1e/3:0)	3.01204	1.59074	0.00561556	0.83	1.98151	up
M4 vs M6	Com_390_neg	LPC 17:1	3.05901	1.61307	0.00610384	0.87	2.15581	up
M4 vs M6	Com_246_neg	Glutathione (reduced)	3.82659	1.93606	0.00616659	0.82	1.19077	up
M4 vs M6	Com_1537_neg	Levodopa	1.54729	0.629743	0.0062106	0.84	1.47498	up
M4 vs M6	Com_1001_neg	N-Acetylalanine	1.4438	0.529869	0.00627668	0.82	1.3392	up
M4 vs M6	Com_701_neg	15-OxoEDE	2.01172	1.00843	0.00672279	0.84	1.57926	up
M4 vs M6	Com_5156_pos	Bilirubin	1.59792	0.676192	0.00681651	0.81	1.28773	up
M4 vs M6	Com_13243_pos	3-Methoxycinnamic acid	1.30201	0.380738	0.00726807	0.85	1.44485	up
M4 vs M6	Com_3164_neg	LPS 22:3	1.92197	0.942587	0.00735674	0.81	1.6326	up
M4 vs M6	Com_3731_neg	LPS 20:1	2.02618	1.01876	0.007612	0.84	1.08603	up
M4 vs M6	Com_2365_pos	LPC 16:2	2.39303	1.25884	0.00776434	0.82	1.20695	up
M4 vs M6	Com_4143_neg	FAHFA (5:0/16:0)	7.94685	2.99038	0.00870356	0.81	2.167	up
M4 vs M6	Com_1879_pos	Υ-Glutamylcysteine	2.04587	1.03271	0.00871464	0.83	1.59323	up
M4 vs M6	Com_1713_pos	Lysops 22:5	1.90102	0.926772	0.00918969	0.78	1.05267	up
M4 vs M6	Com_11910_pos	PC (14:1e/2:0)	1.90794	0.932017	0.00985851	0.84	1.4543	up
M4 vs M6	Com_1228_neg	FAHFA (4:0/16:0)	8.15156	3.02708	0.0102473	0.8	2.1521	up
M4 vs M6	Com_1427_neg	Lysopc 16:1	2.73613	1.45214	0.0102603	0.81	1.90544	up
M4 vs M6	Com_6448_pos	4-hydroxy-3-(3-methylbut-2-en-1-yl)benzoic acid	1.68453	0.752344	0.0106016	0.8	1.78673	up
M4 vs M6	Com_2097_neg	LPI 16:2	3.71136	1.89195	0.0114972	0.77	1.52533	up
M4 vs M6	Com_2415_neg	(2E)-4-Hydroxy-3,7-dimethyl-2,6-octadien-1-yl beta-D-glucopyranoside	2.54372	1.34694	0.0116292	0.84	1.30505	up
M4 vs M6	Com_1063_neg	N-lactoyl-phenylalanine	2.07652	1.05417	0.0119269	0.84	1.01106	up
M4 vs M6	Com_3537_neg	8-Bromoguanosine	3.18144	1.66968	0.012194	0.8	1.37903	up
M4 vs M6	Com_316_neg	LPS 22:4	2.08508	1.0601	0.013215	0.82	1.51932	up
M4 vs M6	Com_2903_neg	trans-Cinnamic acid	1.63445	0.708808	0.013602	0.83	1.08118	up
M4 vs M6	Com_859_pos	Reduced glutathione	3.06321	1.61504	0.0149331	0.77	1.15434	up
M4 vs M6	Com_823_neg	Tyrosine	1.60079	0.678786	0.0149944	0.83	1.10263	up
M4 vs M6	Com_2690_neg	gamma-Glutamylcysteine	2.0123	1.00885	0.0150135	0.78	1.56672	up
M4 vs M6	Com_1318_pos	All-Trans-13,14-Dihydroretinol	1.92374	0.943915	0.0151016	0.81	1.17899	up
M4 vs M6	Com_13393_pos	2-(3,4-dichlorophenyl)-2-azaspiro[4.4]nonane-1,3-dione	1.86865	0.901998	0.0154653	0.79	1.40347	up
M4 vs M6	Com_394_neg	LPI 18:2	2.71371	1.44027	0.0161966	0.89	2.10423	up
M4 vs M6	Com_239_neg	LPC 18:1	1.70996	0.773963	0.0163881	0.84	1.52172	up
M4 vs M6	Com_4122_pos	(±)8-HEPE	1.99163	0.99395	0.0165904	0.77	1.14275	up
M4 vs M6	Com_3647_neg	LPS 19:1	1.99079	0.993339	0.0172748	0.83	1.49126	up
M4 vs M6	Com_15870_pos	tert-butyl N-[2-(benzylamino)-1-methyl-2-oxoethyl]carbamate	1.39972	0.485137	0.0173178	0.78	1.19277	up
M4 vs M6	Com_9309_pos	Leukotriene C4	1.85371	0.890416	0.0179227	0.79	1.32309	up
M4 vs M6	Com_6872_pos	Muscone	1.64954	0.722061	0.0183549	0.81	1.1583	up
M4 vs M6	Com_564_neg	LPI 16:1	1.7257	0.787179	0.0187403	0.82	1.13207	up
M4 vs M6	Com_25_pos	L-Phenylalanine	1.77744	0.8298	0.0188997	0.78	1.54219	up
M4 vs M6	Com_6176_pos	5-[(8Z,11Z)-pentadeca-8,11-dien-1-yl]benzene-1,3-diol	1.60516	0.682716	0.0200433	0.75	1.53122	up
M4 vs M6	Com_500_neg	Thromboxane B1	1.87397	0.906097	0.0206806	0.78	1.06755	up
M4 vs M6	Com_945_pos	p-Mentha-1,3,8-triene	1.65333	0.725377	0.0209253	0.84	1.34543	up
M4 vs M6	Com_16979_pos	Bisphenol A	1.33069	0.412176	0.0214366	0.78	1.23107	up
M4 vs M6	Com_2237_pos	D-Fructose 6-phosphate	6.36029	2.66909	0.0220639	0.75	1.42866	up
M4 vs M6	Com_814_pos	N3,N4-Dimethyl-L-arginine	1.92679	0.946201	0.0221026	0.78	1.46075	up
M4 vs M6	Com_133_neg	LPC 15:0	2.40358	1.26519	0.023938	0.82	1.81468	up
M4 vs M6	Com_2667_pos	N-Acetylglycine	1.4686	0.554446	0.0239715	0.77	1.27553	up
M4 vs M6	Com_8299_pos	13,14-dihydro-15-keto Prostaglandin A2	1.80706	0.853642	0.024868	0.75	1.31759	up
M4 vs M6	Com_3372_pos	PC (20:3e/2:0)	3.02594	1.59739	0.025816	0.81	1.92706	up
M4 vs M6	Com_1988_pos	5,6-Dihydroxyindole-2-Carboxylic Acid	1.41632	0.502151	0.025841	0.75	1.19249	up
M4 vs M6	Com_1348_pos	PC (18:3e/2:0)	3.393	1.76256	0.025843	0.85	2.10902	up
M4 vs M6	Com_9890_pos	Isopropyl myristate	1.57212	0.652708	0.0267882	0.82	1.36736	up
M4 vs M6	Com_13064_pos	HLK	2.93131	1.55155	0.026823	0.85	1.70994	up
M4 vs M6	Com_2929_neg	LPE 20:2	1.56558	0.646699	0.0275664	0.79	1.34885	up
M4 vs M6	Com_2711_neg	LPC 20:5	2.00246	1.00177	0.027655	0.87	1.49143	up
M4 vs M6	Com_3598_pos	PC (16:2e/4:0)	2.28287	1.19085	0.0277492	0.7	1.51125	up
M4 vs M6	Com_619_pos	RKK	2.39722	1.26136	0.0306886	0.84	1.01912	up
M4 vs M6	Com_2768_pos	LPE 20:1	1.94556	0.960185	0.0307621	0.76	1.01322	up
M4 vs M6	Com_3149_pos	PC (14:1e/3:0)	2.3263	1.21804	0.0337224	0.8	1.70659	up
M4 vs M6	Com_1462_neg	LPS 20:3	6.54617	2.71065	0.0338424	0.78	1.61937	up
M4 vs M6	Com_3677_neg	N-Oleoyl Dopamine	2.74479	1.4567	0.034021	0.76	1.67902	up
M4 vs M6	Com_218_pos	Methionine	1.83501	0.875791	0.0341995	0.77	1.61604	up
M4 vs M6	Com_1586_neg	Arachidic Acid	1.62392	0.699481	0.0376546	0.76	1.99812	up
M4 vs M6	Com_6360_neg	LPC 20:1	2.72884	1.44829	0.038309	0.82	1.94687	up
M4 vs M6	Com_4662_pos	PC (18:5e/6:0)	2.83269	1.50217	0.0400606	0.81	1.66358	up
M4 vs M6	Com_80_pos	2-Hydroxycinnamic acid	1.59454	0.67314	0.0402883	0.79	1.32217	up
M4 vs M6	Com_90_pos	L-Tyrosine	1.61915	0.695232	0.0402945	0.78	1.2978	up
M4 vs M6	Com_611_neg	LPI 16:0	2.3629	1.24056	0.0409722	0.69	1.50612	up
M4 vs M6	Com_3201_pos	2-methyl-2,3,4,5-tetrahydro-1,5-benzoxazepin-4-one	1.42249	0.508423	0.0418123	0.7	1.02919	up
M4 vs M6	Com_1899_neg	(±)7(8)-DiHDPA	1.93881	0.955171	0.0418469	0.72	1.08196	up
M4 vs M6	Com_137_neg	LPG 18:2	1.78978	0.839779	0.0420188	0.86	1.59157	up
M4 vs M6	Com_4468_neg	16-Hydroxyhexadecanoic acid	1.5796	0.659563	0.0421668	0.72	1.29689	up
M4 vs M6	Com_208_pos	PC (14:1e/4:0)	1.92109	0.941929	0.0422341	0.78	1.7233	up
M4 vs M6	Com_13930_pos	N-allyl-2-(2-methyl-1-benzofuran-3-yl)acetamide	3.05313	1.61029	0.0429554	0.81	1.50227	up
M4 vs M6	Com_6057_pos	LPC 16:3	4.36886	2.12726	0.043134	0.8	1.42031	up
M4 vs M6	Com_2257_pos	L-serine	1.46442	0.550329	0.0432391	0.82	1.36216	up
M4 vs M6	Com_2921_neg	LPC 20:2	1.89628	0.923174	0.0435294	0.74	1.3161	up
M4 vs M6	Com_3408_pos	Ne-(1-Carboxymethyl)-L-lysine	1.33911	0.421274	0.0438972	0.81	1.03572	up
M4 vs M6	Com_949_neg	LPG 20:2	2.34012	1.22658	0.0448268	0.74	1.64959	up
M4 vs M6	Com_7973_pos	4-methoxy-6-(prop-2-en-1-yl)-2H-1,3-benzodioxole	6.47043	2.69386	0.0449277	0.71	1.60513	up
M4 vs M6	Com_6785_pos	N-(9-oxodecyl)acetamide	1.40018	0.485608	0.0451245	0.73	1.1113	up
M4 vs M6	Com_235_pos	Thiazolidine-4-carboxylic acid	1.85204	0.889118	0.0469711	0.74	1.27531	up
M4 vs M6	Com_7241_pos	SMK	4.42904	2.147	0.0476173	0.73	1.49251	up
M4 vs M6	Com_200_neg	LPC 22:4	3.12918	1.64579	0.0482818	0.83	1.96438	up
M4 vs M6	Com_47_neg	LPC 20:4	2.83767	1.50471	0.0497712	0.75	1.56285	up
M4 vs M6	Com_1068_pos	Docosahexaenoyl Ethanolamide	8.96775	3.16475	0.0499282	0.78	1.0922	up
