# Supplementary material for: Metabolomic and Transcriptomic Analyses Reveal the Potential Mechanisms of Dynamic Ovarian Development in Goats during Sexual Maturation
Source: Int J Mol Sci. 2024 Sep 13;25(18):9898. doi: 10.3390/ijms25189898 (PMC11432265; doi:10.3390/ijms25189898)
Supplement: Supplementary file 1 [file ijms-25-09898-s001.zip › Table S4.xlsx]

## Sheet: Sheet1
Table S4 KEGG enrichment analysis of differential metabolites
Cluster	MapTitle	Pvalue	number	MetaIDs	kegg_cpd_id
1	Phenylalanine, tyrosine and tryptophan biosynthesis	0.00310272	4	Tyrosine; L-Tyrosine; D-Fructose 1,6-bisphosphate; Phosphoenolpyruvic acid	cpd:C00082;cpd:C01536,cpd:C00082,cpd:C00354,cpd:C00074
1	Glucagon signaling pathway	0.00833662	2	D-Fructose 1,6-bisphosphate; D-Fructose 6-phosphate	cpd:C00354,cpd:C00085
1	Tyrosine metabolism	0.0120994	4	Tyrosine; L-Tyrosine; Levodopa; Succinic acid	cpd:C00082;cpd:C01536,cpd:C00082,cpd:C00355,cpd:C00042
1	Phenylalanine metabolism	0.017035	4	Tyrosine; 2-Phenylacetamide; L-Tyrosine; Succinic acid	cpd:C00082;cpd:C01536,cpd:C02505,cpd:C00082,cpd:C00042
1	Ubiquinone and other terpenoid-quinone biosynthesis	0.0235942	2	Tyrosine; L-Tyrosine	cpd:C00082;cpd:C01536,cpd:C00082
1	Carbon metabolism	0.0290374	3	D-Fructose 1,6-bisphosphate; Phosphoenolpyruvic acid; D-Fructose 6-phosphate	cpd:C00354,cpd:C00074,cpd:C00085
1	Pyruvate metabolism	0.0445282	2	Phosphoenolpyruvic acid; Succinic acid	cpd:C00074,cpd:C00042
1	AMPK signaling pathway	0.0445282	2	D-Fructose 1,6-bisphosphate; D-Fructose 6-phosphate	cpd:C00354,cpd:C00085
1	Central carbon metabolism in cancer	0.0445282	2	D-Fructose 1,6-bisphosphate; D-Fructose 6-phosphate	cpd:C00354,cpd:C00085
1	Thiamine metabolism	0.0700478	2	Tyrosine; L-Tyrosine	cpd:C00082;cpd:C01536,cpd:C00082
1	Ferroptosis	0.0700478	2	Reduced glutathione; gamma-Glutamylcysteine	cpd:C00051,cpd:C00669
1	Glycolysis / Gluconeogenesis	0.0934579	1	Phosphoenolpyruvic acid	cpd:C00074
1	Phosphonate and phosphinate metabolism	0.0934579	1	Phosphoenolpyruvic acid	cpd:C00074
1	Cocaine addiction	0.0934579	1	Levodopa	cpd:C00355
1	Amphetamine addiction	0.0934579	1	Levodopa	cpd:C00355
1	Citrate cycle (TCA cycle)	0.0991999	2	Phosphoenolpyruvic acid; Succinic acid	cpd:C00074,cpd:C00042
1	Propanoate metabolism	0.178579	1	Succinic acid	cpd:C00042
1	Sulfur metabolism	0.178579	1	Succinic acid	cpd:C00042
1	Dopaminergic synapse	0.178579	1	Levodopa	cpd:C00355
1	Thyroid hormone synthesis	0.178579	1	Reduced glutathione	cpd:C00051
1	Insulin resistance	0.178579	1	D-Fructose 6-phosphate	cpd:C00085
1	Alcoholism	0.178579	1	Levodopa	cpd:C00355
1	Aminoacyl-tRNA biosynthesis	0.237131	2	Tyrosine; L-Tyrosine	cpd:C00082;cpd:C01536,cpd:C00082
1	Parkinson's disease	0.256072	1	Levodopa	cpd:C00355
1	Choline metabolism in cancer	0.256072	1	Phosphocholine	cpd:C00588
1	Asthma	0.256072	1	Leukotriene C4	cpd:C02166
1	Glutathione metabolism	0.311041	2	Reduced glutathione; gamma-Glutamylcysteine	cpd:C00051,cpd:C00669
1	Starch and sucrose metabolism	0.326586	1	D-Fructose 6-phosphate	cpd:C00085
1	Vitamin B6 metabolism	0.326586	1	Pyridoxine	cpd:C00314
1	Fc epsilon RI signaling pathway	0.326586	1	Leukotriene C4	cpd:C02166
1	Galactose metabolism	0.390721	1	D-Fructose 6-phosphate	cpd:C00085
1	Lysine degradation	0.390721	1	Pipecolic acid	cpd:C00408
1	Glycerophospholipid metabolism	0.390721	1	Phosphocholine	cpd:C00588
1	Butanoate metabolism	0.390721	1	Succinic acid	cpd:C00042
1	Pantothenate and CoA biosynthesis	0.390721	1	Panthenol	cpd:C05944
1	Porphyrin and chlorophyll metabolism	0.390721	1	Bilirubin	cpd:C00486
1	Prolactin signaling pathway	0.390721	1	Levodopa	cpd:C00355
1	Bile secretion	0.424596	3	Leukotriene C4; Bilirubin; Reduced glutathione	cpd:C02166,cpd:C00486,cpd:C00051
1	Oxidative phosphorylation	0.449025	1	Succinic acid	cpd:C00042
1	Glyoxylate and dicarboxylate metabolism	0.502004	1	Succinic acid	cpd:C00042
1	Metabolic pathways	0.532128	16	Leukotriene C4; Pipecolic acid; Tyrosine; Pyridoxine; L-Tyrosine; Inosine; D-Fructose 1,6-bisphosphate; Phosphocholine; Levodopa; 4-Hydroxybenzaldehyde; Phosphoenolpyruvic acid; Bilirubin; Reduced glutathione; gamma-Glutamylcysteine; Bisphenol A; D-Fructose 6-phosphate	cpd:C02166,cpd:C00408,cpd:C00082;cpd:C01536,cpd:C00314,cpd:C00082,cpd:C00294,cpd:C00354,cpd:C00588,cpd:C00355,cpd:C00633,cpd:C00074,cpd:C00486,cpd:C00051,cpd:C00669,cpd:C13624,cpd:C00085
1	Serotonergic synapse	0.550119	1	Leukotriene C4	cpd:C02166
1	Alanine, aspartate and glutamate metabolism	0.593797	1	Succinic acid	cpd:C00042
1	Arachidonic acid metabolism	0.593797	1	Leukotriene C4	cpd:C02166
1	Nicotinate and nicotinamide metabolism	0.593797	1	Succinic acid	cpd:C00042
1	Neuroactive ligand-receptor interaction	0.593797	1	Leukotriene C4	cpd:C02166
1	Cysteine and methionine metabolism	1	1	Reduced glutathione	cpd:C00051
2	Taste transduction	0.000825798	3	Adenosine 5'-monophosphate; D-Phenylalanine; Guanosine monophosphate	cpd:C00020,cpd:C02265,cpd:C00144
2	Olfactory transduction	0.00921416	2	Adenosine 5'-monophosphate; Guanosine monophosphate	cpd:C00020,cpd:C00144
2	Asthma	0.0259909	2	Prostaglandin D2; Histamine	cpd:C00696,cpd:C00388
2	Neuroactive ligand-receptor interaction	0.0466992	3	Prostaglandin D2; Tyramine; Histamine	cpd:C00696,cpd:C00483,cpd:C00388
2	Antifolate resistance	0.0488899	2	Adenosine 5'-monophosphate; Guanosine monophosphate	cpd:C00020,cpd:C00144
2	cGMP-PKG signaling pathway	0.0488899	2	Adenosine 5'-monophosphate; Guanosine monophosphate	cpd:C00020,cpd:C00144
2	Fc epsilon RI signaling pathway	0.0488899	2	Prostaglandin D2; Histamine	cpd:C00696,cpd:C00388
2	FoxO signaling pathway	0.0981308	1	Adenosine 5'-monophosphate	cpd:C00020
2	mTOR signaling pathway	0.0981308	1	Adenosine 5'-monophosphate	cpd:C00020
2	PI3K-Akt signaling pathway	0.0981308	1	Adenosine 5'-monophosphate	cpd:C00020
2	Synaptic vesicle cycle	0.0981308	1	Histamine	cpd:C00388
2	Phototransduction	0.0981308	1	Guanosine monophosphate	cpd:C00144
2	Gastric acid secretion	0.0981308	1	Histamine	cpd:C00388
2	Steroid hormone biosynthesis	0.0995218	4	7α-Hydroxytestosterone; Pregnenolone; Etiocholanolone; Aldosterone	cpd:C05291,cpd:C01953,cpd:C04373,cpd:C01780
2	Aldosterone synthesis and secretion	0.142625	2	Pregnenolone; Aldosterone	cpd:C01953,cpd:C01780
2	Protein digestion and absorption	0.179083	2	Tyramine; Histamine	cpd:C00483,cpd:C00388
2	Retrograde endocannabinoid signaling	0.187048	1	Trehalose 6-phosphate	cpd:C00689
2	Aldosterone-regulated sodium reabsorption	0.187048	1	Aldosterone	cpd:C01780
2	Histidine metabolism	0.255516	2	Histamine; Anserine	cpd:C00388,cpd:C01262
2	Longevity regulating pathway	0.267576	1	Adenosine 5'-monophosphate	cpd:C00020
2	Tyrosine metabolism	0.294418	2	Tyramine; Gentisic acid	cpd:C00483,cpd:C00628
2	Starch and sucrose metabolism	0.340471	1	Trehalose 6-phosphate	cpd:C00689
2	Pyruvate metabolism	0.340471	1	Acetylenedicarboxylic acid	cpd:C03248
2	AMPK signaling pathway	0.340471	1	Adenosine 5'-monophosphate	cpd:C00020
2	Inflammatory mediator regulation of TRP channels	0.340471	1	Histamine	cpd:C00388
2	Renin secretion	0.340471	1	Adenosine 5'-monophosphate	cpd:C00020
2	African trypanosomiasis	0.340471	1	Prostaglandin D2	cpd:C00696
2	Galactose metabolism	0.406424	1	N-Acetyl-D-galactosamine	cpd:C01132
2	Amino sugar and nucleotide sugar metabolism	0.406424	1	N-Acetylneuraminic acid	cpd:C00270
2	Thiamine metabolism	0.406424	1	thiamine phosphate	cpd:C01081
2	cAMP signaling pathway	0.406424	1	Adenosine 5'-monophosphate	cpd:C00020
2	Regulation of lipolysis in adipocytes	0.406424	1	Adenosine 5'-monophosphate	cpd:C00020
2	Cortisol synthesis and secretion	0.406424	1	Pregnenolone	cpd:C01953
2	Cushing's syndrome	0.406424	1	Pregnenolone	cpd:C01953
2	2-Oxocarboxylic acid metabolism	0.466066	1	N-Acetylornithine	cpd:C00437
2	Arginine biosynthesis	0.519972	1	N-Acetylornithine	cpd:C00437
2	Serotonergic synapse	0.568671	1	Prostaglandin D2	cpd:C00696
2	Purine metabolism	0.633519	2	Adenosine 5'-monophosphate; Guanosine monophosphate	cpd:C00020,cpd:C00144
2	beta-Alanine metabolism	1	1	Anserine	cpd:C01262
2	Arachidonic acid metabolism	1	1	Prostaglandin D2	cpd:C00696
2	Nicotinate and nicotinamide metabolism	1	1	1-Methylnicotinamide	cpd:C02918
2	Ovarian steroidogenesis	1	1	Pregnenolone	cpd:C01953
3	Sphingolipid metabolism	0.0190865	2	O-Phosphorylethanolamine; Phosphoethanolamine	cpd:C00346,cpd:C00346
3	Prostate cancer	0.0372913	3	Cortisone; Estradiol; Testosterone	cpd:C00762,cpd:C00951,cpd:C00535
3	Sphingolipid signaling pathway	0.0522177	2	O-Phosphorylethanolamine; Phosphoethanolamine	cpd:C00346,cpd:C00346
3	Pathways in cancer	0.0590657	3	Cortisone; Estradiol; Testosterone	cpd:C00762,cpd:C00951,cpd:C00535
3	Glycine, serine and threonine metabolism	0.0855737	3	L-Tryptophan; L-Cystathionine; Betaine	cpd:C00078,cpd:C02291,cpd:C00719
3	Endocrine resistance	0.0953198	2	Estradiol; Testosterone	cpd:C00951,cpd:C00535
3	Nicotinate and nicotinamide metabolism	0.116285	3	β-Nicotinamide mononucleotide; Nicotinamide adenine dinucleotide; Nicotinuric Acid	cpd:C00455,cpd:C00003,cpd:C05380
3	Fructose and mannose metabolism	0.140187	1	α-D-Mannose 1-phosphate	cpd:C00636
3	Steroid biosynthesis	0.140187	1	Cholecalciferol	cpd:C05443
3	Glycerolipid metabolism	0.140187	1	Uridine diphosphate glucose	cpd:C00029
3	Estrogen signaling pathway	0.140187	1	Estradiol	cpd:C00951
3	Endocrine and other factor-regulated calcium reabsorption	0.140187	1	Estradiol	cpd:C00951
3	Galactose metabolism	0.145127	2	Dulcitol; Uridine diphosphate glucose	cpd:C01697,cpd:C00029
3	Primary bile acid biosynthesis	0.145127	2	Taurocholic acid; Cholic acid	cpd:C05122,cpd:C00695
3	Amino sugar and nucleotide sugar metabolism	0.145127	2	Uridine diphosphate glucose; α-D-Mannose 1-phosphate	cpd:C00029,cpd:C00636
3	Glycerophospholipid metabolism	0.145127	2	O-Phosphorylethanolamine; Phosphoethanolamine	cpd:C00346,cpd:C00346
3	Metabolic pathways	0.183227	25	Dulcitol; Cortisone; Linoleic Acid; Cys-Gly; Prostaglandin J2; D-Ala-D-Ala; Uridine diphosphate glucose; β-Nicotinamide mononucleotide; Cholecalciferol; Hypotaurine; Nicotinamide adenine dinucleotide; Adenylosuccinic acid; Estradiol; L-Tryptophan; O-Phosphorylethanolamine; Terephthalic Acid; α-D-Mannose 1-phosphate; Phosphoethanolamine; Taurocholic acid; Lauric Acid; Testosterone; L-Cystathionine…	cpd:C01697,cpd:C00762,cpd:C01595,cpd:C01419,cpd:C05957,cpd:C00993,cpd:C00029,cpd:C00455,cpd:C05443,cpd:C00519,cpd:C00003,cpd:C03794,cpd:C00951,cpd:C00078,cpd:C00346,cpd:C06337,cpd:C00636,cpd:C00346,cpd:C05122,cpd:C02679,cpd:C00535,cpd:C02291,cpd:C00719,cpd:C06424,cpd:C00695
3	Fatty acid biosynthesis	0.199044	2	Lauric Acid; Myristic Acid	cpd:C02679,cpd:C06424
3	Taurine and hypotaurine metabolism	0.255036	2	Hypotaurine; Taurocholic acid	cpd:C00519,cpd:C05122
3	Pentose and glucuronate interconversions	0.261287	1	Uridine diphosphate glucose	cpd:C00029
3	Linoleic acid metabolism	0.261287	1	Linoleic Acid	cpd:C01595
3	alpha-Linolenic acid metabolism	0.261287	1	Traumatic acid	cpd:C16308
3	Aldosterone-regulated sodium reabsorption	0.261287	1	Cortisone	cpd:C00762
3	Cholesterol metabolism	0.261287	1	Taurocholic acid	cpd:C05122
3	Breast cancer	0.261287	1	Estradiol	cpd:C00951
3	Rheumatoid arthritis	0.261287	1	Cholecalciferol	cpd:C05443
3	Serotonergic synapse	0.311523	2	Prostaglandin J2; L-Tryptophan	cpd:C05957,cpd:C00078
3	Steroid hormone biosynthesis	0.315563	4	Cortisone; Estradiol; Testosterone; Tetrahydrocorticosterone	cpd:C00762,cpd:C00951,cpd:C00535,cpd:C05476
3	Neomycin, kanamycin and gentamicin biosynthesis	0.365822	1	Uridine diphosphate glucose	cpd:C00029
3	Longevity regulating pathway	0.365822	1	Nicotinamide adenine dinucleotide	cpd:C00003
3	Mineral absorption	0.365822	1	L-Tryptophan	cpd:C00078
3	Tryptophan metabolism	0.45599	1	L-Tryptophan	cpd:C00078
3	Starch and sucrose metabolism	0.45599	1	Uridine diphosphate glucose	cpd:C00029
3	AMPK signaling pathway	0.45599	1	Nicotinamide adenine dinucleotide	cpd:C00003
3	African trypanosomiasis	0.45599	1	L-Tryptophan	cpd:C00078
3	Thiamine metabolism	0.533705	1	Nicotinamide adenine dinucleotide	cpd:C00003
3	Prolactin signaling pathway	0.533705	1	Estradiol	cpd:C00951
3	Ovarian steroidogenesis	0.634624	2	Estradiol; Testosterone	cpd:C00951,cpd:C00535
3	Ascorbate and aldarate metabolism	1	1	Uridine diphosphate glucose	cpd:C00029
3	Oxidative phosphorylation	1	1	Nicotinamide adenine dinucleotide	cpd:C00003
3	2-Oxocarboxylic acid metabolism	1	1	L-Tryptophan	cpd:C00078
3	Aldosterone synthesis and secretion	1	1	Nicotinamide adenine dinucleotide	cpd:C00003
3	Bile secretion	1	3	Rifampicin; Taurocholic acid; Cholic acid	cpd:C06688,cpd:C05122,cpd:C00695
3	Vitamin digestion and absorption	1	2	Cholecalciferol; Nicotinamide adenine dinucleotide	cpd:C05443,cpd:C00003
4	Phenylalanine metabolism	0.0782363	3	Salicylic acid; Phenylacetylglycine; Hippuric acid	cpd:C00805,cpd:C05598,cpd:C01586
4	Fatty acid elongation	0.088785	1	Palmitic Acid	cpd:C00249
4	Fatty acid biosynthesis	0.0904542	2	Palmitic Acid; Oleic Acid	cpd:C00249,cpd:C00712
4	ABC transporters	0.0959605	3	L-Cystine; Trehalose; Spermidine	cpd:C00491,cpd:C01083,cpd:C00315
4	Bile secretion	0.0995218	4	Salicylic acid; Spermine; L-Carnitine; Spermidine	cpd:C00805,cpd:C00750,cpd:C00318,cpd:C00315
4	Fatty acid metabolism	0.170067	1	Palmitic Acid	cpd:C00249
4	beta-Alanine metabolism	0.184721	2	Spermine; Spermidine	cpd:C00750,cpd:C00315
4	Cysteine and methionine metabolism	0.218914	2	L-Cystine; S-Sulfo-L-cysteine	cpd:C00491,cpd:C05824
4	Fatty acid degradation	0.244448	1	Palmitic Acid	cpd:C00249
4	Pyrimidine metabolism	0.288841	2	Thymidine; Thymine	cpd:C00214,cpd:C00178
4	Glutathione metabolism	0.288841	2	Spermine; Spermidine	cpd:C00750,cpd:C00315
4	Biosynthesis of unsaturated fatty acids	0.288841	2	Palmitic Acid; Oleic Acid	cpd:C00249,cpd:C00712
4	Tryptophan metabolism	0.312483	1	Indole-3-acetic acid	cpd:C00954
4	Starch and sucrose metabolism	0.312483	1	Trehalose	cpd:C01083
4	Arginine and proline metabolism	0.358688	2	Spermine; Spermidine	cpd:C00750,cpd:C00315
4	Lysine degradation	0.374687	1	5-Hydroxy-L-lysine	cpd:C16741
4	Ferroptosis	0.374687	1	L-Cystine	cpd:C00491
4	Protein digestion and absorption	0.530873	1	L-Cystine	cpd:C00491
4	Histidine metabolism	1	1	1-Methylhistidine	cpd:C01152
5	Mineral absorption	0.00361612	2	Methionine; L-Phenylalanine	cpd:C00073;cpd:C01733,cpd:C00079
5	2-Oxocarboxylic acid metabolism	0.0170742	2	Methionine; L-Phenylalanine	cpd:C00073;cpd:C01733,cpd:C00079
5	Protein digestion and absorption	0.0306748	2	Methionine; L-Phenylalanine	cpd:C00073;cpd:C01733,cpd:C00079
5	Aminoacyl-tRNA biosynthesis	0.0474436	2	Methionine; L-Phenylalanine	cpd:C00073;cpd:C01733,cpd:C00079
5	Phenylalanine metabolism	0.0669605	2	L-Phenylalanine; trans-Cinnamic acid	cpd:C00079,cpd:C00423
5	Biosynthesis of unsaturated fatty acids	0.0669605	2	Adrenic acid; Arachidic Acid	cpd:C16527,cpd:C06425
5	Cholesterol metabolism	0.0735378	1	Glycocholic acid	cpd:C01921
5	Ubiquinone and other terpenoid-quinone biosynthesis	0.108499	1	trans-Cinnamic acid	cpd:C00423
5	Biosynthesis of amino acids	0.112717	2	Methionine; L-Phenylalanine	cpd:C00073;cpd:C01733,cpd:C00079
5	Antifolate resistance	0.1423	1	Methionine	cpd:C00073;cpd:C01733
5	Central carbon metabolism in cancer	0.1423	1	Methionine	cpd:C00073;cpd:C01733
5	Primary bile acid biosynthesis	0.174974	1	Glycocholic acid	cpd:C01921
5	Ferroptosis	0.174974	1	Adrenic acid	cpd:C16527
5	Prolactin signaling pathway	0.174974	1	Estrone	cpd:C00468
5	Phenylalanine, tyrosine and tryptophan biosynthesis	0.266556	1	L-Phenylalanine	cpd:C00079
5	Cysteine and methionine metabolism	0.32255	1	Methionine	cpd:C00073;cpd:C01733
5	Ovarian steroidogenesis	0.32255	1	Estrone	cpd:C00468
5	Pyrimidine metabolism	0.374767	1	Cytidine-5'-monophosphate	cpd:C00055
5	ABC transporters	0.399529	1	L-Phenylalanine	cpd:C00079
5	Steroid hormone biosynthesis	0.530873	1	Estrone	cpd:C00468
5	Bile secretion	0.568671	1	Glycocholic acid	cpd:C01921
5	Metabolic pathways	1	6	Methionine; L-Phenylalanine; trans-Cinnamic acid; Glycocholic acid; Estrone; Cytidine-5'-monophosphate	cpd:C00073;cpd:C01733,cpd:C00079,cpd:C00423,cpd:C01921,cpd:C00468,cpd:C00055
all	Steroid hormone biosynthesis	0.000203	15
all	Glutathione metabolism	0.00651	6
all	Nicotinate and nicotinamide metabolism	0.0118	4
all	Tryptophan metabolism	0.0121	7
all	Amino sugar and nucleotide sugar metabolism	0.0138	7
all	Phenylalanine, tyrosine and tryptophan biosynthesis	0.0217	2
all	Arginine biosynthesis	0.0532	3
all	Phenylalanine metabolism	0.0859	2
all	Taurine and hypotaurine metabolism	0.0859	2
all	Starch and sucrose metabolism	0.0995	3
all	Tyrosine metabolism	0.12	5
all	Fructose and mannose metabolism	0.127	3
all	beta-Alanine metabolism	0.142	3
all	Cysteine and methionine metabolism	0.15	4
all	Pentose phosphate pathway	0.173	3
all	Arginine and proline metabolism	0.187	4
all	Biosynthesis of unsaturated fatty acids	0.187	4
all	Glycolysis / Gluconeogenesis	0.222	3
all	Galactose metabolism	0.24	3
all	D-Amino acid metabolism	0.243	2
all	Butanoate metabolism	0.243	2
all	Histidine metabolism	0.267	2
all	Linoleic acid metabolism	0.278	1
all	Sphingolipid metabolism	0.328	3
all	Glycine, serine and threonine metabolism	0.346	3
all	Citrate cycle (TCA cycle)	0.363	2
all	Thiamine metabolism	0.367	1
all	Glycerophospholipid metabolism	0.399	3
all	Valine, leucine and isoleucine biosynthesis	0.407	1
all	Ascorbate and aldarate metabolism	0.444	1
all	Vitamin B6 metabolism	0.444	1
all	Pyrimidine metabolism	0.451	3
all	Arachidonic acid metabolism	0.533	3
all	Alanine, aspartate and glutamate metabolism	0.536	2
all	Primary bile acid biosynthesis	0.564	3
all	Lysine degradation	0.574	2
all	Fatty acid biosynthesis	0.579	3
all	Purine metabolism	0.656	4
all	Retinol metabolism	0.671	1
all	Ubiquinone and other terpenoid-quinone biosynthesis	0.692	1
all	Pentose and glucuronate interconversions	0.712	1
all	Fatty acid degradation	0.718	2
all	Pantothenate and CoA biosynthesis	0.73	1
all	Propanoate metabolism	0.748	1
all	Pyruvate metabolism	0.779	1
all	Glyoxylate and dicarboxylate metabolism	0.87	1
all	Porphyrin metabolism	0.87	1
all	Fatty acid elongation	0.918	1
all	Valine, leucine and isoleucine degradation	0.924	1
all	Steroid biosynthesis	0.933	1
