# Supplementary material for: Metabolomic and Transcriptomic Analyses Reveal the Potential Mechanisms of Dynamic Ovarian Development in Goats during Sexual Maturation
Source: Int J Mol Sci. 2024 Sep 13;25(18):9898. doi: 10.3390/ijms25189898 (PMC11432265; doi:10.3390/ijms25189898)
Supplement: Supplementary file 1 [file ijms-25-09898-s001.zip › Table S5.xlsx]

## Sheet: Sheet1
Table S5 Raw data, clean data, quality and GC content of all libraries
sample	raw_reads	raw_bases	clean_reads	clean_bases(G)	error_rate	Q20	Q30	GC_pct	map_reads	map_rate
D1_1	90559960	13.58G	87456638	13.12	0.03	96.64	91.09	48.47	83699952	0.957
D1_2	88846460	13.33G	85913258	12.89	0.03	96.77	91.55	48.75	82353910	0.9586
D1_3	88391932	13.26G	85715466	12.86	0.03	96.55	91.08	49.12	81853507	0.9549
D1_4	90193710	13.53G	86686748	13	0.03	96.31	90.75	50.43	82269124	0.949
D1_5	88958138	13.34G	86725534	13.01	0.03	96.58	91.05	49.48	83163028	0.9589
M2_1	90757254	13.61G	88688272	13.3	0.03	96.48	90.72	49.2	76006812	0.857
M2_2	87442138	13.12G	84734622	12.71	0.03	96.57	90.98	47.44	81007796	0.956
M2_3	90025396	13.5G	87497152	13.12	0.03	96.56	90.97	49.32	84260547	0.963
M2_4	88029256	13.2G	85384472	12.81	0.03	96.72	91.36	49.1	81947674	0.9597
M2_5	87935742	13.19G	85065058	12.76	0.03	96.7	91.25	49.11	81823789	0.9619
M4_1	91924326	13.79G	89475800	13.42	0.03	96.6	91.07	48.43	85784313	0.9587
M4_2	88530626	13.28G	86111644	12.92	0.03	96.72	91.34	47.58	82163402	0.9541
M4_3	89730126	13.46G	87802624	13.17	0.03	96.71	91.29	47.69	84159947	0.9585
M4_4	86307490	12.95G	83888950	12.58	0.03	96.39	90.52	47.1	80668635	0.9616
M4_5	86004372	12.9G	84327642	12.65	0.03	96.7	91.28	49.05	81106171	0.9618
M6_1	95793254	14.37G	93258238	13.99	0.03	96.42	90.64	48.7	89625383	0.961
M6_2	89238534	13.39G	86497254	12.97	0.03	96.57	91.02	48.63	82671408	0.9558
M6_3	87059880	13.06G	84824558	12.72	0.03	96.55	90.97	49.09	71156954	0.8389
M6_4	82980246	12.45G	80019902	12	0.03	96.36	90.62	49.23	75812839	0.9474
M6_5	87708564	13.16G	84382672	12.66	0.03	96.19	90.24	49.14	80477696	0.9537
