# Supplementary material for: Metabolomic and Transcriptomic Analyses Reveal the Potential Mechanisms of Dynamic Ovarian Development in Goats during Sexual Maturation
Source: Int J Mol Sci. 2024 Sep 13;25(18):9898. doi: 10.3390/ijms25189898 (PMC11432265; doi:10.3390/ijms25189898)
Supplement: Supplementary file 1 [file ijms-25-09898-s001.zip › Table S6.xlsx]

## Sheet: Sheet1
Table S6 Sequencing data validated by qRT-PCR
Sample Name	O_D1_1	O_D1_2	O_D1_3	O_D1_4	O_D1_5	O_M2_1	O_M2_2	O_M2_3	O_M2_4	O_M2_5	O_M4_1	O_M4_2	O_M4_3	O_M4_4	O_M4_5	O_M6_1	O_M6_2	O_M6_3	O_M6_4	O_M6_5
CACNA1D	3.59428	3.24012	3.04241	2.57578	2.70514	3.44637	2.32947	1.27566	1.48542	1.49152	1.62486	1.29037	1.99389	1.91788	1.62824	1.18527	1.61518	1.01051	2.91294	1.7231
FOS	2.32178	1.45903	1.26866	1.38914	1.07555	1.1942	3.52306	4.18436	1.26712	2.68406	2.56685	3.56098	1.00698	1.50783	2.34381	3.74569	7.93442	7.19358	2.5535	3.41578
FSHR	3.09259	6.14747	5.66555	63.4023	53.9098	45.4681	45.282	78.1474	43.9096	37.0576	42.0906	13.1165	19.4112	32.0192	3.74889	14.7681	1.11132	50.3904	14.8953	45.1007
IGF2	4.65088	4.3737	5.37011	6.91779	2.83289	3.60032	2.70544	3.76961	2.19778	2.00444	NA	NA	2.90083	1.45264	1.4398	1.73111	2.85915	2.56758	4.61144	3.73391
KIT	3.08439	4.9702	1.08642	1.77837	3.26221	5.56051	3.2863	2.91806	2.1826	2.75214	2.99483	3.51717	2.02189	1.41796	8.78465	2.12894	2.06334	2.35552	1.02471	2.43983
KRAS	4.28751	3.01635	2.67592	4.24482	1.59881	3.67068	4.4162	2.48876	3.35922	1.39981	2.63959	2.88549	2.66485	1.8659	2.51401	1.7928	4.57318	1.53267	3.77225	1.07435
PGR	9.03828	10.0652	1.00698	8.1438	4.9389	7.216	10.8528	4.57025	7.19753	6.90738	6.84092	18.3183	14.3723	7.90341	4.65289	11.6866	32.2234	5.75743	9.17774	4.66073
PTGER4	6.06287	2.71327	9.48535	1.88126	1.33025	3.14925	5.51903	1.48627	1.58823	1.75622	6.94735	2.81078	11.238	26.7228	3.73357	13.0867	3.81064	1.00348	28.2526	1.73517
PTPRR	2.4972	1.87492	1.61897	1	1.56438	1.76965	1.76591	1.10981	1.5746	2.02927	2.7976	4.39233	5.58269	3.78569	11.121	2.53644	2.82611	2.28359	3.86829	1.61475
