# Supplementary material for: Metabolomic and Transcriptomic Analyses Reveal the Potential Mechanisms of Dynamic Ovarian Development in Goats during Sexual Maturation
Source: Int J Mol Sci. 2024 Sep 13;25(18):9898. doi: 10.3390/ijms25189898 (PMC11432265; doi:10.3390/ijms25189898)
Supplement: Supplementary file 1 [file ijms-25-09898-s001.zip › Table S7.xlsx]

## Sheet: Sheet1
Table S7 The information of differentially expressed gene (DEGs)
Comparison_group	Gene_id	baseMean	log2FoldChange	lfcSE	stat	pvalue	padj	sig
D1 vs M2	102182856	166.046	1.52939	0.355518	4.30186	1.6937e-05	0.0139292	Up
D1 vs M2	108633234	47.9457	-4.33428	0.926595	-4.67764	2.90189e-06	0.0036883	Down
D1 vs M2	102186592	617.272	-1.40055	0.309306	-4.52804	5.95329e-06	0.00640253	Down
D1 vs M2	102181845	27.2118	1.91235	0.50092	3.81767	0.000134718	0.0400743	Up
D1 vs M2	108634738	5283.61	1.61367	0.190643	8.46439	2.57507e-17	3.6002e-13	Up
D1 vs M2	100860969	246.036	-1.5317	0.36959	-4.14434	3.40801e-05	0.0158825	Down
D1 vs M2	102169183	292.991	4.81655	1.15521	4.16941	3.05394e-05	0.0158138	Up
D1 vs M2	102175045	186.298	-4.38223	1.0282	-4.26205	2.02558e-05	0.0148008	Down
D1 vs M2	102180161	276.219	-5.87578	1.01893	-5.76662	8.08764e-09	3.76911e-05	Down
D1 vs M2	102179703	685.099	-1.71065	0.348967	-4.90205	9.48403e-07	0.00157235	Down
D1 vs M2	XLOC_022432	34.195	-8.52744	2.16936	-3.93086	8.46424e-05	0.0275589	Down
D1 vs M2	102171104	245.611	-1.68309	0.442659	-3.80222	0.000143403	0.0416938	Down
D1 vs M2	102187769	316.842	2.2221	0.452641	4.9092	9.14507e-07	0.00157235	Up
D1 vs M2	102176368	336.755	-1.03163	0.231034	-4.46529	7.99597e-06	0.00745278	Down
D1 vs M2	102171404	174.854	-1.82614	0.459267	-3.97622	7.00202e-05	0.026777	Down
D1 vs M2	102190903	68.6101	6.42171	1.27622	5.03183	4.85826e-07	0.00113206	Up
D1 vs M2	102185704	379.842	-2.68474	0.678131	-3.95903	7.52563e-05	0.0269784	Down
D1 vs M2	102181536	968.994	-2.09636	0.552669	-3.79317	0.000148739	0.0416938	Down
D1 vs M2	102184192	107.835	-1.41913	0.290899	-4.87844	1.0693e-06	0.00157235	Down
D1 vs M2	100861277	2592.29	-1.24085	0.31573	-3.9301	8.49117e-05	0.0275589	Down
D1 vs M2	102183941	322.861	2.02574	0.324501	6.24265	4.3022e-10	3.00745e-06	Up
D1 vs M2	102180797	350.825	-1.73373	0.459512	-3.77298	0.000161309	0.0442209	Down
D1 vs M2	102189054	229.094	-1.40028	0.336972	-4.15547	3.24614e-05	0.0158825	Down
D1 vs M2	XLOC_001242	103.588	2.51902	0.641284	3.92809	8.56231e-05	0.0275589	Up
D1 vs M2	102168917	683.743	-1.2162	0.306089	-3.97337	7.08639e-05	0.026777	Down
D1 vs M2	106502564	640.088	-2.30252	0.568716	-4.04863	5.15185e-05	0.0211847	Down
D1 vs M2	102175942	3642.31	1.11046	0.265915	4.176	2.96684e-05	0.0158138	Up
D1 vs M2	102175058	514.003	-1.97002	0.474555	-4.1513	3.30596e-05	0.0158825	Down
D1 vs M2	102176081	361.671	-1.54007	0.316336	-4.86847	1.12464e-06	0.00157235	Down
D1 vs M2	102183447	170.359	-1.60842	0.383361	-4.19558	2.72177e-05	0.0158138	Down
D1 vs M4	102187314	827.933	-1.15222	0.21016	-5.48261	4.19102e-08	8.31139e-05	Down
D1 vs M4	102184324	454.596	-1.11381	0.266612	-4.17767	2.94517e-05	0.0127595	Down
D1 vs M4	102180957	758.335	1.05363	0.215908	4.88001	1.06081e-06	0.00107099	Up
D1 vs M4	102183840	466.476	-1.55396	0.363332	-4.27697	1.89458e-05	0.00939307	Down
D1 vs M4	108635102	243.261	2.94667	0.703879	4.18633	2.83504e-05	0.0127595	Up
D1 vs M4	102169911	295.846	-2.91469	0.679302	-4.29072	1.78098e-05	0.00915689	Down
D1 vs M4	102171123	5286.04	-1.03195	0.261425	-3.94742	7.89965e-05	0.026747	Down
D1 vs M4	102181315	3829.77	-1.02541	0.260151	-3.94159	8.09425e-05	0.0267534	Down
D1 vs M4	102185010	328.251	1.80132	0.409746	4.39619	1.1017e-05	0.0062845	Up
D1 vs M4	108634738	5938.68	1.82226	0.229645	7.93513	2.10276e-15	2.91905e-11	Up
D1 vs M4	102170321	1270.61	-1.5708	0.40614	-3.86764	0.000109895	0.032338	Down
D1 vs M4	102175045	189.825	-3.96354	0.960181	-4.12791	3.66069e-05	0.0145194	Down
D1 vs M4	102174210	1283.45	-1.75221	0.359209	-4.87797	1.07185e-06	0.00107099	Down
D1 vs M4	102174741	823.964	-3.17353	0.725905	-4.37183	1.23208e-05	0.00657838	Down
D1 vs M4	102170914	233.707	-1.35681	0.364499	-3.72241	0.000197332	0.0498065	Down
D1 vs M4	102188804	251.157	-2.36106	0.522197	-4.52139	6.14357e-06	0.00448869	Down
D1 vs M4	102179690	5998.31	-1.92765	0.49605	-3.88599	0.000101912	0.0314387	Down
D1 vs M4	102175198	230.12	-2.86478	0.640544	-4.47242	7.73388e-06	0.00488008	Down
D1 vs M4	102170518	293.009	-1.58769	0.354051	-4.48437	7.31303e-06	0.00483426	Down
D1 vs M4	102190550	331.489	-3.63202	0.954355	-3.80573	0.000141384	0.0384842	Down
D1 vs M4	102179088	833.85	1.17789	0.264726	4.44948	8.60783e-06	0.00519539	Up
D1 vs M4	102184354	82.1957	2.85768	0.709238	4.02922	5.59615e-05	0.0209962	Up
D1 vs M4	100860899	1796.43	-4.55703	0.914239	-4.98451	6.21196e-07	0.000862344	Down
D1 vs M4	102189920	1311.67	3.41927	0.589736	5.79798	6.712e-09	1.86352e-05	Up
D1 vs M4	102168680	123.229	-5.168	0.910389	-5.6767	1.37322e-08	3.17716e-05	Down
D1 vs M4	102187851	2109.44	1.53267	0.404769	3.78652	0.000152774	0.0400152	Up
D1 vs M4	102170298	212.363	-1.85294	0.41318	-4.48457	7.30597e-06	0.00483426	Down
D1 vs M4	102176832	1445.2	-1.77939	0.426614	-4.17096	3.03316e-05	0.0127595	Down
D1 vs M4	102183941	373.227	2.26959	0.312217	7.26928	3.61399e-13	2.50847e-09	Up
D1 vs M4	102180797	310.472	-2.78877	0.476145	-5.85699	4.71345e-09	1.6358e-05	Down
D1 vs M4	102178944	188.367	-1.18056	0.291735	-4.04669	5.19479e-05	0.0200317	Down
D1 vs M4	102168917	645.329	-1.54223	0.351279	-4.39033	1.13177e-05	0.0062845	Down
D1 vs M4	102174706	611.298	-1.00585	0.201536	-4.9909	6.00973e-07	0.000862344	Down
D1 vs M4	106502564	612.419	-2.77046	0.601025	-4.60956	4.03523e-06	0.00329512	Down
D1 vs M4	102176613	517.918	-3.7582	0.894404	-4.20191	2.64676e-05	0.0126698	Down
D1 vs M4	102179883	2046.34	-1.27505	0.24011	-5.31029	1.09453e-07	0.000189928	Down
D1 vs M4	102173990	1158.58	-1.03216	0.221946	-4.6505	3.31135e-06	0.00287301	Down
D1 vs M4	102171066	529.835	-1.71453	0.445162	-3.85148	0.000117406	0.0325965	Down
D1 vs M4	102176081	361.166	-1.58538	0.337149	-4.70233	2.57208e-06	0.00238037	Down
D1 vs M6	102176599	134.981	-3.0604	0.710251	-4.30889	1.64075e-05	0.00365419	Down
D1 vs M6	102182646	1119.94	-1.45311	0.372387	-3.90215	9.53417e-05	0.0127404	Down
D1 vs M6	102190098	374.14	-1.20114	0.315994	-3.80115	0.000144029	0.0170826	Down
D1 vs M6	102172383	1066.31	-2.56005	0.489192	-5.23322	1.66585e-07	0.000116868	Down
D1 vs M6	102188542	643.147	1.28223	0.292853	4.37839	1.19562e-05	0.00294447	Up
D1 vs M6	102185524	563.985	-1.15517	0.301453	-3.832	0.000127104	0.0155078	Down
D1 vs M6	102187317	448.91	-2.79671	0.791785	-3.53215	0.00041219	0.0315366	Down
D1 vs M6	102172880	1072.59	1.70374	0.413075	4.12452	3.71502e-05	0.00648414	Up
D1 vs M6	102172610	269.8	1.02524	0.246675	4.15624	3.23526e-05	0.00613431	Up
D1 vs M6	102189816	2345.07	-3.23452	0.785055	-4.12012	3.78671e-05	0.00648414	Down
D1 vs M6	102176496	205.857	-1.42451	0.376353	-3.78503	0.000153689	0.0176755	Down
D1 vs M6	102181805	364.287	-2.77791	0.621264	-4.47139	7.77135e-06	0.00209692	Down
D1 vs M6	102172979	394.065	-2.22708	0.659901	-3.37487	0.000738495	0.0468861	Down
D1 vs M6	102175398	206.304	-1.74164	0.510339	-3.41272	0.000643191	0.0432977	Down
D1 vs M6	102176281	439.759	2.99567	0.823964	3.63568	0.000277248	0.0262843	Up
D1 vs M6	102190168	147.993	-1.48983	0.425475	-3.50156	0.000462544	0.034521	Down
D1 vs M6	102176565	259.061	-2.1063	0.587984	-3.58224	0.00034066	0.028794	Down
D1 vs M6	102183470	535.393	-2.17766	0.603452	-3.60866	0.000307777	0.0280417	Down
D1 vs M6	102183840	414.389	-2.12153	0.32034	-6.62274	3.52597e-11	1.6491e-07	Down
D1 vs M6	102173010	80.9941	-2.98321	0.747057	-3.99327	6.51672e-05	0.00962485	Down
D1 vs M6	102185120	634.28	-1.54091	0.4106	-3.75284	0.000174845	0.0193169	Down
D1 vs M6	102185127	190.514	-3.38299	0.525888	-6.4329	1.25195e-10	3.54713e-07	Down
D1 vs M6	102169597	354.423	-3.21488	0.886142	-3.62796	0.000285674	0.0269013	Down
D1 vs M6	102173192	709.449	-2.40765	0.513531	-4.68842	2.75317e-06	0.00101657	Down
D1 vs M6	102179134	1257.86	-2.00827	0.578748	-3.47003	0.000520402	0.0382291	Down
D1 vs M6	102179491	829.294	-1.67488	0.450014	-3.72185	0.00019777	0.021022	Down
D1 vs M6	102173096	1096.32	-3.26614	0.936688	-3.4869	0.000488652	0.0362766	Down
D1 vs M6	108635399	188.727	2.25995	0.67133	3.36637	0.000761643	0.0472045	Up
D1 vs M6	102191011	226.672	-3.31478	0.605903	-5.47081	4.47971e-08	4.48963e-05	Down
D1 vs M6	102169863	145.771	-2.59541	0.563194	-4.60838	4.05817e-06	0.0012941	Down
D1 vs M6	102180337	719.002	-1.18746	0.28781	-4.12584	3.69378e-05	0.00648414	Down
D1 vs M6	102186027	869.787	-2.81774	0.833175	-3.38193	0.000719773	0.0463263	Down
D1 vs M6	102174998	639.739	-2.99253	0.611715	-4.89203	9.97991e-07	0.000451704	Down
D1 vs M6	100860859	677.378	-2.54136	0.553048	-4.59519	4.32355e-06	0.00134502	Down
D1 vs M6	108633813	287.478	-2.82187	0.50716	-5.56407	2.63559e-08	3.08167e-05	Down
D1 vs M6	102178295	1868.34	-1.16673	0.242962	-4.80211	1.57004e-06	0.000679586	Down
D1 vs M6	102185942	381.548	-1.47978	0.3588	-4.12424	3.71954e-05	0.00648414	Down
D1 vs M6	102182343	998.175	-1.03224	0.288078	-3.58318	0.000339432	0.028794	Down
D1 vs M6	102183625	311.814	-2.07925	0.57708	-3.60305	0.000314507	0.0282759	Down
D1 vs M6	102169911	273.856	-3.65212	0.606031	-6.0263	1.67753e-09	2.1779e-06	Down
D1 vs M6	102184229	108.759	1.94064	0.572753	3.38828	0.000703336	0.0459	Up
D1 vs M6	102177755	1821.29	-1.04535	0.308989	-3.38312	0.000716662	0.0463263	Down
D1 vs M6	102169101	1101.35	-1.3394	0.352504	-3.79968	0.000144882	0.0170826	Down
D1 vs M6	108634738	6919.34	2.1577	0.26904	8.01999	1.05753e-15	7.41912e-12	Up
D1 vs M6	102189835	472.862	-2.3452	0.665319	-3.52492	0.000423612	0.0317845	Down
D1 vs M6	102183088	218.737	-2.49553	0.642869	-3.88187	0.000103656	0.0137207	Down
D1 vs M6	102169447	5467.56	-1.98019	0.361819	-5.47288	4.42771e-08	4.48963e-05	Down
D1 vs M6	100860884	154.694	1.39419	0.405119	3.44143	0.000578655	0.0412137	Up
D1 vs M6	102184188	171.614	-1.13452	0.27776	-4.08454	4.4164e-05	0.00746584	Down
D1 vs M6	102174183	683.109	-2.72195	0.500145	-5.44232	5.25916e-08	4.56029e-05	Down
D1 vs M6	102183324	988.457	-1.37055	0.387656	-3.53547	0.000407048	0.0315366	Down
D1 vs M6	102175045	183.13	-4.09257	1.21551	-3.36696	0.000760004	0.0472045	Down
D1 vs M6	106501887	31.2046	-4.99137	1.40144	-3.56159	0.000368611	0.0300697	Down
D1 vs M6	102170012	2114.72	-1.28612	0.378753	-3.39568	0.000684573	0.045095	Down
D1 vs M6	102170824	341.391	-1.71259	0.378211	-4.52813	5.95072e-06	0.00177648	Down
D1 vs M6	102188155	1039.07	-2.6841	0.755755	-3.55154	0.000382982	0.0301889	Down
D1 vs M6	108635555	2157.77	-1.38895	0.390199	-3.55958	0.000371444	0.0300731	Down
D1 vs M6	102173625	5407.97	2.44545	0.670404	3.64772	0.000264573	0.0259655	Up
D1 vs M6	102186241	9437.66	1.90768	0.441333	4.32255	1.54239e-05	0.00349052	Up
D1 vs M6	102180161	270.258	-5.64066	1.22022	-4.62265	3.78867e-06	0.00123625	Down
D1 vs M6	102186868	1476.8	-1.565	0.452419	-3.45918	0.000541827	0.0389865	Down
D1 vs M6	102181462	414.791	-2.34836	0.55943	-4.19778	2.6955e-05	0.00556184	Down
D1 vs M6	102188836	106.31	-3.58565	1.06841	-3.35606	0.000790621	0.0482349	Down
D1 vs M6	102185462	1575.33	-1.776	0.530663	-3.34676	0.00081763	0.049449	Down
D1 vs M6	100860771	573.597	-2.86331	0.599647	-4.775	1.79708e-06	0.000720424	Down
D1 vs M6	102181155	156.32	-3.12106	0.779665	-4.00308	6.25241e-05	0.00934104	Down
D1 vs M6	102177215	412.454	-1.83396	0.53675	-3.41678	0.00063367	0.0431603	Down
D1 vs M6	102174741	779.335	-3.62321	0.601518	-6.02345	1.70743e-09	2.1779e-06	Down
D1 vs M6	102171667	117.04	-1.44791	0.367412	-3.94083	8.12006e-05	0.0113933	Down
D1 vs M6	102184950	234.296	-2.02146	0.56709	-3.56462	0.000364388	0.029982	Down
D1 vs M6	102174153	1247.89	-1.43329	0.404532	-3.54308	0.000395479	0.0308276	Down
D1 vs M6	102179703	680.814	-1.60446	0.469129	-3.42008	0.000626018	0.0431603	Down
D1 vs M6	102173701	532.113	-2.67727	0.691054	-3.87418	0.000106982	0.0138988	Down
D1 vs M6	102191248	110.535	-2.58095	0.626451	-4.11995	3.78946e-05	0.00648414	Down
D1 vs M6	102177872	2416.2	-1.37237	0.401287	-3.41993	0.000626369	0.0431603	Down
D1 vs M6	102188974	314.591	-2.29046	0.55371	-4.13657	3.52531e-05	0.00648414	Down
D1 vs M6	102175474	1244.47	1.22862	0.329318	3.73079	0.000190878	0.0204443	Up
D1 vs M6	102189239	185.986	-2.98469	0.722436	-4.13143	3.60515e-05	0.00648414	Down
D1 vs M6	102172494	177.703	-1.83365	0.52955	-3.46266	0.000534862	0.0388842	Down
D1 vs M6	102188298	688.691	1.76874	0.497318	3.55657	0.000375731	0.0300731	Up
D1 vs M6	102180191	522.31	-2.12551	0.473127	-4.49246	7.0404e-06	0.00195866	Down
D1 vs M6	102171212	566.433	-2.25459	0.590974	-3.81504	0.000136162	0.0164698	Down
D1 vs M6	102188804	242.51	-2.39646	0.480307	-4.98944	6.05561e-07	0.000339865	Down
D1 vs M6	102173859	245.014	-3.24114	0.887822	-3.65067	0.000261561	0.0259655	Down
D1 vs M6	102189448	1317	-1.85495	0.494809	-3.74882	0.000177668	0.0193245	Down
D1 vs M6	102171104	207.826	-2.86985	0.61497	-4.66665	3.06149e-06	0.00110143	Down
D1 vs M6	102179528	204.313	-1.84814	0.409623	-4.51179	6.42821e-06	0.00187905	Down
D1 vs M6	102183062	1070.65	-1.74764	0.480223	-3.63923	0.000273453	0.0262843	Down
D1 vs M6	102175445	299.367	-1.60569	0.370834	-4.32993	1.49156e-05	0.00343083	Down
D1 vs M6	102175198	219.667	-3.0926	0.653258	-4.73412	2.20007e-06	0.000834303	Down
D1 vs M6	102183663	228.153	-2.95229	0.786619	-3.75314	0.000174636	0.0193169	Down
D1 vs M6	102174450	302.455	-2.0849	0.45094	-4.62347	3.77382e-06	0.00123625	Down
D1 vs M6	102169563	1586.52	-2.33031	0.618566	-3.76728	0.000165034	0.0186741	Down
D1 vs M6	102171404	162.502	-2.18411	0.582354	-3.75048	0.000176494	0.0193245	Down
D1 vs M6	102190313	377.099	-2.0903	0.616578	-3.39016	0.000698509	0.0457981	Down
D1 vs M6	102188550	179.429	-2.35999	0.615057	-3.83703	0.000124533	0.0153274	Down
D1 vs M6	102187144	800.924	-2.6222	0.719913	-3.64238	0.000270129	0.0262843	Down
D1 vs M6	102188077	338.33	-2.10758	0.612914	-3.43862	0.00058468	0.0414325	Down
D1 vs M6	102188793	583.457	-2.95339	0.865844	-3.41099	0.000647274	0.0432977	Down
D1 vs M6	102178510	1657.73	-1.33117	0.373299	-3.56597	0.000362508	0.029982	Down
D1 vs M6	102170650	1603.84	-1.53808	0.393207	-3.91162	9.16799e-05	0.0124889	Down
D1 vs M6	102186564	3892.24	-2.21472	0.609156	-3.63572	0.000277207	0.0262843	Down
D1 vs M6	102171520	1777.04	2.27806	0.442259	5.15097	2.59143e-07	0.000170832	Up
D1 vs M6	102180591	945.513	-1.57854	0.410824	-3.84238	0.000121849	0.0151663	Down
D1 vs M6	102178225	282.431	-2.94645	0.542272	-5.43352	5.52527e-08	4.56029e-05	Down
D1 vs M6	102171952	1626.27	-1.9089	0.487561	-3.9152	9.03293e-05	0.0124256	Down
D1 vs M6	106502783	647.038	-1.26596	0.377737	-3.35144	0.000803934	0.0488311	Down
D1 vs M6	102168975	2428.93	3.02531	0.678896	4.45621	8.34196e-06	0.00220842	Up
D1 vs M6	102190710	59.8743	-2.90038	0.722779	-4.01282	5.99978e-05	0.00925087	Down
D1 vs M6	102191397	292.992	-2.66648	0.781901	-3.41025	0.00064904	0.0432977	Down
D1 vs M6	102170518	277.949	-1.71749	0.453374	-3.78825	0.000151713	0.0176755	Down
D1 vs M6	102190550	313.982	-4.26529	0.849053	-5.02359	5.07154e-07	0.000296495	Down
D1 vs M6	102189186	552.118	-2.19801	0.59614	-3.68707	0.000226854	0.0232334	Down
D1 vs M6	102171762	233.763	-6.01702	1.21672	-4.94526	7.60405e-07	0.000395822	Down
D1 vs M6	100860917	284.849	-2.43698	0.714787	-3.40938	0.000651117	0.0432977	Down
D1 vs M6	108634540	245.401	-2.04513	0.596724	-3.42726	0.000609696	0.0427733	Down
D1 vs M6	102188043	731.515	3.8683	0.990665	3.90475	9.43209e-05	0.0127252	Up
D1 vs M6	102176332	191.509	-3.00898	0.805559	-3.73527	0.000187511	0.0202382	Down
D1 vs M6	102184354	87.6071	3.01756	0.612704	4.92498	8.4367e-07	0.000405348	Up
D1 vs M6	102182592	578.254	-1.32346	0.373489	-3.5435	0.000394847	0.0308276	Down
D1 vs M6	102190618	276.179	-1.75073	0.433942	-4.03449	5.47218e-05	0.00872502	Down
D1 vs M6	102191052	255.114	-1.52553	0.418175	-3.64807	0.000264215	0.0259655	Down
D1 vs M6	102168680	119.015	-5.62713	1.38082	-4.07522	4.59714e-05	0.00767887	Down
D1 vs M6	102184192	100.278	-1.67731	0.432597	-3.87731	0.000105617	0.0138496	Down
D1 vs M6	102188404	2594.14	-2.17044	0.563008	-3.85509	0.000115689	0.0146237	Down
D1 vs M6	102173695	214.263	-2.83041	0.698809	-4.05033	5.11453e-05	0.0082485	Down
D1 vs M6	102177522	2118.56	-1.30896	0.254426	-5.14476	2.67856e-07	0.000170832	Down
D1 vs M6	102177525	1297.33	-1.32741	0.39201	-3.38617	0.000708763	0.0460401	Down
D1 vs M6	102191342	326.824	-2.97956	0.604251	-4.93099	8.18128e-07	0.000405348	Down
D1 vs M6	102180009	107.931	-1.87929	0.522285	-3.5982	0.000320424	0.0282759	Down
D1 vs M6	102172989	606.928	-1.50308	0.438936	-3.42436	0.000616252	0.0430181	Down
D1 vs M6	102189158	209.182	-2.7709	0.66217	-4.18458	2.85691e-05	0.00572647	Down
D1 vs M6	102169726	166.775	-2.55465	0.747292	-3.41854	0.000629579	0.0431603	Down
D1 vs M6	102174895	10308.7	1.06289	0.292271	3.63665	0.000276202	0.0262843	Up
D1 vs M6	102170405	168.65	-2.65866	0.748069	-3.55403	0.00037937	0.0300731	Down
D1 vs M6	102180664	1078.7	2.22037	0.554695	4.00287	6.25798e-05	0.00934104	Up
D1 vs M6	102182472	1736.93	-1.65518	0.430837	-3.84178	0.000122144	0.0151663	Down
D1 vs M6	102186810	117.797	-5.02461	1.3609	-3.69212	0.000222395	0.0229682	Down
D1 vs M6	102170298	209.897	-1.71774	0.394137	-4.35824	1.3111e-05	0.00306602	Down
D1 vs M6	102180783	800.389	-2.35587	0.535885	-4.39623	1.10149e-05	0.00281001	Down
D1 vs M6	102178122	585.024	-2.66467	0.754926	-3.52971	0.000416011	0.0315517	Down
D1 vs M6	102190523	44.3831	-3.77553	1.09007	-3.46356	0.000533072	0.0388842	Down
D1 vs M6	102181359	140.722	-3.0987	0.860878	-3.59947	0.000318867	0.0282759	Down
D1 vs M6	102176832	1348.03	-2.0442	0.42924	-4.76237	1.91332e-06	0.000745716	Down
D1 vs M6	102183941	412.852	2.49801	0.469338	5.32241	1.02404e-07	7.9824e-05	Up
D1 vs M6	102188287	190.432	-2.62031	0.663266	-3.95062	7.79477e-05	0.0110473	Down
D1 vs M6	102180797	289.931	-3.2969	0.409683	-8.04744	8.4546e-16	7.41912e-12	Down
D1 vs M6	102191182	115.249	-1.66095	0.361778	-4.59108	4.40957e-06	0.00134502	Down
D1 vs M6	102189054	202.025	-2.01868	0.562342	-3.58977	0.00033097	0.0285599	Down
D1 vs M6	102189053	183.75	-1.47054	0.436055	-3.37236	0.000745257	0.0470871	Down
D1 vs M6	102189243	128.671	-2.57383	0.766925	-3.35604	0.000790679	0.0482349	Down
D1 vs M6	102188114	218.651	-3.88294	1.00614	-3.85927	0.000113727	0.0145064	Down
D1 vs M6	102173662	405.449	-2.83599	0.790794	-3.58626	0.000335459	0.0287002	Down
D1 vs M6	102184818	281.872	-2.37589	0.598965	-3.96666	7.28857e-05	0.0106355	Down
D1 vs M6	102177250	2321.17	-2.53933	0.674711	-3.76359	0.000167493	0.0188007	Down
D1 vs M6	102184380	333.992	-2.63375	0.58506	-4.50168	6.742e-06	0.00193055	Down
D1 vs M6	102177781	231.651	-1.81754	0.502723	-3.6154	0.00029989	0.0277511	Down
D1 vs M6	102178944	172.492	-1.47061	0.356302	-4.12742	3.66857e-05	0.00648414	Down
D1 vs M6	102187889	176.272	-2.3982	0.590447	-4.06168	4.87213e-05	0.00797315	Down
D1 vs M6	100861043	332.994	-1.50292	0.416856	-3.60537	0.00031171	0.0282168	Down
D1 vs M6	102172378	1280.02	-1.42025	0.325757	-4.35985	1.30151e-05	0.00306602	Down
D1 vs M6	XLOC_001242	152.483	3.19501	0.668266	4.78104	1.74393e-06	0.000719678	Up
D1 vs M6	102176630	786.773	-1.47919	0.364246	-4.06097	4.88697e-05	0.00797315	Down
D1 vs M6	106502564	588.703	-2.89264	0.531503	-5.44237	5.25759e-08	4.56029e-05	Down
D1 vs M6	102180805	321.66	-2.48175	0.51719	-4.79853	1.59834e-06	0.000679586	Down
D1 vs M6	102180806	2124.73	-1.11023	0.29326	-3.78582	0.000153204	0.0176755	Down
D1 vs M6	108634026	2098.08	-2.9175	0.810099	-3.60141	0.000316496	0.0282759	Down
D1 vs M6	102176613	502.585	-3.81389	0.905825	-4.21041	2.54905e-05	0.00533818	Down
D1 vs M6	102187611	664.688	-1.02165	0.237312	-4.30511	1.66905e-05	0.00365914	Down
D1 vs M6	102178175	1939.99	-3.0188	0.610482	-4.94494	7.61684e-07	0.000395822	Down
D1 vs M6	102179883	1872.24	-1.58183	0.248842	-6.35674	2.0608e-10	4.13073e-07	Down
D1 vs M6	102170160	137.901	-2.04305	0.590426	-3.4603	0.000539569	0.0389865	Down
D1 vs M6	102174320	217.371	-3.33438	0.89774	-3.71419	0.000203855	0.0215059	Down
D1 vs M6	102169638	832.396	-2.20336	0.343146	-6.42106	1.35328e-10	3.54713e-07	Down
D1 vs M6	102182267	523.418	-3.11947	0.91477	-3.41011	0.000649367	0.0432977	Down
D1 vs M6	102189829	1132.62	-1.81676	0.453044	-4.01012	6.06881e-05	0.00925559	Down
D1 vs M6	102171840	538.462	-1.64932	0.488346	-3.37736	0.000731859	0.046676	Down
D1 vs M6	102171066	507.642	-1.78653	0.408044	-4.37828	1.19617e-05	0.00294447	Down
D1 vs M6	102171060	366.319	-2.68496	0.578129	-4.64422	3.41366e-06	0.00119743	Down
D1 vs M6	102173898	916.195	-2.9239	0.65119	-4.49009	7.11937e-06	0.00195866	Down
D1 vs M6	102171250	467.28	-3.17282	0.750542	-4.22737	2.36438e-05	0.00502647	Down
D1 vs M6	102171259	3527.16	-2.24636	0.594923	-3.77588	0.000159444	0.0181883	Down
D1 vs M6	102175942	3378.22	1.00339	0.284145	3.53127	0.000413566	0.0315366	Up
D1 vs M6	102176081	336.264	-1.83524	0.462909	-3.96458	7.35263e-05	0.0106355	Down
D1 vs M6	102189560	228.642	-1.62017	0.402503	-4.02523	5.69187e-05	0.00887362	Down
D1 vs M6	102172528	1670.69	-2.23337	0.510567	-4.37429	1.2183e-05	0.00294725	Down
D1 vs M6	102181515	163.336	-1.20786	0.331131	-3.64767	0.000264633	0.0259655	Down
D1 vs M6	102183440	367.279	-1.50347	0.449568	-3.34426	0.000825038	0.0496829	Down
D1 vs M6	102183447	173.846	-1.3603	0.294178	-4.62405	3.76322e-06	0.00123625	Down
D1 vs M6	102171965	107.186	-3.05924	0.758949	-4.03089	5.55668e-05	0.0087602	Down
D1 vs M6	102169260	244.686	2.55713	0.651457	3.92525	8.66414e-05	0.0120363	Up
D1 vs M6	102171144	2051.88	1.5119	0.418258	3.61475	0.000300632	0.0277511	Up
D1 vs M6	102179440	166.481	-2.08942	0.470993	-4.43621	9.15577e-06	0.00237897	Down
M2 vs M4	102190700	1617.36	2.43003	0.389025	6.24646	4.19852e-10	1.70052e-06	Up
M2 vs M4	102168596	287.296	1.7016	0.537195	3.16756	0.00153722	0.0486219	Up
M2 vs M4	102177225	4351.34	1.13584	0.288617	3.93544	8.30441e-05	0.00986113	Up
M2 vs M4	102184553	63.6578	2.1695	0.671287	3.23185	0.0012299	0.0439208	Up
M2 vs M4	102175153	390.61	-1.23572	0.295562	-4.18091	2.90346e-05	0.00496137	Down
M2 vs M4	100861253	126.68	1.42817	0.429886	3.32221	0.000893059	0.0366577	Up
M2 vs M4	102184943	286.859	-1.52845	0.386589	-3.95367	7.69617e-05	0.00961809	Down
M2 vs M4	102188541	350.554	2.99563	0.80822	3.70645	0.000210185	0.016006	Up
M2 vs M4	102177384	2264.58	-1.73377	0.371336	-4.66901	3.02658e-06	0.00135811	Down
M2 vs M4	102189643	741.268	1.03215	0.287308	3.59249	0.000327531	0.0208087	Up
M2 vs M4	102169839	377.304	1.53431	0.360381	4.25746	2.06763e-05	0.00396873	Up
M2 vs M4	102191250	3153.91	-1.05959	0.327003	-3.24031	0.001194	0.0435685	Down
M2 vs M4	102191254	327.517	1.55811	0.428587	3.63545	0.000277493	0.018704	Up
M2 vs M4	102177648	1330.64	1.4596	0.450805	3.23777	0.0012047	0.0435867	Up
M2 vs M4	102183735	126.514	2.32731	0.677001	3.43767	0.000586736	0.0288749	Up
M2 vs M4	102176664	182.328	-2.52356	0.613306	-4.11468	3.87723e-05	0.00591384	Down
M2 vs M4	102179058	1998.63	2.23206	0.693012	3.22081	0.00127831	0.044933	Up
M2 vs M4	102176327	773.784	2.34516	0.728966	3.2171	0.00129492	0.0450094	Up
M2 vs M4	102177304	2458.05	1.19319	0.298119	4.00239	6.27047e-05	0.00844825	Up
M2 vs M4	102172487	480.308	2.93794	0.688026	4.2701	1.95389e-05	0.00385604	Up
M2 vs M4	102182053	1946.56	-1.56579	0.374044	-4.1861	2.83784e-05	0.00496137	Down
M2 vs M4	102186447	943.174	1.19285	0.20873	5.71479	1.09841e-08	2.02133e-05	Up
M2 vs M4	102180182	7962.07	-1.13158	0.293872	-3.85059	0.000117836	0.0118605	Down
M2 vs M4	102178188	1291.91	1.5422	0.401997	3.83634	0.000124879	0.0123226	Up
M2 vs M4	102182590	467.274	1.97299	0.587232	3.3598	0.000779976	0.0345824	Up
M2 vs M4	106502452	1635.11	1.43334	0.395491	3.6242	0.000289853	0.0191576	Up
M2 vs M4	102174371	809.235	-1.69202	0.532569	-3.17709	0.00148761	0.0478081	Down
M2 vs M4	102189534	453.082	1.58244	0.4825	3.27966	0.0010393	0.0398979	Up
M2 vs M4	102191354	520.547	2.70186	0.759514	3.55736	0.000374602	0.0223358	Up
M2 vs M4	102181648	49.8548	1.74106	0.515643	3.37648	0.000734207	0.0334017	Up
M2 vs M4	102185090	292.859	2.84968	0.80592	3.53593	0.000406344	0.0236253	Up
M2 vs M4	102174234	1138.93	-1.05626	0.273745	-3.85857	0.000114053	0.0117718	Down
M2 vs M4	102182692	235.717	2.02034	0.632268	3.19539	0.00139643	0.0461916	Up
M2 vs M4	102175295	379.35	-2.31508	0.640652	-3.61364	0.00030193	0.0197694	Down
M2 vs M4	102186228	204.034	2.22934	0.562927	3.96027	7.48655e-05	0.00961809	Up
M2 vs M4	102169258	467.566	1.8704	0.588418	3.1787	0.00147939	0.0477633	Up
M2 vs M4	102187637	2970.88	1.367	0.371453	3.68013	0.000233112	0.0169242	Up
M2 vs M4	102186627	5501.39	-1.2033	0.370759	-3.24549	0.00117248	0.0431203	Down
M2 vs M4	102191126	1421.75	1.72602	0.493978	3.49413	0.000475617	0.0260318	Up
M2 vs M4	102179417	278.819	4.9207	0.954096	5.15744	2.50346e-07	0.000250561	Up
M2 vs M4	102175315	438.932	1.56734	0.42056	3.7268	0.000193926	0.015352	Up
M2 vs M4	102169590	705.587	-1.15686	0.264715	-4.37022	1.24121e-05	0.00276102	Down
M2 vs M4	108635102	246.948	2.71464	0.618218	4.39107	1.12794e-05	0.00276102	Up
M2 vs M4	102188993	1743.56	1.05036	0.3067	3.42473	0.000615417	0.0299208	Up
M2 vs M4	102179339	1491.58	1.63761	0.425635	3.84746	0.00011935	0.0118605	Up
M2 vs M4	102168704	5670.95	2.22019	0.547817	4.05279	5.061e-05	0.00716311	Up
M2 vs M4	102180429	1716.65	-1.08127	0.278978	-3.87581	0.000106271	0.0116334	Down
M2 vs M4	102190364	3451.98	-1.34332	0.274006	-4.90253	9.46106e-07	0.000631278	Down
M2 vs M4	102169753	734.875	-1.23097	0.313194	-3.93036	8.48175e-05	0.00990385	Down
M2 vs M4	102178454	1445.33	2.37725	0.599763	3.96365	7.38111e-05	0.00957631	Up
M2 vs M4	102168930	1034.02	1.01047	0.31206	3.23805	0.0012035	0.0435867	Up
M2 vs M4	102180222	2652.93	-1.07864	0.282357	-3.82011	0.000133393	0.0126291	Down
M2 vs M4	102171725	486.224	1.7902	0.550938	3.24936	0.00115665	0.0428755	Up
M2 vs M4	102188004	14644.6	-1.43233	0.414869	-3.45249	0.000555441	0.0284222	Down
M2 vs M4	102169650	2372.09	1.35961	0.355524	3.82425	0.000131172	0.0125033	Up
M2 vs M4	102174785	331.302	1.21298	0.344186	3.5242	0.000424756	0.0242383	Up
M2 vs M4	102185285	294.91	-2.34946	0.652322	-3.60169	0.00031616	0.0203213	Down
M2 vs M4	102172941	1685.41	1.13653	0.326732	3.47848	0.000504263	0.0269684	Up
M2 vs M4	102173560	1688.63	1.22776	0.373057	3.29107	0.000998085	0.0392842	Up
M2 vs M4	102185749	6079.08	1.1596	0.350129	3.31192	0.000926586	0.0375318	Up
M2 vs M4	100860951	696.098	-1.28894	0.368997	-3.49309	0.00047746	0.0260318	Down
M2 vs M4	102186592	609.423	1.38756	0.322941	4.29663	1.73411e-05	0.00357328	Up
M2 vs M4	102176279	200.713	3.21513	1.0174	3.16013	0.001577	0.0495448	Up
M2 vs M4	102176270	195.746	2.88686	0.655308	4.40535	1.05614e-05	0.00269067	Up
M2 vs M4	102191426	575.362	-1.54144	0.360884	-4.27128	1.94357e-05	0.00385604	Down
M2 vs M4	102178315	2771.95	1.18179	0.358455	3.2969	0.00097759	0.0386949	Up
M2 vs M4	102184318	697.088	1.11505	0.304713	3.65936	0.000252847	0.0177145	Up
M2 vs M4	102173651	67.6706	2.46236	0.754463	3.26373	0.00109957	0.0418672	Up
M2 vs M4	102183319	8903.01	-1.19311	0.314561	-3.79294	0.000148873	0.0135702	Down
M2 vs M4	102176146	1035.32	1.58526	0.397282	3.99027	6.59985e-05	0.00880734	Up
M2 vs M4	102180134	1711.97	1.27656	0.362848	3.51817	0.00043454	0.0243551	Up
M2 vs M4	102186656	3581.77	-1.67504	0.374946	-4.46743	7.91665e-06	0.002311	Down
M2 vs M4	102175077	442.763	2.43856	0.708836	3.44023	0.000581211	0.0288749	Up
M2 vs M4	102171514	108.152	-1.46222	0.396875	-3.68433	0.000229305	0.0167345	Down
M2 vs M4	108633414	3965	-2.26701	0.513409	-4.41561	1.00727e-05	0.00261367	Down
M2 vs M4	102186825	340.556	-2.67878	0.827738	-3.23626	0.00121105	0.0435867	Down
M2 vs M4	102177243	3387.2	1.18528	0.336307	3.52441	0.000424429	0.0242383	Up
M2 vs M4	102171378	455.351	2.65681	0.726848	3.65525	0.000256932	0.0179111	Up
M2 vs M4	102177428	453.793	1.15655	0.339528	3.40635	0.000658373	0.0309568	Up
M2 vs M4	102175133	791.197	-2.79593	0.837532	-3.3383	0.000842938	0.0360673	Down
M2 vs M4	102186704	5233.01	2.00418	0.614671	3.26057	0.00111187	0.0421067	Up
M2 vs M4	102169918	1638.43	1.65612	0.461937	3.58517	0.000336855	0.0210715	Up
M2 vs M4	102183392	1752.17	2.38448	0.736322	3.23837	0.00120215	0.0435867	Up
M2 vs M4	102191532	241.078	-1.64265	0.363415	-4.52003	6.18301e-06	0.00206277	Down
M2 vs M4	102187899	572.782	1.37134	0.367332	3.73326	0.000189021	0.0150486	Up
M2 vs M4	106502843	458.953	1.47056	0.359767	4.08754	4.35965e-05	0.00629768	Up
M2 vs M4	102191739	209.705	2.37511	0.60851	3.90316	9.49443e-05	0.0106429	Up
M2 vs M4	102184747	170.119	-1.50069	0.436577	-3.43741	0.000587307	0.0288749	Down
M2 vs M4	102187463	183.863	1.33012	0.421008	3.15938	0.00158104	0.0495605	Up
M2 vs M4	102180271	403.114	1.59874	0.482914	3.31061	0.000930918	0.0375318	Up
M2 vs M4	102176935	230.041	2.87846	0.735182	3.9153	9.02904e-05	0.0104223	Up
M2 vs M4	102178675	242.39	3.29319	0.990672	3.3242	0.000886736	0.0365931	Up
M2 vs M4	102178677	217.746	2.16007	0.57618	3.74894	0.000177581	0.0147235	Up
M2 vs M4	102179118	987.288	2.27299	0.686984	3.30864	0.000937491	0.0375318	Up
M2 vs M4	106503348	264.106	2.17183	0.580725	3.73986	0.000184124	0.014831	Up
M2 vs M4	102169607	331.557	1.62458	0.452531	3.58999	0.000330688	0.0208721	Up
M2 vs M4	102175995	79.6196	1.48144	0.293061	5.05505	4.3027e-07	0.000354644	Up
M2 vs M4	102186326	2119.81	1.03	0.273848	3.76121	0.000169096	0.0143598	Up
M2 vs M4	102187708	303.573	1.97978	0.608759	3.25216	0.00114533	0.0425836	Up
M2 vs M4	100860886	235.06	1.47961	0.378046	3.91383	9.08433e-05	0.0104223	Up
M2 vs M4	102171058	315.772	1.59496	0.386737	4.12416	3.72098e-05	0.00585824	Up
M2 vs M4	102185917	579.383	1.8007	0.364909	4.93465	8.0294e-07	0.000576709	Up
M2 vs M4	102182261	4771.9	1.26481	0.348661	3.62763	0.000286035	0.0189949	Up
M2 vs M4	102172281	91.1631	3.30083	0.989659	3.33532	0.000852005	0.0360673	Up
M2 vs M4	102187237	757.302	-1.21131	0.322437	-3.75674	0.000172139	0.0145302	Down
M2 vs M4	102175042	2568.84	1.05366	0.254795	4.13533	3.54441e-05	0.00564367	Up
M2 vs M4	102187007	413.573	-2.85214	0.864695	-3.29843	0.000972269	0.0385933	Down
M2 vs M4	102189516	77.4574	-2.43333	0.759079	-3.20563	0.00134767	0.0455139	Down
M2 vs M4	102172519	2790.76	-1.46807	0.315997	-4.64583	3.38713e-06	0.00143819	Down
M2 vs M4	100860808	6969.02	1.47659	0.385292	3.83238	0.000126911	0.0123547	Up
M2 vs M4	102170829	2016.64	1.16492	0.301637	3.86201	0.000112458	0.0117594	Up
M2 vs M4	102170823	101.011	4.01565	0.761572	5.27285	1.3432e-07	0.000156841	Up
M2 vs M4	102188154	1931.31	2.33617	0.697104	3.35125	0.000804479	0.034899	Up
M2 vs M4	102184100	418.888	3.68351	0.972493	3.7877	0.00015205	0.0135702	Up
M2 vs M4	102189657	686.096	1.13043	0.347452	3.25348	0.00114002	0.0425836	Up
M2 vs M4	102185468	2949.1	-1.10801	0.298915	-3.70678	0.000209913	0.016006	Down
M2 vs M4	102176017	2326.84	1.95406	0.530171	3.68571	0.000228065	0.0167312	Up
M2 vs M4	108633196	100.849	1.77896	0.475684	3.7398	0.00018417	0.014831	Up
M2 vs M4	102177056	680.858	1.52618	0.452291	3.37434	0.000739916	0.0335524	Up
M2 vs M4	102174745	331.069	2.16706	0.549554	3.94331	8.03634e-05	0.00963456	Up
M2 vs M4	102175169	488.209	3.27543	0.997576	3.28339	0.00102568	0.0397994	Up
M2 vs M4	102191568	1281.08	-1.04853	0.292614	-3.58331	0.000339262	0.0211277	Down
M2 vs M4	102187840	469.914	1.62869	0.429869	3.78882	0.000151367	0.0135702	Up
M2 vs M4	102185555	209.612	1.43471	0.400908	3.57866	0.000345364	0.0213131	Up
M2 vs M4	102190342	1217.96	2.38006	0.530636	4.4853	7.28102e-06	0.002311	Up
M2 vs M4	102179270	317.786	1.53094	0.337779	4.53236	5.83284e-06	0.00204312	Up
M2 vs M4	102186984	4552.46	1.06947	0.301236	3.55026	0.000384854	0.0227535	Up
M2 vs M4	102177637	58.6848	1.87065	0.581215	3.21852	0.00128855	0.0450094	Up
M2 vs M4	102171293	2555.64	4.18431	1.20148	3.48262	0.000496539	0.0266571	Up
M2 vs M4	102181614	241.519	3.71833	0.898717	4.13738	3.51294e-05	0.00564367	Up
M2 vs M4	102181367	1542.81	2.41504	0.75041	3.21829	0.00128957	0.0450094	Up
M2 vs M4	102170379	84.6633	3.71463	0.979502	3.79237	0.000149217	0.0135702	Up
M2 vs M4	108636034	1880.08	2.79721	0.680724	4.10916	3.97093e-05	0.00591384	Up
M2 vs M4	102190475	1352.43	-1.27136	0.344321	-3.69236	0.000222183	0.0165597	Down
M2 vs M4	102185924	2879.95	-1.39321	0.415608	-3.35223	0.000801648	0.0348841	Down
M2 vs M4	102169844	360.254	2.02383	0.629276	3.21613	0.00129931	0.0450094	Up
M2 vs M4	102186909	1355.02	-1.41685	0.338549	-4.18508	2.8507e-05	0.00496137	Down
M2 vs M4	102176295	947.223	2.64059	0.739546	3.57055	0.000356229	0.0216081	Up
M2 vs M4	102183520	2286.19	1.18173	0.358054	3.30042	0.00096541	0.0385394	Up
M2 vs M4	102170816	309.266	1.47856	0.459103	3.22054	0.00127949	0.044933	Up
M2 vs M4	102168862	2293.74	-1.00812	0.15974	-6.31105	2.77151e-10	1.70052e-06	Down
M2 vs M4	102168868	475.635	-1.18273	0.305084	-3.87673	0.000105871	0.0116334	Down
M2 vs M4	102173676	206.331	3.00086	0.652847	4.59658	4.29484e-06	0.00162647	Up
M2 vs M4	106502282	346.567	3.46081	0.941713	3.67501	0.000237835	0.0171781	Up
M2 vs M4	XLOC_022432	121.983	24.305	3.02647	8.0308	9.68388e-16	1.35691e-11	Up
M2 vs M4	102179403	2395.82	1.98015	0.595036	3.32778	0.000875406	0.0365065	Up
M2 vs M4	102183858	1458.2	2.06997	0.543977	3.80525	0.000141661	0.0131454	Up
M2 vs M4	102190225	14623.8	1.72773	0.505306	3.41918	0.000628098	0.0301264	Up
M2 vs M4	102181953	2471.05	3.69383	1.09702	3.36714	0.000759525	0.0342201	Up
M2 vs M4	102187332	752.326	2.86642	0.654994	4.37626	1.20735e-05	0.00276102	Up
M2 vs M4	102174245	267.434	1.70823	0.509877	3.35028	0.00080729	0.0349128	Up
M2 vs M4	102173210	4293.26	4.34849	1.26803	3.42931	0.000605108	0.0296241	Up
M2 vs M4	102181555	306.332	1.6256	0.440483	3.69049	0.000223822	0.0165936	Up
M2 vs M4	102191086	1594.63	-2.01078	0.583433	-3.44646	0.00056799	0.0288358	Down
M2 vs M4	102191082	173.553	1.64291	0.505191	3.25206	0.00114573	0.0425836	Up
M2 vs M4	102186156	2819.09	-1.43623	0.273204	-5.25699	1.46436e-07	0.000157835	Down
M2 vs M4	102191717	2088.53	1.20819	0.333644	3.62119	0.000293246	0.0192909	Up
M2 vs M4	102173088	161.482	-1.1732	0.34655	-3.38537	0.000710819	0.0326557	Down
M2 vs M4	102180257	102.452	1.88793	0.59078	3.19566	0.00139509	0.0461916	Up
M2 vs M4	XLOC_031417	29.4674	-2.70714	0.762185	-3.55181	0.00038259	0.0227155	Down
M2 vs M4	102187168	1647.59	1.5375	0.419344	3.66643	0.000245958	0.0173184	Up
M2 vs M4	102190741	676.721	-1.36053	0.364141	-3.73626	0.000186775	0.0149548	Down
M2 vs M4	102172655	321.233	1.92095	0.595488	3.22584	0.00125605	0.0444851	Up
M2 vs M4	102185051	474.755	1.4227	0.355117	4.00628	6.16818e-05	0.00839112	Up
M2 vs M4	102182720	368.25	2.83582	0.868039	3.26693	0.00108722	0.0415099	Up
M2 vs M4	102179230	1788.66	-1.23911	0.385542	-3.21396	0.0013092	0.0450125	Down
M2 vs M4	102176795	2517.32	1.63645	0.353743	4.62609	3.72634e-06	0.00147919	Up
M2 vs M4	102176796	392.015	4.21571	1.10549	3.81343	0.000137052	0.0128174	Up
M2 vs M4	102190299	619.638	1.58114	0.345402	4.57767	4.70193e-06	0.00173377	Up
M2 vs M4	102178301	534.694	1.11614	0.323985	3.44502	0.000571009	0.0288749	Up
M2 vs M4	102170845	364.23	3.22807	0.856997	3.76672	0.000165407	0.0142189	Up
M2 vs M4	102168295	1946.9	1.40833	0.433596	3.24801	0.00116214	0.0429655	Up
M2 vs M4	102168838	1196.16	-1.28787	0.40426	-3.18575	0.00144378	0.0470054	Down
M2 vs M4	102175560	2595.9	1.42707	0.39114	3.64849	0.000263781	0.0182074	Up
M2 vs M4	102190397	421.195	-1.38873	0.423207	-3.28145	0.00103274	0.0397994	Down
M2 vs M4	102183802	299.567	1.00299	0.305504	3.28308	0.0010268	0.0397994	Up
M2 vs M4	102184464	845.463	-1.36183	0.304009	-4.47957	7.4795e-06	0.002311	Down
M2 vs M4	102190219	377.977	1.02257	0.320888	3.18668	0.00143917	0.0470054	Up
M2 vs M4	102174829	351.08	-1.47954	0.460504	-3.21286	0.00131419	0.0450125	Down
M2 vs M4	102188340	2092.25	1.3816	0.331826	4.16362	3.13235e-05	0.00522506	Up
M2 vs M4	102168503	8799.46	-1.18862	0.190982	-6.22374	4.85447e-10	1.70052e-06	Down
M2 vs M4	102174273	2310.68	1.4736	0.443075	3.32584	0.000881537	0.0365931	Up
M2 vs M4	102174272	354.533	1.51909	0.405705	3.74432	0.000180884	0.0148219	Up
M2 vs M4	100860825	3250.96	2.32122	0.531148	4.37019	1.24139e-05	0.00276102	Up
M2 vs M4	100860826	31283.8	1.40883	0.360236	3.91085	9.197e-05	0.0104223	Up
M2 vs M4	102189774	2193.67	2.24506	0.580062	3.87038	0.000108665	0.0116337	Up
M2 vs M4	102190903	67.7066	-8.35294	1.53385	-5.44575	5.1588e-08	7.51789e-05	Down
M2 vs M4	102181489	936.364	1.27084	0.374374	3.39458	0.000687351	0.0318913	Up
M2 vs M4	102169903	385.18	1.59335	0.486493	3.27518	0.00105594	0.040426	Up
M2 vs M4	102173762	223.578	1.30051	0.37298	3.48682	0.000488809	0.0264447	Up
M2 vs M4	102173012	304.654	2.14602	0.591086	3.63064	0.000282715	0.0188638	Up
M2 vs M4	102172601	912.369	1.32015	0.301152	4.38365	1.16705e-05	0.00276102	Up
M2 vs M4	102172606	59.668	2.5833	0.755266	3.42038	0.000625335	0.0301106	Up
M2 vs M4	102190080	1112.08	4.9913	1.48007	3.37233	0.00074534	0.0336894	Up
M2 vs M4	102190083	7107.63	-1.51698	0.325255	-4.66398	3.10159e-06	0.00135811	Down
M2 vs M4	102184932	95.6907	4.49677	1.33175	3.3766	0.000733881	0.0334017	Up
M2 vs M4	106502961	1073.43	1.02853	0.228848	4.49439	6.97683e-06	0.00227347	Up
M2 vs M4	102177851	6549.88	1.27107	0.296349	4.2891	1.79399e-05	0.0036431	Up
M2 vs M4	102185988	101.9	1.66574	0.372782	4.4684	7.88069e-06	0.002311	Up
M2 vs M4	102190328	2000.68	-1.75516	0.467541	-3.75402	0.000174022	0.0146012	Down
M2 vs M4	108633278	1214.45	1.39345	0.397455	3.50594	0.000455004	0.0254005	Up
M2 vs M4	102187528	261.716	2.16437	0.639904	3.38234	0.000718715	0.0329106	Up
M2 vs M4	102175414	208.029	-1.86919	0.504872	-3.70231	0.000213647	0.016104	Down
M2 vs M4	102184354	86.5722	2.23156	0.652977	3.41752	0.000631941	0.0301264	Up
M2 vs M4	102173335	2583.53	1.41653	0.402413	3.52008	0.000431422	0.0243551	Up
M2 vs M4	102189920	1436.72	2.28742	0.51458	4.44521	8.78048e-06	0.00238128	Up
M2 vs M4	106503529	227.647	1.42175	0.428019	3.32169	0.000894729	0.0366577	Up
M2 vs M4	102185242	3127.64	2.01006	0.340901	5.89632	3.717e-09	8.68043e-06	Up
M2 vs M4	102172161	481.76	1.35389	0.423897	3.19391	0.00140362	0.0462765	Up
M2 vs M4	102175595	432.384	1.58121	0.455435	3.47186	0.00051686	0.0274327	Up
M2 vs M4	106502682	182.222	1.36416	0.345199	3.9518	7.75652e-05	0.00961809	Up
M2 vs M4	102173528	582.666	1.49031	0.359839	4.14159	3.44909e-05	0.00564367	Up
M2 vs M4	102171275	484.088	3.22234	0.981869	3.28184	0.00103133	0.0397994	Up
M2 vs M4	102168476	2199.75	-1.16286	0.282906	-4.11041	3.94955e-05	0.00591384	Down
M2 vs M4	102174958	340.846	2.00699	0.552082	3.63531	0.000277651	0.018704	Up
M2 vs M4	102186634	247.35	-1.66717	0.430775	-3.87016	0.000108765	0.0116337	Down
M2 vs M4	102174971	385.455	-1.08693	0.307007	-3.54042	0.000399484	0.0234208	Down
M2 vs M4	102182040	922.931	1.46949	0.446332	3.29237	0.000993482	0.0392132	Up
M2 vs M4	102187628	14743.5	3.678	1.04943	3.50477	0.000457002	0.0254107	Up
M2 vs M4	102170404	2866.03	-1.77572	0.461503	-3.8477	0.000119232	0.0118605	Down
M2 vs M4	102179329	1705.02	1.49411	0.402357	3.71339	0.000204501	0.0157443	Up
M2 vs M4	102179125	465.396	-2.48536	0.729391	-3.40744	0.000655754	0.0309374	Down
M2 vs M4	102191571	114.197	4.75459	1.15783	4.10645	4.01779e-05	0.00591384	Up
M2 vs M4	102175816	1625.45	1.66663	0.500179	3.33206	0.000862057	0.036319	Up
M2 vs M4	102169018	763.444	1.40989	0.293708	4.80029	1.58433e-06	0.000924986	Up
M2 vs M4	102169524	7594.99	3.80978	1.13204	3.36542	0.00076427	0.0343162	Up
M2 vs M4	108634428	62.6957	-1.61068	0.418533	-3.84839	0.000118899	0.0118605	Down
M2 vs M4	102182707	1754.58	1.66034	0.290963	5.70638	1.15406e-08	2.02133e-05	Up
M2 vs M4	102171428	1078.56	1.62425	0.504866	3.2172	0.00129449	0.0450094	Up
M2 vs M4	102169855	839.673	1.63142	0.377952	4.31648	1.58536e-05	0.00336577	Up
M2 vs M4	102182791	92.6194	3.40165	0.878876	3.87045	0.000108634	0.0116337	Up
M2 vs M4	102189675	275.006	2.28565	0.541413	4.22163	2.42539e-05	0.00453128	Up
M2 vs M4	102168375	205.282	1.70924	0.53532	3.19293	0.00140836	0.0463237	Up
M2 vs M4	102185758	58.59	3.15319	0.719885	4.38014	1.18604e-05	0.00276102	Up
M2 vs M4	102168604	722.724	2.98564	0.583787	5.11426	3.14978e-07	0.000294232	Up
M2 vs M4	102183511	3604.26	-1.15136	0.363612	-3.16645	0.0015431	0.0486981	Down
M2 vs M4	102181874	366.244	-1.83274	0.395713	-4.63148	3.63068e-06	0.00147919	Down
M2 vs M4	102186797	211.766	2.85691	0.854978	3.3415	0.000833276	0.0358155	Up
M2 vs M4	102189168	244.958	2.58515	0.812886	3.18021	0.0014717	0.0476245	Up
M2 vs M4	106503387	581.746	1.22556	0.297441	4.12034	3.78314e-05	0.00588993	Up
M2 vs M4	108634090	497.857	1.01562	0.282748	3.59196	0.000328198	0.0208087	Up
M2 vs M4	102186500	2092.87	1.00132	0.22118	4.52716	5.97831e-06	0.00204312	Up
M2 vs M4	102190234	1358.97	2.72356	0.787611	3.45801	0.000544191	0.0282415	Up
M2 vs M4	102171366	1263.86	-1.03127	0.313765	-3.28675	0.0010135	0.0397793	Down
M2 vs M4	XLOC_016947	646.837	-1.85529	0.416718	-4.45213	8.50219e-06	0.00238128	Down
M2 vs M4	102186820	189.515	2.30533	0.477266	4.83028	1.36338e-06	0.000830596	Up
M2 vs M4	100861190	211.894	1.64675	0.389781	4.22482	2.39132e-05	0.00452799	Up
M2 vs M4	102174709	676.251	4.41597	0.895772	4.92979	8.23164e-07	0.000576709	Up
M2 vs M4	102184914	6571.27	-1.1809	0.32418	-3.64272	0.000269772	0.0183498	Down
M2 vs M4	102187807	318.228	-5.20137	1.16265	-4.47373	7.68673e-06	0.002311	Down
M2 vs M4	102189630	396.695	1.16583	0.333932	3.49122	0.000480823	0.0261136	Up
M2 vs M4	102172450	569.45	2.82267	0.841623	3.35384	0.000796976	0.0348518	Up
M2 vs M4	102171197	286.452	-1.1163	0.294563	-3.7897	0.000150831	0.0135702	Down
M2 vs M4	102189612	1722.95	-1.38435	0.383523	-3.60956	0.000306712	0.0198965	Down
M2 vs M4	102190308	884.599	1.23018	0.382546	3.21577	0.00130094	0.0450094	Up
M2 vs M4	102178828	2307.3	-1.00295	0.198205	-5.06016	4.18915e-07	0.000354644	Down
M2 vs M4	102173111	76.1921	4.12067	0.873112	4.71952	2.36404e-06	0.00122685	Up
M2 vs M4	102189007	387.764	1.90255	0.474118	4.01281	5.99999e-05	0.00824233	Up
M2 vs M4	102178375	2092.2	1.31851	0.405005	3.25553	0.00113181	0.0424035	Up
M2 vs M4	102173176	1755.99	3.51644	1.05574	3.33079	0.000865998	0.036319	Up
M2 vs M4	102179922	1367.87	-1.25119	0.31521	-3.96939	7.20567e-05	0.00952508	Down
M2 vs M4	102185021	965.77	1.9111	0.455231	4.19809	2.69174e-05	0.00489492	Up
M2 vs M4	102181046	5965.64	1.20904	0.349558	3.45878	0.00054262	0.0282415	Up
M2 vs M4	102176125	338.973	2.87688	0.856479	3.35896	0.000782373	0.0345824	Up
M2 vs M4	102180921	1236.9	1.18713	0.256843	4.62201	3.80036e-06	0.00147919	Up
M2 vs M4	102174446	2718.04	1.91667	0.538007	3.56253	0.000367296	0.0219938	Up
M2 vs M4	102173042	1177.66	1.41158	0.310153	4.55125	5.3328e-06	0.00191598	Up
M2 vs M4	102187220	895.246	1.11679	0.325732	3.42857	0.000606775	0.0296241	Up
M2 vs M4	108633290	1297.11	1.16613	0.363712	3.20618	0.0013451	0.0455139	Up
M2 vs M4	102168518	1030.89	-2.80268	0.778736	-3.599	0.000319437	0.0204382	Down
M2 vs M4	102174202	471.192	2.28155	0.480728	4.74603	2.07448e-06	0.00111799	Up
M2 vs M4	102188149	113.565	3.98823	1.07165	3.72158	0.000197983	0.015569	Up
M2 vs M4	108634616	626.692	-1.04132	0.1944	-5.3566	8.48039e-08	0.000108025	Down
M2 vs M4	102183444	213.722	2.22853	0.642763	3.46712	0.000526071	0.0277064	Up
M2 vs M4	102171143	978.766	1.68212	0.400952	4.19532	2.72483e-05	0.00489492	Up
M2 vs M4	108634459	198.148	1.34497	0.39077	3.44184	0.000577772	0.0288749	Up
M2 vs M4	102186118	425.87	1.35924	0.399964	3.39841	0.000677783	0.031657	Up
M2 vs M4	102180459	142.358	1.53811	0.419329	3.66802	0.000244439	0.0173184	Up
M2 vs M4	102179441	121.654	3.47015	0.941245	3.68676	0.000227123	0.0167312	Up
M2 vs M4	102172020	640.396	2.2674	0.65559	3.45856	0.000543067	0.0282415	Up
M2 vs M4	102183183	1645.35	1.51547	0.351423	4.31238	1.61505e-05	0.00337762	Up
M2 vs M4	102175328	172.623	2.10674	0.387357	5.43876	5.36532e-08	7.51789e-05	Up
M2 vs M4	102179858	802.525	1.46219	0.429861	3.40155	0.000670057	0.0314008	Up
M2 vs M4	102176003	29516.1	-1.088	0.244408	-4.45155	8.52537e-06	0.00238128	Down
M2 vs M6	102190700	1650.08	2.52845	0.648371	3.89969	9.63155e-05	0.0190223	Up
M2 vs M6	102172386	4479.83	2.15798	0.489911	4.40484	1.0586e-05	0.00578974	Up
M2 vs M6	102191255	188.14	-1.41739	0.392229	-3.61367	0.000301889	0.0401862	Down
M2 vs M6	102176664	175.388	-2.54689	0.481102	-5.29388	1.19751e-07	0.000283809	Down
M2 vs M6	102189815	999.201	-1.30235	0.283843	-4.58829	4.46895e-06	0.00334466	Down
M2 vs M6	102189816	951.613	-1.7037	0.389244	-4.37695	1.20351e-05	0.00611211	Down
M2 vs M6	108638075	506.437	-1.60157	0.397999	-4.02406	5.72038e-05	0.0144372	Down
M2 vs M6	106502452	1869.72	1.76256	0.471174	3.74077	0.000183455	0.0306875	Up
M2 vs M6	102174371	777.847	-1.7001	0.470519	-3.61325	0.000302385	0.0401862	Down
M2 vs M6	102176281	425.257	3.23326	0.777088	4.16075	3.17211e-05	0.0115695	Up
M2 vs M6	102176565	180.049	-1.44416	0.397428	-3.63377	0.000279314	0.0393252	Down
M2 vs M6	102179601	273	-1.85094	0.502463	-3.68373	0.000229848	0.0355266	Down
M2 vs M6	102174847	181.278	-1.90575	0.461839	-4.12643	3.68436e-05	0.0125749	Down
M2 vs M6	102175295	368.879	-2.23804	0.555086	-4.03189	5.53304e-05	0.0144372	Down
M2 vs M6	102187637	3147.34	1.55488	0.425774	3.6519	0.000260308	0.0373814	Up
M2 vs M6	102183840	259.791	-1.24998	0.304726	-4.10196	4.09658e-05	0.0129339	Down
M2 vs M6	102175315	363.342	1.26581	0.336477	3.76195	0.000168594	0.0288844	Up
M2 vs M6	102169593	119.598	-1.83837	0.455573	-4.0353	5.45321e-05	0.0144372	Down
M2 vs M6	102174520	596.095	1.6828	0.47208	3.56465	0.000364346	0.0462589	Up
M2 vs M6	102172571	92.0739	1.51858	0.341838	4.44241	8.89565e-06	0.00527068	Up
M2 vs M6	102190450	187.191	-1.05534	0.262436	-4.02133	5.78705e-05	0.0144372	Down
M2 vs M6	102173096	489.786	-1.92308	0.53292	-3.60857	0.000307885	0.0405382	Down
M2 vs M6	102178151	217.524	-1.85448	0.412395	-4.49686	6.89632e-06	0.00445213	Down
M2 vs M6	100861386	5316.46	-1.04234	0.279254	-3.7326	0.000189514	0.0309758	Down
M2 vs M6	108633414	3875.97	-2.13936	0.572348	-3.73786	0.000185592	0.0306875	Down
M2 vs M6	102181973	961.195	-1.86575	0.455387	-4.09708	4.18397e-05	0.0129339	Down
M2 vs M6	102186825	336.222	-2.4332	0.666745	-3.64938	0.000262879	0.0373814	Down
M2 vs M6	100861233	212.764	-2.04364	0.56431	-3.62149	0.000292906	0.0401862	Down
M2 vs M6	102191532	238.997	-1.4795	0.237673	-6.22493	4.81768e-10	6.85074e-06	Down
M2 vs M6	102178625	878.697	2.85224	0.698152	4.08541	4.39987e-05	0.0133119	Up
M2 vs M6	102175995	78.6802	1.53205	0.282816	5.41713	6.05638e-08	0.000247604	Up
M2 vs M6	100860886	275.61	1.8514	0.482584	3.83643	0.000124838	0.0230545	Up
M2 vs M6	102175748	1446.42	-1.12855	0.211851	-5.32709	9.97967e-08	0.000283809	Down
M2 vs M6	102187061	642.514	-1.85052	0.485331	-3.81291	0.000137339	0.024721	Down
M2 vs M6	102184188	185.767	-1.31511	0.333285	-3.94589	7.9505e-05	0.0182349	Down
M2 vs M6	102174183	400.19	-1.80809	0.447088	-4.04414	5.25147e-05	0.0144372	Down
M2 vs M6	102189516	73.2751	-2.61514	0.602342	-4.34162	1.41438e-05	0.00670418	Down
M2 vs M6	106501887	22.5526	-4.52725	1.10114	-4.11141	3.93252e-05	0.0127092	Down
M2 vs M6	100860805	1578.88	-3.77891	0.87453	-4.32108	1.55268e-05	0.00712232	Down
M2 vs M6	102170829	2022.41	1.24776	0.334864	3.72616	0.00019442	0.0314165	Up
M2 vs M6	102188155	527.155	-1.4903	0.419723	-3.55067	0.000384257	0.0483551	Down
M2 vs M6	102173628	95.8869	1.38549	0.336958	4.11175	3.92677e-05	0.0127092	Up
M2 vs M6	102186241	9893.94	1.54109	0.424607	3.62946	0.00028402	0.0395957	Up
M2 vs M6	102189657	732.564	1.34312	0.342724	3.91895	8.89373e-05	0.0185983	Up
M2 vs M6	102181462	251.295	-1.44842	0.384337	-3.76863	0.000164143	0.0284648	Down
M2 vs M6	100860771	304.206	-1.78317	0.472903	-3.77069	0.000162794	0.0284648	Down
M2 vs M6	100861245	3422.6	-1.48531	0.356987	-4.16068	3.17306e-05	0.0115695	Down
M2 vs M6	102168768	472.297	-2.21967	0.45722	-4.85472	1.20557e-06	0.00131871	Down
M2 vs M6	102179705	1214.81	-1.15553	0.283734	-4.07258	4.6495e-05	0.0136751	Down
M2 vs M6	102191248	77.6696	-1.98114	0.439998	-4.50261	6.71241e-06	0.00445213	Down
M2 vs M6	102186984	5314.4	1.4619	0.376328	3.88465	0.000102479	0.0199232	Up
M2 vs M6	102188298	692.11	1.69767	0.448177	3.78795	0.000151895	0.0269993	Up
M2 vs M6	102180191	302.202	-1.08976	0.298107	-3.6556	0.000256576	0.0372298	Down
M2 vs M6	106502440	8670.3	1.16077	0.31245	3.71506	0.000203153	0.0324193	Up
M2 vs M6	102171212	402.303	-1.6532	0.400691	-4.12587	3.69336e-05	0.0125749	Down
M2 vs M6	102168868	435.535	-1.43996	0.290688	-4.95362	7.28453e-07	0.00103586	Down
M2 vs M6	102173859	137.749	-2.30341	0.586855	-3.925	8.67282e-05	0.0185983	Down
M2 vs M6	102179403	1562.03	1.23171	0.3136	3.92766	8.57771e-05	0.0185983	Up
M2 vs M6	102172063	853.027	-1.6266	0.452118	-3.59774	0.000320997	0.0414961	Down
M2 vs M6	102184512	41.9321	-2.53811	0.597713	-4.24638	2.17256e-05	0.00908643	Down
M2 vs M6	102191086	1659.71	-1.5174	0.390899	-3.88182	0.000103679	0.0199232	Down
M2 vs M6	102188220	160.977	-2.4192	0.608579	-3.97516	7.03319e-05	0.0166687	Down
M2 vs M6	XLOC_034157	104.953	2.10084	0.535972	3.91968	8.86659e-05	0.0185983	Up
M2 vs M6	102190313	297.788	-1.67425	0.341522	-4.90234	9.47041e-07	0.00122427	Down
M2 vs M6	102188793	393.611	-2.31103	0.527624	-4.38006	1.18647e-05	0.00611211	Down
M2 vs M6	102184168	268.462	-1.51106	0.386817	-3.90639	9.36854e-05	0.0187635	Down
M2 vs M6	100860826	42699.5	2.06345	0.521259	3.9586	7.53916e-05	0.0175749	Up
M2 vs M6	102190903	65.7177	-6.33319	1.33405	-4.74734	2.06105e-06	0.00183176	Down
M2 vs M6	102172601	846.742	1.24383	0.214848	5.78936	7.06545e-09	5.02354e-05	Up
M2 vs M6	102175142	128.978	-2.21872	0.477813	-4.64348	3.42589e-06	0.00286566	Down
M2 vs M6	102177851	7917.2	1.71452	0.437377	3.92	8.85483e-05	0.0185983	Up
M2 vs M6	102188043	698.537	4.65625	1.08883	4.27639	1.89947e-05	0.00844075	Up
M2 vs M6	102184354	91.9295	2.40191	0.550438	4.36363	1.27923e-05	0.00627263	Up
M2 vs M6	102185242	2914.28	1.95046	0.459277	4.24681	2.16836e-05	0.00908643	Up
M2 vs M6	102175595	437.809	1.67665	0.400342	4.18803	2.81384e-05	0.0113762	Up
M2 vs M6	102171458	196.948	-2.25115	0.576264	-3.90646	9.36572e-05	0.0187635	Down
M2 vs M6	102168476	2010.8	-1.42602	0.286926	-4.96999	6.69556e-07	0.00103586	Down
M2 vs M6	102186634	236.351	-1.718	0.355008	-4.83932	1.30281e-06	0.00132329	Down
M2 vs M6	102186230	62.8828	2.06213	0.51245	4.02407	5.72019e-05	0.0144372	Up
M2 vs M6	102172428	1204.26	1.97731	0.366707	5.39207	6.96495e-08	0.000247604	Up
M2 vs M6	102180783	499.975	-1.51231	0.37271	-4.05761	4.95767e-05	0.0140996	Down
M2 vs M6	108636028	89.1911	-1.56742	0.391508	-4.00353	6.24035e-05	0.0150403	Down
M2 vs M6	102171875	361.85	1.30521	0.338134	3.86003	0.000113375	0.0214958	Up
M2 vs M6	102188114	83.2885	-2.33797	0.574515	-4.06946	4.71222e-05	0.0136751	Down
M2 vs M6	XLOC_016947	578.546	-2.43878	0.477618	-5.10612	3.28835e-07	0.000584504	Down
M2 vs M6	102179803	53.3234	-5.22324	1.00133	-5.21629	1.8254e-07	0.000370818	Down
M2 vs M6	102187453	185.406	-1.30677	0.291193	-4.48766	7.20106e-06	0.00445213	Down
M2 vs M6	102181111	279.172	-2.8006	0.763655	-3.66736	0.000245064	0.0370725	Down
M2 vs M6	102169638	510.248	-1.30361	0.267958	-4.86497	1.14472e-06	0.00131871	Down
M2 vs M6	102180882	69.7312	-1.8906	0.411958	-4.5893	4.44744e-06	0.00334466	Down
M2 vs M6	102168323	156.223	1.02249	0.261691	3.90723	9.33592e-05	0.0187635	Up
M2 vs M6	102173898	553.877	-2.08867	0.499353	-4.18275	2.88005e-05	0.0113762	Down
M2 vs M6	102171358	206.188	-2.48708	0.674456	-3.68753	0.00022644	0.0353843	Down
M2 vs M6	102191654	1172.07	1.79663	0.480077	3.74238	0.000182284	0.0306875	Up
M4 vs M6	102174709	642.276	-5.06558	0.940534	-5.38586	7.21007e-08	0.00101136	Down
