# Supplementary material for: Metabolomic and Transcriptomic Analyses Reveal the Potential Mechanisms of Dynamic Ovarian Development in Goats during Sexual Maturation
Source: Int J Mol Sci. 2024 Sep 13;25(18):9898. doi: 10.3390/ijms25189898 (PMC11432265; doi:10.3390/ijms25189898)
Supplement: Supplementary file 1 [file ijms-25-09898-s001.zip › Table S8.xlsx]

## Sheet: Sheet1
Table S8 KEGG enrichment analysis of differential genes
Cluster	Term	Count	PValue	Genes	FDR
1	chx05133:Pertussis	5	0.000676246	102179118, 100860826, 102177056, 102171428, 102171520	0.078056
1	chx05323:Rheumatoid arthritis	5	0.00142785	102180957, 102185090, 102180664, 100860886, 102171520	0.078056
1	chx04610:Complement and coagulation cascades	5	0.00142785	102179118, 100860826, 102183858, 102175816, 102186326	0.078056
1	chx04612:Antigen processing and presentation	4	0.00922495	102185917, 102184229, 102180664, 102178315	0.314292
1	chx04145:Phagosome	5	0.0106346	100860826, 102185917, 102177056, 102185090, 102180664	0.314292
1	chx05150:Staphylococcus aureus infection	4	0.0114985	100860826, 102183858, 102175816, 102180664	0.314292
1	chx04672:Intestinal immune network for IgA production	3	0.0230122	102180957, 102180664, 100860886	0.539144
1	chx05417:Lipid and atherosclerosis	5	0.0304316	102177056, 102171428, 102171520, 102174895, 102178315	0.603726
1	chx05166:Human T-cell leukemia virus 1 infection	5	0.033946	102185917, 102173210, 102180957, 102180664, 102171520	0.603726
1	chx05134:Legionellosis	3	0.0368126	100860826, 102177056, 102178315	0.603726
1	chx05332:Graft-versus-host disease	3	0.0415632	102185917, 102184229, 102180664	0.61967
1	chx05140:Leishmaniasis	3	0.0570792	100860826, 102180664, 102171520	0.772457
1	chx05416:Viral myocarditis	3	0.0612313	102185917, 102180664, 102186326	0.772457
1	chx05152:Tuberculosis	4	0.0721719	100860826, 102177056, 102171428, 102180664	0.845442
1	chx05202:Transcriptional misregulation in cancer	4	0.0845697	102172450, 102177056, 102188043, 102181046	0.924629
1	chx05167:Kaposi sarcoma-associated herpesvirus infection	4	0.0936567	100860826, 102185917, 102171428, 102171520	0.935504
2	chx04820:Cytoskeleton in muscle cells	8	0.00765992	102174450, 102168917, 102169839, 102181155, 102187317, 102180806, 102169101, 102169447	1
2	chx04929:GnRH secretion	4	0.0225192	102174706, 102171060, 100860805, 102187889	1
2	chx01100:Metabolic pathways	24	0.0326753	102169911, 102171404, 102183470, 102185942, 102177250, 102184512, 102176081, 108633234, 102183447, 102189835, 102182621, 102183324, 102185127, 102173010, 102171250, 102173111, 102176332, 102180337, 102178175, 102191011, 102176832, 106503387, 102170298, 102176599	1
2	chx00512:Mucin type O-glycan biosynthesis	3	0.0465909	102178175, 102177250, 102176081	1
2	chx00591:Linoleic acid metabolism	3	0.0720069	102171250, 102191011, 108633234	1
3	chx00140:Steroid hormone biosynthesis	8	7.08575e-06	100860869, 102170823, 102172726, 100861413, 102189913, 102179058, 102182297, 102186887	0.00130378
3	chx04061:Viral protein interaction with cytokine and cytokine receptor	6	0.00127355	102185051, 102173628, 102176270, 100861190, 102169855, 102173335	0.0831417
3	chx04913:Ovarian steroidogenesis	5	0.00176084	100860869, 102170823, 102172726, 100861413, 102179058	0.0831417
3	chx01100:Metabolic pathways	25	0.00180743	102187332, 102169726, 102182261, 102189913, 102186887, 102186447, 102180459, 102168295, 102179058, 102173676, 102183183, 102185021, 100860869, 102168704, 102182791, 102170823, 102172726, 102186592, 100861413, 102183520, 102185988, 102182297, 108636034, 102190080, 102179088	0.0831417
3	chx00980:Metabolism of xenobiotics by cytochrome P450	5	0.00300011	102185021, 102170823, 102185988, 102182297, 108636034	0.110404
3	chx04060:Cytokine-cytokine receptor interaction	9	0.0060029	102176795, 102183735, 102185051, 102169607, 102173628, 102176270, 100861190, 102169855, 102173335	0.184089
3	chx04610:Complement and coagulation cascades	5	0.00704078	102173560, 102175560, 102171378, 108633196, 102187899	0.185072
3	chx00360:Phenylalanine metabolism	3	0.0147275	102169726, 102168295, 102185988	0.338733
3	chx00982:Drug metabolism - cytochrome P450	4	0.0197895	102185021, 102185988, 108636034, 102173676	0.377786
3	chx05204:Chemical carcinogenesis - DNA adducts	4	0.0205319	102185021, 102170823, 102182297, 108636034	0.377786
3	chx00410:beta-Alanine metabolism	3	0.0360487	102187332, 102168295, 102185988	0.602996
3	chx00350:Tyrosine metabolism	3	0.049387	102169726, 102168295, 102185988	0.739416
3	chx04640:Hematopoietic cell lineage	4	0.0522414	102185010, 102180271, 100860808, 102185051	0.739416
3	chx00240:Pyrimidine metabolism	3	0.0732703	102187332, 102190080, 102179088	0.962981
3	chx00230:Purine metabolism	4	0.0966158	102183183, 102168704, 102190080, 102186447	0.983957
4	chx04151:PI3K-Akt signaling pathway	10	1.91903e-05	102172519, 102176003, 102174829, 100861386, 102190083, 102184914, 102180182, 102186825, 102190364, 102186656	0.00310882
4	chx05165:Human papillomavirus infection	9	9.85279e-05	102172519, 102176003, 102174829, 102190083, 102184914, 102180182, 102186825, 102190364, 102169753	0.00798076
4	chx04512:ECM-receptor interaction	5	0.000659751	102176003, 102190083, 102184914, 102186825, 102190364	0.0289291
4	chx05222:Small cell lung cancer	5	0.0007143	102176003, 102190083, 102184914, 102180182, 102190364	0.0289291
4	chx04820:Cytoskeleton in muscle cells	6	0.00317806	102176003, 102190083, 102186825, 102190364, 102189612, 102187007	0.102969
4	chx00140:Steroid hormone biosynthesis	4	0.00635992	102185066, 102182663, 102182909, 102182376	0.160384
4	chx05200:Pathways in cancer	8	0.00693016	102172519, 102176003, 100861386, 102190083, 102184914, 102180182, 102190364, 100860951	0.160384
4	chx04510:Focal adhesion	5	0.0106462	102176003, 102190083, 102184914, 102186825, 102190364	0.208997
4	chx04725:Cholinergic synapse	4	0.011646	102172519, 102174829, 102175133, 102179705	0.208997
4	chx05146:Amoebiasis	4	0.013114	102176003, 102190083, 102184914, 102190364	0.208997
4	chx05203:Viral carcinogenesis	5	0.0141911	108633414, 102172519, 102174829, 102180182, 102169753	0.208997
4	chx04926:Relaxin signaling pathway	4	0.017768	102172519, 102174829, 102190083, 102190364	0.239869
4	chx04974:Protein digestion and absorption	4	0.0207918	102190083, 108636028, 102186825, 102190364	0.259097
4	chx04934:Cushing syndrome	4	0.0281048	102174829, 102180182, 102182663, 102182376	0.316297
4	chx04913:Ovarian steroidogenesis	3	0.0303588	102182663, 102182909, 102182376	0.316297
4	chx04927:Cortisol synthesis and secretion	3	0.0312392	102174829, 102182663, 102182376	0.316297
4	chx04917:Prolactin signaling pathway	3	0.0445824	102172519, 102182663, 102182376	0.424844
4	chx05034:Alcoholism	4	0.0551852	102187453, 108633414, 102172519, 102174829	0.493304
4	chx05167:Kaposi sarcoma-associated herpesvirus infection	4	0.0578566	102172519, 102180182, 102186656, 102169753	0.493304
4	chx04916:Melanogenesis	3	0.0677568	102172519, 102174829, 100861386	0.547726
4	chx04933:AGE-RAGE signaling pathway in diabetic complications	3	0.071338	102172519, 102190083, 102190364	0.547726
4	chx05170:Human immunodeficiency virus 1 infection	4	0.0743826	102176664, 102172519, 102169753, 102184324	0.547726
4	chx05163:Human cytomegalovirus infection	4	0.0829601	102172519, 102174829, 102180182, 102169753	0.584328
all	chx00140:Steroid hormone biosynthesis	17	2.02198e-09	100860869, 102185066, 102170823, 102172726, 102168375, 100861413, 102182663, 102182376, 102189913, 102182297, 102183447, 102182621, 102186887, 102182909, 102191011, 102179058, 102174710	5.8031e-07
all	chx04913:Ovarian steroidogenesis	10	5.82058e-05	100860869, 102170823, 102172726, 102182663, 100861413, 102182909, 102182376, 102179058, 100861233, 102182621	0.00835254
all	chx01100:Metabolic pathways	69	0.000174946	102187332, 102186241, 102168375, 102177250, 102189913, 102176081, 102181874, 102189835, 102186887, 102186447, 100860951, 102173010, 102180459, 102180337, 102168295, 102175315, 102175995, 102183183, 102182692, 102187220, 102170823, 102172726, 102184512, 100861413, 102182376, 102182297, 108636034, 102185127, 102179922, 102176332, 102176295, 102177384, 102179088, 102174710, 106503387, 102177304, 102…	0.0167365
all	chx04610:Complement and coagulation cascades	10	0.00109688	100860826, 102179118, 102173560, 102183858, 102175560, 102175816, 102171378, 108633196, 102186326, 102187899	0.0787014
all	chx05323:Rheumatoid arthritis	9	0.00429574	102190225, 102171404, 102185051, 102180957, 102185090, 100861190, 102180664, 100860886, 102171520	0.246576
all	chx04820:Cytoskeleton in muscle cells	15	0.00588831	102168917, 102169839, 102181155, 102187317, 102186825, 102169101, 102169447, 102189612, 102187007, 102176003, 102174450, 102178375, 102190083, 102180806, 102190364	0.249154
all	chx04151:PI3K-Akt signaling pathway	20	0.0064678	102172519, 102174829, 102185051, 102188298, 102180182, 100860805, 102169839, 102169650, 102186825, 100861277, 102186656, 102186820, 102176003, 102178454, 100861386, 102184914, 102190083, 102190364, 102174446, 102190168	0.249154
all	chx04612:Antigen processing and presentation	8	0.00776987	102185010, 102190225, 102185917, 102182856, 102184229, 102180664, 102169753, 102178315	0.249154
all	chx05207:Chemical carcinogenesis - receptor activation	14	0.00781319	102185021, 102172519, 102174829, 102174706, 102184380, 102170823, 102169650, 108636034, 102178454, 102179705, 102173192, 102191011, 102171875, 102171520	0.249154
all	chx04927:Cortisol synthesis and secretion	7	0.00875901	102173042, 100860869, 102174829, 102174706, 102182663, 102182376, 102174710	0.251384
all	chx04060:Cytokine-cytokine receptor interaction	18	0.0123834	100860859, 102187851, 102185051, 102169607, 102173628, 100860884, 102176270, 100861233, 102169855, 100860886, 102176795, 102178301, 102183735, 102180957, 100861190, 102173695, 102173335, 102190168	0.295767
all	chx05200:Pathways in cancer	25	0.0128509	102172519, 102189630, 102182261, 102171428, 102180182, 108633196, 102187899, 102186820, 100860951, 102176003, 100861386, 102180337, 102184914, 102180957, 102171952, 102185021, 102169650, 100861277, 108636034, 102178454, 102190083, 102190364, 102177525, 102170650, 102171520	0.295767
all	chx04512:ECM-receptor interaction	8	0.0148675	102176003, 102190083, 102184914, 100860805, 102169839, 102186825, 102190364, 102174446	0.295767
all	chx04514:Cell adhesion molecules	11	0.0164202	102188004, 102185010, 102185917, 102170914, 102175058, 102189829, 102190450, 102170379, 102180664, 102169753, 102174895	0.295767
all	chx05222:Small cell lung cancer	8	0.0165353	102176003, 102190083, 102184914, 102180182, 102169650, 102171952, 102190364, 102170650	0.295767
all	chx00512:Mucin type O-glycan biosynthesis	5	0.0165945	102187220, 102177384, 102178175, 102177250, 102176081	0.295767
all	chx05165:Human papillomavirus infection	18	0.0175193	102172519, 102174829, 102171404, 102188298, 102180182, 100860805, 102169839, 102169650, 102186825, 102169753, 102185917, 102176003, 102184914, 102190083, 102185090, 106502961, 102190364, 102174446	0.295767
all	chx05416:Viral myocarditis	7	0.0191664	102185917, 102176003, 102178375, 102169650, 102180664, 102186326, 102169753	0.305597
all	chx04640:Hematopoietic cell lineage	8	0.0245359	102185010, 100861386, 102177056, 102180271, 100860808, 102185051, 102180664, 102186326	0.370621
all	chx05031:Amphetamine addiction	6	0.0433713	102169726, 102187453, 102174829, 102174706, 102171428, 102171520	0.600386
all	chx05223:Non-small cell lung cancer	6	0.0480045	102172519, 102188541, 102180337, 102180182, 102169650, 102171952	0.600386
all	chx05204:Chemical carcinogenesis - DNA adducts	6	0.0480045	102185021, 102170823, 102168375, 102191011, 102182297, 108636034	0.600386
all	chx04924:Renin secretion	6	0.0504268	102185242, 102168704, 102174706, 102171428, 102184168, 102186447	0.600386
all	chx00980:Metabolism of xenobiotics by cytochrome P450	6	0.0529198	102185021, 102170823, 102168375, 102185988, 102182297, 108636034	0.600386
all	chx04510:Focal adhesion	11	0.0539268	102176003, 102190083, 102184914, 100860805, 102186592, 102169839, 102169650, 102186825, 102177428, 102190364, 102174446	0.600386
all	chx05144:Malaria	5	0.0543904	102175045, 102168680, 100861190, 102183941, 102174895	0.600386
all	chx04061:Viral protein interaction with cytokine and cytokine receptor	7	0.0576112	102187851, 102185051, 102173628, 102176270, 100861190, 102169855, 102173335	0.612385
all	chx04934:Cushing syndrome	9	0.0645154	102173042, 100860869, 102174829, 102174706, 102180182, 102182663, 102182376, 102169650, 102174710	0.661283
all	chx04024:cAMP signaling pathway	12	0.0680864	102183183, 102170518, 102168704, 102174829, 102174706, 102171428, 102171060, 102173859, 102181111, 102177428, 102186447, 102171520	0.673821
all	chx04728:Dopaminergic synapse	8	0.0744327	102169726, 102187453, 102174829, 102188541, 102174706, 102188298, 102171428, 102171520	0.712073
all	chx04725:Cholinergic synapse	7	0.0858106	102172519, 102174829, 102175133, 102174706, 102179705, 102184380, 102171520	0.781067
all	chx05332:Graft-versus-host disease	5	0.0910073	102185917, 102182856, 102184229, 102180664, 102169753	0.781067
all	chx05143:African trypanosomiasis	4	0.0915182	102175045, 102168680, 100861190, 102174895	0.781067
all	chx04929:GnRH secretion	5	0.0951877	102172519, 102174706, 102171060, 100860805, 102187889	0.781067
all	chx05417:Lipid and atherosclerosis	11	0.0952521	102177522, 102172519, 102177056, 102170823, 102171428, 100861190, 102177428, 102173335, 102171520, 102174895, 102178315	0.781067
