# Supplementary material for: Metabolomic and Transcriptomic Analyses Reveal the Potential Mechanisms of Dynamic Ovarian Development in Goats during Sexual Maturation
Source: Int J Mol Sci. 2024 Sep 13;25(18):9898. doi: 10.3390/ijms25189898 (PMC11432265; doi:10.3390/ijms25189898)
Supplement: Supplementary file 1 [file ijms-25-09898-s001.zip › Table S9.xlsx]

## Sheet: correlation
Table S9 The correlation Analysis between Cluster 3 DAMs and Cluster 2 DEGs
	102184512	102185942	102179690	102175058	102174741	100861253	102174998	102180337	102180921	102172063	102184192	102179528	102183062	102176599	102170824	106501887	102182592	102180591	102177525	102181805	102177781	102175045	102189239	102172989	102180805	102188155	102173192	102179134	102172494	102172378	102190523	102176081	102175414	102190313	102181462	102179703	102190550	102191182	102173701	102168680	102178122	102168323	102179440	102191052	102176832	102189243	102189053	102183802	102171212
Com_6061_pos	-0.15	-0.02	-0.03	0.28	0.41	0.63	0.53	-0.07	0.58	-0.19	0.18	0.01	-0.09	0.56	-0.08	-0.2	0.22	-0.16	-0.01	-0.15	-0.1	0.53	-0.16	-0.19	0.08	-0.19	-0.07	-0.14	0.01	0.11	-0.2	0.25	-0.12	-0.21	-0.18	0.2	0.66	0	-0.1	0.62	-0.13	0.57	0.07	-0.18	-0.05	-0.11	-0.11	0.58	-0.03
Com_2165_pos	-0.3	-0.09	-0.15	0.37	0.6	0.87	0.75	0.06	0.82	-0.24	0.18	0.01	-0.16	0.67	-0.09	-0.25	0.37	-0.25	-0.24	-0.17	-0.16	0.65	-0.12	-0.35	0.17	-0.15	-0.02	-0.16	-0.01	0.05	-0.2	0.32	-0.3	-0.23	-0.12	0.38	0.83	-0.12	-0.15	0.83	-0.15	0.84	0.1	0.03	-0.04	-0.27	-0.13	0.63	-0.32
Com_6951_pos	-0.17	0.02	0.18	0.24	0.36	0.65	0.63	0.12	0.49	-0.16	0.25	0.13	-0.15	0.53	0.06	-0.1	0.16	-0.02	-0.07	-0.12	-0.07	0.63	-0.11	0.03	0.14	-0.18	-0.06	-0.04	0.04	0.04	-0.16	0.21	0.22	-0.04	-0.08	0.25	0.61	-0.05	-0.16	0.57	-0.09	0.57	-0.11	0.1	-0.13	-0.1	-0.1	0.27	0.08
Com_7082_neg	-0.09	-0.02	0.83	-0.13	-0.03	-0.1	-0.06	0.08	-0.23	0.05	0.4	0	-0.02	-0.03	-0.14	-0.08	-0.1	0.14	0.22	0.13	0.05	0.29	-0.02	0.59	-0.05	0.01	-0.13	-0.09	-0.13	-0.12	-0.1	0.06	0.96	0.06	-0.01	0.04	-0.01	0.12	-0.04	0.01	-0.07	-0.03	-0.05	-0.04	-0.09	0.34	-0.05	-0.27	0.48
Com_7485_pos	0.04	0.18	0.17	0.45	0.87	0.88	0.91	0.32	0.79	0.07	0.43	0.35	0.16	0.93	0.12	0.1	0.68	0.06	0.13	0.15	0.13	0.94	0.18	0.03	0.43	0.15	0.25	0.05	0.09	0.29	0.15	0.69	-0.05	0	0.11	0.59	0.97	0.26	0.11	0.98	0.08	0.84	0.34	0.1	0.32	0.11	0.22	0.72	-0.08
Com_588_pos	0.29	0.3	0.59	-0.03	0.44	0.06	0.29	0.28	-0.03	0.3	0.48	0.28	0.24	0.39	0.1	0.08	0.31	0.36	0.38	0.37	0.2	0.33	0.23	0.55	0.34	0.32	0.19	0.16	0.12	0.26	0.21	0.37	0.54	0.28	0.35	0.24	0.29	0.32	0.28	0.32	0.21	0.1	0.26	0.23	0.25	0.42	0.12	0.03	0.44
Com_2356_neg	0.07	0.13	0.45	0.13	0.26	0.18	0.21	0.06	0.2	0.12	0.38	0.06	0.21	0.31	-0.08	0.05	0.21	0.11	0.39	0.15	0.1	0.41	0.09	0.32	0.1	0.07	-0.01	0.05	0.14	0.16	0.01	0.33	0.34	-0.01	0	0.18	0.28	0.11	0.13	0.27	0.06	0.18	0.19	-0.08	0.13	0.28	0.05	0.2	0.32
Com_15434_pos	-0.08	0.08	0.1	0.38	0.74	0.8	0.77	0.15	0.72	-0.04	0.29	0.12	0.09	0.8	0.02	-0.12	0.5	-0.06	0.1	0.03	-0.01	0.73	0.04	-0.1	0.3	0.02	0.1	-0.04	0.12	0.22	-0.03	0.52	-0.14	-0.08	0.02	0.41	0.88	0.12	0.06	0.89	0.01	0.78	0.31	0.03	0.17	0	0.02	0.64	-0.07
Com_922_neg	-0.08	0.12	0.55	0.34	0.71	0.57	0.66	0.3	0.51	0.08	0.45	0.18	0.16	0.66	-0.02	-0.12	0.47	0.07	0.23	0.22	0.08	0.72	0.15	0.3	0.34	0.17	0.16	-0.02	0.12	0.21	0.01	0.52	0.36	0.06	0.17	0.49	0.71	0.29	0.13	0.77	0.06	0.55	0.39	0.17	0.2	0.23	0.11	0.39	0.19
Com_9290_pos	0.16	0.33	0.18	0.47	0.63	0.17	0.42	0.58	0.35	0.4	0.44	0.44	0.46	0.28	0.26	0.08	0.61	0.28	0.24	0.55	0.46	0.25	0.52	0.26	0.6	0.58	0.61	0.32	0.44	0.49	0.31	0.55	-0.03	0.35	0.58	0.64	0.28	0.58	0.52	0.38	0.43	0.1	0.72	0.5	0.54	0.45	0.5	0.41	0.2
Com_454_pos	-0.12	0.1	0.13	0.34	0.3	0.27	0.24	0.2	0.12	-0.03	0.08	0.19	-0.04	0.15	0.05	-0.18	0.23	-0.02	-0.11	0.08	0.21	0.28	0.01	0	0.18	0.05	0.24	-0.05	-0.01	0.06	-0.13	0.13	0.16	-0.04	0.06	0.14	0.27	0.35	0.04	0.3	-0.03	0.26	0.21	0.1	0.07	0.12	0.16	0.37	0.21
Com_2059_pos	0.45	0.45	0.59	0.11	0.53	-0.07	0.31	0.42	0.09	0.51	0.58	0.39	0.63	0.32	0.19	0.28	0.6	0.53	0.67	0.6	0.47	0.26	0.53	0.58	0.53	0.56	0.42	0.46	0.48	0.53	0.3	0.69	0.19	0.49	0.59	0.46	0.18	0.37	0.63	0.25	0.46	-0.03	0.59	0.42	0.56	0.66	0.44	0.05	0.44
Com_178_neg	0.46	0.48	0.23	0.4	0.56	0.1	0.4	0.75	0.36	0.7	0.57	0.64	0.72	0.38	0.48	0.67	0.72	0.49	0.53	0.74	0.63	0.44	0.81	0.5	0.65	0.77	0.7	0.53	0.52	0.57	0.82	0.78	0.03	0.5	0.61	0.79	0.18	0.66	0.61	0.25	0.65	-0.03	0.73	0.45	0.82	0.63	0.79	0.3	0.15
Com_463_neg	-0.07	-0.13	0.59	-0.22	-0.01	0.09	0.01	-0.17	-0.18	-0.14	0.21	-0.14	-0.19	0.14	-0.26	-0.13	-0.13	-0.03	0.02	-0.14	-0.21	0.3	-0.25	0.27	-0.21	-0.21	-0.3	-0.24	-0.26	-0.25	-0.26	-0.05	0.63	-0.13	-0.2	-0.13	0.15	-0.12	-0.23	0.15	-0.29	0.15	-0.27	-0.21	-0.24	0.03	-0.23	-0.21	0.34
Com_509_neg	0.49	0.55	0.38	0.43	0.72	0.25	0.57	0.78	0.43	0.69	0.69	0.71	0.73	0.56	0.46	0.63	0.81	0.55	0.6	0.76	0.66	0.64	0.78	0.59	0.72	0.76	0.7	0.54	0.53	0.62	0.76	0.88	0.17	0.5	0.62	0.83	0.38	0.7	0.63	0.44	0.64	0.14	0.75	0.46	0.82	0.7	0.76	0.41	0.28
Com_7541_pos	0.11	0.27	0.37	0.33	0.71	0.52	0.69	0.37	0.6	0.25	0.52	0.31	0.31	0.72	0.14	0.14	0.57	0.18	0.37	0.32	0.19	0.69	0.31	0.31	0.43	0.3	0.27	0.16	0.27	0.37	0.27	0.62	0.16	0.18	0.26	0.6	0.67	0.32	0.26	0.7	0.24	0.44	0.46	0.24	0.36	0.28	0.21	0.42	0.16
Com_8090_pos	-0.05	0.11	0.03	0.29	0.55	0.35	0.42	0.33	0.42	0.1	0.16	0.2	0.18	0.32	-0.01	-0.15	0.41	-0.02	0.03	0.23	0.17	0.33	0.21	0.01	0.36	0.26	0.31	0.03	0.18	0.26	0.1	0.35	-0.13	-0.01	0.19	0.42	0.42	0.33	0.21	0.46	0.15	0.35	0.5	0.15	0.27	0.13	0.21	0.52	-0.08
Com_13179_pos	0.24	0.36	0.18	0.49	0.68	0.14	0.44	0.71	0.44	0.57	0.47	0.49	0.66	0.32	0.38	0.34	0.71	0.34	0.39	0.69	0.52	0.3	0.74	0.34	0.67	0.76	0.71	0.42	0.55	0.56	0.6	0.7	-0.12	0.46	0.66	0.81	0.24	0.66	0.63	0.37	0.59	0.03	0.88	0.55	0.74	0.53	0.67	0.36	0.07
Com_2993_pos	0.08	0.25	0.15	0.52	0.76	0.65	0.74	0.32	0.7	0.19	0.41	0.28	0.31	0.76	0.24	0.13	0.61	0.13	0.33	0.26	0.21	0.66	0.27	0.11	0.45	0.23	0.3	0.17	0.32	0.43	0.19	0.61	-0.11	0.14	0.22	0.54	0.74	0.34	0.27	0.77	0.24	0.53	0.5	0.2	0.37	0.21	0.24	0.67	0.05
Com_312_neg	0.04	0.18	0.15	0.45	0.87	0.87	0.91	0.35	0.8	0.09	0.42	0.36	0.18	0.92	0.13	0.12	0.68	0.06	0.12	0.17	0.13	0.93	0.21	0.03	0.44	0.18	0.27	0.05	0.1	0.29	0.2	0.7	-0.07	0.01	0.13	0.62	0.95	0.27	0.12	0.97	0.1	0.82	0.36	0.11	0.34	0.11	0.24	0.71	-0.12
Com_306_neg	0.17	0.22	0.12	0.31	0.46	-0.06	0.21	0.56	0.27	0.48	0.41	0.33	0.57	0.07	0.29	0.22	0.49	0.25	0.3	0.59	0.4	0.04	0.62	0.29	0.52	0.66	0.56	0.35	0.49	0.46	0.48	0.5	-0.13	0.4	0.59	0.62	0.02	0.53	0.55	0.14	0.51	-0.14	0.76	0.45	0.59	0.43	0.54	0.2	0.03
Com_1131_pos	-0.02	0.1	0.06	0.44	0.75	0.81	0.8	0.2	0.82	0.03	0.32	0.19	0.13	0.86	0.08	0.09	0.55	-0.01	0.15	0.09	0	0.79	0.13	-0.03	0.32	0.08	0.12	0.01	0.1	0.26	0.12	0.55	-0.15	-0.03	0.05	0.53	0.87	0.12	0.06	0.88	0.06	0.73	0.31	0.06	0.25	0.01	0.09	0.66	-0.2
Com_1264_pos	0.26	0.35	0.53	0.3	0.67	0.14	0.44	0.55	0.32	0.47	0.71	0.46	0.51	0.42	0.19	0.2	0.63	0.39	0.43	0.62	0.43	0.45	0.54	0.54	0.57	0.61	0.5	0.31	0.34	0.47	0.37	0.68	0.34	0.38	0.56	0.68	0.34	0.56	0.52	0.44	0.41	0.12	0.66	0.39	0.57	0.61	0.45	0.28	0.36
Com_1308_pos	-0.01	0.2	-0.01	0.58	0.52	0.29	0.38	0.48	0.36	0.22	0.16	0.38	0.27	0.23	0.24	0.03	0.51	0.08	0.01	0.34	0.39	0.29	0.36	0.01	0.44	0.39	0.56	0.15	0.24	0.3	0.22	0.43	-0.15	0.15	0.34	0.51	0.29	0.56	0.31	0.38	0.25	0.2	0.57	0.32	0.42	0.25	0.49	0.5	0.02
Com_904_pos	0.85	0.82	0.4	0.05	0.45	-0.2	0.26	0.63	-0.19	0.77	0.5	0.71	0.69	0.34	0.52	0.61	0.57	0.86	0.76	0.76	0.72	0.16	0.64	0.75	0.71	0.7	0.6	0.73	0.61	0.71	0.61	0.53	0.34	0.72	0.75	0.36	0.05	0.58	0.75	0.03	0.71	-0.22	0.51	0.62	0.67	0.8	0.5	0.05	0.73
Com_5493_pos	0.46	0.4	0.2	0.33	0.67	0.25	0.5	0.61	0.34	0.52	0.52	0.6	0.57	0.49	0.36	0.48	0.71	0.43	0.38	0.59	0.5	0.48	0.58	0.38	0.62	0.61	0.59	0.41	0.4	0.54	0.53	0.68	-0.05	0.38	0.53	0.66	0.37	0.56	0.53	0.41	0.47	0.16	0.62	0.35	0.67	0.51	0.63	0.47	0.13
Com_12307_pos	-0.06	0.01	0.51	-0.02	0.01	-0.01	0.01	0.05	-0.18	0.02	0.24	0	-0.13	0.07	-0.1	-0.16	-0.13	0.08	0.09	0.07	-0.05	0.17	-0.07	0.43	-0.01	-0.01	-0.13	-0.13	-0.16	-0.12	0.01	-0.05	0.72	-0.02	0	-0.05	0.06	0.06	-0.12	0.03	-0.05	0.02	-0.14	-0.02	-0.13	0.13	-0.1	-0.07	0.25
Com_338_pos	0.65	0.65	0.06	0.25	0.53	0.23	0.5	0.37	0.2	0.4	0.42	0.62	0.45	0.52	0.35	0.38	0.62	0.6	0.48	0.42	0.57	0.37	0.33	0.26	0.59	0.34	0.45	0.56	0.49	0.66	0.2	0.56	-0.08	0.4	0.44	0.31	0.38	0.35	0.54	0.33	0.42	0.2	0.32	0.32	0.48	0.52	0.38	0.49	0.5
Com_2238_pos	0.52	0.45	0.32	0.07	0.29	0.16	0.34	0.1	-0.01	0.26	0.34	0.35	0.27	0.47	0.22	0.35	0.33	0.42	0.45	0.19	0.24	0.32	0.12	0.35	0.26	0.11	0.15	0.31	0.27	0.34	0.11	0.33	0.18	0.26	0.22	0.04	0.28	0.15	0.25	0.23	0.17	0.06	0.01	0.17	0.19	0.29	0.17	0.12	0.56
Com_10146_pos	-0.26	-0.12	0.02	0.38	0.49	0.5	0.46	0.17	0.55	-0.11	0.29	0.08	0.01	0.31	0	-0.24	0.31	-0.17	-0.15	0.05	0.01	0.37	0.04	-0.11	0.22	0.07	0.16	-0.1	0.06	0.13	-0.12	0.3	-0.14	-0.09	0.07	0.37	0.48	0.21	0.03	0.54	-0.03	0.43	0.31	0.06	0.09	-0.04	0.13	0.54	-0.18
Com_172_pos	0.36	0.33	0.04	0.22	0.27	0	0.2	0.56	0.24	0.54	0.4	0.49	0.55	0.17	0.39	0.63	0.49	0.34	0.35	0.52	0.48	0.27	0.65	0.32	0.42	0.58	0.52	0.42	0.37	0.36	0.72	0.57	-0.07	0.35	0.41	0.57	0	0.43	0.41	0.03	0.5	-0.1	0.47	0.29	0.63	0.42	0.64	0.13	0
Com_10765_pos	-0.19	-0.03	0.09	0.43	0.74	0.94	0.84	0.1	0.81	-0.18	0.3	0.13	-0.09	0.85	-0.04	-0.14	0.47	-0.15	-0.07	-0.07	-0.1	0.87	-0.07	-0.14	0.23	-0.1	0.03	-0.16	-0.08	0.1	-0.11	0.48	-0.07	-0.19	-0.1	0.43	0.97	0.07	-0.11	0.98	-0.13	0.89	0.15	-0.07	0.07	-0.11	0.01	0.73	-0.22
Com_3520_pos	0.38	0.42	0.67	-0.06	0.39	0.02	0.29	0.43	0	0.42	0.57	0.45	0.36	0.37	0.19	0.28	0.37	0.51	0.53	0.49	0.41	0.48	0.37	0.7	0.42	0.4	0.28	0.3	0.19	0.35	0.35	0.49	0.7	0.39	0.36	0.39	0.25	0.44	0.37	0.25	0.34	0.07	0.32	0.22	0.38	0.64	0.26	0.02	0.53
Com_3170_pos	-0.03	0.08	0.34	0.27	0.54	0.3	0.41	0.26	0.36	0.11	0.54	0.22	0.16	0.36	0.06	-0.13	0.39	0.11	0.13	0.29	0.17	0.39	0.19	0.23	0.35	0.26	0.25	0.04	0.11	0.25	0.03	0.45	0.22	0.13	0.27	0.42	0.42	0.36	0.22	0.49	0.12	0.28	0.39	0.15	0.24	0.28	0.21	0.38	0.14
Com_15268_pos	0.33	0.43	0.46	0.31	0.65	0.08	0.41	0.62	0.24	0.54	0.62	0.5	0.61	0.34	0.27	0.26	0.68	0.47	0.49	0.68	0.55	0.36	0.62	0.53	0.65	0.68	0.58	0.43	0.46	0.53	0.42	0.71	0.2	0.46	0.64	0.64	0.26	0.56	0.62	0.35	0.51	0.09	0.72	0.5	0.65	0.66	0.55	0.27	0.33
Com_11662_pos	0.41	0.44	0.61	0.38	0.44	-0.1	0.24	0.6	0.15	0.64	0.66	0.49	0.69	0.24	0.3	0.49	0.57	0.58	0.7	0.75	0.57	0.34	0.71	0.75	0.56	0.7	0.53	0.5	0.5	0.53	0.56	0.68	0.41	0.54	0.63	0.66	0.04	0.55	0.63	0.13	0.58	-0.19	0.63	0.44	0.68	0.77	0.67	0.1	0.42
Com_12152_pos	0.55	0.58	0.54	-0.08	0.39	-0.32	0.14	0.62	-0.13	0.76	0.49	0.46	0.72	0.18	0.48	0.5	0.47	0.68	0.78	0.77	0.59	0.08	0.72	0.77	0.61	0.75	0.53	0.59	0.6	0.58	0.7	0.53	0.38	0.73	0.72	0.45	-0.06	0.63	0.71	0.01	0.71	-0.34	0.7	0.59	0.67	0.77	0.48	-0.2	0.55
Com_2326_pos	0.46	0.41	0.5	0.09	0.43	-0.2	0.18	0.43	0.03	0.58	0.56	0.36	0.7	0.2	0.27	0.38	0.55	0.52	0.66	0.63	0.47	0.1	0.61	0.54	0.5	0.64	0.47	0.49	0.53	0.51	0.41	0.66	0.09	0.55	0.64	0.48	0.01	0.4	0.67	0.11	0.52	-0.2	0.64	0.46	0.62	0.65	0.48	-0.09	0.4
Com_1952_pos	0.47	0.38	0.77	-0.26	0.11	-0.44	-0.08	0.26	-0.41	0.44	0.45	0.27	0.4	0	0.05	0.21	0.18	0.56	0.6	0.48	0.34	0.01	0.32	0.78	0.28	0.4	0.18	0.34	0.26	0.29	0.2	0.27	0.67	0.45	0.44	0.13	-0.18	0.27	0.44	-0.15	0.32	-0.36	0.23	0.27	0.29	0.64	0.22	-0.37	0.68
Com_12196_pos	0.37	0.34	0.69	-0.09	0.32	-0.29	0.07	0.38	-0.19	0.49	0.43	0.26	0.47	0.12	0.11	0.19	0.3	0.47	0.55	0.55	0.3	0.07	0.43	0.69	0.38	0.53	0.3	0.31	0.35	0.35	0.31	0.35	0.5	0.48	0.55	0.35	-0.04	0.4	0.5	0.05	0.39	-0.27	0.48	0.4	0.4	0.59	0.27	-0.26	0.54
Com_4179_pos	0.09	0.28	0.56	0.29	0.54	0.39	0.51	0.3	0.22	0.13	0.43	0.33	0.15	0.51	0.06	-0.09	0.39	0.23	0.28	0.24	0.26	0.6	0.13	0.37	0.36	0.16	0.22	0.08	0.12	0.24	0.01	0.48	0.48	0.1	0.19	0.31	0.54	0.34	0.18	0.54	0.11	0.42	0.25	0.13	0.19	0.36	0.16	0.36	0.42
Com_8104_pos	-0.01	0.13	0.06	0.47	0.83	0.9	0.89	0.32	0.84	0.05	0.38	0.33	0.13	0.9	0.13	0.11	0.66	0	0.06	0.13	0.11	0.92	0.18	-0.05	0.41	0.14	0.25	0.02	0.07	0.25	0.19	0.66	-0.15	-0.03	0.08	0.61	0.94	0.25	0.07	0.96	0.08	0.83	0.34	0.07	0.32	0.05	0.25	0.76	-0.21
Com_7109_pos	0.18	0.29	0.18	0.42	0.62	0.07	0.37	0.62	0.38	0.49	0.43	0.39	0.6	0.24	0.31	0.2	0.61	0.29	0.35	0.62	0.44	0.18	0.65	0.31	0.61	0.69	0.62	0.37	0.53	0.53	0.46	0.6	-0.12	0.43	0.64	0.71	0.19	0.58	0.6	0.32	0.53	-0.01	0.84	0.52	0.64	0.48	0.55	0.29	0.08
Com_13698_pos	0.22	0.32	0.18	0.28	0.31	0.17	0.35	0.26	0.41	0.32	0.59	0.34	0.42	0.34	0.3	0.35	0.44	0.28	0.42	0.33	0.35	0.34	0.39	0.26	0.34	0.3	0.34	0.36	0.43	0.41	0.29	0.57	0.02	0.3	0.29	0.42	0.21	0.33	0.34	0.25	0.33	-0.01	0.34	0.23	0.38	0.35	0.4	0.18	0.35
Com_2500_neg	0.23	0.3	0.14	0.49	0.77	0.33	0.58	0.67	0.56	0.48	0.5	0.5	0.58	0.49	0.35	0.32	0.74	0.28	0.31	0.6	0.44	0.46	0.65	0.27	0.66	0.66	0.64	0.35	0.47	0.53	0.55	0.74	-0.16	0.37	0.57	0.81	0.43	0.61	0.53	0.53	0.5	0.22	0.79	0.44	0.69	0.43	0.63	0.5	-0.02
Com_65_pos	0.35	0.25	0.52	-0.22	-0.12	-0.32	-0.18	0.12	-0.56	0.21	0.14	0.21	0.07	-0.09	0.03	0.09	-0.1	0.38	0.27	0.19	0.21	-0.02	0.02	0.53	0.07	0.1	0.03	0.13	0.01	0.05	0.05	-0.05	0.65	0.21	0.15	-0.15	-0.19	0.16	0.13	-0.24	0.09	-0.26	-0.12	0.04	0.02	0.37	0.06	-0.26	0.57
Com_2329_pos	0.54	0.53	0.07	0.18	0.47	0.29	0.49	0.21	0.24	0.26	0.42	0.48	0.33	0.54	0.22	0.26	0.52	0.47	0.42	0.27	0.42	0.41	0.19	0.18	0.46	0.18	0.28	0.43	0.37	0.54	0.06	0.5	-0.07	0.26	0.28	0.22	0.44	0.19	0.4	0.36	0.28	0.29	0.19	0.17	0.33	0.39	0.23	0.48	0.44
Com_3248_pos	-0.09	0.14	0.05	0.62	0.48	0.25	0.35	0.37	0.34	0.14	0.13	0.29	0.24	0.19	0.2	-0.11	0.42	0.02	0.02	0.28	0.28	0.18	0.29	0	0.39	0.33	0.51	0.09	0.25	0.28	0.1	0.38	-0.15	0.14	0.34	0.45	0.27	0.53	0.29	0.38	0.2	0.12	0.55	0.31	0.32	0.19	0.42	0.42	0.06
Com_17_neg	0.37	0.35	0.05	0.24	0.29	0.01	0.21	0.58	0.24	0.56	0.4	0.5	0.57	0.19	0.4	0.65	0.5	0.36	0.36	0.54	0.5	0.28	0.66	0.33	0.44	0.6	0.54	0.43	0.38	0.38	0.74	0.58	-0.06	0.36	0.42	0.58	0	0.45	0.43	0.05	0.51	-0.1	0.49	0.3	0.65	0.44	0.65	0.14	0.01
Com_5628_neg	-0.09	0.08	0.4	0.45	0.51	0.6	0.56	0.24	0.46	0.04	0.34	0.19	0.1	0.6	0.1	0.02	0.33	0.06	0.19	0.11	0.08	0.74	0.12	0.2	0.22	0.06	0.11	-0.03	0.04	0.11	0.09	0.47	0.36	0.01	0.02	0.39	0.62	0.23	0.01	0.64	0.03	0.54	0.18	0.02	0.15	0.18	0.13	0.38	0.13
Com_2764_neg	0.04	0.18	0.13	0.46	0.87	0.88	0.91	0.35	0.81	0.08	0.41	0.36	0.17	0.93	0.14	0.12	0.68	0.06	0.12	0.17	0.13	0.93	0.21	0.02	0.44	0.17	0.27	0.05	0.1	0.29	0.19	0.7	-0.09	0.01	0.13	0.61	0.95	0.27	0.11	0.97	0.1	0.83	0.37	0.11	0.34	0.1	0.24	0.73	-0.13
Com_4552_pos	0.41	0.54	0.41	0.41	0.5	-0.13	0.24	0.65	0.06	0.61	0.48	0.56	0.68	0.14	0.37	0.32	0.63	0.56	0.57	0.74	0.71	0.16	0.68	0.55	0.66	0.72	0.71	0.55	0.58	0.61	0.43	0.64	0.17	0.56	0.71	0.57	0.03	0.69	0.73	0.12	0.6	-0.18	0.77	0.57	0.69	0.75	0.67	0.19	0.5
Com_9803_pos	0.06	0.19	0	0.44	0.63	0.38	0.53	0.44	0.6	0.25	0.24	0.26	0.34	0.46	0.12	0.03	0.47	0.13	0.21	0.36	0.19	0.37	0.36	0.11	0.47	0.37	0.34	0.19	0.39	0.45	0.27	0.41	-0.15	0.17	0.33	0.64	0.47	0.33	0.35	0.51	0.33	0.3	0.61	0.29	0.4	0.24	0.24	0.55	-0.07
Com_9506_pos	0.08	0.21	0.6	0.13	0.33	-0.18	0.13	0.42	0.1	0.4	0.42	0.15	0.44	0.08	0.03	0.04	0.29	0.3	0.5	0.53	0.26	0.11	0.45	0.61	0.37	0.5	0.27	0.24	0.36	0.33	0.29	0.37	0.41	0.36	0.47	0.49	0.01	0.34	0.44	0.1	0.38	-0.18	0.58	0.39	0.37	0.51	0.27	-0.08	0.27
Com_2488_pos	0.01	0.13	0.83	0.05	0.25	0.05	0.16	0.32	-0.02	0.22	0.54	0.19	0.17	0.18	-0.01	0.06	0.18	0.25	0.33	0.34	0.22	0.48	0.21	0.66	0.19	0.23	0.1	0.06	0.03	0.07	0.1	0.32	0.88	0.18	0.18	0.32	0.17	0.31	0.14	0.21	0.11	0.1	0.22	0.13	0.17	0.49	0.16	-0.07	0.46
Com_309_neg	0.05	0.19	0.15	0.43	0.87	0.87	0.91	0.36	0.79	0.1	0.41	0.36	0.18	0.93	0.17	0.13	0.69	0.07	0.13	0.18	0.15	0.93	0.22	0.04	0.45	0.18	0.28	0.07	0.11	0.3	0.21	0.71	-0.07	0.04	0.14	0.61	0.95	0.28	0.13	0.97	0.12	0.82	0.38	0.13	0.35	0.12	0.24	0.7	-0.11
Com_820_pos	-0.17	0.03	0.01	0.44	0.14	0.26	0.14	0.09	0.06	-0.14	0.01	0.21	-0.13	0.04	0.08	-0.21	0.12	-0.12	-0.22	-0.04	0.19	0.21	-0.09	-0.11	0.07	-0.06	0.25	-0.13	-0.11	-0.02	-0.19	0.08	0.1	-0.16	-0.07	0	0.18	0.38	-0.07	0.2	-0.13	0.18	0.06	-0.07	-0.03	0.02	0.22	0.42	0.18
Com_759_pos	0.46	0.54	0.68	0.17	0.63	0.16	0.49	0.48	0.1	0.46	0.61	0.51	0.46	0.55	0.27	0.26	0.56	0.59	0.62	0.55	0.47	0.53	0.41	0.68	0.57	0.45	0.39	0.41	0.37	0.52	0.27	0.61	0.56	0.47	0.51	0.44	0.42	0.49	0.51	0.44	0.4	0.18	0.45	0.39	0.46	0.68	0.33	0.19	0.65
Com_8242_neg	0.22	0.35	0.41	0.42	0.76	0.28	0.55	0.56	0.44	0.44	0.6	0.44	0.53	0.53	0.21	0.16	0.7	0.33	0.4	0.57	0.4	0.48	0.55	0.39	0.6	0.6	0.54	0.3	0.39	0.48	0.39	0.75	0.13	0.35	0.56	0.7	0.46	0.53	0.52	0.57	0.42	0.24	0.71	0.42	0.59	0.51	0.47	0.37	0.23
Com_9828_pos	0.14	0.3	0.12	0.44	0.74	0.28	0.53	0.6	0.52	0.42	0.4	0.37	0.5	0.43	0.25	0.13	0.68	0.25	0.28	0.56	0.39	0.33	0.57	0.2	0.63	0.62	0.57	0.32	0.46	0.5	0.41	0.62	-0.17	0.35	0.57	0.74	0.4	0.49	0.53	0.51	0.47	0.24	0.8	0.52	0.6	0.39	0.44	0.44	-0.02
Com_6900_pos	-0.05	0.14	0.03	0.3	0.66	0.65	0.68	0.21	0.66	0.01	0.3	0.19	0.08	0.67	0.01	-0.14	0.46	-0.01	0.09	0.09	0.08	0.62	0.07	-0.05	0.34	0.07	0.15	0.01	0.13	0.27	0	0.44	-0.1	-0.04	0.06	0.44	0.75	0.17	0.1	0.74	0.07	0.65	0.34	0.05	0.18	0.07	0.02	0.65	-0.05
Com_1479_neg	0.17	0.33	0.44	0.48	0.9	0.58	0.8	0.59	0.66	0.38	0.62	0.47	0.48	0.77	0.28	0.25	0.78	0.3	0.42	0.51	0.38	0.81	0.51	0.38	0.63	0.5	0.49	0.28	0.37	0.48	0.39	0.85	0.13	0.31	0.44	0.8	0.73	0.52	0.43	0.81	0.38	0.52	0.68	0.37	0.58	0.46	0.47	0.53	0.13
Com_112_pos	0.22	0.27	0.75	-0.16	0.14	-0.17	0.01	0.19	-0.29	0.26	0.38	0.13	0.23	0.1	-0.03	0.02	0.08	0.37	0.46	0.29	0.2	0.18	0.15	0.62	0.16	0.2	0.01	0.16	0.12	0.13	0.05	0.21	0.77	0.24	0.22	0.05	0.02	0.11	0.23	0.01	0.16	-0.02	0.11	0.16	0.11	0.49	-0.05	-0.25	0.59
Com_1566_pos	0.23	0.3	0.26	0.4	0.68	0.22	0.48	0.57	0.46	0.5	0.52	0.43	0.62	0.45	0.34	0.34	0.7	0.28	0.4	0.57	0.41	0.41	0.65	0.29	0.56	0.66	0.61	0.33	0.45	0.47	0.56	0.78	-0.09	0.39	0.55	0.74	0.34	0.59	0.53	0.48	0.47	0.12	0.77	0.41	0.68	0.46	0.61	0.27	0.1
Com_1473_pos	0.05	0.2	0.12	0.53	0.9	0.81	0.89	0.45	0.83	0.18	0.43	0.39	0.29	0.86	0.21	0.16	0.74	0.09	0.16	0.28	0.21	0.85	0.34	0.05	0.52	0.31	0.39	0.12	0.21	0.37	0.29	0.75	-0.16	0.1	0.25	0.72	0.88	0.38	0.23	0.93	0.21	0.72	0.53	0.22	0.45	0.17	0.36	0.72	-0.14
Com_634_neg	0.38	0.51	0.31	0.42	0.87	0.31	0.67	0.69	0.52	0.56	0.58	0.55	0.68	0.61	0.35	0.3	0.83	0.48	0.55	0.68	0.54	0.5	0.67	0.42	0.77	0.69	0.64	0.51	0.63	0.7	0.46	0.81	-0.04	0.51	0.69	0.81	0.51	0.58	0.69	0.59	0.59	0.25	0.86	0.58	0.72	0.61	0.54	0.46	0.27
Com_682_pos	-0.13	0.07	0.33	0.27	0.37	0.58	0.59	0.18	0.45	-0.1	0.33	0.16	-0.08	0.5	0	-0.08	0.19	0.04	0.02	-0.03	-0.02	0.65	-0.05	0.17	0.17	-0.11	-0.02	-0.01	0.08	0.08	-0.14	0.24	0.36	0	-0.01	0.31	0.56	0	-0.1	0.54	-0.05	0.5	-0.05	0.13	-0.08	0.02	-0.04	0.24	0.19
Com_7832_pos	0.12	0.25	-0.05	0.5	0.59	0.27	0.48	0.61	0.58	0.41	0.43	0.48	0.5	0.33	0.45	0.39	0.64	0.2	0.2	0.52	0.44	0.36	0.63	0.14	0.56	0.59	0.64	0.35	0.4	0.47	0.55	0.64	-0.25	0.36	0.49	0.77	0.28	0.58	0.45	0.39	0.47	0.12	0.71	0.45	0.63	0.34	0.6	0.39	-0.11
Com_14483_pos	0.23	0.33	0.21	0.36	0.46	-0.11	0.2	0.44	0.13	0.42	0.26	0.27	0.54	0.1	0.21	0.05	0.44	0.34	0.4	0.53	0.38	-0.06	0.5	0.28	0.51	0.56	0.49	0.38	0.55	0.51	0.23	0.42	-0.09	0.43	0.61	0.46	0.04	0.41	0.61	0.15	0.47	-0.14	0.69	0.52	0.49	0.47	0.36	0.13	0.28
Com_4512_pos	-0.04	0.13	0.13	0.43	0.78	0.88	0.85	0.23	0.79	0	0.41	0.27	0.09	0.88	0.06	0.02	0.61	-0.02	0.08	0.07	0.08	0.9	0.11	-0.05	0.34	0.07	0.18	-0.02	0.04	0.21	0.09	0.65	-0.08	-0.08	0.03	0.51	0.93	0.17	0.03	0.94	0.02	0.84	0.27	0.02	0.24	0.04	0.15	0.71	-0.12
Com_2433_neg	-0.02	0.13	0.32	0.25	0.63	0.54	0.55	0.41	0.49	0.21	0.48	0.26	0.23	0.56	0.15	0.14	0.51	0.07	0.18	0.29	0.23	0.73	0.3	0.23	0.35	0.29	0.25	0.05	0.09	0.19	0.29	0.56	0.23	0.05	0.14	0.5	0.6	0.36	0.14	0.63	0.17	0.56	0.44	0.11	0.36	0.26	0.23	0.47	0
Com_6652_neg	0.09	0.11	0.56	0.05	0.06	0.02	0.1	-0.04	-0.1	-0.02	0.29	0.1	-0.08	0.17	-0.15	-0.08	-0.01	0.18	0.2	0.04	0	0.25	-0.12	0.42	0.01	-0.08	-0.1	-0.03	-0.11	0.02	-0.2	0.06	0.62	0.03	0.01	0.01	0.13	0.02	-0.02	0.11	-0.1	0	-0.17	-0.04	-0.11	0.21	-0.05	-0.04	0.43
Com_6445_neg	0.22	0.3	0.11	0.41	0.68	0.21	0.48	0.66	0.51	0.51	0.51	0.47	0.61	0.37	0.37	0.33	0.68	0.3	0.33	0.63	0.46	0.35	0.68	0.29	0.64	0.69	0.64	0.39	0.5	0.54	0.58	0.7	-0.16	0.41	0.6	0.79	0.3	0.61	0.57	0.41	0.54	0.11	0.82	0.46	0.7	0.46	0.62	0.41	-0.01
Com_7844_pos	-0.09	0.11	0.6	0.3	0.59	0.45	0.54	0.25	0.39	0.08	0.42	0.13	0.14	0.54	-0.05	-0.15	0.37	0.07	0.25	0.2	0.05	0.61	0.12	0.36	0.27	0.15	0.11	-0.03	0.13	0.17	-0.01	0.42	0.43	0.05	0.16	0.4	0.58	0.26	0.12	0.64	0.05	0.42	0.34	0.16	0.14	0.23	0.08	0.29	0.27
Com_1474_pos	0.18	0.17	0.04	0.35	0.48	0.37	0.4	0.27	0.29	0.13	0.31	0.35	0.18	0.37	0.09	0.09	0.46	0.14	0.02	0.21	0.27	0.42	0.16	0.03	0.34	0.21	0.32	0.11	0.11	0.26	0.05	0.4	-0.1	0.03	0.18	0.33	0.4	0.3	0.21	0.41	0.1	0.35	0.27	0.06	0.3	0.21	0.34	0.59	0.07
Com_2612_neg	0.38	0.43	0.13	0.46	0.66	0.2	0.48	0.76	0.47	0.64	0.54	0.62	0.7	0.42	0.46	0.57	0.77	0.41	0.43	0.72	0.59	0.44	0.8	0.38	0.69	0.78	0.73	0.49	0.53	0.58	0.77	0.79	-0.12	0.47	0.63	0.85	0.27	0.68	0.61	0.37	0.63	0.06	0.81	0.48	0.83	0.56	0.77	0.41	0.04
Com_1954_neg	0.28	0.35	0.13	0.44	0.64	0.13	0.42	0.72	0.44	0.59	0.5	0.52	0.67	0.31	0.4	0.42	0.71	0.35	0.38	0.69	0.53	0.31	0.76	0.34	0.66	0.77	0.7	0.44	0.53	0.56	0.66	0.71	-0.14	0.45	0.64	0.81	0.21	0.65	0.62	0.33	0.59	0.02	0.85	0.5	0.77	0.52	0.7	0.37	0.02
Com_7745_pos	0.26	0.27	0.11	0.42	0.7	0.36	0.54	0.57	0.5	0.4	0.5	0.5	0.48	0.48	0.31	0.32	0.68	0.27	0.25	0.51	0.41	0.49	0.53	0.24	0.58	0.55	0.56	0.3	0.36	0.48	0.46	0.67	-0.13	0.29	0.46	0.69	0.43	0.56	0.45	0.5	0.4	0.25	0.64	0.3	0.61	0.39	0.58	0.56	-0.01
Com_6943_pos	0.34	0.33	0.03	0.25	0.28	0.02	0.21	0.56	0.26	0.53	0.42	0.5	0.55	0.17	0.4	0.63	0.49	0.33	0.33	0.52	0.49	0.28	0.65	0.31	0.43	0.58	0.54	0.41	0.37	0.37	0.72	0.57	-0.07	0.34	0.4	0.58	0.01	0.45	0.41	0.05	0.49	-0.1	0.48	0.29	0.63	0.42	0.65	0.16	0
Com_883_pos	-0.13	0.08	0.06	0.45	0.19	0.4	0.28	0.06	0.1	-0.18	0.01	0.25	-0.21	0.23	0.09	-0.21	0.11	-0.08	-0.19	-0.11	0.14	0.36	-0.16	-0.09	0.08	-0.15	0.18	-0.16	-0.18	-0.03	-0.18	0.12	0.19	-0.18	-0.12	-0.01	0.35	0.31	-0.15	0.32	-0.17	0.32	-0.08	-0.13	-0.08	-0.02	0.16	0.46	0.18
Com_1580_pos	0.31	0.4	0.23	0.55	0.8	0.57	0.76	0.58	0.62	0.48	0.56	0.54	0.53	0.79	0.5	0.51	0.78	0.36	0.46	0.51	0.44	0.74	0.57	0.32	0.62	0.52	0.54	0.38	0.43	0.52	0.58	0.82	-0.04	0.39	0.45	0.72	0.65	0.56	0.43	0.71	0.46	0.4	0.61	0.38	0.65	0.41	0.57	0.55	0.11
Com_716_pos	0.23	0.33	0.31	0.5	0.84	0.49	0.71	0.49	0.53	0.37	0.51	0.43	0.5	0.68	0.32	0.22	0.76	0.29	0.38	0.46	0.36	0.58	0.48	0.24	0.6	0.49	0.52	0.3	0.42	0.48	0.33	0.8	-0.1	0.33	0.49	0.65	0.62	0.48	0.47	0.71	0.37	0.4	0.65	0.4	0.57	0.38	0.48	0.47	0.15
Com_3404_pos	0.31	0.4	0.17	0.47	0.71	0.16	0.48	0.74	0.47	0.61	0.52	0.55	0.71	0.38	0.42	0.42	0.76	0.39	0.43	0.72	0.56	0.35	0.78	0.37	0.71	0.79	0.73	0.47	0.57	0.61	0.67	0.76	-0.13	0.49	0.68	0.85	0.27	0.68	0.66	0.39	0.63	0.04	0.89	0.55	0.79	0.56	0.71	0.38	0.07
Com_3722_neg	0.23	0.31	0.02	0.53	0.72	0.35	0.57	0.67	0.62	0.49	0.48	0.51	0.55	0.5	0.37	0.38	0.72	0.29	0.29	0.6	0.44	0.48	0.67	0.24	0.65	0.66	0.62	0.36	0.42	0.53	0.64	0.72	-0.18	0.35	0.54	0.84	0.42	0.56	0.5	0.5	0.53	0.24	0.74	0.41	0.71	0.42	0.62	0.56	-0.14
Com_3799_pos	0.38	0.37	0.03	0.24	0.29	0.02	0.23	0.6	0.26	0.56	0.4	0.53	0.56	0.18	0.43	0.66	0.51	0.37	0.35	0.54	0.52	0.29	0.67	0.33	0.46	0.6	0.56	0.46	0.41	0.4	0.74	0.57	-0.07	0.38	0.44	0.6	0.01	0.46	0.43	0.04	0.53	-0.11	0.48	0.34	0.64	0.43	0.67	0.14	0.03
Com_6754_neg	0.1	0.19	0.43	0.06	0.34	0.29	0.35	0.15	0.22	0.15	0.39	0.15	0.16	0.43	0.05	0.05	0.23	0.19	0.39	0.17	0.15	0.5	0.09	0.35	0.2	0.07	0.02	0.08	0.15	0.21	0.08	0.34	0.38	0.08	0.04	0.19	0.41	0.19	0.12	0.37	0.12	0.29	0.18	-0.03	0.14	0.29	0.05	0.27	0.3
Com_11696_pos	0.04	0.22	0.21	0.55	0.9	0.7	0.84	0.47	0.76	0.21	0.46	0.37	0.32	0.8	0.19	0.08	0.72	0.15	0.22	0.35	0.23	0.76	0.36	0.14	0.56	0.36	0.4	0.15	0.27	0.41	0.25	0.72	-0.06	0.17	0.34	0.73	0.82	0.41	0.31	0.89	0.26	0.63	0.59	0.29	0.46	0.26	0.35	0.66	-0.04
Com_6944_neg	0.53	0.45	0.25	0.1	0.29	0.18	0.34	0.09	0.03	0.26	0.3	0.34	0.28	0.49	0.18	0.35	0.34	0.43	0.44	0.18	0.23	0.32	0.12	0.3	0.26	0.11	0.14	0.33	0.29	0.35	0.1	0.34	0.11	0.24	0.21	0.05	0.29	0.11	0.26	0.24	0.18	0.09	0	0.14	0.21	0.28	0.18	0.16	0.53
Com_7399_pos	0.16	0.27	0.2	0.56	0.89	0.75	0.87	0.5	0.77	0.26	0.53	0.48	0.33	0.87	0.24	0.26	0.76	0.21	0.25	0.38	0.29	0.89	0.39	0.2	0.57	0.36	0.42	0.19	0.23	0.43	0.35	0.77	-0.01	0.16	0.3	0.75	0.84	0.43	0.28	0.88	0.27	0.65	0.51	0.22	0.51	0.3	0.45	0.75	-0.04
Com_3751_neg	-0.02	0.08	0.43	0.27	0.39	0.56	0.5	0.02	0.27	-0.13	0.23	0.15	-0.15	0.6	-0.13	-0.13	0.18	0.03	0.07	-0.07	-0.06	0.68	-0.18	0.2	0.08	-0.17	-0.09	-0.16	-0.16	0.01	-0.18	0.23	0.47	-0.15	-0.13	0.14	0.63	0.06	-0.15	0.59	-0.19	0.54	-0.12	-0.14	-0.09	0.06	-0.06	0.39	0.25
Com_4620_pos	0.33	0.35	0.72	-0.02	0.45	0.11	0.32	0.23	-0.07	0.27	0.39	0.25	0.3	0.42	0.1	0.21	0.37	0.37	0.5	0.31	0.24	0.43	0.18	0.58	0.28	0.22	0.14	0.21	0.14	0.26	0.05	0.37	0.55	0.28	0.27	0.16	0.32	0.26	0.29	0.35	0.15	0.16	0.25	0.26	0.23	0.45	0.07	-0.03	0.57
Com_729_pos	0.06	0.2	-0.07	0.58	0.46	0.38	0.4	0.34	0.31	0.09	0.17	0.44	0.13	0.28	0.22	0.01	0.46	0.07	-0.08	0.21	0.36	0.34	0.19	-0.06	0.38	0.23	0.5	0.09	0.11	0.26	0.09	0.38	-0.15	0.03	0.21	0.34	0.36	0.53	0.19	0.4	0.12	0.26	0.35	0.12	0.3	0.17	0.49	0.65	0.07
Com_409_neg	0.17	0.31	0.29	0.55	0.81	0.64	0.81	0.43	0.66	0.23	0.46	0.44	0.35	0.78	0.25	0.22	0.72	0.28	0.33	0.34	0.31	0.77	0.36	0.2	0.54	0.31	0.4	0.26	0.28	0.43	0.22	0.77	-0.01	0.26	0.34	0.68	0.75	0.35	0.33	0.8	0.26	0.56	0.47	0.3	0.46	0.34	0.4	0.54	0.09
Com_12863_pos	0.24	0.29	0.84	0.07	0.43	0	0.25	0.38	-0.05	0.36	0.56	0.3	0.36	0.29	0.08	0.14	0.36	0.4	0.48	0.46	0.3	0.4	0.32	0.71	0.35	0.39	0.25	0.2	0.21	0.27	0.16	0.44	0.71	0.34	0.39	0.36	0.21	0.42	0.36	0.28	0.24	0.02	0.38	0.29	0.32	0.58	0.25	-0.04	0.59
Com_718_neg	0.4	0.39	0.58	0.21	0.51	0.08	0.33	0.4	0.03	0.42	0.45	0.44	0.45	0.4	0.19	0.28	0.52	0.42	0.45	0.47	0.38	0.39	0.4	0.51	0.43	0.46	0.43	0.27	0.28	0.36	0.3	0.56	0.34	0.35	0.45	0.41	0.26	0.52	0.44	0.34	0.29	0.02	0.45	0.28	0.46	0.53	0.46	0.11	0.52
Com_731_neg	0.35	0.35	0.39	0.09	0.39	-0.26	0.12	0.49	-0.04	0.51	0.34	0.34	0.55	0.06	0.21	0.18	0.4	0.43	0.44	0.6	0.39	-0.05	0.53	0.49	0.49	0.62	0.49	0.39	0.48	0.47	0.35	0.39	0.13	0.51	0.65	0.48	-0.06	0.49	0.61	0.06	0.47	-0.29	0.65	0.51	0.51	0.55	0.41	-0.09	0.38
Com_3771_neg	0.16	0.25	0.51	0.34	0.48	0.23	0.33	0.32	0.11	0.26	0.31	0.33	0.3	0.4	0.13	0.16	0.46	0.21	0.27	0.32	0.28	0.47	0.29	0.33	0.3	0.32	0.37	0.1	0.12	0.18	0.2	0.51	0.32	0.17	0.27	0.35	0.33	0.48	0.25	0.43	0.13	0.18	0.38	0.18	0.35	0.37	0.39	0.16	0.39
Com_308_neg	0.21	0.27	0.51	0.12	0.41	-0.16	0.16	0.45	0.03	0.46	0.35	0.26	0.5	0.13	0.17	0.17	0.4	0.32	0.42	0.54	0.3	0.08	0.5	0.5	0.41	0.57	0.43	0.27	0.39	0.35	0.36	0.41	0.24	0.44	0.56	0.49	0.02	0.5	0.5	0.16	0.39	-0.22	0.64	0.46	0.46	0.48	0.38	-0.13	0.35
Com_499_neg	0.11	0.21	0.52	0.18	0.54	0.05	0.33	0.44	0.22	0.34	0.45	0.23	0.41	0.27	0.09	0.04	0.42	0.25	0.35	0.47	0.23	0.24	0.41	0.46	0.43	0.48	0.35	0.21	0.35	0.36	0.21	0.44	0.28	0.36	0.49	0.55	0.23	0.4	0.43	0.35	0.32	0.02	0.61	0.44	0.38	0.43	0.24	0.03	0.3
Com_7820_pos	-0.04	0.14	0.29	0.39	0.61	0.23	0.43	0.39	0.4	0.22	0.32	0.17	0.34	0.32	0.11	-0.11	0.46	0.12	0.23	0.37	0.2	0.25	0.35	0.2	0.44	0.4	0.36	0.15	0.35	0.35	0.11	0.45	0	0.25	0.42	0.54	0.36	0.38	0.38	0.48	0.27	0.2	0.64	0.39	0.35	0.29	0.25	0.28	0.1
Com_1371_neg	0.39	0.38	0.58	0.21	0.5	0.06	0.31	0.39	0.02	0.41	0.45	0.43	0.45	0.38	0.18	0.26	0.51	0.41	0.44	0.47	0.37	0.38	0.39	0.51	0.42	0.46	0.43	0.27	0.28	0.36	0.28	0.55	0.34	0.35	0.45	0.4	0.25	0.51	0.44	0.33	0.28	0.01	0.45	0.27	0.46	0.53	0.45	0.1	0.52
Com_520_neg	0.02	0.2	-0.1	0.42	0.65	0.76	0.82	0.27	0.78	0.03	0.25	0.29	0.12	0.74	0.18	0.11	0.49	0.02	0.04	0.05	0.07	0.66	0.13	-0.1	0.36	0.05	0.21	0.13	0.28	0.33	0.07	0.43	-0.26	0.05	0.11	0.51	0.75	0.13	0.08	0.75	0.11	0.6	0.25	0.24	0.18	-0.05	0.1	0.55	-0.03
Com_3307_neg	-0.01	0.15	0.58	0.42	0.49	0.51	0.53	0.27	0.38	0.06	0.55	0.34	0.1	0.54	0.04	0.02	0.38	0.14	0.21	0.19	0.21	0.79	0.11	0.37	0.26	0.09	0.18	-0.01	0	0.16	0.02	0.53	0.56	0.01	0.05	0.41	0.57	0.36	0.05	0.59	0.01	0.44	0.16	-0.04	0.17	0.33	0.27	0.43	0.34
Com_91_pos	-0.02	0.15	0.11	0.22	0.61	0.68	0.7	0.15	0.58	-0.03	0.2	0.15	0.05	0.72	0.08	-0.09	0.39	0.02	0.15	0.01	0.03	0.65	0.01	-0.04	0.28	-0.03	0.07	0.02	0.14	0.24	-0.04	0.4	-0.04	0.01	0.01	0.34	0.78	0.11	0.06	0.76	0.04	0.66	0.23	0.06	0.1	0.04	-0.07	0.48	0.05
Com_1575_pos	0.28	0.4	0.29	0.41	0.66	0.04	0.4	0.65	0.3	0.55	0.42	0.45	0.62	0.31	0.31	0.22	0.63	0.4	0.44	0.68	0.46	0.19	0.66	0.43	0.66	0.72	0.63	0.42	0.55	0.58	0.48	0.59	0	0.5	0.71	0.71	0.21	0.6	0.65	0.33	0.57	-0.04	0.83	0.6	0.65	0.54	0.53	0.25	0.2
Com_596_neg	0.28	0.24	0.6	-0.05	0.12	0	0.11	0	-0.26	0.08	0.26	0.19	0.02	0.24	-0.04	0.05	0.08	0.3	0.31	0.1	0.11	0.26	-0.07	0.48	0.07	-0.02	-0.03	0.06	-0.07	0.08	-0.11	0.12	0.61	0.1	0.07	-0.1	0.15	0.1	0.06	0.12	-0.04	0.02	-0.14	0	-0.03	0.29	0	-0.05	0.55
Com_5483_neg	0.06	0.23	0.12	0.48	0.9	0.82	0.91	0.36	0.79	0.11	0.38	0.34	0.22	0.89	0.16	0.04	0.7	0.1	0.17	0.21	0.17	0.81	0.22	0.01	0.51	0.21	0.31	0.11	0.22	0.38	0.13	0.68	-0.16	0.09	0.22	0.61	0.93	0.3	0.22	0.96	0.16	0.76	0.47	0.21	0.36	0.14	0.23	0.73	-0.05
Com_11007_pos	0.02	0.2	0.14	0.59	0.9	0.74	0.84	0.48	0.82	0.2	0.44	0.38	0.31	0.8	0.19	0.11	0.74	0.1	0.17	0.33	0.23	0.79	0.37	0.08	0.54	0.36	0.42	0.13	0.25	0.39	0.28	0.74	-0.14	0.12	0.3	0.76	0.82	0.41	0.28	0.89	0.24	0.66	0.6	0.26	0.48	0.22	0.39	0.72	-0.13
Com_835_neg	0.09	0.25	0.23	0.44	0.61	0.12	0.38	0.51	0.36	0.38	0.33	0.27	0.5	0.27	0.2	0.03	0.53	0.23	0.32	0.51	0.32	0.17	0.51	0.25	0.53	0.56	0.51	0.28	0.47	0.45	0.29	0.52	-0.08	0.36	0.57	0.63	0.25	0.46	0.52	0.38	0.42	0.06	0.76	0.5	0.51	0.4	0.39	0.25	0.12
Com_4652_pos	0.34	0.43	0.17	0.51	0.75	0.22	0.53	0.76	0.49	0.6	0.53	0.6	0.69	0.43	0.42	0.41	0.79	0.41	0.42	0.72	0.58	0.41	0.76	0.36	0.74	0.78	0.75	0.47	0.56	0.63	0.64	0.79	-0.13	0.48	0.69	0.85	0.33	0.7	0.66	0.44	0.62	0.1	0.88	0.54	0.8	0.57	0.73	0.46	0.09
Com_4157_pos	-0.08	0.01	0.72	-0.14	-0.17	-0.18	-0.17	-0.04	-0.36	-0.02	0.24	-0.05	-0.09	-0.13	-0.12	-0.12	-0.22	0.12	0.21	0.03	0.03	0.14	-0.12	0.5	-0.14	-0.11	-0.18	-0.09	-0.15	-0.15	-0.21	-0.08	0.91	0.03	-0.09	-0.16	-0.11	0.06	-0.09	-0.13	-0.12	-0.11	-0.18	-0.08	-0.19	0.28	-0.15	-0.32	0.55
Com_2588_neg	0.08	0.23	0	0.44	0.63	0.49	0.54	0.49	0.55	0.28	0.27	0.37	0.3	0.52	0.19	0.24	0.64	0.13	0.11	0.35	0.35	0.6	0.41	0.04	0.45	0.39	0.43	0.18	0.19	0.27	0.39	0.57	-0.15	0.11	0.25	0.61	0.52	0.38	0.25	0.56	0.28	0.48	0.51	0.24	0.5	0.24	0.43	0.56	-0.14
Com_4452_pos	-0.13	0.06	0.14	0.33	0.67	0.8	0.72	0.14	0.63	-0.09	0.25	0.14	-0.02	0.76	0.02	-0.11	0.43	-0.08	0.04	-0.01	0.01	0.8	-0.03	-0.06	0.24	-0.05	0.06	-0.11	-0.03	0.13	-0.06	0.44	0.04	-0.13	-0.08	0.34	0.87	0.17	-0.04	0.86	-0.06	0.81	0.22	-0.06	0.11	0.01	-0.02	0.66	-0.05
Com_7946_pos	0.18	0.28	-0.15	0.36	0.49	0.43	0.51	0.28	0.32	0.07	0.14	0.42	0.05	0.47	0.23	-0.03	0.37	0.15	-0.01	0.15	0.23	0.33	0.1	-0.02	0.41	0.14	0.33	0.13	0.11	0.33	0.13	0.31	-0.12	0.08	0.2	0.25	0.49	0.35	0.16	0.46	0.16	0.36	0.18	0.13	0.21	0.09	0.22	0.62	0.02
Com_9012_pos	-0.09	0.06	0.31	0.11	0.39	0.45	0.46	0.1	0.29	0.02	0.27	0.07	0	0.49	0.31	0.06	0.22	0.09	0.24	0.05	0.08	0.52	0.01	0.16	0.18	-0.04	0.01	0.03	0.04	0.12	0.01	0.28	0.26	0.18	0.01	0.16	0.53	0.23	0.01	0.53	0.06	0.41	0.15	0.08	0.06	0.13	-0.02	0.21	0.13
Com_11576_pos	-0.2	-0.02	0.13	0.52	0.63	0.64	0.62	0.14	0.74	-0.03	0.27	0.02	0.11	0.61	-0.09	-0.18	0.4	-0.11	0.1	0.08	-0.07	0.56	0.09	-0.03	0.24	0.07	0.06	-0.07	0.14	0.2	-0.04	0.42	-0.1	-0.09	0.06	0.49	0.68	0.07	0.07	0.73	0.02	0.57	0.35	0.06	0.15	0.01	0.04	0.59	-0.15
Com_4599_neg	0.3	0.43	0.05	0.41	0.73	0.41	0.64	0.42	0.47	0.28	0.24	0.43	0.36	0.63	0.17	0.03	0.61	0.33	0.29	0.37	0.32	0.42	0.33	0.11	0.59	0.37	0.43	0.31	0.41	0.53	0.2	0.55	-0.16	0.27	0.43	0.54	0.59	0.34	0.45	0.61	0.35	0.4	0.52	0.35	0.44	0.33	0.27	0.54	0.17
Com_3344_pos	-0.14	0.03	-0.02	0.34	0.56	0.57	0.57	0.15	0.7	-0.08	0.34	0.18	0.07	0.47	-0.05	-0.13	0.46	-0.11	-0.02	0.05	0.12	0.55	0.05	-0.15	0.27	0.03	0.19	-0.01	0.08	0.24	-0.15	0.45	-0.22	-0.1	0.01	0.48	0.61	0.16	0.1	0.63	-0.02	0.55	0.35	-0.01	0.17	0.06	0.11	0.62	-0.11
Com_1101_neg	0.26	0.39	0.2	0.48	0.83	0.37	0.62	0.61	0.54	0.47	0.53	0.46	0.58	0.56	0.3	0.22	0.76	0.3	0.39	0.58	0.45	0.47	0.57	0.29	0.67	0.61	0.59	0.36	0.52	0.59	0.41	0.71	-0.11	0.34	0.56	0.71	0.5	0.57	0.56	0.59	0.48	0.29	0.81	0.47	0.64	0.46	0.5	0.57	0.17
Com_13054_pos	0.07	0.2	0.21	0.39	0.79	0.87	0.88	0.25	0.72	0.01	0.44	0.35	0.08	0.91	0.08	0.07	0.6	0.09	0.13	0.1	0.13	0.96	0.08	0.07	0.38	0.04	0.17	0.04	0.05	0.27	0.04	0.63	0.06	-0.02	0.04	0.5	0.96	0.21	0.06	0.94	0.02	0.83	0.22	0.02	0.23	0.13	0.16	0.72	0.03
Com_5002_pos	0.28	0.37	0.15	0.48	0.71	0.21	0.5	0.73	0.51	0.58	0.53	0.54	0.68	0.4	0.42	0.42	0.75	0.35	0.39	0.69	0.54	0.4	0.76	0.34	0.68	0.76	0.71	0.44	0.54	0.58	0.67	0.76	-0.14	0.45	0.64	0.84	0.3	0.67	0.61	0.42	0.59	0.09	0.86	0.5	0.78	0.52	0.71	0.42	0.03
Com_684_neg	0.09	0.2	0.02	0.54	0.84	0.73	0.81	0.48	0.83	0.24	0.44	0.4	0.33	0.8	0.24	0.23	0.71	0.12	0.17	0.34	0.23	0.77	0.41	0.06	0.53	0.38	0.41	0.17	0.24	0.39	0.42	0.73	-0.2	0.13	0.28	0.75	0.78	0.37	0.26	0.83	0.29	0.64	0.54	0.21	0.51	0.2	0.4	0.73	-0.23
Com_1685_pos	0.63	0.61	0.08	0.19	0.39	-0.02	0.29	0.34	0.01	0.42	0.38	0.56	0.48	0.27	0.33	0.32	0.51	0.6	0.46	0.45	0.57	0.12	0.35	0.29	0.55	0.38	0.46	0.57	0.51	0.63	0.16	0.45	-0.06	0.44	0.5	0.23	0.14	0.36	0.59	0.11	0.44	-0.04	0.34	0.36	0.45	0.55	0.39	0.32	0.56
Com_9347_pos	0.02	0.16	0.11	0.36	0.43	0.18	0.29	0.2	0.35	0.22	0.19	0.07	0.35	0.29	0.19	0.03	0.34	0.08	0.36	0.27	0.16	0.15	0.28	0.12	0.3	0.27	0.24	0.16	0.36	0.36	0.16	0.33	-0.14	0.18	0.25	0.31	0.27	0.32	0.32	0.33	0.27	0.08	0.54	0.23	0.31	0.21	0.17	0.33	0.09
Com_3817_neg	0.27	0.39	0.26	0.52	0.8	0.44	0.67	0.72	0.62	0.54	0.6	0.58	0.61	0.63	0.4	0.46	0.82	0.35	0.42	0.63	0.51	0.69	0.69	0.38	0.67	0.66	0.65	0.38	0.44	0.53	0.65	0.86	0	0.37	0.53	0.87	0.53	0.64	0.51	0.61	0.52	0.31	0.77	0.42	0.74	0.51	0.68	0.52	0.06
Com_1193_pos	0.18	0.28	0.06	0.45	0.63	0.13	0.4	0.64	0.47	0.5	0.42	0.4	0.6	0.29	0.32	0.25	0.62	0.28	0.32	0.63	0.42	0.22	0.68	0.24	0.62	0.7	0.62	0.37	0.5	0.53	0.56	0.62	-0.2	0.4	0.61	0.77	0.23	0.55	0.58	0.34	0.55	0.05	0.83	0.49	0.68	0.45	0.55	0.38	-0.06
Com_2401_pos	-0.15	-0.03	0.23	0.38	0.36	0.42	0.35	0.13	0.27	-0.09	0.35	0.23	-0.02	0.28	0.11	-0.1	0.25	-0.14	-0.1	0.02	0.1	0.43	-0.01	0.05	0.13	0.02	0.23	-0.16	-0.11	0.05	-0.08	0.31	0.17	-0.13	-0.02	0.18	0.39	0.41	-0.05	0.43	-0.12	0.29	0.15	-0.09	0.06	0.04	0.23	0.46	0.11
Com_1489_neg	0.13	0.25	-0.06	0.56	0.47	0.4	0.42	0.34	0.29	0.11	0.2	0.48	0.15	0.33	0.22	0.06	0.48	0.12	-0.04	0.22	0.39	0.4	0.18	-0.03	0.39	0.22	0.49	0.12	0.12	0.29	0.09	0.41	-0.11	0.04	0.2	0.33	0.38	0.52	0.21	0.41	0.12	0.29	0.31	0.1	0.31	0.21	0.49	0.67	0.14
Com_4893_pos	0.22	0.29	-0.06	0.36	0.39	0.31	0.44	0.49	0.45	0.37	0.34	0.41	0.43	0.37	0.37	0.45	0.47	0.24	0.21	0.34	0.34	0.4	0.5	0.11	0.41	0.41	0.42	0.35	0.4	0.33	0.53	0.55	-0.17	0.26	0.32	0.56	0.25	0.24	0.29	0.28	0.39	0.2	0.35	0.33	0.47	0.23	0.42	0.24	-0.03
Com_5302_neg	-0.07	0.03	0.81	-0.02	0.16	0.12	0.15	0.12	-0.04	0.04	0.48	0.07	0	0.19	-0.11	-0.06	0.05	0.14	0.24	0.14	0.08	0.5	0	0.55	0.04	0.01	-0.08	-0.07	-0.1	-0.05	-0.1	0.21	0.9	0.04	-0.01	0.14	0.21	0.15	-0.03	0.22	-0.06	0.18	0	-0.04	-0.03	0.34	-0.02	-0.07	0.46
Com_7169_neg	-0.14	-0.03	0.71	0.07	0.28	0.26	0.26	0.16	0.14	0.01	0.55	0.08	0.02	0.26	-0.11	-0.11	0.14	0.06	0.16	0.14	0.06	0.56	0.03	0.45	0.09	0.05	-0.03	-0.11	-0.08	-0.02	-0.08	0.31	0.74	-0.02	0	0.23	0.33	0.19	-0.02	0.36	-0.06	0.3	0.09	-0.06	0.02	0.29	0.05	0.12	0.31
Com_2734_neg	-0.01	0.13	-0.14	0.43	0.54	0.61	0.58	0.26	0.69	0.11	0.21	0.25	0.19	0.6	0.16	0.17	0.49	-0.03	0.1	0.13	0.15	0.61	0.23	-0.11	0.3	0.16	0.26	0.06	0.13	0.24	0.29	0.51	-0.26	-0.04	0.04	0.49	0.61	0.27	0.1	0.62	0.15	0.51	0.36	0.01	0.33	0.05	0.27	0.62	-0.21
Com_6408_neg	0.26	0.33	0.5	0.31	0.54	0.26	0.45	0.62	0.35	0.5	0.65	0.52	0.49	0.46	0.31	0.5	0.6	0.37	0.44	0.57	0.48	0.68	0.59	0.57	0.49	0.55	0.48	0.31	0.27	0.36	0.59	0.71	0.4	0.33	0.39	0.69	0.34	0.57	0.37	0.4	0.41	0.18	0.53	0.27	0.6	0.56	0.59	0.27	0.22
Com_5172_pos	0.15	0.31	0.47	0.44	0.69	0.18	0.47	0.64	0.39	0.48	0.55	0.41	0.57	0.37	0.26	0.19	0.64	0.33	0.43	0.63	0.43	0.41	0.61	0.48	0.6	0.65	0.57	0.32	0.46	0.48	0.41	0.67	0.19	0.42	0.6	0.76	0.32	0.6	0.55	0.45	0.47	0.1	0.8	0.5	0.6	0.56	0.52	0.27	0.23
Com_6790_neg	0.39	0.49	0.52	0.44	0.8	0.27	0.6	0.73	0.43	0.63	0.71	0.62	0.7	0.58	0.38	0.47	0.82	0.5	0.58	0.74	0.59	0.63	0.73	0.6	0.71	0.74	0.67	0.47	0.51	0.6	0.6	0.87	0.23	0.5	0.65	0.84	0.43	0.7	0.63	0.54	0.56	0.17	0.8	0.5	0.77	0.7	0.69	0.36	0.35
Com_8325_pos	0.31	0.44	0.13	0.39	0.76	0.38	0.64	0.43	0.45	0.3	0.32	0.42	0.4	0.61	0.18	0.04	0.64	0.35	0.35	0.4	0.35	0.41	0.34	0.17	0.61	0.39	0.43	0.34	0.44	0.56	0.16	0.58	-0.12	0.31	0.47	0.53	0.58	0.34	0.49	0.6	0.37	0.38	0.56	0.4	0.45	0.38	0.26	0.53	0.23
Com_14243_pos	-0.02	0.09	0.04	0.55	0.51	0.72	0.68	0.12	0.72	-0.08	0.26	0.21	-0.01	0.68	-0.04	0.01	0.37	0.04	0.07	0.01	0.01	0.71	0	0	0.24	-0.08	0.04	0.02	0.08	0.22	-0.06	0.37	-0.02	-0.09	-0.03	0.43	0.71	0	-0.02	0.67	-0.02	0.59	0.05	-0.02	0.08	0.01	0.12	0.67	-0.07
Com_377_pos	0.24	0.33	0.73	0	0.3	0.04	0.25	0.29	-0.14	0.25	0.36	0.27	0.16	0.31	0.01	0.02	0.2	0.38	0.4	0.32	0.21	0.37	0.16	0.65	0.28	0.22	0.11	0.14	0.1	0.17	0.14	0.27	0.75	0.22	0.26	0.16	0.23	0.24	0.19	0.22	0.17	0.09	0.11	0.22	0.14	0.42	0.12	-0.04	0.52
Com_6133_pos	0.41	0.42	0.1	0.32	0.39	0.07	0.31	0.66	0.29	0.61	0.46	0.59	0.62	0.28	0.47	0.68	0.59	0.42	0.41	0.61	0.57	0.37	0.72	0.39	0.53	0.66	0.62	0.48	0.43	0.46	0.79	0.65	-0.02	0.42	0.49	0.66	0.09	0.57	0.48	0.14	0.57	-0.07	0.57	0.37	0.71	0.5	0.73	0.23	0.08
Com_1574_neg	0.42	0.41	0.1	0.33	0.42	0.05	0.29	0.67	0.29	0.64	0.46	0.59	0.64	0.27	0.47	0.68	0.62	0.42	0.42	0.65	0.58	0.35	0.74	0.4	0.55	0.7	0.65	0.48	0.44	0.47	0.81	0.66	-0.05	0.43	0.52	0.68	0.08	0.6	0.52	0.14	0.59	-0.08	0.62	0.38	0.75	0.53	0.75	0.25	0.06
Com_415_pos	0.2	0.29	0.03	0.34	0.74	0.79	0.83	0.18	0.63	0.01	0.33	0.37	0.1	0.87	0.11	0.06	0.59	0.16	0.14	0.07	0.17	0.79	0.04	-0.05	0.4	0.01	0.18	0.13	0.13	0.35	-0.04	0.56	-0.14	0.01	0.07	0.37	0.89	0.14	0.13	0.84	0.05	0.78	0.17	0.05	0.22	0.11	0.11	0.73	0.07
Com_9680_pos	0.22	0.21	-0.14	0.17	0.23	0.04	0.15	0.48	0.32	0.43	0.42	0.39	0.43	0.09	0.33	0.49	0.43	0.19	0.16	0.44	0.42	0.21	0.55	0.15	0.36	0.51	0.47	0.32	0.29	0.31	0.62	0.46	-0.18	0.22	0.31	0.52	0	0.4	0.32	0.03	0.41	-0.05	0.46	0.2	0.54	0.3	0.54	0.26	-0.13
Com_2814_pos	0.63	0.61	0.72	-0.04	0.42	-0.27	0.18	0.63	-0.14	0.73	0.67	0.58	0.7	0.23	0.33	0.51	0.52	0.73	0.78	0.78	0.63	0.27	0.68	0.89	0.6	0.73	0.52	0.57	0.49	0.57	0.6	0.63	0.59	0.64	0.68	0.49	0	0.6	0.69	0.05	0.62	-0.24	0.6	0.47	0.66	0.87	0.53	-0.1	0.67
Com_1659_pos	0.3	0.39	0.19	0.44	0.61	0.01	0.35	0.73	0.35	0.62	0.48	0.5	0.72	0.23	0.4	0.38	0.68	0.39	0.44	0.74	0.56	0.2	0.78	0.4	0.67	0.81	0.73	0.48	0.6	0.59	0.64	0.68	-0.1	0.52	0.72	0.79	0.12	0.67	0.68	0.25	0.64	-0.1	0.9	0.58	0.77	0.58	0.7	0.27	0.12
Com_13847_pos	0.18	0.34	0.39	0.54	0.84	0.41	0.68	0.62	0.58	0.41	0.57	0.46	0.5	0.61	0.26	0.19	0.72	0.34	0.41	0.58	0.4	0.59	0.55	0.41	0.66	0.57	0.53	0.33	0.44	0.54	0.37	0.73	0.13	0.38	0.56	0.8	0.57	0.55	0.51	0.66	0.44	0.32	0.74	0.48	0.59	0.5	0.48	0.49	0.18
Com_11737_pos	0.1	0.25	0.18	0.48	0.67	0.19	0.45	0.54	0.45	0.39	0.35	0.32	0.5	0.33	0.23	0.08	0.6	0.22	0.29	0.53	0.34	0.24	0.54	0.22	0.57	0.58	0.54	0.29	0.47	0.48	0.34	0.57	-0.14	0.35	0.57	0.69	0.31	0.5	0.52	0.44	0.44	0.12	0.78	0.5	0.55	0.39	0.45	0.35	0.05
Com_2285_neg	-0.26	-0.09	0.05	0.37	0.57	0.82	0.66	0.05	0.74	-0.15	0.3	0.02	-0.07	0.69	-0.02	-0.11	0.36	-0.21	-0.04	-0.09	-0.08	0.77	-0.06	-0.16	0.13	-0.11	-0.02	-0.18	-0.08	0.05	-0.06	0.4	-0.06	-0.22	-0.18	0.35	0.81	0.07	-0.14	0.81	-0.12	0.77	0.16	-0.16	0.06	-0.1	-0.02	0.67	-0.22
Com_7732_neg	0.35	0.42	0.17	0.46	0.64	0.13	0.43	0.76	0.43	0.66	0.53	0.58	0.73	0.35	0.46	0.53	0.74	0.41	0.46	0.74	0.59	0.37	0.82	0.4	0.68	0.81	0.74	0.49	0.57	0.58	0.76	0.77	-0.1	0.49	0.66	0.84	0.21	0.69	0.64	0.32	0.65	-0.01	0.86	0.52	0.82	0.58	0.77	0.35	0.07
Com_818_neg	0.19	0.29	0.25	0.48	0.87	0.66	0.81	0.53	0.73	0.35	0.54	0.46	0.42	0.83	0.23	0.3	0.79	0.23	0.32	0.43	0.31	0.83	0.48	0.24	0.57	0.46	0.45	0.22	0.27	0.41	0.47	0.83	-0.04	0.2	0.36	0.78	0.77	0.43	0.33	0.82	0.33	0.58	0.58	0.26	0.58	0.32	0.49	0.62	-0.06
Com_2698_neg	0.31	0.33	0.06	0.44	0.63	0.39	0.54	0.63	0.54	0.47	0.55	0.58	0.5	0.52	0.38	0.52	0.69	0.31	0.28	0.54	0.48	0.61	0.61	0.28	0.57	0.58	0.57	0.35	0.32	0.45	0.66	0.73	-0.06	0.28	0.41	0.74	0.41	0.55	0.4	0.46	0.46	0.27	0.57	0.27	0.67	0.42	0.65	0.56	-0.06
Com_277_neg	0.07	0.18	0.14	0.48	0.76	0.75	0.78	0.38	0.75	0.16	0.42	0.39	0.24	0.81	0.15	0.25	0.69	0.08	0.17	0.24	0.22	0.88	0.3	0.08	0.42	0.25	0.32	0.09	0.1	0.26	0.33	0.74	-0.1	0.02	0.14	0.64	0.8	0.31	0.14	0.82	0.15	0.68	0.39	0.07	0.43	0.16	0.42	0.68	-0.19
Com_596_pos	0.46	0.47	0.53	0.18	0.58	0.02	0.36	0.47	0.09	0.49	0.59	0.47	0.51	0.42	0.2	0.23	0.54	0.52	0.53	0.59	0.41	0.32	0.48	0.6	0.55	0.56	0.43	0.38	0.37	0.5	0.36	0.59	0.37	0.44	0.58	0.47	0.26	0.47	0.55	0.32	0.43	0.02	0.51	0.4	0.52	0.61	0.38	0.17	0.48
Com_130_pos	0.07	0.13	0.32	0.2	0.5	0.33	0.41	0.27	0.29	0.1	0.51	0.27	0.14	0.36	-0.01	-0.08	0.39	0.15	0.1	0.24	0.21	0.47	0.13	0.24	0.33	0.2	0.21	0.07	0.11	0.24	-0.02	0.41	0.24	0.05	0.19	0.34	0.43	0.29	0.19	0.45	0.08	0.35	0.27	0.07	0.21	0.29	0.22	0.46	0.2
Com_5774_pos	0.46	0.44	0.1	-0.04	0.3	-0.01	0.18	0.14	-0.04	0.3	0.16	0.29	0.35	0.26	0.31	0.46	0.36	0.31	0.42	0.24	0.3	0.09	0.23	0.25	0.26	0.21	0.24	0.36	0.24	0.39	0.15	0.21	-0.04	0.29	0.25	0	0.11	0.23	0.34	0.11	0.24	-0.03	0.27	0.33	0.28	0.27	0.06	0.05	0.37
Com_2600_pos	0.19	0.24	0.09	0.45	0.78	0.49	0.66	0.57	0.63	0.35	0.51	0.49	0.44	0.59	0.3	0.27	0.71	0.21	0.2	0.47	0.36	0.58	0.51	0.19	0.6	0.52	0.54	0.26	0.33	0.46	0.46	0.72	-0.16	0.25	0.44	0.74	0.56	0.53	0.4	0.64	0.38	0.38	0.64	0.31	0.59	0.33	0.55	0.61	-0.09
Com_709_neg	-0.07	0.04	0.08	0.37	0.64	0.38	0.5	0.35	0.54	0.14	0.34	0.17	0.27	0.38	0.1	-0.09	0.47	0.02	0.07	0.29	0.12	0.32	0.3	0.04	0.41	0.34	0.32	0.08	0.26	0.31	0.14	0.46	-0.18	0.13	0.33	0.55	0.45	0.31	0.28	0.55	0.21	0.33	0.56	0.27	0.33	0.15	0.25	0.46	-0.14
Com_174_neg	0.18	0.32	0.08	0.39	0.74	0.3	0.53	0.62	0.52	0.48	0.43	0.39	0.56	0.46	0.31	0.22	0.71	0.26	0.33	0.57	0.43	0.38	0.61	0.19	0.63	0.64	0.58	0.34	0.49	0.5	0.52	0.68	-0.22	0.34	0.54	0.72	0.42	0.52	0.54	0.51	0.51	0.27	0.82	0.45	0.66	0.41	0.49	0.48	-0.03
Com_1492_pos	0.21	0.34	0.05	0.59	0.84	0.57	0.76	0.57	0.76	0.38	0.52	0.5	0.46	0.74	0.29	0.28	0.77	0.26	0.31	0.49	0.37	0.65	0.53	0.17	0.64	0.52	0.53	0.31	0.37	0.53	0.5	0.79	-0.18	0.26	0.45	0.81	0.67	0.45	0.43	0.72	0.43	0.47	0.64	0.34	0.62	0.35	0.5	0.69	-0.1
Com_417_neg	0.05	0.2	0.02	0.48	0.66	0.49	0.54	0.43	0.6	0.28	0.34	0.3	0.33	0.55	0.2	0.14	0.57	0.09	0.2	0.36	0.27	0.54	0.38	0.08	0.45	0.38	0.39	0.14	0.27	0.35	0.37	0.55	-0.11	0.1	0.25	0.58	0.55	0.45	0.28	0.59	0.3	0.42	0.59	0.17	0.47	0.25	0.37	0.66	-0.07
[truncated: 177 more columns]
